# Supplementary material for: Important Role of NH-Carbazole in Aryl Amination Reactions Catalyzed by 2-Aminobiphenyl Palladacycles
Source: ACS Catal. 2023 Mar 7;13(6):3934–48. doi: 10.1021/acscatal.3c00075 (PMC10029719; doi:10.1021/acscatal.3c00075)
Supplement: Supplementary file 2 — cs3c00075_si_002.cif [file cs3c00075_si_002.cif]

data_1-dba
_audit_creation_date             2018-06-22
_audit_creation_method           
;
Olex2 1.2
(compiled 2018.05.29 svn.r3508 for OlexSys, GUI svn.r5506)
;
_shelx_SHELXL_version_number     2016/6
_audit_contact_author_address    ?
_audit_contact_author_email      ?
_audit_contact_author_phone      ?
_publ_contact_author_id_orcid    ?
_publ_section_references         
;
Bourhis, L.J., Dolomanov, O.V., Gildea, R.J., Howard, J.A.K., Puschmann, H.
 (2015). Acta Cryst. A71, 59-75.

Dolomanov, O.V., Bourhis, L.J., Gildea, R.J, Howard, J.A.K. & Puschmann, H.
 (2009), J. Appl. Cryst. 42, 339-341.

Kratzert, D., Holstein, J.J. & Krossing, I. (2015). J. Appl. Cryst. 48, 933-938.

Sheldrick, G.M. (2008). Acta Cryst. A64, 112-122.
;
_chemical_name_systematic        ?
_chemical_name_common            ?
_chemical_formula_moiety         'C49 H53 O P Pd, 0.5(C4 H10 O)'
_chemical_formula_sum            'C51 H58 O1.50 P Pd'
_chemical_properties_physical    'air-sensitive, moisture-sensitive'
_chemical_formula_weight         832.34
_exptl_crystal_recrystallization_method 
'Crystallised from a mixture of diethyl ether and petroleum ether by cooling'
_chemical_melting_point          ?
_exptl_crystal_description       irregular
_exptl_crystal_colour            orange
_diffrn_ambient_temperature      100.0
loop_
_atom_type_symbol
_atom_type_description
_atom_type_scat_dispersion_real
_atom_type_scat_dispersion_imag
_atom_type_scat_source
C C 0.0033 0.0016 'International Tables Vol C Tables 4.2.6.8 and 6.1.1.4'
H H 0.0000 0.0000 'International Tables Vol C Tables 4.2.6.8 and 6.1.1.4'
O O 0.0106 0.0060 'International Tables Vol C Tables 4.2.6.8 and 6.1.1.4'
P P 0.1023 0.0942 'International Tables Vol C Tables 4.2.6.8 and 6.1.1.4'
Pd Pd -0.9988 1.0072 'International Tables Vol C Tables 4.2.6.8 and 6.1.1.4'

_shelx_space_group_comment       
;
The symmetry employed for this shelxl refinement is uniquely defined
by the following loop, which should always be used as a source of
symmetry information in preference to the above space-group names.
They are only intended as comments.
;
_space_group_crystal_system      triclinic
_space_group_IT_number           2
_space_group_name_H-M_alt        'P -1'
_space_group_name_Hall           '-P 1'
_chemical_absolute_configuration .
loop_
_space_group_symop_operation_xyz
'x, y, z'
'-x, -y, -z'

_cell_length_a                   12.0606(9)
_cell_length_b                   12.8472(10)
_cell_length_c                   15.8516(12)
_cell_angle_alpha                67.006(2)
_cell_angle_beta                 75.214(2)
_cell_angle_gamma                71.299(2)
_cell_volume                     2117.7(3)
_cell_formula_units_Z            2
_cell_measurement_reflns_used    9014
_cell_measurement_temperature    100.0
_cell_measurement_theta_max      25.39
_cell_measurement_theta_min      2.20
_shelx_estimated_absorpt_T_max   0.977
_shelx_estimated_absorpt_T_min   0.904
_exptl_absorpt_coefficient_mu    0.514
_exptl_absorpt_correction_T_max  0.0916
_exptl_absorpt_correction_T_min  0.0636
_exptl_absorpt_correction_type   multi-scan
_exptl_absorpt_process_details   
;
SADABS-2016/2 (Bruker,2016/2) was used for absorption correction. 
wR2(int) was 0.0905 before and 0.0786 after correction. 
The Ratio of minimum to maximum transmission is 0.6943. 
The \l/2 correction factor is Not present.
;
_exptl_absorpt_special_details   ?
_exptl_crystal_colour_lustre     .
_exptl_crystal_colour_modifier   .
_exptl_crystal_colour_primary    orange
_exptl_crystal_density_diffrn    1.305
_exptl_crystal_density_meas      ?
_exptl_crystal_density_method    ?
_exptl_crystal_F_000             874
_exptl_crystal_preparation       ?
_exptl_crystal_size_max          0.2
_exptl_crystal_size_mid          0.13
_exptl_crystal_size_min          0.045
_exptl_transmission_factor_max   ?
_exptl_transmission_factor_min   ?
_diffrn_reflns_av_R_equivalents  0.0647
_diffrn_reflns_av_unetI/netI     0.0396
_diffrn_reflns_Laue_measured_fraction_full 0.997
_diffrn_reflns_Laue_measured_fraction_max 0.995
_diffrn_reflns_limit_h_max       14
_diffrn_reflns_limit_h_min       -14
_diffrn_reflns_limit_k_max       15
_diffrn_reflns_limit_k_min       -15
_diffrn_reflns_limit_l_max       19
_diffrn_reflns_limit_l_min       -19
_diffrn_reflns_number            50188
_diffrn_reflns_point_group_measured_fraction_full 0.997
_diffrn_reflns_point_group_measured_fraction_max 0.995
_diffrn_reflns_theta_full        25.242
_diffrn_reflns_theta_max         25.413
_diffrn_reflns_theta_min         2.118
_diffrn_detector_area_resol_mean ?
_diffrn_measured_fraction_theta_full 0.997
_diffrn_measured_fraction_theta_max 0.995
_diffrn_measurement_device       'Bruker D8 Quest'
_diffrn_measurement_device_type  'Bruker D8 Quest'
_diffrn_measurement_method       '\f and \w scans'
_diffrn_radiation_monochromator  multilayer
_diffrn_radiation_probe          x-ray
_diffrn_radiation_type           MoK\a
_diffrn_radiation_wavelength     0.71073
_diffrn_source                   'microfocus sealed x-ray tube'
_diffrn_source_type              'Incoatec I/mS high brilliance'
_diffrn_special_details          ?
_diffrn_standards_number         0
_diffrn_standards_interval_count .
_diffrn_standards_decay_%        .
_reflns_Friedel_coverage         0.000
_reflns_Friedel_fraction_full    .
_reflns_Friedel_fraction_max     .
_reflns_number_gt                6498
_reflns_number_total             7784
_reflns_special_details          
;
 Reflections were merged by SHELXL according to the crystal
 class for the calculation of statistics and refinement.
 
 _reflns_Friedel_fraction is defined as the number of unique
 Friedel pairs measured divided by the number that would be
 possible theoretically, ignoring centric projections and
 systematic absences.
;
_reflns_threshold_expression     'I > 2\s(I)'
_computing_cell_refinement       'Bruker Apex3, 2017'
_computing_data_collection       'Bruker Apex3, 2017'
_computing_data_reduction        'SAINT v8.38A (Bruker, 2017)'
_computing_molecular_graphics    'Olex2 (Dolomanov et al., 2009)'
_computing_publication_material  'Olex2 (Dolomanov et al., 2009)'
_computing_structure_refinement  'XL (Sheldrick, 2014)'
_computing_structure_solution    'XT (Sheldrick, 2015)'
_refine_diff_density_max         2.426
_refine_diff_density_min         -1.364
_refine_diff_density_rms         0.149
_refine_ls_extinction_coef       0.0051(13)
_refine_ls_extinction_expression Fc^*^=kFc[1+0.001xFc^2^\l^3^/sin(2\q)]^-1/4^
_refine_ls_extinction_method     'SHELXL-2016/6 (Sheldrick 2016)'
_refine_ls_goodness_of_fit_ref   1.131
_refine_ls_hydrogen_treatment    constr
_refine_ls_matrix_type           full
_refine_ls_number_parameters     577
_refine_ls_number_reflns         7784
_refine_ls_number_restraints     363
_refine_ls_R_factor_all          0.0984
_refine_ls_R_factor_gt           0.0852
_refine_ls_restrained_S_all      1.115
_refine_ls_shift/su_max          0.000
_refine_ls_shift/su_mean         0.000
_refine_ls_structure_factor_coef Fsqd
_refine_ls_weighting_details     
'w=1/[\s^2^(Fo^2^)+(0.0982P)^2^+20.4707P] where P=(Fo^2^+2Fc^2^)/3'
_refine_ls_weighting_scheme      calc
_refine_ls_wR_factor_gt          0.2513
_refine_ls_wR_factor_ref         0.2606
_refine_special_details          
;
The crystal is non-merohedrically twinned.The structure was solved
with the main domain data. It was not possible
indexing an consistent additional unit cell.

Disordered diethyl ether solvent molecule through center of inversion
is ordered by applying PART -1 and 10.5 sof instruccions.
In order to enhance it, restrains were applied (SADI, SIMU, RIGU, ISOR). 

Two disordered cyclopentyl groups were refined using a split atom model.
The first cyclopentyl as consequence of a rotation through P1-C23, 
refined as PART1 and PART2 with 0.661(1) SOF of main component.
In order to enhance it, restrains were applied (SADI, SIMU, RIGU). 

The second cyclopentyl as consequence of conformational differences, 
refined as PART3 and PART4 with 0.542(7) SOF of main component.
In order to enhance it, restrains were applied (SADI, SIMU, RIGU, ISOR).

All H atoms were refined using a riding model, with a common U restrained
to be 1.2 (1.5 for methyl groups) times the equivalent isotropic displacement
parameter of the parent atom. 

Refinement of F^2^ against ALL reflections.  The weighted R-factor wR and
goodness of fit S are based on F^2^, conventional R-factors R are based
on F, with F set to zero for negative F^2^. The threshold expression of
F^2^ > 2sigma(F^2^) is used only for calculating R-factors(gt) etc. and is
not relevant to the choice of reflections for refinement.  R-factors based
on F^2^ are statistically about twice as large as those based on F, and R-
factors based on ALL data will be even larger.
;
_olex2_refinement_description    
;
1. Fixed Uiso
 At 1.2 times of:
  All C(H) groups, All C(H,H) groups, All C(H,H,H,H) groups
 At 1.5 times of:
  All C(H,H,H) groups
2. Restrained distances
 C23-C24 \\sim C24-C25 \\sim C25-C26 \\sim C26-C27 \\sim C27-C23
 with sigma of 0.02
 C23-C25 \\sim C25-C27 \\sim C24-C26 \\sim C26-C23
 with sigma of 0.04
 C23-C28 \\sim C28-C29 \\sim C29-C30 \\sim C30-C31 \\sim C31-C23
 with sigma of 0.02
 C23-C29 \\sim C29-C31 \\sim C28-C30 \\sim C30-C23
 with sigma of 0.04
 C32-C33 \\sim C33-C34 \\sim C34-C35 \\sim C35-C36 \\sim C36-C32
 with sigma of 0.02
 C32-C34 \\sim C34-C36 \\sim C33-C35 \\sim C35-C32
 with sigma of 0.04
 C36-C32 \\sim C32-C33 \\sim C33-C37 \\sim C37-C38 \\sim C38-C36
 with sigma of 0.02
 C36-C33 \\sim C33-C38 \\sim C32-C37 \\sim C37-C36
 with sigma of 0.04
 C56-C57 \\sim C58-C59
 with sigma of 0.02
 O2-C57 \\sim O2-C58
 with sigma of 0.02
 C56-O2 \\sim O2-C59
 with sigma of 0.04
3. Uiso/Uaniso restraints and constraints
C23 \\sim C24 \\sim C24 \\sim C26 \\sim C27: within 2A with sigma of 0.04 and
sigma for terminal atoms of 0.08
C23 \\sim C28 \\sim C29 \\sim C30 \\sim C31: within 2A with sigma of 0.04 and
sigma for terminal atoms of 0.08
C32 \\sim C33 \\sim C33 \\sim C35 \\sim C36: within 2A with sigma of 0.04 and
sigma for terminal atoms of 0.08
C32 \\sim C32 \\sim C36 \\sim C37 \\sim C38: within 2A with sigma of 0.04 and
sigma for terminal atoms of 0.08
O2 \\sim C56 \\sim C57 \\sim C58 \\sim C59: within 2A with sigma of 0.04 and
sigma for terminal atoms of 0.08
Uanis(C35) \\sim Ueq, Uanis(C34) \\sim Ueq: with sigma of 0.01 and sigma for
terminal atoms of 0.02
Uanis(C38) \\sim Ueq, Uanis(C37) \\sim Ueq: with sigma of 0.01 and sigma for
terminal atoms of 0.02
Uanis(C56) \\sim Ueq, Uanis(C57) \\sim Ueq, Uanis(O2) \\sim Ueq, Uanis(C58)
\\sim Ueq, Uanis(C59) \\sim Ueq: with sigma of 0.01 and sigma for terminal
atoms of 0.002
4. Rigid body (RIGU) restrains
 C23, C24, C25, C26, C27
 with sigma for 1-2 distances of 0.004 and sigma for 1-3 distances of 0.004
 C23, C28, C29, C30, C31
 with sigma for 1-2 distances of 0.004 and sigma for 1-3 distances of 0.004
 C32, C33, C34, C35, C36
 with sigma for 1-2 distances of 0.004 and sigma for 1-3 distances of 0.004
 C32, C33, C36, C37, C38
 with sigma for 1-2 distances of 0.004 and sigma for 1-3 distances of 0.004
 O2, C56, C57, C58, C59
 with sigma for 1-2 distances of 0.004 and sigma for 1-3 distances of 0.004
5. Others
 Sof(H23A)=Sof(C28)=Sof(H28A)=Sof(H28B)=Sof(C29)=Sof(H29A)=Sof(H29B)=Sof(C30)=
 Sof(H30A)=Sof(H30B)=Sof(C31)=Sof(H31A)=Sof(H31B)=1-FVAR(1)
 Sof(H23)=Sof(C24)=Sof(H24A)=Sof(H24B)=Sof(C25)=Sof(H25A)=Sof(H25B)=Sof(C26)=
 Sof(H26A)=Sof(H26B)=Sof(C27)=Sof(H27A)=Sof(H27B)=FVAR(1)
 Sof(H33C)=Sof(H33D)=Sof(H36C)=Sof(H36D)=Sof(C37)=Sof(H37A)=Sof(H37B)=Sof(C38)=
 Sof(H38A)=Sof(H38B)=1-FVAR(2)
 Sof(H33A)=Sof(H33B)=Sof(C34)=Sof(H34A)=Sof(H34B)=Sof(C35)=Sof(H35A)=Sof(H35B)=
 Sof(H36A)=Sof(H36B)=FVAR(2)
 Fixed Sof: O2(0.5) C56(0.5) H56A(0.5) H56B(0.5) H56C(0.5) C57(0.5) H57A(0.5)
 H57B(0.5) C58(0.5) H58A(0.5) H58B(0.5) C59(0.5) H59A(0.5) H59B(0.5) H59C(0.5)
6.a Ternary CH refined with riding coordinates:
 C23(H23), C23(H23A), C32(H32), C39(H39), C40(H40)
6.b Secondary CH2 refined with riding coordinates:
 C24(H24A,H24B), C25(H25A,H25B), C26(H26A,H26B), C27(H27A,H27B), C28(H28A,
 H28B), C29(H29A,H29B), C30(H30A,H30B), C31(H31A,H31B), C33(H33A,H33B),
 C33(H33C,H33D), C34(H34A,H34B), C35(H35A,H35B), C36(H36A,H36B), C36(H36C,H36D),
  C37(H37A,H37B), C38(H38A,H38B), C57(H57A,H57B), C58(H58A,H58B)
6.c Aromatic/amide H refined with riding coordinates:
 C3(H3), C4(H4), C5(H5), C10(H10), C11(H11), C12(H12), C18(H18), C19(H19),
 C20(H20), C42(H42), C43(H43), C44(H44), C45(H45), C46(H46), C48(H48), C49(H49),
  C51(H51), C52(H52), C53(H53), C54(H54), C55(H55)
6.d Idealised Me refined as rotating group:
 C9(H9A,H9B,H9C), C14(H14A,H14B,H14C), C17(H17A,H17B,H17C), C22(H22A,H22B,
 H22C), C56(H56A,H56B,H56C), C59(H59A,H59B,H59C)
;
_atom_sites_solution_hydrogens   geom
_atom_sites_solution_primary     iterative
_atom_sites_solution_secondary   ?
loop_
_atom_site_label
_atom_site_type_symbol
_atom_site_fract_x
_atom_site_fract_y
_atom_site_fract_z
_atom_site_U_iso_or_equiv
_atom_site_adp_type
_atom_site_occupancy
_atom_site_site_symmetry_order
_atom_site_calc_flag
_atom_site_refinement_flags_posn
_atom_site_refinement_flags_adp
_atom_site_refinement_flags_occupancy
_atom_site_disorder_assembly
_atom_site_disorder_group
Pd1 Pd 0.79502(5) 0.25942(6) 0.31675(4) 0.0388(3) Uani 1 1 d . . . . .
P1 P 0.62004(17) 0.33425(18) 0.25518(14) 0.0364(5) Uani 1 1 d . . . . .
O1 O 1.0555(5) 0.2506(5) 0.4255(4) 0.0423(13) Uani 1 1 d . . . . .
C1 C 0.5004(7) 0.3163(7) 0.3569(5) 0.0369(16) Uani 1 1 d . . . . .
C2 C 0.5419(7) 0.2740(7) 0.4420(5) 0.0376(17) Uani 1 1 d . . . . .
C3 C 0.4618(7) 0.2621(7) 0.5238(5) 0.0400(17) Uani 1 1 d . . . . .
H3 H 0.490607 0.234894 0.581029 0.048 Uiso 1 1 calc R . . . .
C4 C 0.3399(7) 0.2891(8) 0.5236(6) 0.0456(19) Uani 1 1 d . . . . .
H4 H 0.285776 0.281586 0.579655 0.055 Uiso 1 1 calc R . . . .
C5 C 0.3005(7) 0.3273(7) 0.4392(6) 0.0418(18) Uani 1 1 d . . . . .
H5 H 0.218201 0.343609 0.438201 0.050 Uiso 1 1 calc R . . . .
C6 C 0.3777(7) 0.3425(7) 0.3557(5) 0.0381(17) Uani 1 1 d . . . . .
C7 C 0.3193(6) 0.3828(8) 0.2713(5) 0.0405(18) Uani 1 1 d . . . . .
C8 C 0.2968(7) 0.2951(9) 0.2480(6) 0.047(2) Uani 1 1 d . . . . .
C9 C 0.3311(8) 0.1689(9) 0.3032(7) 0.056(2) Uani 1 1 d . . . . .
H9A H 0.407056 0.150894 0.323941 0.085 Uiso 1 1 calc GR . . . .
H9B H 0.338461 0.122304 0.264724 0.085 Uiso 1 1 calc GR . . . .
H9C H 0.270266 0.150260 0.357206 0.085 Uiso 1 1 calc GR . . . .
C10 C 0.2361(8) 0.3314(11) 0.1741(6) 0.057(3) Uani 1 1 d . . . . .
H10 H 0.220931 0.274840 0.156897 0.069 Uiso 1 1 calc R . . . .
C11 C 0.1973(8) 0.4481(11) 0.1252(6) 0.060(3) Uani 1 1 d . . . . .
H11 H 0.158230 0.470967 0.073384 0.072 Uiso 1 1 calc R . . . .
C12 C 0.2145(8) 0.5318(10) 0.1506(6) 0.060(3) Uani 1 1 d . . . . .
H12 H 0.185220 0.611974 0.117207 0.072 Uiso 1 1 calc R . . . .
C13 C 0.2739(7) 0.5008(9) 0.2243(6) 0.049(2) Uani 1 1 d . . . . .
C14 C 0.2801(8) 0.5909(10) 0.2559(7) 0.062(3) Uani 1 1 d . . . . .
H14A H 0.200286 0.628050 0.279906 0.092 Uiso 1 1 calc GR . . . .
H14B H 0.314427 0.649604 0.203878 0.092 Uiso 1 1 calc GR . . . .
H14C H 0.329792 0.555534 0.305059 0.092 Uiso 1 1 calc GR . . . .
C15 C 0.6691(7) 0.2265(7) 0.4578(6) 0.0387(17) Uani 1 1 d . . . . .
C16 C 0.7164(7) 0.2843(7) 0.4957(5) 0.0384(17) Uani 1 1 d . . . . .
C17 C 0.6596(7) 0.4083(7) 0.4941(6) 0.0422(18) Uani 1 1 d . . . . .
H17A H 0.611650 0.407541 0.554318 0.063 Uiso 1 1 calc GR . . . .
H17B H 0.608963 0.448803 0.445490 0.063 Uiso 1 1 calc GR . . . .
H17C H 0.721395 0.448995 0.481437 0.063 Uiso 1 1 calc GR . . . .
C18 C 0.8142(7) 0.2206(8) 0.5423(6) 0.0427(18) Uani 1 1 d . . . . .
H18 H 0.845448 0.257439 0.569210 0.051 Uiso 1 1 calc R . . . .
C19 C 0.8662(7) 0.1051(7) 0.5499(6) 0.0410(18) Uani 1 1 d . . . . .
H19 H 0.931585 0.063495 0.582896 0.049 Uiso 1 1 calc R . . . .
C20 C 0.8244(7) 0.0495(8) 0.5101(6) 0.0424(18) Uani 1 1 d . . . . .
H20 H 0.862695 -0.029092 0.513972 0.051 Uiso 1 1 calc R . . . .
C21 C 0.7260(7) 0.1085(7) 0.4642(5) 0.0391(17) Uani 1 1 d . . . . .
C22 C 0.6676(8) 0.0399(8) 0.4393(6) 0.0461(19) Uani 1 1 d . . . . .
H22A H 0.643420 0.084321 0.378018 0.069 Uiso 1 1 calc GR . . . .
H22B H 0.597744 0.024875 0.485435 0.069 Uiso 1 1 calc GR . . . .
H22C H 0.723342 -0.034540 0.438340 0.069 Uiso 1 1 calc GR . . . .
C23 C 0.5933(7) 0.2702(7) 0.1777(5) 0.0407(17) Uani 1 1 d D U . . .
H23 H 0.538669 0.218783 0.215947 0.049 Uiso 0.661(17) 1 calc R . P A 1
H23A H 0.506093 0.278815 0.186497 0.049 Uiso 0.339(17) 1 calc R . P A 2
C24 C 0.7065(10) 0.1919(14) 0.1420(10) 0.051(4) Uani 0.661(17) 1 d D U P A 1
H24A H 0.771915 0.231603 0.118221 0.061 Uiso 0.661(17) 1 calc R . P A 1
H24B H 0.731236 0.117488 0.192198 0.061 Uiso 0.661(17) 1 calc R . P A 1
C25 C 0.6752(15) 0.1696(16) 0.0644(12) 0.061(5) Uani 0.661(17) 1 d D U P A 1
H25A H 0.664910 0.089421 0.085496 0.073 Uiso 0.661(17) 1 calc R . P A 1
H25B H 0.738163 0.179654 0.009955 0.073 Uiso 0.661(17) 1 calc R . P A 1
C26 C 0.5586(15) 0.2602(14) 0.0400(11) 0.065(4) Uani 0.661(17) 1 d D U P A 1
H26A H 0.563441 0.300162 -0.027899 0.078 Uiso 0.661(17) 1 calc R . P A 1
H26B H 0.491853 0.222367 0.062115 0.078 Uiso 0.661(17) 1 calc R . P A 1
C27 C 0.5417(12) 0.3471(11) 0.0891(8) 0.049(3) Uani 0.661(17) 1 d D U P A 1
H27A H 0.585154 0.407874 0.051389 0.059 Uiso 0.661(17) 1 calc R . P A 1
H27B H 0.456896 0.385006 0.102631 0.059 Uiso 0.661(17) 1 calc R . P A 1
C28 C 0.652(2) 0.1451(16) 0.1957(15) 0.042(5) Uani 0.339(17) 1 d D U P A 2
H28A H 0.602764 0.096242 0.244714 0.051 Uiso 0.339(17) 1 calc R . P A 2
H28B H 0.729676 0.126223 0.216231 0.051 Uiso 0.339(17) 1 calc R . P A 2
C29 C 0.670(3) 0.123(2) 0.1069(15) 0.056(7) Uani 0.339(17) 1 d D U P A 2
H29A H 0.754408 0.087379 0.089383 0.067 Uiso 0.339(17) 1 calc R . P A 2
H29B H 0.622587 0.069330 0.113418 0.067 Uiso 0.339(17) 1 calc R . P A 2
C30 C 0.631(3) 0.2377(19) 0.0355(15) 0.048(6) Uani 0.339(17) 1 d D U P A 2
H30A H 0.549620 0.248751 0.024861 0.058 Uiso 0.339(17) 1 calc R . P A 2
H30B H 0.684945 0.244354 -0.023900 0.058 Uiso 0.339(17) 1 calc R . P A 2
C31 C 0.634(3) 0.3254(18) 0.0750(11) 0.054(6) Uani 0.339(17) 1 d D U P A 2
H31A H 0.579043 0.401827 0.048467 0.064 Uiso 0.339(17) 1 calc R . P A 2
H31B H 0.714639 0.335919 0.063658 0.064 Uiso 0.339(17) 1 calc R . P A 2
C32 C 0.5895(7) 0.4918(7) 0.1933(5) 0.0434(17) Uani 1 1 d D U . . .
H32 H 0.509167 0.518802 0.174482 0.052 Uiso 1 1 calc R . . . .
C33 C 0.6798(7) 0.5284(8) 0.1064(6) 0.0513(19) Uani 1 1 d D U . . .
H33A H 0.746064 0.459932 0.102811 0.062 Uiso 0.54(5) 1 calc R . P B 3
H33B H 0.641589 0.558428 0.050247 0.062 Uiso 0.54(5) 1 calc R . P B 3
H33C H 0.654759 0.530980 0.050633 0.062 Uiso 0.46(5) 1 calc R . P B 4
H33D H 0.759286 0.474420 0.113630 0.062 Uiso 0.46(5) 1 calc R . P B 4
C34 C 0.727(3) 0.622(2) 0.1104(13) 0.059(5) Uani 0.54(5) 1 d D U P B 3
H34A H 0.735537 0.682589 0.048763 0.071 Uiso 0.54(5) 1 calc R . P B 3
H34B H 0.803542 0.588355 0.133738 0.071 Uiso 0.54(5) 1 calc R . P B 3
C35 C 0.629(2) 0.6706(15) 0.1788(11) 0.057(5) Uani 0.54(5) 1 d D U P B 3
H35A H 0.561395 0.726545 0.147656 0.069 Uiso 0.54(5) 1 calc R . P B 3
H35B H 0.659991 0.710377 0.206879 0.069 Uiso 0.54(5) 1 calc R . P B 3
C36 C 0.5922(8) 0.5611(7) 0.2531(6) 0.0494(19) Uani 1 1 d D U . . .
H36A H 0.650827 0.516251 0.296380 0.059 Uiso 0.54(5) 1 calc R . P B 3
H36B H 0.513317 0.582548 0.288892 0.059 Uiso 0.54(5) 1 calc R . P B 3
H36C H 0.522001 0.562785 0.301829 0.059 Uiso 0.46(5) 1 calc R . P B 4
H36D H 0.664930 0.528389 0.282348 0.059 Uiso 0.46(5) 1 calc R . P B 4
C37 C 0.679(3) 0.653(2) 0.1003(14) 0.061(6) Uani 0.46(5) 1 d D U P B 4
H37A H 0.759211 0.655152 0.104322 0.073 Uiso 0.46(5) 1 calc R . P B 4
H37B H 0.656234 0.711585 0.040552 0.073 Uiso 0.46(5) 1 calc R . P B 4
C38 C 0.590(4) 0.6820(14) 0.1808(13) 0.064(6) Uani 0.46(5) 1 d D U P B 4
H38A H 0.615926 0.730921 0.203690 0.077 Uiso 0.46(5) 1 calc R . P B 4
H38B H 0.510620 0.722491 0.162884 0.077 Uiso 0.46(5) 1 calc R . P B 4
C39 C 0.9832(7) 0.2325(7) 0.3089(6) 0.0406(18) Uani 1 1 d . . . . .
H39 H 1.030275 0.149377 0.324544 0.049 Uiso 1 1 calc R . . . .
C40 C 0.9488(6) 0.2844(7) 0.2191(6) 0.0403(18) Uani 1 1 d . . . . .
H40 H 0.951393 0.368241 0.189110 0.048 Uiso 1 1 calc R . . . .
C41 C 0.9840(7) 0.2203(8) 0.1525(6) 0.0422(18) Uani 1 1 d . . . . .
C42 C 0.9904(7) 0.2856(9) 0.0579(6) 0.050(2) Uani 1 1 d . . . . .
H42 H 0.972143 0.368403 0.038411 0.060 Uiso 1 1 calc R . . . .
C43 C 1.0233(8) 0.2306(10) -0.0079(7) 0.056(2) Uani 1 1 d . . . . .
H43 H 1.028482 0.275736 -0.071925 0.067 Uiso 1 1 calc R . . . .
C44 C 1.0485(9) 0.1098(10) 0.0197(7) 0.059(3) Uani 1 1 d . . . . .
H44 H 1.068418 0.071988 -0.025008 0.071 Uiso 1 1 calc R . . . .
C45 C 1.0442(9) 0.0456(9) 0.1126(7) 0.057(2) Uani 1 1 d . . . . .
H45 H 1.063149 -0.037168 0.132006 0.068 Uiso 1 1 calc R . . . .
C46 C 1.0128(7) 0.1002(8) 0.1779(6) 0.048(2) Uani 1 1 d . . . . .
H46 H 1.010869 0.054136 0.241669 0.057 Uiso 1 1 calc R . . . .
C47 C 1.0007(7) 0.2984(7) 0.3589(5) 0.0387(17) Uani 1 1 d . . . . .
C48 C 0.9510(7) 0.4272(7) 0.3278(6) 0.0413(18) Uani 1 1 d . . . . .
H48 H 0.897090 0.461536 0.284215 0.050 Uiso 1 1 calc R . . . .
C49 C 0.9797(7) 0.4954(7) 0.3591(6) 0.0434(18) Uani 1 1 d . . . . .
H49 H 1.031763 0.457225 0.404146 0.052 Uiso 1 1 calc R . . . .
C50 C 0.9406(7) 0.6232(7) 0.3323(6) 0.0399(18) Uani 1 1 d . . . . .
C51 C 0.8736(8) 0.6908(8) 0.2602(6) 0.049(2) Uani 1 1 d . . . . .
H51 H 0.853781 0.653972 0.226500 0.059 Uiso 1 1 calc R . . . .
C52 C 0.8363(9) 0.8096(8) 0.2377(6) 0.054(2) Uani 1 1 d . . . . .
H52 H 0.791827 0.854681 0.188116 0.065 Uiso 1 1 calc R . . . .
C53 C 0.8634(8) 0.8647(8) 0.2874(6) 0.049(2) Uani 1 1 d . . . . .
H53 H 0.837836 0.947121 0.271615 0.059 Uiso 1 1 calc R . . . .
C54 C 0.9271(7) 0.7994(8) 0.3591(6) 0.047(2) Uani 1 1 d . . . . .
H54 H 0.944511 0.836349 0.393995 0.056 Uiso 1 1 calc R . . . .
C55 C 0.9661(7) 0.6797(8) 0.3807(6) 0.0456(19) Uani 1 1 d . . . . .
H55 H 1.011473 0.635262 0.429917 0.055 Uiso 1 1 calc R . . . .
O2 O 0.516(2) 1.049(2) -0.0627(15) 0.100(6) Uani 0.5 1 d D U P C -1
C56 C 0.649(3) 1.084(3) -0.202(2) 0.122(8) Uani 0.5 1 d D U P C -1
H56A H 0.723699 1.049181 -0.234687 0.182 Uiso 0.5 1 calc GR . P C -1
H56B H 0.656501 1.153900 -0.195110 0.182 Uiso 0.5 1 calc GR . P C -1
H56C H 0.585249 1.106107 -0.238570 0.182 Uiso 0.5 1 calc GR . P C -1
C57 C 0.623(3) 1.003(3) -0.115(2) 0.115(8) Uani 0.5 1 d D U P C -1
H57A H 0.689341 0.978996 -0.079906 0.138 Uiso 0.5 1 calc R . P C -1
H57B H 0.615350 0.933417 -0.122859 0.138 Uiso 0.5 1 calc R . P C -1
C58 C 0.480(4) 0.978(3) 0.029(2) 0.092(7) Uani 0.5 1 d D U P C -1
H58A H 0.471065 0.905195 0.026633 0.110 Uiso 0.5 1 calc R . P C -1
H58B H 0.542234 0.956398 0.067245 0.110 Uiso 0.5 1 calc R . P C -1
C59 C 0.372(3) 1.034(3) 0.071(2) 0.109(8) Uani 0.5 1 d D U P C -1
H59A H 0.311700 1.061582 0.031082 0.164 Uiso 0.5 1 calc GR . P C -1
H59B H 0.383262 1.100099 0.081438 0.164 Uiso 0.5 1 calc GR . P C -1
H59C H 0.346959 0.978290 0.130968 0.164 Uiso 0.5 1 calc GR . P C -1

loop_
_atom_site_aniso_label
_atom_site_aniso_U_11
_atom_site_aniso_U_22
_atom_site_aniso_U_33
_atom_site_aniso_U_23
_atom_site_aniso_U_13
_atom_site_aniso_U_12
Pd1 0.0287(3) 0.0476(4) 0.0394(4) -0.0163(3) -0.0021(2) -0.0087(3)
P1 0.0256(9) 0.0457(11) 0.0352(10) -0.0133(9) -0.0023(8) -0.0076(8)
O1 0.034(3) 0.048(3) 0.047(3) -0.018(3) -0.009(2) -0.008(2)
C1 0.030(4) 0.039(4) 0.039(4) -0.015(3) -0.002(3) -0.005(3)
C2 0.031(4) 0.044(4) 0.037(4) -0.014(3) -0.002(3) -0.010(3)
C3 0.031(4) 0.051(5) 0.037(4) -0.016(4) -0.003(3) -0.010(3)
C4 0.036(4) 0.055(5) 0.044(5) -0.011(4) -0.005(4) -0.017(4)
C5 0.023(4) 0.053(5) 0.047(5) -0.018(4) -0.002(3) -0.007(3)
C6 0.028(4) 0.043(4) 0.040(4) -0.013(3) -0.007(3) -0.006(3)
C7 0.022(3) 0.055(5) 0.038(4) -0.012(4) 0.000(3) -0.010(3)
C8 0.028(4) 0.070(6) 0.044(5) -0.022(4) 0.003(3) -0.017(4)
C9 0.045(5) 0.074(7) 0.055(6) -0.027(5) -0.001(4) -0.021(5)
C10 0.034(4) 0.098(8) 0.043(5) -0.027(5) -0.003(4) -0.018(5)
C11 0.031(4) 0.110(9) 0.039(5) -0.022(5) -0.004(4) -0.023(5)
C12 0.034(4) 0.079(7) 0.045(5) -0.001(5) -0.006(4) -0.011(4)
C13 0.027(4) 0.070(6) 0.038(4) -0.009(4) -0.002(3) -0.010(4)
C14 0.037(5) 0.085(7) 0.049(5) -0.023(5) -0.002(4) -0.003(5)
C15 0.030(4) 0.043(4) 0.042(4) -0.016(3) -0.005(3) -0.006(3)
C16 0.028(4) 0.042(4) 0.041(4) -0.011(3) -0.001(3) -0.009(3)
C17 0.034(4) 0.045(5) 0.050(5) -0.020(4) -0.006(3) -0.007(3)
C18 0.033(4) 0.054(5) 0.042(4) -0.018(4) -0.008(3) -0.009(4)
C19 0.027(4) 0.049(5) 0.042(4) -0.011(4) -0.005(3) -0.008(3)
C20 0.031(4) 0.045(4) 0.043(4) -0.011(4) -0.002(3) -0.005(3)
C21 0.028(4) 0.054(5) 0.036(4) -0.016(4) -0.001(3) -0.012(3)
C22 0.041(4) 0.046(5) 0.053(5) -0.016(4) -0.007(4) -0.013(4)
C23 0.035(4) 0.048(4) 0.039(4) -0.016(3) -0.004(3) -0.010(3)
C24 0.033(6) 0.067(9) 0.061(9) -0.035(7) -0.006(5) -0.006(5)
C25 0.067(9) 0.070(11) 0.061(10) -0.040(9) -0.008(8) -0.014(8)
C26 0.062(9) 0.091(11) 0.049(8) -0.032(7) -0.012(7) -0.015(8)
C27 0.037(7) 0.068(8) 0.042(6) -0.018(5) -0.008(5) -0.011(5)
C28 0.046(13) 0.045(8) 0.044(10) -0.015(7) -0.026(10) -0.006(8)
C29 0.081(17) 0.047(11) 0.048(13) -0.022(9) -0.028(12) -0.003(11)
C30 0.049(15) 0.058(13) 0.037(9) -0.024(9) -0.024(11) 0.014(11)
C31 0.065(17) 0.047(10) 0.042(8) -0.015(7) -0.002(9) -0.008(10)
C32 0.033(4) 0.049(4) 0.041(4) -0.011(3) -0.005(3) -0.008(3)
C33 0.039(4) 0.059(5) 0.047(4) -0.004(4) -0.005(3) -0.018(4)
C34 0.055(9) 0.071(8) 0.057(8) -0.008(6) -0.022(6) -0.028(7)
C35 0.051(9) 0.057(7) 0.067(8) -0.007(5) -0.027(6) -0.020(6)
C36 0.043(4) 0.050(5) 0.053(4) -0.014(3) -0.015(4) -0.009(4)
C37 0.059(10) 0.068(8) 0.059(8) -0.008(6) -0.021(6) -0.029(7)
C38 0.063(10) 0.057(6) 0.071(8) -0.011(5) -0.018(7) -0.021(6)
C39 0.029(4) 0.045(4) 0.043(4) -0.012(4) -0.003(3) -0.009(3)
C40 0.027(4) 0.047(5) 0.043(4) -0.013(4) 0.003(3) -0.014(3)
C41 0.027(4) 0.054(5) 0.045(4) -0.018(4) 0.001(3) -0.012(3)
C42 0.035(4) 0.064(6) 0.043(5) -0.019(4) 0.002(4) -0.008(4)
C43 0.044(5) 0.080(7) 0.043(5) -0.027(5) 0.001(4) -0.012(5)
C44 0.056(6) 0.085(7) 0.052(6) -0.041(5) 0.001(4) -0.021(5)
C45 0.053(5) 0.064(6) 0.062(6) -0.031(5) -0.001(5) -0.018(5)
C46 0.037(4) 0.057(5) 0.051(5) -0.022(4) 0.000(4) -0.014(4)
C47 0.028(4) 0.044(4) 0.040(4) -0.014(3) 0.003(3) -0.011(3)
C48 0.035(4) 0.047(5) 0.041(4) -0.012(4) -0.004(3) -0.013(3)
C49 0.034(4) 0.048(5) 0.049(5) -0.019(4) -0.005(3) -0.009(3)
C50 0.029(4) 0.048(5) 0.041(4) -0.018(4) 0.007(3) -0.012(3)
C51 0.051(5) 0.055(5) 0.041(5) -0.017(4) 0.002(4) -0.018(4)
C52 0.057(5) 0.056(6) 0.040(5) -0.013(4) -0.004(4) -0.009(4)
C53 0.049(5) 0.037(4) 0.056(5) -0.013(4) 0.000(4) -0.015(4)
C54 0.038(4) 0.050(5) 0.058(5) -0.023(4) 0.001(4) -0.017(4)
C55 0.031(4) 0.048(5) 0.055(5) -0.018(4) -0.005(4) -0.008(3)
O2 0.090(8) 0.091(9) 0.109(9) -0.024(7) -0.015(7) -0.020(7)
C56 0.121(8) 0.121(8) 0.121(8) -0.041(3) -0.017(2) -0.030(3)
C57 0.102(11) 0.116(11) 0.115(10) -0.037(7) -0.012(7) -0.019(8)
C58 0.095(10) 0.093(11) 0.096(10) -0.035(8) -0.023(7) -0.025(7)
C59 0.109(8) 0.110(8) 0.109(8) -0.037(3) -0.016(2) -0.027(3)

_geom_special_details            
;
 All esds (except the esd in the dihedral angle between two l.s. planes)
 are estimated using the full covariance matrix.  The cell esds are taken
 into account individually in the estimation of esds in distances, angles
 and torsion angles; correlations between esds in cell parameters are only
 used when they are defined by crystal symmetry.  An approximate (isotropic)
 treatment of cell esds is used for estimating esds involving l.s. planes.
;
loop_
_geom_bond_atom_site_label_1
_geom_bond_atom_site_label_2
_geom_bond_distance
_geom_bond_site_symmetry_2
_geom_bond_publ_flag
Pd1 P1 2.313(2) . ?
Pd1 C15 2.329(8) . ?
Pd1 C21 2.533(8) . ?
Pd1 C39 2.162(8) . ?
Pd1 C40 2.114(7) . ?
P1 C1 1.863(8) . ?
P1 C23 1.858(8) . ?
P1 C32 1.831(8) . ?
O1 C47 1.232(10) . ?
C1 C2 1.400(11) . ?
C1 C6 1.412(10) . ?
C2 C3 1.392(11) . ?
C2 C15 1.505(10) . ?
C3 C4 1.398(11) . ?
C4 C5 1.385(12) . ?
C5 C6 1.394(11) . ?
C6 C7 1.504(11) . ?
C7 C8 1.432(13) . ?
C7 C13 1.394(12) . ?
C8 C9 1.487(14) . ?
C8 C10 1.385(12) . ?
C10 C11 1.377(15) . ?
C11 C12 1.373(16) . ?
C12 C13 1.386(13) . ?
C13 C14 1.456(15) . ?
C15 C16 1.425(11) . ?
C15 C21 1.425(11) . ?
C16 C17 1.512(11) . ?
C16 C18 1.401(11) . ?
C18 C19 1.382(12) . ?
C19 C20 1.383(12) . ?
C20 C21 1.395(11) . ?
C21 C22 1.496(11) . ?
C23 C24 1.539(11) . ?
C23 C27 1.517(11) . ?
C23 C28 1.477(16) . ?
C23 C31 1.518(16) . ?
C24 C25 1.522(13) . ?
C25 C26 1.536(14) . ?
C26 C27 1.532(13) . ?
C28 C29 1.493(17) . ?
C29 C30 1.483(18) . ?
C30 C31 1.501(18) . ?
C32 C33 1.538(9) . ?
C32 C36 1.544(10) . ?
C33 C34 1.506(13) . ?
C33 C37 1.569(14) . ?
C34 C35 1.537(14) . ?
C35 C36 1.551(13) . ?
C36 C38 1.525(14) . ?
C37 C38 1.527(15) . ?
C39 C40 1.423(11) . ?
C39 C47 1.454(12) . ?
C40 C41 1.482(12) . ?
C41 C42 1.400(12) . ?
C41 C46 1.381(12) . ?
C42 C43 1.389(13) . ?
C43 C44 1.388(15) . ?
C44 C45 1.375(14) . ?
C45 C46 1.379(13) . ?
C47 C48 1.490(11) . ?
C48 C49 1.325(12) . ?
C49 C50 1.469(12) . ?
C50 C51 1.399(12) . ?
C50 C55 1.383(12) . ?
C51 C52 1.369(13) . ?
C52 C53 1.394(13) . ?
C53 C54 1.368(13) . ?
C54 C55 1.383(12) . ?
O2 C57 1.43(3) . ?
O2 C58 1.43(3) . ?
C56 C57 1.40(3) . ?
C58 C59 1.41(4) . ?

loop_
_geom_angle_atom_site_label_1
_geom_angle_atom_site_label_2
_geom_angle_atom_site_label_3
_geom_angle
_geom_angle_site_symmetry_1
_geom_angle_site_symmetry_3
_geom_angle_publ_flag
P1 Pd1 C15 83.51(19) . . ?
P1 Pd1 C21 97.52(18) . . ?
C15 Pd1 C21 33.7(3) . . ?
C39 Pd1 P1 153.7(2) . . ?
C39 Pd1 C15 121.9(3) . . ?
C39 Pd1 C21 107.8(3) . . ?
C40 Pd1 P1 115.1(2) . . ?
C40 Pd1 C15 160.0(3) . . ?
C40 Pd1 C21 140.4(3) . . ?
C40 Pd1 C39 38.9(3) . . ?
C1 P1 Pd1 105.4(3) . . ?
C23 P1 Pd1 119.9(2) . . ?
C23 P1 C1 107.0(4) . . ?
C32 P1 Pd1 113.3(3) . . ?
C32 P1 C1 104.5(3) . . ?
C32 P1 C23 105.6(4) . . ?
C2 C1 P1 113.5(5) . . ?
C2 C1 C6 119.3(7) . . ?
C6 C1 P1 127.2(6) . . ?
C1 C2 C15 126.6(7) . . ?
C3 C2 C1 119.8(7) . . ?
C3 C2 C15 113.3(7) . . ?
C2 C3 C4 121.5(8) . . ?
C5 C4 C3 118.0(8) . . ?
C4 C5 C6 122.2(7) . . ?
C1 C6 C7 126.1(7) . . ?
C5 C6 C1 119.1(7) . . ?
C5 C6 C7 114.7(7) . . ?
C8 C7 C6 117.2(7) . . ?
C13 C7 C6 122.0(8) . . ?
C13 C7 C8 120.3(8) . . ?
C7 C8 C9 122.2(8) . . ?
C10 C8 C7 117.9(9) . . ?
C10 C8 C9 119.9(9) . . ?
C11 C10 C8 121.2(10) . . ?
C12 C11 C10 120.6(9) . . ?
C11 C12 C13 120.9(10) . . ?
C7 C13 C14 121.1(8) . . ?
C12 C13 C7 119.1(10) . . ?
C12 C13 C14 119.6(9) . . ?
C2 C15 Pd1 110.3(5) . . ?
C16 C15 Pd1 96.3(5) . . ?
C16 C15 C2 118.6(7) . . ?
C21 C15 Pd1 81.0(5) . . ?
C21 C15 C2 118.8(7) . . ?
C21 C15 C16 119.4(7) . . ?
C15 C16 C17 122.7(7) . . ?
C18 C16 C15 118.4(7) . . ?
C18 C16 C17 118.7(7) . . ?
C19 C18 C16 121.3(8) . . ?
C18 C19 C20 120.8(7) . . ?
C19 C20 C21 120.1(8) . . ?
C15 C21 Pd1 65.3(4) . . ?
C15 C21 C22 120.3(7) . . ?
C20 C21 Pd1 105.7(5) . . ?
C20 C21 C15 119.9(7) . . ?
C20 C21 C22 118.7(8) . . ?
C22 C21 Pd1 108.6(5) . . ?
C24 C23 P1 112.8(6) . . ?
C27 C23 P1 121.3(7) . . ?
C27 C23 C24 101.9(8) . . ?
C28 C23 P1 114.8(8) . . ?
C28 C23 C31 103.0(13) . . ?
C31 C23 P1 115.7(10) . . ?
C25 C24 C23 105.8(8) . . ?
C24 C25 C26 105.5(9) . . ?
C27 C26 C25 105.5(9) . . ?
C23 C27 C26 102.8(9) . . ?
C23 C28 C29 106.9(12) . . ?
C30 C29 C28 106.9(12) . . ?
C29 C30 C31 104.4(13) . . ?
C30 C31 C23 102.7(13) . . ?
C33 C32 P1 113.9(6) . . ?
C33 C32 C36 104.4(6) . . ?
C36 C32 P1 112.6(5) . . ?
C32 C33 C37 102.8(8) . . ?
C34 C33 C32 109.6(8) . . ?
C33 C34 C35 102.1(10) . . ?
C34 C35 C36 103.9(10) . . ?
C32 C36 C35 102.1(8) . . ?
C38 C36 C32 101.4(11) . . ?
C38 C37 C33 107.8(11) . . ?
C36 C38 C37 102.1(11) . . ?
C40 C39 Pd1 68.8(4) . . ?
C40 C39 C47 123.5(8) . . ?
C47 C39 Pd1 108.2(5) . . ?
C39 C40 Pd1 72.4(4) . . ?
C39 C40 C41 122.0(7) . . ?
C41 C40 Pd1 116.7(5) . . ?
C42 C41 C40 117.9(8) . . ?
C46 C41 C40 124.2(8) . . ?
C46 C41 C42 117.9(8) . . ?
C43 C42 C41 120.6(9) . . ?
C44 C43 C42 120.3(9) . . ?
C45 C44 C43 119.1(9) . . ?
C44 C45 C46 120.7(10) . . ?
C45 C46 C41 121.4(9) . . ?
O1 C47 C39 121.8(7) . . ?
O1 C47 C48 119.7(7) . . ?
C39 C47 C48 118.6(7) . . ?
C49 C48 C47 122.0(8) . . ?
C48 C49 C50 127.6(8) . . ?
C51 C50 C49 121.9(8) . . ?
C55 C50 C49 120.1(8) . . ?
C55 C50 C51 118.0(8) . . ?
C52 C51 C50 120.7(9) . . ?
C51 C52 C53 120.2(9) . . ?
C54 C53 C52 119.7(8) . . ?
C53 C54 C55 119.9(8) . . ?
C54 C55 C50 121.4(8) . . ?
C58 O2 C57 119(2) . . ?
C56 C57 O2 113(3) . . ?
C59 C58 O2 113(2) . . ?

loop_
_geom_torsion_atom_site_label_1
_geom_torsion_atom_site_label_2
_geom_torsion_atom_site_label_3
_geom_torsion_atom_site_label_4
_geom_torsion
_geom_torsion_site_symmetry_1
_geom_torsion_site_symmetry_2
_geom_torsion_site_symmetry_3
_geom_torsion_site_symmetry_4
_geom_torsion_publ_flag
Pd1 P1 C1 C2 5.3(6) . . . . ?
Pd1 P1 C1 C6 -176.0(7) . . . . ?
Pd1 P1 C23 C24 -14.9(9) . . . . ?
Pd1 P1 C23 C27 -136.1(7) . . . . ?
Pd1 P1 C23 C28 29.2(14) . . . . ?
Pd1 P1 C23 C31 -90.6(14) . . . . ?
Pd1 P1 C32 C33 64.6(6) . . . . ?
Pd1 P1 C32 C36 -54.1(6) . . . . ?
Pd1 C15 C16 C17 98.4(7) . . . . ?
Pd1 C15 C16 C18 -86.4(7) . . . . ?
Pd1 C15 C21 C20 94.5(7) . . . . ?
Pd1 C15 C21 C22 -97.9(7) . . . . ?
Pd1 C39 C40 C41 -110.9(7) . . . . ?
Pd1 C39 C47 O1 120.8(7) . . . . ?
Pd1 C39 C47 C48 -59.5(8) . . . . ?
Pd1 C40 C41 C42 120.5(7) . . . . ?
Pd1 C40 C41 C46 -60.7(10) . . . . ?
P1 C1 C2 C3 176.6(6) . . . . ?
P1 C1 C2 C15 -10.0(11) . . . . ?
P1 C1 C6 C5 -177.7(6) . . . . ?
P1 C1 C6 C7 4.5(13) . . . . ?
P1 C23 C24 C25 -167.7(10) . . . . ?
P1 C23 C27 C26 169.2(9) . . . . ?
P1 C23 C28 C29 -154.1(19) . . . . ?
P1 C23 C31 C30 165.6(15) . . . . ?
P1 C32 C33 C34 -127.7(15) . . . . ?
P1 C32 C33 C37 -150.0(16) . . . . ?
P1 C32 C36 C35 152.0(11) . . . . ?
P1 C32 C36 C38 168.7(16) . . . . ?
O1 C47 C48 C49 11.4(12) . . . . ?
C1 P1 C23 C24 -134.6(9) . . . . ?
C1 P1 C23 C27 104.2(8) . . . . ?
C1 P1 C23 C28 -90.5(13) . . . . ?
C1 P1 C23 C31 149.7(14) . . . . ?
C1 P1 C32 C33 178.8(6) . . . . ?
C1 P1 C32 C36 60.1(6) . . . . ?
C1 C2 C3 C4 1.4(13) . . . . ?
C1 C2 C15 Pd1 9.1(10) . . . . ?
C1 C2 C15 C16 118.7(9) . . . . ?
C1 C2 C15 C21 -81.7(11) . . . . ?
C1 C6 C7 C8 93.6(10) . . . . ?
C1 C6 C7 C13 -94.9(10) . . . . ?
C2 C1 C6 C5 1.0(12) . . . . ?
C2 C1 C6 C7 -176.8(8) . . . . ?
C2 C3 C4 C5 0.7(13) . . . . ?
C2 C15 C16 C17 -18.9(11) . . . . ?
C2 C15 C16 C18 156.2(7) . . . . ?
C2 C15 C21 Pd1 108.3(7) . . . . ?
C2 C15 C21 C20 -157.1(7) . . . . ?
C2 C15 C21 C22 10.4(11) . . . . ?
C3 C2 C15 Pd1 -177.1(6) . . . . ?
C3 C2 C15 C16 -67.5(10) . . . . ?
C3 C2 C15 C21 92.1(9) . . . . ?
C3 C4 C5 C6 -2.0(13) . . . . ?
C4 C5 C6 C1 1.1(13) . . . . ?
C4 C5 C6 C7 179.2(8) . . . . ?
C5 C6 C7 C8 -84.3(9) . . . . ?
C5 C6 C7 C13 87.2(10) . . . . ?
C6 C1 C2 C3 -2.3(12) . . . . ?
C6 C1 C2 C15 171.2(8) . . . . ?
C6 C7 C8 C9 -1.0(11) . . . . ?
C6 C7 C8 C10 175.8(7) . . . . ?
C6 C7 C13 C12 -175.9(7) . . . . ?
C6 C7 C13 C14 -0.7(12) . . . . ?
C7 C8 C10 C11 -0.7(12) . . . . ?
C8 C7 C13 C12 -4.7(12) . . . . ?
C8 C7 C13 C14 170.6(8) . . . . ?
C8 C10 C11 C12 -2.2(14) . . . . ?
C9 C8 C10 C11 176.2(8) . . . . ?
C10 C11 C12 C13 1.7(14) . . . . ?
C11 C12 C13 C7 1.7(13) . . . . ?
C11 C12 C13 C14 -173.6(8) . . . . ?
C13 C7 C8 C9 -172.7(8) . . . . ?
C13 C7 C8 C10 4.2(11) . . . . ?
C15 C2 C3 C4 -172.9(8) . . . . ?
C15 C16 C18 C19 1.5(12) . . . . ?
C16 C15 C21 Pd1 -92.2(7) . . . . ?
C16 C15 C21 C20 2.3(11) . . . . ?
C16 C15 C21 C22 169.9(7) . . . . ?
C16 C18 C19 C20 1.2(12) . . . . ?
C17 C16 C18 C19 176.9(8) . . . . ?
C18 C19 C20 C21 -2.2(12) . . . . ?
C19 C20 C21 Pd1 70.6(8) . . . . ?
C19 C20 C21 C15 0.4(12) . . . . ?
C19 C20 C21 C22 -167.4(8) . . . . ?
C21 C15 C16 C17 -178.4(7) . . . . ?
C21 C15 C16 C18 -3.2(11) . . . . ?
C23 P1 C1 C2 133.9(6) . . . . ?
C23 P1 C1 C6 -47.3(8) . . . . ?
C23 P1 C32 C33 -68.5(6) . . . . ?
C23 P1 C32 C36 172.8(5) . . . . ?
C23 C24 C25 C26 14.8(18) . . . . ?
C23 C28 C29 C30 5(3) . . . . ?
C24 C23 C27 C26 42.9(13) . . . . ?
C24 C25 C26 C27 11.9(19) . . . . ?
C25 C26 C27 C23 -34.4(16) . . . . ?
C27 C23 C24 C25 -36.0(14) . . . . ?
C28 C23 C31 C30 40(2) . . . . ?
C28 C29 C30 C31 20(4) . . . . ?
C29 C30 C31 C23 -37(3) . . . . ?
C31 C23 C28 C29 -28(3) . . . . ?
C32 P1 C1 C2 -114.4(6) . . . . ?
C32 P1 C1 C6 64.3(8) . . . . ?
C32 P1 C23 C24 114.5(9) . . . . ?
C32 P1 C23 C27 -6.7(9) . . . . ?
C32 P1 C23 C28 158.6(13) . . . . ?
C32 P1 C23 C31 38.8(14) . . . . ?
C32 C33 C34 C35 -21.2(19) . . . . ?
C32 C33 C37 C38 -1(2) . . . . ?
C32 C36 C38 C37 -44(2) . . . . ?
C33 C32 C36 C35 27.9(13) . . . . ?
C33 C32 C36 C38 44.7(17) . . . . ?
C33 C34 C35 C36 38.8(18) . . . . ?
C33 C37 C38 C36 28(2) . . . . ?
C34 C35 C36 C32 -41.9(14) . . . . ?
C36 C32 C33 C34 -4.4(16) . . . . ?
C36 C32 C33 C37 -26.7(17) . . . . ?
C39 C40 C41 C42 -154.4(8) . . . . ?
C39 C40 C41 C46 24.4(12) . . . . ?
C39 C47 C48 C49 -168.4(8) . . . . ?
C40 C39 C47 O1 -163.1(7) . . . . ?
C40 C39 C47 C48 16.6(11) . . . . ?
C40 C41 C42 C43 179.7(8) . . . . ?
C40 C41 C46 C45 179.7(8) . . . . ?
C41 C42 C43 C44 0.9(14) . . . . ?
C42 C41 C46 C45 -1.5(12) . . . . ?
C42 C43 C44 C45 -2.1(14) . . . . ?
C43 C44 C45 C46 1.5(15) . . . . ?
C44 C45 C46 C41 0.4(14) . . . . ?
C46 C41 C42 C43 0.9(12) . . . . ?
C47 C39 C40 Pd1 -98.3(7) . . . . ?
C47 C39 C40 C41 150.7(8) . . . . ?
C47 C48 C49 C50 177.9(7) . . . . ?
C48 C49 C50 C51 -6.5(13) . . . . ?
C48 C49 C50 C55 171.3(8) . . . . ?
C49 C50 C51 C52 178.8(8) . . . . ?
C49 C50 C55 C54 -177.8(8) . . . . ?
C50 C51 C52 C53 -0.9(14) . . . . ?
C51 C50 C55 C54 0.0(12) . . . . ?
C51 C52 C53 C54 -0.3(14) . . . . ?
C52 C53 C54 C55 1.2(13) . . . . ?
C53 C54 C55 C50 -1.1(13) . . . . ?
C55 C50 C51 C52 1.0(12) . . . . ?
C57 O2 C58 C59 -179(5) . . . . ?
C58 O2 C57 C56 -178(3) . . . . ?

loop_
_refln_index_h
_refln_index_k
_refln_index_l
_refln_F_squared_meas
_refln_F_squared_sigma
-2 0 0 281.47 18.8
-2 0 0 307.77 18.6
2 0 0 262.87 18.8
2 0 0 321.17 18.6
2 0 0 256.87 18.6
-3 0 0 2659.53 163.38
-3 0 0 2694.33 163.88
-3 0 0 2386.76 163.38
-3 0 0 2548.15 163.58
3 0 0 2515.25 163.28
3 0 0 2753.32 163.88
3 0 0 2447.35 163.58
3 0 0 2567.44 163.38
3 0 0 2556.14 163.48
-4 0 0 617.94 39.8
-4 0 0 595.04 39.6
-4 0 0 562.94 40.2
-4 0 0 643.14 40.1
4 0 0 595.24 39.8
4 0 0 561.64 39.9
4 0 0 642.94 39.6
4 0 0 654.43 40.4
4 0 0 636.04 39.7
-5 0 0 1182.98 80.59
-5 0 0 1123.69 81.09
5 0 0 1253.87 80.39
5 0 0 1405.86 80.69
5 0 0 1151.78 80.79
5 0 0 1350.76 80.49
5 0 0 1305.07 80.79
-6 0 0 667.13 45
-6 0 0 618.04 45.7
-6 0 0 683.33 45.3
-6 0 0 711.53 45.8
6 0 0 680.63 45.9
6 0 0 701.03 45.1
6 0 0 655.23 45
6 0 0 773.42 45.2
6 0 0 708.43 45.8
6 0 0 699.03 45.5
-7 0 0 275.97 20.5
-7 0 0 294.17 22
-7 0 0 295.87 21.1
-7 0 0 319.17 21.7
7 0 0 302.17 20.7
7 0 0 343.17 22.4
7 0 0 293.47 21.6
7 0 0 296.27 21.2
7 0 0 286.37 20.6
-8 0 0 164.98 14.1
-8 0 0 176.58 14.7
-8 0 0 171.08 13.5
-8 0 0 186.08 15.4
8 0 0 176.28 14.1
8 0 0 184.18 15.6
8 0 0 180.38 14
8 0 0 195.58 14.9
8 0 0 170.78 14
8 0 0 184.78 13.5
-9 0 0 8.2 5.2
-9 0 0 2.5 3.4
-9 0 0 2.5 4.5
-9 0 0 4.1 4.6
9 0 0 5.4 3.2
9 0 0 2.3 3.9
9 0 0 2.9 4.1
9 0 0 0.2 4.2
9 0 0 -4.3 4.8
9 0 0 5.1 4.3
-10 0 0 184.98 17.7
-10 0 0 216.58 16.1
-10 0 0 191.08 17.1
10 0 0 209.88 16.5
10 0 0 202.78 17.3
10 0 0 221.68 15.8
10 0 0 209.48 16.8
10 0 0 213.58 16.7
-11 0 0 4.6 4.5
-11 0 0 -0.9 8
11 0 0 3.3 5.9
11 0 0 2.7 5.7
11 0 0 6.1 4.3
11 0 0 4.1 5.8
11 0 0 3.7 5.9
-12 0 0 217.78 17.5
-12 0 0 196.88 19.9
12 0 0 237.38 18.8
12 0 0 223.48 17.6
12 0 0 219.98 18.3
12 0 0 209.58 19.1
-13 0 0 15.5 6.1
-13 0 0 20.2 7.9
13 0 0 4.3 7
13 0 0 10.3 6
13 0 0 -8.6 8.5
13 0 0 1.2 6.8
13 -1 0 20.4 8
13 -1 0 34.1 8.1
13 -1 0 35.6 8.5
-13 1 0 31.7 10.1
-13 1 0 14.9 8.5
12 -1 0 8.2 6.6
12 -1 0 8.4 6.9
12 -1 0 2.7 4.8
12 -1 0 10.7 6.7
-12 1 0 -5.5 5.5
-12 1 0 9.9 7.3
11 -1 0 228.28 20.6
11 -1 0 220.98 17.1
11 -1 0 210.88 18.3
11 -1 0 220.58 18.9
11 -1 0 249.88 19
-11 1 0 199.48 19.9
-11 1 0 266.87 18.6
10 -1 0 26.7 7.4
10 -1 0 24 6.2
10 -1 0 31.7 8.1
10 -1 0 36.7 8.7
10 -1 0 26.8 5.4
-10 1 0 30.1 7.1
-10 1 0 20.9 6.9
-10 1 0 18.6 6.5
9 -1 0 158.28 13.8
9 -1 0 157.78 12.6
9 -1 0 149.09 14.5
9 -1 0 168.18 13.5
9 -1 0 170.48 14.1
9 -1 0 164.08 15
-9 1 0 174.78 13.6
-9 1 0 154.18 14.7
-9 1 0 155.48 14.1
-9 1 0 199.08 15.9
8 -1 0 165.18 12.9
8 -1 0 154.88 12.7
8 -1 0 146.79 12.3
8 -1 0 138.89 11.5
8 -1 0 149.69 13
8 -1 0 163.18 13.9
-8 1 0 169.68 14.2
-8 1 0 145.49 13.5
-8 1 0 143.79 12.3
-8 1 0 176.68 13.1
7 -1 0 2.6 4.1
7 -1 0 3.3 2.4
7 -1 0 4.5 3.4
7 -1 0 8.9 3.7
7 -1 0 -2.7 3.1
7 -1 0 1.1 3.4
-7 1 0 6.6 4.3
-7 1 0 4.3 3.8
-7 1 0 7.7 3.3
-7 1 0 1.3 3.7
6 -1 0 189.08 16.1
6 -1 0 218.88 15.6
6 -1 0 214.08 15.6
6 -1 0 201.98 14.7
6 -1 0 190.88 15.6
6 -1 0 224.88 15.1
-6 1 0 244.78 15.8
-6 1 0 211.48 15.4
-6 1 0 204.08 16.3
-6 1 0 221.28 16.3
5 -1 0 84.89 8
5 -1 0 94.19 8.8
5 -1 0 107.29 8.2
5 -1 0 101.19 7.8
5 -1 0 91.49 9.1
-5 1 0 91.39 9.3
-5 1 0 107.19 9.5
-5 1 0 88.79 8
4 -1 0 1193.98 73.49
4 -1 0 1107.79 73.09
4 -1 0 1185.48 72.99
4 -1 0 1131.29 72.99
4 -1 0 1214.48 72.69
4 -1 0 1022.7 72.49
-4 1 0 1155.08 73.19
-4 1 0 1047.9 73.39
-4 1 0 1202.28 72.99
-4 1 0 1088.19 72.99
3 -1 0 169.08 11.6
3 -1 0 152.38 11
3 -1 0 178.98 12.1
3 -1 0 171.98 11.9
-3 1 0 133.39 11.8
-3 1 0 174.68 11.8
-3 1 0 177.58 11.6
-3 1 0 165.38 11.6
2 -1 0 321.37 20.4
2 -1 0 309.17 20.6
2 -1 0 294.97 20
2 -1 0 329.67 20.5
2 -1 0 308.47 20.5
-2 1 0 313.87 20.5
-2 1 0 326.47 20.5
-2 1 0 297.77 20.3
-2 1 0 304.47 20.6
-2 1 0 297.37 20
1 -1 0 355.96 22.9
1 -1 0 335.67 23
1 -1 0 378.76 23
1 -1 0 341.77 22.8
1 -1 0 339.87 22.6
-1 1 0 354.66 23
-1 1 0 384.46 23
-1 1 0 364.56 22.9
-1 1 0 337.27 22.9
-1 1 0 350.46 22.6
-1 -1 0 1090.29 70.19
-2 -1 0 29 3
-2 -1 0 29.8 2.9
-2 -1 0 28.4 2.9
-2 -1 0 29 3.1
2 1 0 31.7 3
2 1 0 28.7 3.1
2 1 0 29 3
2 1 0 32 3.1
-3 -1 0 1666.03 106.79
-3 -1 0 1536.75 106.29
-3 -1 0 1840.62 107.09
-3 -1 0 1790.92 106.99
-3 -1 0 1780.82 106.89
3 1 0 1694.83 106.99
3 1 0 1727.23 106.89
3 1 0 1577.34 106.89
3 1 0 1458.85 106.69
-4 -1 0 3984.1 257.57
-4 -1 0 3871.81 257.17
-4 -1 0 4421.56 257.87
-4 -1 0 3715.73 257.97
4 1 0 3813.02 257.77
4 1 0 3963.3 257.67
4 1 0 4609.34 257.77
-5 -1 0 83.79 7.5
-5 -1 0 95.99 8.2
-5 -1 0 83.89 6.8
-5 -1 0 97.39 8.3
-5 -1 0 84.19 7.6
5 1 0 90.09 7.8
5 1 0 87.59 7.9
5 1 0 95.39 8.4
5 1 0 81.59 8.5
5 1 0 86.59 6.8
-6 -1 0 1290.07 79.39
-6 -1 0 1139.29 78.39
-6 -1 0 1264.57 79.69
-6 -1 0 1156.08 78.99
6 1 0 1269.77 78.49
6 1 0 1195.48 79.19
6 1 0 1253.97 79.69
6 1 0 1198.88 79.39
6 1 0 1257.27 79.19
-7 -1 0 43.4 5.1
-7 -1 0 40.3 6.4
-7 -1 0 42.9 7
-7 -1 0 44.2 6.1
7 1 0 46.2 5.2
7 1 0 50.49 7.5
7 1 0 41.6 6.4
7 1 0 45.8 6.5
7 1 0 41 6.7
-8 -1 0 132.79 11.3
-8 -1 0 121.99 10.2
-8 -1 0 115.29 11.7
-8 -1 0 131.79 11.8
8 1 0 143.79 10.9
8 1 0 144.29 10.7
8 1 0 139.09 11.5
8 1 0 142.39 12.6
8 1 0 131.09 11.9
8 1 0 144.39 11.5
-9 -1 0 96.99 10.5
-9 -1 0 92.29 10.8
-9 -1 0 99.89 9
-9 -1 0 107.49 11.6
9 1 0 114.39 9.7
9 1 0 100.39 9.7
9 1 0 117.39 10.7
9 1 0 123.29 10.8
9 1 0 108.79 11.4
9 1 0 115.99 11.9
-10 -1 0 14.2 4.1
-10 -1 0 17.9 6.4
-10 -1 0 6.5 5.7
-10 -1 0 6.3 5.7
10 1 0 28.4 6.9
10 1 0 19.6 6.4
10 1 0 26.4 8.2
10 1 0 32.4 8.1
10 1 0 26.1 6
10 1 0 17.2 6.4
-11 -1 0 381.26 24.4
-11 -1 0 328.37 26.8
11 1 0 357.36 25.1
11 1 0 342.57 25.5
11 1 0 354.66 26.6
11 1 0 327.27 26.4
-12 -1 0 91.69 10.3
-12 -1 0 89.59 14.6
12 1 0 92.99 12.8
12 1 0 118.79 13.9
12 1 0 114.09 13.3
12 1 0 106.19 11
-13 -1 0 42.1 12.3
-13 -1 0 65.59 8.4
13 1 0 43.4 11.1
13 1 0 34.8 9.1
13 1 0 49.7 10.1
13 -2 0 1.4 7.1
12 -2 0 139.19 14.3
12 -2 0 123.09 15.4
12 -2 0 135.79 12.1
-12 2 0 123.79 15.5
-12 2 0 134.29 14.6
11 -2 0 3 6.2
11 -2 0 7.5 4.1
11 -2 0 -5.8 6.6
11 -2 0 0.7 6
11 -2 0 -1.9 7.1
-11 2 0 14.5 6.1
-11 2 0 11.2 6.6
10 -2 0 231.78 15.8
10 -2 0 199.38 17.7
10 -2 0 208.58 17.7
10 -2 0 188.18 16.2
10 -2 0 215.88 17.4
-10 2 0 199.28 19.4
-10 2 0 231.98 17.7
9 -2 0 31.7 7
9 -2 0 28.8 6.5
9 -2 0 23.9 8.1
9 -2 0 32 7.9
9 -2 0 17.8 4.7
-9 2 0 37.4 7.4
-9 2 0 14.8 5.8
-9 2 0 21.6 6.5
-9 2 0 32.1 8.4
8 -2 0 80.49 9.1
8 -2 0 74.29 7.2
8 -2 0 77.89 9.4
8 -2 0 63.69 10.1
8 -2 0 83.39 8.7
-8 2 0 83.69 10.5
-8 2 0 97.59 9.6
-8 2 0 84.69 10
-8 2 0 87.19 9
7 -2 0 200.58 16.2
7 -2 0 226.98 15.7
7 -2 0 201.48 14.5
7 -2 0 202.68 15.3
7 -2 0 185.28 14.1
7 -2 0 163.48 15.3
-7 2 0 210.48 15.3
-7 2 0 224.68 15.5
-7 2 0 189.78 16.2
6 -2 0 2.9 2.2
6 -2 0 6.4 3.7
6 -2 0 6.2 3.4
6 -2 0 9.6 4.2
6 -2 0 7.3 2.8
6 -2 0 7.9 3.3
-6 2 0 8.9 3.6
-6 2 0 8.2 4.3
-6 2 0 6.7 3.6
-6 2 0 8 3.6
5 -2 0 344.17 23.2
5 -2 0 385.76 23.4
5 -2 0 357.26 24
5 -2 0 329.47 24.5
5 -2 0 346.37 24.4
5 -2 0 351.86 24.3
-5 2 0 327.07 24.5
-5 2 0 379.86 24.1
-5 2 0 340.97 24.1
-5 2 0 340.77 24.3
4 -2 0 605.24 37.8
4 -2 0 561.14 37.5
4 -2 0 546.45 37.7
4 -2 0 582.14 36.9
-4 2 0 561.94 37.8
-4 2 0 556.44 38.1
-4 2 0 584.04 38.9
-4 2 0 576.34 37.6
3 -2 0 496.45 32.3
3 -2 0 470.95 31.3
3 -2 0 520.15 32.2
3 -2 0 454.75 32
3 -2 0 493.25 31.9
-3 2 0 494.65 32.1
-3 2 0 482.65 32.4
-3 2 0 449.95 32.1
-3 2 0 498.25 31.4
-3 2 0 506.55 31.9
2 -2 0 227.28 15.2
2 -2 0 247.08 16
2 -2 0 229.68 15.9
2 -2 0 229.08 15.6
-2 2 0 231.18 16.2
-2 2 0 244.28 15.7
-2 2 0 254.37 15.9
-2 2 0 237.18 15.2
-2 2 0 193.18 16.6
1 -2 0 930.21 63.89
1 -2 0 1025.5 64.19
1 -2 0 1039.7 64.29
1 -2 0 1036.3 64.39
1 -2 0 919.01 64.19
-1 2 0 1070.49 64.29
-1 2 0 969.4 64.29
-1 2 0 996.4 63.89
-1 2 0 1058.39 64.39
-1 2 0 996.6 64.19
0 -2 0 5484.45 342.27
0 -2 0 5919.91 342.47
0 -2 0 5039.1 342.17
0 2 0 5759.22 342.47
0 2 0 4850.11 342.17
0 2 0 5246.07 342.17
0 2 0 5493.05 342.37
-1 -2 0 7.4 1.7
-1 -2 0 5.6 1.4
-1 -2 0 3.4 1.4
-1 -2 0 5.3 1
1 2 0 5 1.5
1 2 0 4.1 1.4
1 2 0 4.9 1.1
1 2 0 5.6 1.5
1 2 0 3.5 1.3
-2 -2 0 92.69 6.9
-2 -2 0 93.99 6.5
2 2 0 89.59 6.9
2 2 0 90.09 6.9
2 2 0 99.39 7
-3 -2 0 102.79 7.5
-3 -2 0 91.49 7.5
-3 -2 0 105.69 7.6
3 2 0 103.79 7.7
3 2 0 100.89 7.5
-4 -2 0 215.58 15.1
-4 -2 0 214.38 14.8
-4 -2 0 210.08 15
4 2 0 249.28 15.1
4 2 0 199.58 15
4 2 0 200.58 14.9
4 2 0 220.28 15
-5 -2 0 1415.46 85.89
-5 -2 0 1270.17 85.59
-5 -2 0 1400.26 85.59
-5 -2 0 1152.48 86.29
-5 -2 0 1248.88 84.49
5 2 0 1504.45 85.89
5 2 0 1252.77 85.49
5 2 0 1432.36 85.69
5 2 0 1288.87 85.59
-6 -2 0 1561.64 89.39
-6 -2 0 1474.35 89.59
6 2 0 1320.57 88.29
6 2 0 1193.58 89.49
-7 -2 0 412.16 28.7
-7 -2 0 372.36 26.9
-7 -2 0 451.55 28.7
-7 -2 0 398.76 28
-7 -2 0 389.26 28.2
7 2 0 427.76 28.7
7 2 0 418.56 28.3
7 2 0 407.46 27
7 2 0 414.46 28.3
7 2 0 451.25 29
-8 -2 0 131.79 10.8
-8 -2 0 150.58 12.8
-8 -2 0 163.18 13.1
8 2 0 135.29 13.1
8 2 0 149.39 10.7
8 2 0 143.89 12.2
8 2 0 180.38 13.7
-9 -2 0 184.98 14.9
-9 -2 0 183.88 15.8
-9 -2 0 184.68 15.4
-9 -2 0 176.48 13.2
9 2 0 183.88 16
9 2 0 199.38 15.9
9 2 0 192.08 15.5
9 2 0 194.48 15.2
-10 -2 0 82.69 9.5
-10 -2 0 78.89 7.4
-10 -2 0 50.59 10.2
-10 -2 0 79.39 10.4
10 2 0 78.19 8.9
10 2 0 78.99 9.7
10 2 0 75.59 9.3
10 2 0 94.69 11.1
10 2 0 88.09 10.9
-11 -2 0 19.6 5.2
11 2 0 8.7 6.7
11 2 0 11.6 6.3
11 2 0 3.5 6.4
11 2 0 24.5 7.5
-12 -2 0 144.29 12.4
-12 -2 0 155.78 16.7
-12 -2 0 141.19 16.6
12 2 0 180.58 16.3
12 2 0 116.89 15.5
12 2 0 179.98 14.7
12 2 0 175.48 16.1
-13 -2 0 33.6 11.1
-13 -2 0 26.6 6
13 2 0 -1.1 7.2
13 2 0 4.1 6.3
13 2 0 -4 6.8
12 -3 0 14.7 7.7
12 -3 0 12.6 6.7
12 -3 0 5.6 4.6
-12 3 0 13.9 8
-12 3 0 13.4 7.5
11 -3 0 200.88 14.3
11 -3 0 191.48 17
11 -3 0 182.38 15.4
11 -3 0 179.08 17.5
-11 3 0 176.38 16.8
-11 3 0 160.68 18.2
10 -3 0 49.6 11.1
10 -3 0 79.19 10.4
10 -3 0 59.69 8.6
10 -3 0 61.29 16.2
10 -3 0 65.19 7.4
-10 3 0 90.89 13.3
-10 3 0 86.99 10.9
9 -3 0 288.87 20.3
9 -3 0 305.47 19.6
9 -3 0 263.47 22.1
9 -3 0 300.47 21.5
9 -3 0 281.77 22.1
-9 3 0 286.87 21.7
-9 3 0 243.38 21.8
-9 3 0 275.37 22.8
8 -3 0 14.4 5.8
8 -3 0 12.7 5.2
8 -3 0 14.9 4.1
8 -3 0 8.4 2.8
8 -3 0 3.5 4.5
8 -3 0 10.8 4.3
-8 3 0 2.5 5.6
-8 3 0 13.1 4.7
-8 3 0 7.4 5.4
-8 3 0 7.5 5.1
7 -3 0 6.6 4.8
7 -3 0 9.7 4.5
7 -3 0 -3.3 3.2
7 -3 0 -1.2 2.2
7 -3 0 -0.2 3
7 -3 0 -2.3 3.8
-7 3 0 8.9 4
-7 3 0 -0.4 4
-7 3 0 6.4 4.5
-7 3 0 -1.2 4.4
6 -3 0 534.45 39
6 -3 0 535.35 38.7
6 -3 0 634.64 39.2
6 -3 0 519.75 37.5
6 -3 0 572.04 38.4
6 -3 0 645.54 37.7
-6 3 0 595.64 38.6
-6 3 0 614.44 39.2
-6 3 0 536.95 39.2
-6 3 0 568.04 38.8
5 -3 0 191.08 13.9
5 -3 0 183.18 12.9
5 -3 0 192.78 14.9
5 -3 0 170.38 14.3
-5 3 0 192.38 14.5
-5 3 0 197.18 14.5
4 -3 0 913.71 58.09
4 -3 0 892.01 57.79
4 -3 0 834.82 57.39
4 -3 0 866.61 57.69
4 -3 0 890.71 56.69
-4 3 0 915.91 57.59
-4 3 0 943.51 56.79
-4 3 0 876.31 57.89
-4 3 0 869.31 58.09
-4 3 0 843.22 57.69
3 -3 0 112.69 9.8
3 -3 0 116.89 9.4
3 -3 0 106.19 8.4
-3 3 0 137.69 10.2
-3 3 0 130.69 9.9
-3 3 0 135.89 9.5
2 -3 0 372.66 26.8
2 -3 0 408.26 27.6
2 -3 0 439.56 27.7
2 -3 0 427.96 27.5
2 -3 0 434.36 27.8
-2 3 0 425.96 27.8
-2 3 0 407.56 26.9
-2 3 0 437.26 27.7
-2 3 0 437.96 27.5
-2 3 0 380.06 27.7
1 -3 0 7.4 3.1
1 -3 0 9.4 2.8
1 -3 0 6.8 2.1
1 -3 0 7.2 1.9
1 -3 0 13 3.1
-1 3 0 9.8 3.2
-1 3 0 8.3 1.8
-1 3 0 9.2 2.4
-1 3 0 8.1 2
-1 3 0 4.4 1.9
0 -3 0 888.31 65.29
0 -3 0 1103.39 65.19
0 -3 0 1019.3 64.79
0 -3 0 977.6 64.79
0 -3 0 1006.6 64.99
0 3 0 1060.09 65.19
0 3 0 1058.79 64.99
0 3 0 959.6 64.79
0 3 0 958.3 64.79
0 3 0 1108.49 65.19
-1 -3 0 2124.39 136.19
-1 -3 0 1998.4 136.09
-1 -3 0 2132.19 136.19
1 3 0 2297.57 136.19
1 3 0 2140.59 136.09
1 3 0 2077.89 135.79
1 3 0 2331.57 136.39
1 3 0 2011.2 135.69
-2 -3 0 30.3 5.5
-2 -3 0 19.3 3
-2 -3 0 24.6 5.9
-2 -3 0 20.1 2
-2 -3 0 19.7 2.4
2 3 0 19.8 2.9
2 3 0 16.8 2.1
2 3 0 19.3 2.9
2 3 0 18.7 2.3
-3 -3 0 456.55 28.1
-3 -3 0 424.76 27.7
-3 -3 0 472.65 27.4
3 3 0 359.16 26.8
3 3 0 404.86 27.3
3 3 0 388.16 27.7
3 3 0 455.25 27.9
3 3 0 431.66 27.7
3 3 0 390.66 27.6
-4 -3 0 1051.39 75.29
-4 -3 0 1276.37 75.59
-4 -3 0 1263.47 75.29
4 3 0 1195.18 75.49
4 3 0 1031.2 75.29
4 3 0 1206.98 75.19
-5 -3 0 5.8 3
-5 -3 0 12.6 3.8
-5 -3 0 4.1 3.1
-5 -3 0 8.4 3.2
5 3 0 14.5 4.5
5 3 0 6.2 3.1
5 3 0 4.7 3.6
5 3 0 4.8 3
-6 -3 0 929.31 59.19
-6 -3 0 923.81 59.29
-6 -3 0 870.01 59.19
-6 -3 0 848.12 59.29
6 3 0 928.81 59.39
6 3 0 912.31 59.29
6 3 0 890.11 59.19
6 3 0 964.1 59.79
-7 -3 0 497.15 34.2
-7 -3 0 541.95 34.5
-7 -3 0 480.95 34.3
-7 -3 0 505.65 34
7 3 0 524.05 34.3
7 3 0 499.25 34.1
7 3 0 528.45 34.4
7 3 0 472.75 34.2
-8 -3 0 296.47 21.1
-8 -3 0 264.67 20.8
-8 -3 0 278.47 20.5
-8 -3 0 290.17 21.1
8 3 0 275.67 20.8
8 3 0 307.77 21.5
8 3 0 305.57 21.6
8 3 0 291.27 20.9
-9 -3 0 126.59 11.4
-9 -3 0 140.49 12.6
-9 -3 0 133.49 12.1
9 3 0 145.59 12.2
9 3 0 129.89 12.6
9 3 0 111.59 12.6
9 3 0 121.69 12
-10 -3 0 32.9 7.4
-10 -3 0 43.6 8.7
-10 -3 0 38.3 8.2
10 3 0 40.2 8.2
10 3 0 26.9 8.3
-11 -3 0 187.68 17.6
11 3 0 198.78 16.4
11 3 0 184.98 17.1
11 3 0 214.48 18.1
11 3 0 210.28 16.7
-12 -3 0 135.89 14.9
12 3 0 144.09 15.5
12 3 0 145.59 14.4
12 3 0 117.39 13.4
-13 -3 0 79.09 13.2
13 3 0 79.39 12.8
13 3 0 91.99 11.8
13 3 0 105.09 13.1
-14 -3 0 20 8.2
14 3 0 26.8 7.7
14 3 0 11.9 8.2
14 3 0 14.2 7.9
12 -4 0 12.1 7.3
12 -4 0 9.7 6.8
-12 4 0 6.9 7.7
-12 4 0 11.2 8
11 -4 0 2.1 3.7
11 -4 0 8.3 6.5
11 -4 0 14.3 6.7
-11 4 0 0.7 7
10 -4 0 328.97 24.4
10 -4 0 280.17 22.2
10 -4 0 331.37 21.7
10 -4 0 328.57 25
-10 4 0 313.07 26
-10 4 0 319.77 24.7
9 -4 0 127.89 15.9
9 -4 0 166.08 13.3
9 -4 0 131.29 15
9 -4 0 179.18 14.6
9 -4 0 183.28 12.5
-9 4 0 194.28 15.8
-9 4 0 174.68 16.6
8 -4 0 77.79 10.6
8 -4 0 106.99 7.9
8 -4 0 87.29 11
8 -4 0 94.69 10.1
8 -4 0 98.49 8.6
-8 4 0 108.79 11
-8 4 0 73.29 11.2
-8 4 0 95.79 10.7
-8 4 0 82.39 12.1
7 -4 0 87.19 7.3
7 -4 0 75.79 10.3
7 -4 0 106.29 10
7 -4 0 96.69 9.4
7 -4 0 100.59 8.2
7 -4 0 81.79 11.1
-7 4 0 83.09 9.8
-7 4 0 88.29 10.7
-7 4 0 93.09 10.2
-7 4 0 96.19 11.2
6 -4 0 1.5 3.4
6 -4 0 -2.8 4.1
6 -4 0 2.4 4.3
6 -4 0 -1.5 2.9
-6 4 0 -2.5 3.7
-6 4 0 -0.3 3.9
-6 4 0 -1.8 3.6
-6 4 0 4.7 4.3
5 -4 0 927.31 60.89
5 -4 0 954.3 60.59
5 -4 0 993 61.19
5 -4 0 935.21 61.09
5 -4 0 856.01 59.39
-5 4 0 936.61 61.09
-5 4 0 828.42 60.99
-5 4 0 1004 60.69
-5 4 0 907.31 60.89
-5 4 0 929.31 59.49
4 -4 0 1548.55 99.79
4 -4 0 1607.54 100.09
4 -4 0 1509.55 99.49
4 -4 0 1629.34 99.99
4 -4 0 1460.85 98.49
-4 4 0 1542.45 98.69
-4 4 0 1552.04 100.09
-4 4 0 1540.25 99.89
-4 4 0 1443.26 99.89
-4 4 0 1639.44 99.69
3 -4 0 623.54 41
3 -4 0 548.95 41.7
3 -4 0 584.74 41.3
3 -4 0 595.74 40.2
3 -4 0 687.53 41.7
-3 4 0 649.14 41.6
-3 4 0 634.54 40.3
-3 4 0 677.13 41.3
-3 4 0 584.14 41.4
-3 4 0 671.13 41.5
2 -4 0 28 4.1
2 -4 0 23.9 2.9
2 -4 0 28.3 4.2
2 -4 0 15.7 5.9
2 -4 0 23 4.6
-2 4 0 18.8 3.9
-2 4 0 19.5 4.5
-2 4 0 16.3 4.7
-2 4 0 27.6 3
1 -4 0 47.9 4.4
1 -4 0 50.79 5.3
1 -4 0 44 5
1 -4 0 42.9 4.8
1 -4 0 53.19 5.6
-1 4 0 63.89 5.7
-1 4 0 47.7 4.8
-1 4 0 53.59 5.5
0 -4 0 1840.32 121.89
0 -4 0 1772.62 121.69
0 -4 0 2107.59 122.39
0 -4 0 2064.09 122.39
0 4 0 1946.61 122.39
0 4 0 1648.14 121.79
0 4 0 1809.32 121.79
0 4 0 2063.39 122.19
0 4 0 1968.6 122.29
-1 -4 0 104.99 8.8
-2 -4 0 -0.4 1.6
-2 -4 0 0.9 2
-2 -4 0 1.2 2.1
2 4 0 0.8 1
2 4 0 -1 1.4
2 4 0 2.2 2
2 4 0 -2.3 1.8
2 4 0 -0.1 2
-3 -4 0 185.58 13.7
-3 -4 0 192.48 12.9
-3 -4 0 182.78 13.7
-3 -4 0 211.28 14
-3 -4 0 199.38 12.9
3 4 0 203.08 13.9
3 4 0 180.78 12.9
3 4 0 200.08 12.9
3 4 0 191.18 13.7
3 4 0 182.98 13.7
-4 -4 0 33.3 4
-4 -4 0 39.8 5.3
4 4 0 39.8 6.7
4 4 0 30.3 4.2
4 4 0 33.2 4.7
4 4 0 42.9 5.4
-5 -4 0 823.02 51.49
-5 -4 0 784.12 50.99
-5 -4 0 839.52 51.89
5 4 0 777.42 51.09
5 4 0 798.82 51.59
5 4 0 791.32 51.39
5 4 0 719.73 51.19
5 4 0 757.62 51.49
-6 -4 0 186.08 14.8
-6 -4 0 209.08 14.5
-6 -4 0 223.38 15.1
6 4 0 199.38 15
6 4 0 192.38 14.6
6 4 0 162.98 14.4
6 4 0 196.78 15
-7 -4 0 239.38 18.3
-7 -4 0 242.88 18.8
-7 -4 0 298.07 19.2
7 4 0 251.27 18.8
7 4 0 237.28 18.7
7 4 0 260.07 18.7
7 4 0 275.07 19.1
-8 -4 0 637.34 44.2
-8 -4 0 751.12 44.1
-8 -4 0 701.63 43.9
-8 -4 0 615.24 43.9
8 4 0 647.14 44
8 4 0 579.74 43.9
8 4 0 645.34 43.9
8 4 0 670.83 44.1
-9 -4 0 52.69 8.4
-9 -4 0 59.29 8.5
-9 -4 0 64.69 8.2
-9 -4 0 52.59 7.8
9 4 0 48.1 9.1
9 4 0 57.49 8.6
9 4 0 71.19 9.2
9 4 0 63.99 8.5
-10 -4 0 114.79 10.5
-10 -4 0 80.09 10.6
-10 -4 0 60.19 10.6
10 4 0 91.89 10.9
10 4 0 94.89 10.3
10 4 0 80.29 11.5
10 4 0 96.49 10.9
-11 -4 0 3.7 5.1
11 4 0 2.3 5.6
11 4 0 8.4 6.4
11 4 0 3.5 7.1
-12 -4 0 92.99 12.4
12 4 0 93.49 12.9
12 4 0 87.49 12.3
-13 -4 0 27.2 8.5
13 4 0 55.19 10.6
13 4 0 41.5 10.6
13 4 0 50.29 12.5
-14 -4 0 18.9 7.9
14 4 0 3.9 7.9
14 4 0 -3.1 6.6
14 4 0 4.3 7.6
11 -5 0 39.5 11.5
11 -5 0 29.4 7.7
-11 5 0 20.3 8.3
-11 5 0 27.9 8.6
10 -5 0 143.19 13.9
10 -5 0 108.69 10.4
10 -5 0 128.79 10.2
10 -5 0 138.19 15
-10 5 0 152.48 15.6
-10 5 0 151.48 16.6
9 -5 0 51.99 5.8
9 -5 0 51.59 10.4
9 -5 0 50.69 9.2
9 -5 0 50.69 6.9
-9 5 0 44.9 11
-9 5 0 47.4 10.5
8 -5 0 20.1 5.1
8 -5 0 7.4 4.7
8 -5 0 2.6 9.4
8 -5 0 6.7 5.2
8 -5 0 7.1 2.8
-8 5 0 2.9 6.2
-8 5 0 8.8 6.2
-8 5 0 16.4 6
7 -5 0 156.58 13
7 -5 0 114.79 13.7
7 -5 0 155.28 12.5
7 -5 0 148.09 10.8
7 -5 0 142.09 10.4
7 -5 0 146.09 14.4
-7 5 0 132.29 14.2
-7 5 0 147.09 13.7
-7 5 0 129.79 13.8
-7 5 0 150.88 13.2
6 -5 0 130.59 13
6 -5 0 132.19 11.3
6 -5 0 138.69 12.1
6 -5 0 127.29 12.5
-6 5 0 132.19 12.9
-6 5 0 142.69 13.1
-6 5 0 130.19 12.2
-6 5 0 129.29 12.7
5 -5 0 104.89 10.3
5 -5 0 107.39 11.1
5 -5 0 127.79 9.8
5 -5 0 101.79 8.1
5 -5 0 100.49 11.3
-5 5 0 109.39 10.6
-5 5 0 108.59 8
-5 5 0 110.49 10.8
-5 5 0 99.19 10.2
-5 5 0 94.89 10.5
4 -5 0 90.29 9.1
4 -5 0 89.59 6.9
4 -5 0 101.39 8.4
4 -5 0 82.19 9.3
4 -5 0 94.19 9
-4 5 0 76.69 9
-4 5 0 98.99 7
-4 5 0 93.49 8.9
-4 5 0 77.49 9.2
-4 5 0 84.79 8.9
3 -5 0 432.36 26.2
3 -5 0 416.66 25.2
3 -5 0 349.57 26.3
3 -5 0 398.86 26.6
-3 5 0 356.46 25.1
-3 5 0 319.97 26.3
-3 5 0 413.76 26.3
-3 5 0 381.46 26.6
2 -5 0 229.78 16
2 -5 0 244.88 16.8
2 -5 0 241.98 16.9
2 -5 0 227.38 16.9
2 -5 0 259.57 17.7
-2 5 0 234.38 17
-2 5 0 218.28 17.2
-2 5 0 236.98 16.8
-2 5 0 230.58 17.1
-2 5 0 237.18 15.9
1 -5 0 1775.22 110.29
1 -5 0 1678.23 110.09
1 -5 0 1571.44 110.49
1 -5 0 1900.71 110.79
-1 5 0 1857.91 110.39
-1 5 0 1540.85 110.49
0 -5 0 991.2 69.29
0 -5 0 1083.29 69.89
0 -5 0 1095.99 69.19
0 -5 0 1174.48 69.79
0 -5 0 1156.08 69.99
0 5 0 1036.6 69.79
0 5 0 1110.29 69.39
0 5 0 973.6 69.19
0 5 0 1090.39 70.09
-1 -5 0 1630.04 100.29
-1 -5 0 1669.53 100.99
-1 -5 0 1632.74 101.19
-1 -5 0 1587.14 100.79
-1 -5 0 1609.04 100.99
1 5 0 1564.54 101.19
1 5 0 1440.16 100.29
1 5 0 1500.85 100.89
1 5 0 1531.85 100.79
-2 -5 0 262.57 17.1
-2 -5 0 264.67 17.4
-2 -5 0 230.98 17.3
2 5 0 268.27 17.4
2 5 0 234.48 16.3
2 5 0 248.98 17.5
2 5 0 245.58 16.3
2 5 0 230.68 17.1
-3 -5 0 399.36 25.9
-3 -5 0 367.06 24.8
-3 -5 0 402.96 26.1
-3 -5 0 385.46 25.3
3 5 0 405.26 26.4
3 5 0 367.46 26
3 5 0 367.76 25.8
3 5 0 369.26 24.9
3 5 0 384.36 25.3
-4 -5 0 621.44 44.5
-4 -5 0 658.53 44.4
-4 -5 0 686.43 43.5
4 5 0 691.73 44.5
4 5 0 776.42 44.8
4 5 0 605.24 43.3
4 5 0 669.23 43.6
4 5 0 690.43 44.4
-5 -5 0 119.29 10.3
-5 -5 0 111.89 10.8
5 5 0 142.59 10.7
-6 -5 0 318.87 21.3
-6 -5 0 306.27 21.9
-6 -5 0 328.17 22.4
6 5 0 316.97 21.9
6 5 0 282.47 21.9
6 5 0 331.17 22.3
6 5 0 309.87 21.4
6 5 0 290.07 21.8
-7 -5 0 92.19 9
-7 -5 0 73.99 8.5
-7 -5 0 72.29 7.4
7 5 0 77.19 8.8
7 5 0 78.89 8.2
7 5 0 71.99 8.4
7 5 0 88.99 9.1
7 5 0 87.79 8.4
-8 -5 0 417.06 28.8
-8 -5 0 396.96 27.9
-8 -5 0 418.56 28.5
8 5 0 404.06 28.2
8 5 0 382.46 28.2
8 5 0 394.16 28.6
8 5 0 417.86 28.5
-9 -5 0 203.18 16.8
-9 -5 0 219.98 16.5
-9 -5 0 192.88 17
9 5 0 217.88 16.9
9 5 0 207.78 16.5
9 5 0 212.18 16.7
9 5 0 208.38 17
-10 -5 0 28.4 7.4
10 5 0 14.2 5.9
10 5 0 7 5.3
10 5 0 6.1 6
-11 -5 0 81.29 11.1
11 5 0 110.89 13
11 5 0 78.39 10.6
11 5 0 75.39 11.3
-12 -5 0 161.08 15.1
12 5 0 142.79 15.5
12 5 0 157.78 16.8
-13 -5 0 14.4 7.3
13 5 0 18.8 7.4
13 5 0 14.8 7.7
14 5 0 109.99 15.3
10 -6 0 11.1 7.1
10 -6 0 14.7 7.1
-10 6 0 44.4 11.7
-10 6 0 12 8.5
9 -6 0 124.29 13.1
9 -6 0 89.59 13.6
-9 6 0 124.29 14.6
-9 6 0 112.89 14.5
8 -6 0 130.89 10.1
8 -6 0 134.39 12.5
8 -6 0 118.39 10
-8 6 0 115.99 14.2
-8 6 0 148.29 16.3
7 -6 0 38.5 8.2
7 -6 0 30.1 6.9
7 -6 0 14.4 5
-7 6 0 13.9 6
-7 6 0 15.6 6.6
-7 6 0 35.2 8.9
6 -6 0 11.3 4.3
6 -6 0 10.7 4.1
6 -6 0 2.3 5.5
6 -6 0 17.5 6
6 -6 0 13 5
-6 6 0 6 5.2
-6 6 0 6.9 5.2
-6 6 0 23.3 7.1
-6 6 0 9.8 2.6
-6 6 0 6.7 5.4
5 -6 0 14.4 5.4
5 -6 0 27.2 7.5
5 -6 0 11.9 3.9
5 -6 0 14.8 4.6
-5 6 0 8.8 4.7
-5 6 0 21.6 5.3
-5 6 0 22.3 6.6
-5 6 0 18.4 5.2
-5 6 0 10.6 3.3
4 -6 0 270.77 22.1
4 -6 0 319.07 23.2
4 -6 0 324.87 23.9
4 -6 0 321.97 22.7
4 -6 0 338.67 23.5
-4 6 0 323.47 23.4
-4 6 0 335.57 23.9
-4 6 0 335.27 23.5
-4 6 0 326.67 21.5
-4 6 0 338.17 23
3 -6 0 163.18 14.3
3 -6 0 184.58 13.5
3 -6 0 152.88 11.8
3 -6 0 169.98 13
3 -6 0 163.28 13.4
-3 6 0 170.18 13.7
-3 6 0 179.28 13.3
-3 6 0 145.79 13.5
-3 6 0 157.28 13.3
-3 6 0 176.88 11.8
2 -6 0 181.48 13.9
2 -6 0 206.88 14.9
2 -6 0 206.38 14.9
2 -6 0 194.98 15.1
2 -6 0 215.68 16
-2 6 0 182.28 14.8
-2 6 0 223.98 15.4
-2 6 0 189.18 15.3
-2 6 0 201.28 15.8
-2 6 0 209.48 14
1 -6 0 184.88 13
1 -6 0 172.88 13.9
1 -6 0 193.38 13.3
1 -6 0 180.38 14.4
1 -6 0 177.68 13.5
-1 6 0 179.68 14
-1 6 0 167.28 13.3
-1 6 0 169.08 14
-1 6 0 171.58 13.3
-1 6 0 199.48 12.9
0 -6 0 286.57 20.2
0 -6 0 332.87 21
0 -6 0 283.07 20.4
0 -6 0 273.37 19.8
0 -6 0 295.27 19.6
0 6 0 274.07 20.5
0 6 0 314.37 19.9
0 6 0 282.47 20.2
0 6 0 269.67 19.8
0 6 0 290.67 20.5
-1 -6 0 526.45 33.7
-1 -6 0 416.16 36
-1 -6 0 496.55 33.9
-1 -6 0 524.85 32.8
-1 -6 0 525.05 33.6
1 6 0 505.85 33.6
1 6 0 569.64 33.7
1 6 0 506.75 34
1 6 0 477.35 33.6
1 6 0 488.35 32.9
-2 -6 0 1.8 3.1
-2 -6 0 -2.2 2.7
-2 -6 0 2.9 2.9
2 6 0 3 3.1
2 6 0 2.2 3
2 6 0 -0.2 2.9
2 6 0 2.2 1.7
2 6 0 0.6 1.5
2 6 0 1.2 2.7
2 6 0 2.6 3
-3 -6 0 769.52 50.39
-3 -6 0 742.13 49.7
3 6 0 714.23 50.39
3 6 0 728.23 50.19
3 6 0 786.72 49.8
3 6 0 747.83 50.59
3 6 0 706.03 49.1
3 6 0 831.52 49.3
3 6 0 872.11 50.49
-4 -6 0 220.38 16.1
-4 -6 0 215.18 14.4
-4 -6 0 224.58 14.8
-4 -6 0 215.18 15.9
4 6 0 219.68 15.8
4 6 0 203.78 15.8
4 6 0 215.58 14.6
4 6 0 211.28 15.8
4 6 0 195.78 14.8
-5 -6 0 922.31 56.79
-5 -6 0 898.01 55.39
-5 -6 0 889.81 56.49
5 6 0 793.32 56.19
5 6 0 861.01 55.39
5 6 0 947.11 56.69
5 6 0 817.92 56.29
5 6 0 868.01 54.99
5 6 0 806.32 54.99
5 6 0 779.92 56.29
-6 -6 0 70.69 8.4
-6 -6 0 88.59 6.9
-6 -6 0 79.39 8.6
6 6 0 65.99 7.9
6 6 0 63.09 8.5
6 6 0 75.39 7.9
6 6 0 65.09 8
6 6 0 86.29 7.3
-7 -6 0 217.78 17.3
-7 -6 0 239.78 16.4
-7 -6 0 234.08 17.6
7 6 0 220.58 17.4
7 6 0 219.78 17.1
7 6 0 218.08 16.8
7 6 0 226.08 17.4
7 6 0 237.18 17.5
-8 -6 0 413.26 27.6
-8 -6 0 398.66 28.8
-8 -6 0 404.16 28.2
8 6 0 432.76 27.9
8 6 0 419.26 28.4
8 6 0 372.36 28.1
8 6 0 376.26 28.5
8 6 0 378.86 28.1
-9 -6 0 59.39 9.3
-9 -6 0 65.89 9.2
-9 -6 0 70.79 8
9 6 0 57.79 9
9 6 0 62.59 9
9 6 0 71.19 9.8
9 6 0 76.69 10
9 6 0 63.19 8.9
-10 -6 0 17.1 6
-10 -6 0 10.5 4.5
10 6 0 13.8 5.4
10 6 0 14.7 6
10 6 0 25.7 8
-11 -6 0 5.7 6.2
-11 -6 0 8.4 4.8
11 6 0 6 5.8
11 6 0 7.2 7.9
-12 -6 0 98.39 12.1
12 6 0 71.99 13.3
12 6 0 93.09 12.9
-13 -6 0 236.58 24.7
13 6 0 266.47 23.2
13 6 0 292.87 22.5
10 -7 0 24.4 7.6
10 -7 0 44.5 11.1
-10 7 0 22.1 9.2
-10 7 0 20.5 9.6
9 -7 0 20.1 6.7
9 -7 0 10.5 6.7
-9 7 0 13.8 7.7
-9 7 0 4.4 7.8
8 -7 0 45.4 10.8
8 -7 0 53.79 14.4
-8 7 0 67.49 12.2
7 -7 0 6.8 7.1
7 -7 0 4.1 4.9
-7 7 0 13.3 6.2
-7 7 0 8.1 6.4
6 -7 0 27.5 8.1
6 -7 0 24.3 6.8
6 -7 0 14.8 6.4
6 -7 0 19 4.9
-6 7 0 27.6 8.9
-6 7 0 20.9 6.1
-6 7 0 28.2 8.6
-6 7 0 32.1 4.4
5 -7 0 0 3.8
5 -7 0 0.6 2.8
5 -7 0 3.6 5.8
5 -7 0 0.4 4.9
5 -7 0 -1.1 3.9
-5 7 0 -4.9 4.3
-5 7 0 -4.4 4.8
-5 7 0 -4.2 4.5
-5 7 0 5.7 5.3
4 -7 0 41.1 8
4 -7 0 53.09 8
4 -7 0 41.9 8.6
4 -7 0 65.59 7.4
4 -7 0 51.59 5.3
-4 7 0 35.1 8.7
-4 7 0 43.2 8.5
-4 7 0 41.5 7.9
-4 7 0 71.29 9.1
-4 7 0 51.09 5.4
3 -7 0 365.36 25.4
3 -7 0 374.26 26.3
3 -7 0 379.66 25.5
3 -7 0 330.67 25.6
3 -7 0 336.87 24.1
-3 7 0 386.16 24.2
-3 7 0 358.46 26
-3 7 0 373.86 25.6
-3 7 0 383.56 25.9
-3 7 0 330.47 25.9
2 -7 0 5.2 3.8
2 -7 0 2.6 2.6
2 -7 0 9.4 3.8
2 -7 0 1.4 4.5
2 -7 0 6.9 3.7
-2 7 0 0.5 3.4
-2 7 0 9.4 3.9
-2 7 0 6 4.1
-2 7 0 2.2 2.8
-2 7 0 -0.2 3.8
1 -7 0 472.35 31.8
1 -7 0 393.06 31.7
1 -7 0 454.95 30.8
1 -7 0 488.55 31.4
1 -7 0 509.85 32.3
-1 7 0 450.25 31.8
-1 7 0 473.55 31.5
-1 7 0 499.25 30.8
-1 7 0 439.56 31.8
-1 7 0 441.96 31
0 -7 0 14.7 4.2
0 -7 0 21.6 4.3
0 -7 0 14.1 4
0 -7 0 17.5 4.6
0 -7 0 20.9 6.2
0 7 0 21.5 4.5
0 7 0 23.1 5.9
0 7 0 13.3 4.1
0 7 0 13.5 4.3
0 7 0 17.9 5.1
-1 -7 0 728.83 47.9
-1 -7 0 817.62 48.3
-1 -7 0 688.33 47.6
1 7 0 667.73 47.7
1 7 0 792.52 47.7
1 7 0 665.63 48
1 7 0 718.83 48
-2 -7 0 225.48 15.9
-2 -7 0 205.38 15.8
-2 -7 0 218.48 15.9
2 7 0 212.08 14.6
2 7 0 220.08 14.6
2 7 0 219.48 16.3
2 7 0 212.28 15.8
2 7 0 206.08 16.1
2 7 0 215.18 15.8
2 7 0 215.88 15.8
-3 -7 0 100.29 8.7
-3 -7 0 104.39 9.1
-3 -7 0 99.49 9.1
3 7 0 93.39 9.4
3 7 0 103.79 9.1
3 7 0 91.39 8.7
3 7 0 92.99 8.4
3 7 0 95.09 7
3 7 0 76.29 6.8
-4 -7 0 290.77 20.2
-4 -7 0 267.07 19.8
-4 -7 0 289.77 19.1
4 7 0 274.07 18.2
4 7 0 273.47 18.3
4 7 0 278.37 19.8
4 7 0 293.97 20.2
4 7 0 261.17 19.8
4 7 0 260.67 19.8
4 7 0 268.97 19.1
-5 -7 0 277.67 19.8
-5 -7 0 294.47 21.6
5 7 0 296.97 21.4
5 7 0 313.67 21.4
5 7 0 311.17 21.6
-6 -7 0 101.89 9.1
-6 -7 0 73.79 8.8
-6 -7 0 83.19 6.9
6 7 0 81.19 8.5
6 7 0 86.19 6.4
6 7 0 76.49 7.3
6 7 0 89.39 9.3
6 7 0 79.39 8.7
6 7 0 65.29 8.4
-7 -7 0 64.39 8.9
-7 -7 0 78.39 9.6
-7 -7 0 83.69 7.1
7 7 0 71.79 9.1
7 7 0 84.79 8.8
7 7 0 76.59 7.9
7 7 0 74.09 9
7 7 0 77.29 9
-8 -7 0 -9.1 4.5
-8 -7 0 7.5 3.2
-8 -7 0 -0.1 4.8
8 7 0 5.2 4.8
8 7 0 3.1 4.7
8 7 0 1.5 4.8
8 7 0 -0.3 3.9
8 7 0 1.6 5
-9 -7 0 260.27 21.7
-9 -7 0 286.17 20.1
9 7 0 269.17 21.6
9 7 0 290.97 20.7
9 7 0 276.67 21.3
-10 -7 0 29.9 6.9
-10 -7 0 20.4 6.6
10 7 0 22.2 6.7
10 7 0 14 5.6
10 7 0 12 6.3
-11 -7 0 110.29 11.5
-11 -7 0 105.89 13.9
11 7 0 106.89 12.8
11 7 0 128.79 14.4
11 7 0 120.79 13.3
-12 -7 0 70.59 10.5
-12 -7 0 54.29 11.5
12 7 0 49.1 12.6
12 7 0 65.89 11.3
12 7 0 52.49 12.8
-13 -7 0 4.5 7
13 7 0 15.7 8.1
13 7 0 12.7 7.5
9 -8 0 90.69 11.5
9 -8 0 51.39 12.8
-9 8 0 68.49 14
-9 8 0 88.89 15.1
8 -8 0 10 6.9
8 -8 0 -0.3 6.1
-8 8 0 9.3 7.7
-8 8 0 3 7.7
7 -8 0 75.49 11.9
7 -8 0 94.79 11.6
-7 8 0 67.69 15.3
-7 8 0 85.79 12.8
6 -8 0 13.5 5.4
6 -8 0 22.1 4.5
-6 8 0 43.9 11.8
-6 8 0 43 10.4
-6 8 0 14.9 4.6
5 -8 0 14.5 4.7
5 -8 0 8 5.2
5 -8 0 13.7 4.3
5 -8 0 14.3 5.9
-5 8 0 16.8 4.5
-5 8 0 18.4 6
-5 8 0 15.6 6.3
4 -8 0 93.59 11.2
4 -8 0 102.79 10.9
4 -8 0 126.69 9.2
4 -8 0 109.29 11.4
-4 8 0 118.89 12.3
-4 8 0 98.99 11.2
-4 8 0 122.09 9.3
3 -8 0 7.6 4.3
3 -8 0 8.7 3.1
3 -8 0 9.9 4.7
3 -8 0 4.4 4.5
3 -8 0 10.7 5.7
-3 8 0 11.7 5.3
-3 8 0 12.1 5.1
-3 8 0 10.6 3.2
-3 8 0 12.3 4.9
-3 8 0 1.6 5.2
2 -8 0 165.08 12.7
2 -8 0 168.48 13.1
2 -8 0 157.18 11.8
2 -8 0 147.09 14.3
2 -8 0 141.79 13.3
-2 8 0 166.48 13
-2 8 0 152.78 14.3
-2 8 0 137.19 13.8
-2 8 0 151.58 13
-2 8 0 156.68 13.7
1 -8 0 3.9 4.7
1 -8 0 -0.1 3.4
1 -8 0 -0.2 3.3
1 -8 0 -2.4 3.2
-1 8 0 -3.7 3.7
-1 8 0 -5.6 3.9
-1 8 0 -3.2 3.1
-1 8 0 -4 3.6
-1 8 0 -2.5 3.1
0 -8 0 132.79 10.5
0 -8 0 134.99 11.3
0 -8 0 127.19 11.4
0 -8 0 146.29 10.5
0 -8 0 135.69 12.4
0 8 0 114.79 11.8
0 8 0 127.59 12
0 8 0 139.69 10.8
0 8 0 118.99 10.3
0 8 0 108.89 11.2
-1 -8 0 159.28 13.1
-1 -8 0 151.68 11.7
-1 -8 0 150.58 12.3
1 8 0 154.38 11.9
1 8 0 139.89 12.6
1 8 0 146.29 11.2
1 8 0 132.39 12
1 8 0 154.58 12.7
-2 -8 0 16.6 4.4
-2 -8 0 26.8 6.8
-2 -8 0 20.2 5.5
2 8 0 28.6 6.4
2 8 0 21.6 5.8
2 8 0 17.2 4.6
2 8 0 23.7 3.6
2 8 0 15.8 4.5
2 8 0 16.7 4.4
-3 -8 0 238.88 17.3
-3 -8 0 271.47 17.1
-3 -8 0 245.58 17.4
3 8 0 205.68 17.2
3 8 0 226.68 16.8
3 8 0 217.18 15.4
3 8 0 206.88 16.9
3 8 0 200.88 15.3
3 8 0 217.48 17.3
3 8 0 255.97 17.4
-4 -8 0 37.1 6.8
-4 -8 0 46.1 7.1
4 8 0 54.19 7.3
4 8 0 42.9 7
4 8 0 46.5 7.8
4 8 0 52.99 4.8
4 8 0 47.4 7.4
4 8 0 40 6.1
4 8 0 55.69 4.6
-5 -8 0 350.06 24.7
5 8 0 336.37 23
5 8 0 313.27 24.4
5 8 0 353.96 24.3
5 8 0 335.87 22.4
5 8 0 339.77 22.3
5 8 0 340.67 24.3
5 8 0 333.27 24.4
-6 -8 0 9.5 4.6
-6 -8 0 10.2 4.7
6 8 0 7.9 4.4
6 8 0 8.4 4.6
6 8 0 8.5 2.8
6 8 0 9.3 4.5
6 8 0 6.1 4.3
6 8 0 8.6 2.8
-7 -8 0 56.39 5.5
-7 -8 0 37.2 8
-7 -8 0 39.3 8.2
7 8 0 43 6.1
7 8 0 53.89 8.6
7 8 0 47.8 7.5
7 8 0 31 7.7
7 8 0 40.8 7.7
-8 -8 0 130.79 13.8
-8 -8 0 146.69 11.5
8 8 0 155.58 13.7
8 8 0 147.79 14.2
8 8 0 140.19 12.7
-9 -8 0 116.09 14.1
9 8 0 143.29 13
9 8 0 173.38 14.5
9 8 0 153.48 14.2
-10 -8 0 37 11.3
-10 -8 0 46.5 7.4
10 8 0 37.8 11.3
10 8 0 42.3 12.9
-11 -8 0 40.8 8.4
-11 -8 0 24.2 7.7
11 8 0 57.69 10.9
11 8 0 36.1 10.1
-12 -8 0 44.4 11.6
-12 -8 0 44 9.9
12 8 0 53.49 12.2
12 8 0 54.49 11.1
12 8 0 42.6 11.9
-13 -8 0 37.6 11.1
13 8 0 37.5 11.3
13 8 0 20.4 8.5
8 -9 0 155.98 16.4
8 -9 0 171.28 16
-8 9 0 172.88 18.7
-8 9 0 134.89 18.2
7 -9 0 -7.2 5.9
7 -9 0 2.5 5.7
-7 9 0 -3.6 7
-7 9 0 -1.3 7
6 -9 0 63.59 10
6 -9 0 45.6 10.7
-6 9 0 58.19 12.3
-6 9 0 72.09 12.2
-6 9 0 62.49 6.7
5 -9 0 10 5.8
5 -9 0 2.4 3.3
5 -9 0 10.8 5.2
-5 9 0 1.2 5.9
-5 9 0 -2.8 5.9
-5 9 0 -2.7 3.3
4 -9 0 26.4 5.1
4 -9 0 13.2 5.7
4 -9 0 15.8 6.3
4 -9 0 29 7.4
-4 9 0 20 6
-4 9 0 14.9 5.6
-4 9 0 20.4 7.1
3 -9 0 148.19 11.1
3 -9 0 149.69 12.9
3 -9 0 139.59 13.9
3 -9 0 125.69 12.4
-3 9 0 140.89 11.2
-3 9 0 152.08 14.5
-3 9 0 136.39 13.1
2 -9 0 21.5 6.9
2 -9 0 27.6 6.5
2 -9 0 45.9 9.5
-2 9 0 42.5 8.5
-2 9 0 38.2 8
1 -9 0 153.48 13.8
1 -9 0 148.09 14.8
1 -9 0 167.68 13
1 -9 0 159.38 13.7
1 -9 0 174.98 12.6
-1 9 0 137.49 13.9
-1 9 0 179.18 13.1
-1 9 0 145.49 13.7
-1 9 0 164.08 12.5
-1 9 0 158.58 14
0 -9 0 33.2 8.3
0 9 0 37.3 7.5
0 9 0 31.5 8.1
0 9 0 42.9 6.4
-1 -9 0 90.49 10.4
-1 -9 0 72.79 8.3
-1 -9 0 89.29 9.2
1 9 0 97.39 7.9
1 9 0 61.59 8.4
1 9 0 85.89 9.4
1 9 0 58.99 9.2
1 9 0 98.19 8.8
-2 -9 0 152.98 12.1
-2 -9 0 160.08 12.7
-2 -9 0 144.59 12.4
2 9 0 139.69 10.5
2 9 0 151.88 12.2
2 9 0 148.19 12.8
2 9 0 129.19 12.4
2 9 0 123.89 10.9
2 9 0 124.29 11.9
2 9 0 134.59 13.1
-3 -9 0 -2.3 4.3
-3 -9 0 9.9 4.8
-3 -9 0 1.7 4
3 9 0 -1.9 2.4
3 9 0 0.3 2.2
3 9 0 3.8 4.2
3 9 0 1.7 4.1
3 9 0 0.1 4
3 9 0 0.9 4.2
3 9 0 -4.8 4.3
-4 -9 0 585.14 37.3
-4 -9 0 606.84 36.4
-4 -9 0 516.35 37
4 9 0 521.65 36.8
4 9 0 558.24 36.9
4 9 0 526.15 36.2
4 9 0 502.95 34.8
4 9 0 493.95 37
4 9 0 525.65 37.2
-6 -9 0 97.19 10.6
6 9 0 90.69 7.3
6 9 0 75.09 10
6 9 0 89.19 10.7
6 9 0 82.29 8.3
6 9 0 81.29 8.2
6 9 0 87.19 7.2
6 9 0 63.89 10.8
-7 -9 0 10.2 5.8
-7 -9 0 19.6 4.1
7 9 0 14.7 4.2
7 9 0 8.1 5.2
7 9 0 9.6 5.7
7 9 0 18 5.5
7 9 0 11.6 3.5
-8 -9 0 8.3 3.2
-8 -9 0 -3.4 5.3
8 9 0 8.5 5.6
8 9 0 5.1 4
8 9 0 0.6 5.7
-9 -9 0 208.58 20.2
-9 -9 0 219.68 15.6
9 9 0 202.88 16.1
9 9 0 199.08 24.4
-10 -9 0 6.1 6.5
-10 -9 0 5.2 4.3
10 9 0 6.3 5.4
10 9 0 -7.9 6.3
10 9 0 2.5 6.2
-11 -9 0 128.29 11.4
-11 -9 0 66.39 13.7
11 9 0 94.49 12.9
11 9 0 109.69 14.4
11 9 0 95.79 13.6
-12 -9 0 9.3 7.4
-12 -9 0 6 5.7
12 9 0 3.6 7.6
12 9 0 -4.8 6.7
7 -10 0 71.29 11.3
7 -10 0 58.39 13
-7 10 0 44.2 13.3
-7 10 0 53.79 13.9
6 -10 0 0 6.1
6 -10 0 8.5 6
-6 10 0 1.8 7.8
-6 10 0 -1.5 7.4
5 -10 0 13.4 6.3
5 -10 0 22.1 5.4
5 -10 0 18 7.1
-5 10 0 17.5 7.5
-5 10 0 35.6 10.8
-5 10 0 19.7 5.7
4 -10 0 52.69 10.4
4 -10 0 19.8 7.3
4 -10 0 35.7 6.2
4 -10 0 29.1 9.4
-4 10 0 32.6 6.8
-4 10 0 27.3 8.1
-4 10 0 32 9.9
3 -10 0 17.7 5.5
3 -10 0 5.3 5.7
3 -10 0 14.1 5.7
3 -10 0 7.2 7.5
-3 10 0 -3.2 9.8
-3 10 0 10.7 4.1
-3 10 0 12.7 5.7
2 -10 0 170.18 12.8
2 -10 0 142.89 15
2 -10 0 132.09 13.9
2 -10 0 178.38 14
-2 10 0 163.58 12.9
-2 10 0 168.88 14.3
-2 10 0 144.49 15.3
1 -10 0 19.2 5.4
1 -10 0 12.7 5.4
1 -10 0 5.4 5.2
1 -10 0 18.1 4.8
-1 10 0 20.2 6.1
-1 10 0 34 9.1
-1 10 0 7.8 4.6
0 -10 0 71.69 8.8
0 -10 0 77.29 10.7
0 -10 0 103.59 10.6
0 -10 0 64.39 11.8
0 10 0 93.89 12.8
0 10 0 90.29 9.4
0 10 0 103.59 11.7
0 10 0 99.99 9
-1 -10 0 3.7 4.4
-1 -10 0 -1.1 4.2
-1 -10 0 -4.2 5.4
1 10 0 3 3.4
1 10 0 5.1 3.9
1 10 0 5.1 4.9
1 10 0 3.7 5
-2 -10 0 2.7 5.2
-2 -10 0 1.6 4.4
-2 -10 0 2 4.6
2 10 0 -2.6 2.6
2 10 0 4.4 3.3
2 10 0 -4.8 4.6
2 10 0 -4.8 4.7
2 10 0 6.3 4.9
2 10 0 -1.7 4.4
2 10 0 3.5 5.1
-3 -10 0 208.68 16.1
-3 -10 0 186.58 15.6
-3 -10 0 210.98 15.7
3 10 0 144.79 17.4
3 10 0 176.08 13
3 10 0 190.48 15.9
3 10 0 195.88 15.4
3 10 0 176.78 13.4
3 10 0 172.78 15
-4 -10 0 93.09 11.3
-4 -10 0 102.59 10.9
-4 -10 0 110.29 11.2
4 10 0 83.69 10.3
4 10 0 90.79 10.1
4 10 0 97.69 11.1
-5 -10 0 371.56 27.5
-5 -10 0 415.26 27.8
5 10 0 403.96 26.4
5 10 0 373.06 27.5
5 10 0 322.97 26.9
-6 -10 0 11.2 5.7
6 10 0 14.6 4.7
6 10 0 5.7 4.1
6 10 0 13 5.8
-7 -10 0 202.18 18.8
7 10 0 204.08 17.6
7 10 0 206.38 15.4
7 10 0 227.18 18.6
7 10 0 205.68 15.4
-8 -10 0 59.19 11.2
8 10 0 36.8 11.7
8 10 0 48.4 6.9
8 10 0 48.5 10.5
-9 -10 0 60.99 10.5
-9 -10 0 48.4 6.6
-10 -10 0 52.69 11.4
-10 -10 0 56.39 7.3
10 10 0 52.49 11.6
10 10 0 39 10.3
10 10 0 58.89 9.5
-11 -10 0 31 7.7
-11 -10 0 12.1 7.6
11 10 0 20.5 8.3
11 10 0 19.8 7.4
-12 -10 0 44.8 12.3
12 10 0 26.8 8.7
12 10 0 26.5 8.7
6 -11 0 4.3 7.3
5 -11 0 3.7 6
5 -11 0 -3.7 6.4
5 -11 0 -0.4 3.7
-5 11 0 -8.2 9.3
-5 11 0 7.7 7.9
4 -11 0 -9.6 5.4
4 -11 0 1 6.3
4 -11 0 -3.3 4.2
-4 11 0 2.2 6.5
-4 11 0 3 7
-4 11 0 15.6 7.8
3 -11 0 57.49 10.1
3 -11 0 41.2 10.8
3 -11 0 59.69 11.1
3 -11 0 62.79 8
-3 11 0 79.59 11.2
-3 11 0 63.89 12.4
-3 11 0 43.5 8.5
2 -11 0 11.4 5.6
2 -11 0 2.8 5.8
2 -11 0 5.7 5.7
2 -11 0 -5.8 4.6
-2 11 0 3.7 4.9
-2 11 0 -5.9 4.9
-2 11 0 -4.4 6.4
1 -11 0 61.09 10.5
1 -11 0 51.79 10.8
1 -11 0 62.79 8.8
1 -11 0 58.69 8.1
-1 11 0 68.69 9
-1 11 0 43.8 11
-1 11 0 50.29 8.2
0 -11 0 1.5 5.5
0 11 0 11 6.3
0 11 0 2.6 4.7
-1 -11 0 21.2 6.5
-1 -11 0 17.7 7.6
-1 -11 0 42 7.7
1 11 0 22.4 6.9
1 11 0 42.2 7.1
1 11 0 34.1 6.4
1 11 0 41.8 6.5
-2 -11 0 53.89 9.4
-2 -11 0 71.79 10.9
-2 -11 0 47.4 9.1
2 11 0 55.39 6.6
2 11 0 53.49 6.2
2 11 0 35.8 9.6
2 11 0 44.3 7.6
2 11 0 38.5 9.2
-3 -11 0 13.5 6.1
-3 -11 0 32.1 9
-3 -11 0 15.3 5.8
3 11 0 9.7 5.5
3 11 0 11 6.3
3 11 0 16.1 6.2
3 11 0 9.1 5.6
-4 -11 0 73.09 10.6
-4 -11 0 65.09 10.4
-4 -11 0 93.39 11.2
4 11 0 102.39 12.3
4 11 0 67.09 15.5
-5 -11 0 12.5 6.7
-5 -11 0 16.2 6.7
5 11 0 21.1 7.4
5 11 0 15.5 5.4
-6 -11 0 158.38 16.1
6 11 0 167.18 14.2
6 11 0 177.88 16.7
6 11 0 154.48 13.8
-7 -11 0 31.3 8.6
7 11 0 40.4 7.5
7 11 0 38.1 7.8
7 11 0 30.9 10
7 11 0 40.3 10.3
-8 -11 0 1.2 6.5
8 11 0 -3.9 5.7
8 11 0 3.4 6.1
-9 -11 0 29.1 8.7
9 11 0 65.09 12.6
9 11 0 34.7 7.1
9 11 0 49.1 11.8
-10 -11 0 0.4 6.6
-10 -11 0 5 3.5
10 11 0 -3 6.9
10 11 0 8.4 6.9
-11 -11 0 10.8 4.8
-11 -11 0 12.5 8.5
11 11 0 10.5 8.2
11 11 0 10.3 8.5
4 -12 0 -10 6.4
4 -12 0 1.4 4.8
4 -12 0 2.6 6.3
-4 12 0 15.1 8
-4 12 0 2.1 7.8
3 -12 0 -8.2 6
3 -12 0 3.8 5.1
3 -12 0 -0.7 5.7
3 -12 0 -10.3 8.4
-3 12 0 -7.5 7.7
-3 12 0 -3.2 6.4
2 -12 0 22.4 6.1
2 -12 0 25.2 7.2
2 -12 0 47.6 9.7
2 -12 0 15.6 7.2
-2 12 0 37.2 11.6
-2 12 0 15.5 6.9
-2 12 0 31.5 9.1
1 -12 0 68.29 9.9
1 -12 0 43.6 9.5
1 -12 0 48.1 9.2
1 -12 0 42 11.1
-1 12 0 42.7 10.9
-1 12 0 37.9 8.7
-1 12 0 53.99 9.4
0 -12 0 26 7.8
0 -12 0 44.1 8.8
0 12 0 35 8
0 12 0 59.39 12
0 12 0 41.8 7.8
-1 -12 0 5.4 5.8
-1 -12 0 -2.3 5.1
1 12 0 6.6 4.4
1 12 0 15.3 6
1 12 0 0.5 6.5
1 12 0 -0.3 4.1
-2 -12 0 -1.3 6
2 12 0 7.7 6.1
2 12 0 20 5.7
2 12 0 4.2 3.8
2 12 0 6.6 6.5
2 12 0 -6.4 5.8
-3 -12 0 24 8.1
-3 -12 0 18.2 6.7
-3 -12 0 20.7 7
3 12 0 18.7 6.9
3 12 0 14.7 5.8
3 12 0 34.5 10.5
-4 -12 0 -0.9 6.4
-4 -12 0 18 7.1
4 12 0 7 5.9
4 12 0 6.1 6.6
-5 -12 0 125.79 14.2
-5 -12 0 85.09 18.2
5 12 0 127.89 13.3
5 12 0 138.99 14.6
-6 -12 0 40.2 11
6 12 0 45.1 11.2
6 12 0 50.59 9.2
-7 -12 0 26.1 8.2
7 12 0 36.3 8.4
7 12 0 32.1 9.7
7 12 0 25.8 8
-8 -12 0 -5.7 6.8
8 12 0 0.7 6.8
8 12 0 -5.7 4.5
8 12 0 -7.7 6
-9 -12 0 3.6 7.4
9 12 0 8.8 7.4
9 12 0 4.7 6.9
-10 -12 0 20.7 8.6
10 12 0 27.3 8.6
10 12 0 27.6 8.7
2 -13 0 3.5 7.2
2 -13 0 11.1 6.3
2 -13 0 1.4 7.3
-2 13 0 4.2 6.9
-2 13 0 8.5 8.2
1 -13 0 17.2 6.8
1 -13 0 6.7 7.1
-1 13 0 8.9 6.5
-1 13 0 13 8.4
0 -13 0 39.5 10.9
0 -13 0 50.89 10.5
0 13 0 39.5 11.1
0 13 0 49.6 12.5
0 13 0 48.1 9.7
-1 -13 0 23.4 7.7
-1 -13 0 14.9 7.3
1 13 0 19.8 7.8
1 13 0 24.1 7.5
1 13 0 45.5 11.9
-2 -13 0 9 6.8
-2 -13 0 14.6 7
2 13 0 6.6 4.3
2 13 0 0.8 6.8
2 13 0 12.6 9.5
-3 -13 0 4 6.3
-3 -13 0 -3.6 6.7
3 13 0 2 6.4
3 13 0 -7.1 6.4
-4 -13 0 35.9 11.6
-4 -13 0 21 8
4 13 0 15.2 7.6
-5 -13 0 42.7 11.7
-5 -13 0 44.6 10.3
5 13 0 54.19 10.8
5 13 0 41 11.3
-6 -13 0 60.39 13.1
6 13 0 94.29 11.8
6 13 0 47.2 13.9
6 13 0 73.69 13.1
-7 -13 0 0.1 7.1
7 13 0 -5 6.2
7 13 0 5.7 7
-8 -13 0 3.5 7.5
8 13 0 -10.8 6.7
8 13 0 -8.3 5.3
8 13 0 2.5 6.6
-1 -14 0 23 8.2
-1 -14 0 15.7 8.1
1 14 0 18.1 9.4
1 14 0 13.9 8.7
-2 -14 0 12.8 7.5
-2 -14 0 20.4 8.1
2 14 0 9.6 7.7
2 14 0 18.7 8.3
-3 -14 0 15.2 7.6
-3 -14 0 10.1 7.4
3 14 0 16.9 8.2
3 14 0 17.8 8.6
-4 -14 0 -4.8 7.3
-4 -14 0 18.3 7.9
4 14 0 10.6 7.5
4 14 0 6.5 9.8
-5 -14 0 9.6 7.9
-5 -14 0 4.4 8.2
5 14 0 11.3 7.8
5 14 0 -3.3 7.1
-6 -14 0 39.7 12.4
7 13 -1 6.2 7.6
7 13 -1 12.4 7.6
7 13 -1 -5.1 6.7
-7 -13 1 17.9 7.9
6 13 -1 3.5 6.9
6 13 -1 3.6 6.6
-6 -13 1 -4.2 7.7
5 13 -1 41.5 10.8
5 13 -1 23.4 8.4
5 13 -1 15.8 9.6
-5 -13 1 44.3 11.6
-5 -13 1 48.1 11.6
4 13 -1 11.1 7.2
4 13 -1 9 7.2
-4 -13 1 -1.3 7.2
-4 -13 1 13.7 7.5
3 13 -1 9.8 7.9
3 13 -1 22.4 8.1
3 13 -1 20.6 6.4
-3 -13 1 19.6 7.7
2 13 -1 58.99 8.5
2 13 -1 73.99 13.8
-2 -13 1 77.99 12.1
-2 -13 1 41.8 11.4
1 13 -1 1.5 5.2
1 13 -1 8.9 7.9
1 13 -1 9 7.1
-1 -13 1 0.5 6.5
-1 -13 1 17.9 7.6
0 13 -1 65.29 14
0 13 -1 69.29 10.6
0 -13 1 48.7 11.2
0 -13 1 64.89 11.8
-1 13 -1 7.6 8.6
-1 13 -1 6.5 6.4
1 -13 1 21.4 6.9
1 -13 1 2.7 7
9 12 -1 18 8.1
9 12 -1 41.7 12.8
-9 -12 1 10.6 8.5
8 12 -1 0.3 5
8 12 -1 2.5 6.7
8 12 -1 -5.4 6.3
-8 -12 1 -0.6 7.5
7 12 -1 9.9 9.5
7 12 -1 -4 5.2
7 12 -1 -2.1 6.6
7 12 -1 8.8 6.8
-7 -12 1 -2.2 6.5
6 12 -1 100.19 12.7
6 12 -1 76.09 13.2
6 12 -1 94.09 11.3
-6 -12 1 70.59 13.2
5 12 -1 1.6 5.7
5 12 -1 0.8 6.4
5 12 -1 -9.9 6.6
-5 -12 1 -4.4 6.9
-5 -12 1 0.1 6.6
4 12 -1 25.9 8
-4 -12 1 29.7 8
-4 -12 1 27 8.4
3 12 -1 6.5 6.3
3 12 -1 0.9 3.9
3 12 -1 3.5 6.3
3 12 -1 -0.4 3.8
-3 -12 1 -6 5.6
-3 -12 1 6.9 6.1
2 12 -1 27.6 7.8
2 12 -1 29.1 7.8
2 12 -1 16.7 7.3
2 12 -1 29.2 7
2 12 -1 30.7 13.3
-2 -12 1 33.3 9.3
-2 -12 1 34.3 8.3
1 12 -1 41 7.8
1 12 -1 27.8 9.4
1 12 -1 43 9
1 12 -1 52.29 8.9
-1 -12 1 65.49 9.2
-1 -12 1 31 9.6
0 12 -1 37.3 11.4
0 12 -1 28.6 8.3
0 12 -1 9 5.7
0 -12 1 17.2 6
0 -12 1 4.9 6.5
-1 12 -1 35.4 8.8
-1 12 -1 22.4 8.6
-1 12 -1 42.2 8.9
1 -12 1 40.6 9.5
1 -12 1 20.8 7.1
1 -12 1 34.5 8.5
-2 12 -1 3.5 6
-2 12 -1 0.3 7.3
2 -12 1 6.4 5.4
2 -12 1 7.8 6.6
2 -12 1 -0.5 6.5
-3 12 -1 14.8 8.6
-3 12 -1 16.8 7.3
3 -12 1 16.7 5.5
3 -12 1 31.7 9.4
3 -12 1 14.9 7.4
-4 12 -1 37 12.1
4 -12 1 33.2 8.5
4 -12 1 21.7 7.7
10 11 -1 2.3 7.6
10 11 -1 2.8 6.9
-10 -11 1 2.2 7.2
9 11 -1 3.9 7.2
9 11 -1 41.2 11.9
-9 -11 1 24 8.5
8 11 -1 -1.2 3.5
8 11 -1 1.7 4.4
8 11 -1 -5.2 5.8
8 11 -1 3 6.2
-8 -11 1 13.5 7
7 11 -1 86.79 9.2
7 11 -1 79.19 12.6
7 11 -1 89.89 12.4
7 11 -1 72.69 7.9
7 11 -1 67.89 10.2
-7 -11 1 82.29 12.5
6 11 -1 42.6 9.1
6 11 -1 33.7 8
6 11 -1 41.6 7.8
5 11 -1 145.19 11.6
5 11 -1 161.18 15.1
5 11 -1 155.88 16.7
5 11 -1 165.78 14.3
-5 -11 1 176.48 15.9
4 11 -1 -3.9 3.5
4 11 -1 -4.5 3.1
4 11 -1 2.6 4.9
4 11 -1 1.9 9.4
-4 -11 1 1.2 5.9
-4 -11 1 -15 7.1
3 11 -1 135.69 14.1
3 11 -1 134.69 19.4
3 11 -1 139.49 11.3
3 11 -1 127.79 13.1
3 11 -1 138.29 11.1
-3 -11 1 149.59 13.7
-3 -11 1 131.99 13.6
2 11 -1 20 7.2
2 11 -1 17.7 6
2 11 -1 24.2 6.3
-2 -11 1 28.5 7.7
-2 -11 1 42.1 8.6
-2 -11 1 32 9
1 11 -1 10.7 4.8
1 11 -1 17.2 6.7
1 11 -1 4.1 4.3
1 11 -1 4.6 3.9
-1 -11 1 10.8 5.3
-1 -11 1 2.8 5.8
0 11 -1 95.39 10.4
0 11 -1 104.79 10.1
0 11 -1 95.29 12.8
0 -11 1 97.59 10.5
0 -11 1 85.79 11.6
-1 11 -1 2.1 5
-1 11 -1 0.5 4.7
-1 11 -1 6.4 11.2
1 -11 1 -2.3 4.5
1 -11 1 2.7 5
1 -11 1 -9.1 8.3
1 -11 1 1.8 5.6
-2 11 -1 62.99 12.2
-2 11 -1 40.6 7.9
-2 11 -1 43.6 9.2
2 -11 1 24.6 6.8
2 -11 1 43.3 9.6
2 -11 1 44.6 7.7
-3 11 -1 5.7 5.2
-3 11 -1 -2.7 7
3 -11 1 -0.8 6.7
3 -11 1 8.9 4.6
3 -11 1 1.7 5.7
3 -11 1 0.3 6.2
-4 11 -1 1.1 6.6
-4 11 -1 17.1 7.8
4 -11 1 5.9 6.1
4 -11 1 4.2 6.5
4 -11 1 9.9 4.1
-5 11 -1 9.2 8.1
-5 11 -1 10.6 8.2
5 -11 1 -0.6 6.4
5 -11 1 9.2 6.5
11 10 -1 197.88 19.8
11 10 -1 200.38 19.3
-11 -10 1 156.98 18.6
-11 -10 1 206.68 16.1
10 10 -1 -5.1 8.2
10 10 -1 -4 6.5
10 10 -1 9.2 7.1
-10 -10 1 0.9 4.3
-10 -10 1 0.4 6.9
9 10 -1 115.79 13.9
9 10 -1 99.39 11.5
9 10 -1 104.49 13.1
-9 -10 1 107.49 14.2
-9 -10 1 104.59 9.7
8 10 -1 -5.2 7.6
8 10 -1 -1.4 5.7
8 10 -1 0.7 5.7
-8 -10 1 8.4 6.5
7 10 -1 46.4 6.9
7 10 -1 29.4 8.9
7 10 -1 57.19 13.4
7 10 -1 59.29 7
7 10 -1 38 6.1
-7 -10 1 37.6 11.2
6 10 -1 21.1 5.2
6 10 -1 11.6 4.4
6 10 -1 14.8 4.7
6 10 -1 8.3 3.4
6 10 -1 37.3 9.3
-6 -10 1 10 6.3
5 10 -1 32.1 5.9
4 10 -1 85.49 10.9
4 10 -1 100.19 8.9
4 10 -1 106.99 10.9
4 10 -1 117.59 12.1
4 10 -1 109.69 8.7
-4 -10 1 105.19 11.4
-4 -10 1 96.29 11.4
3 10 -1 29.6 5.5
3 10 -1 23.2 6.9
3 10 -1 41.1 7.9
3 10 -1 32.4 7.9
3 10 -1 33.4 5.7
-3 -10 1 27.8 8.7
-3 -10 1 45.2 8.4
2 10 -1 12.6 3.6
2 10 -1 6.2 4.6
2 10 -1 12.9 5.6
2 10 -1 5 5.3
2 10 -1 12.1 3.7
-2 -10 1 10.5 5.3
-2 -10 1 12.9 5.3
-2 -10 1 24.3 6.1
1 10 -1 85.79 8.3
1 10 -1 83.79 10.6
1 10 -1 81.59 8.7
1 10 -1 60.89 7.8
-1 -10 1 80.29 9.5
-1 -10 1 84.99 9.6
-1 -10 1 63.29 11.1
0 10 -1 -3.2 5.5
0 10 -1 -1.3 4
0 10 -1 -6.2 3.9
0 -10 1 -2.2 5.8
0 -10 1 1.8 4.1
0 -10 1 -2.8 4.5
0 -10 1 -8 4.5
-1 10 -1 93.29 9.6
-1 10 -1 98.39 10.5
-1 10 -1 93.29 12.2
1 -10 1 91.39 9.8
1 -10 1 95.79 10.7
1 -10 1 65.89 10.5
1 -10 1 110.29 9.3
-2 10 -1 6.4 6.3
-2 10 -1 6 4.1
-2 10 -1 -2.5 4.6
2 -10 1 5.3 4
2 -10 1 -5.6 5.8
2 -10 1 4.5 5.1
2 -10 1 2.3 5
-3 10 -1 99.79 13.4
-3 10 -1 109.69 9.7
-3 10 -1 111.99 12.4
3 -10 1 102.09 12
3 -10 1 114.79 9.9
3 -10 1 109.29 11.9
3 -10 1 122.59 13.4
-4 10 -1 45.5 9
-4 10 -1 55.79 10.7
-4 10 -1 41.5 12.1
4 -10 1 38.4 6.6
4 -10 1 35.7 11
4 -10 1 39.8 11.6
4 -10 1 33.9 10.3
-5 10 -1 -2.5 7
-5 10 -1 -5.8 6.4
5 -10 1 0.6 5.6
5 -10 1 -8.2 5.7
-6 10 -1 9 7.7
-6 10 -1 2.7 7.5
6 -10 1 7.1 6.2
6 -10 1 4.8 6.6
-7 10 -1 1.5 8.2
-7 10 -1 9.2 8
7 -10 1 4 6.9
7 -10 1 8.7 6.4
12 9 -1 31.6 9
12 9 -1 41 10.7
-12 -9 1 28.3 9.9
-12 -9 1 38.3 12
11 9 -1 7.7 7.5
11 9 -1 16.2 7.4
11 9 -1 -6.7 8.2
-11 -9 1 6.8 7.1
-11 -9 1 9.7 5.5
10 9 -1 22.5 6.6
10 9 -1 20.6 7.3
10 9 -1 25.1 7.4
-10 -9 1 16.1 7.6
-10 -9 1 28.1 7.2
9 9 -1 85.99 12.2
9 9 -1 54.39 8.8
9 9 -1 84.09 11.2
-9 -9 1 34.7 10.4
-9 -9 1 64.99 7.7
8 9 -1 94.19 9.9
8 9 -1 88.69 12.5
8 9 -1 92.39 12.6
-8 -9 1 113.99 8.8
-8 -9 1 86.49 11.9
7 9 -1 137.89 10.6
7 9 -1 123.89 12.6
7 9 -1 135.39 13.2
7 9 -1 134.49 13.5
7 9 -1 146.29 11.4
-7 -9 1 139.09 10.5
-7 -9 1 129.79 13.6
6 9 -1 4.1 3.8
6 9 -1 0.8 3.1
6 9 -1 -10.6 6.9
6 9 -1 2.8 5.5
6 9 -1 -2.3 2.8
6 9 -1 3.5 4.8
6 9 -1 6 4.9
6 9 -1 -5.1 3.2
-6 -9 1 1.9 5.2
5 9 -1 389.16 29.7
5 9 -1 383.36 29.8
5 9 -1 453.95 28.1
5 9 -1 405.86 28
5 9 -1 408.86 29.9
5 9 -1 433.46 28.8
5 9 -1 430.46 30.3
5 9 -1 467.95 29
-5 -9 1 403.56 30.1
4 9 -1 27.6 7.2
4 9 -1 14 4.2
4 9 -1 3.9 4.7
4 9 -1 24.6 8
4 9 -1 7.6 3.4
4 9 -1 10.5 4.4
4 9 -1 11.6 5.3
-4 -9 1 23.5 6.9
-4 -9 1 14.7 5.4
3 9 -1 61.99 6.5
3 9 -1 56.29 8.1
3 9 -1 63.09 6.2
3 9 -1 72.49 8.6
3 9 -1 56.79 9.1
3 9 -1 69.19 8.1
3 9 -1 54.09 8.9
-3 -9 1 58.19 8.2
-3 -9 1 64.79 8.3
2 9 -1 8.5 4.7
2 9 -1 9.3 3.1
2 9 -1 9.4 4.8
2 9 -1 3 4.6
2 9 -1 5.4 3.2
2 9 -1 8 4.1
2 9 -1 1.6 4.3
-2 -9 1 10.8 4.5
-2 -9 1 14.1 5
-2 -9 1 3.3 4.4
1 9 -1 0.7 3.3
1 9 -1 9 5
1 9 -1 0.5 3.2
1 9 -1 3.1 4.4
-1 -9 1 2.1 4.1
-1 -9 1 -1.4 5.1
0 9 -1 245.78 19.2
0 9 -1 253.87 17.8
0 9 -1 256.67 17.8
0 9 -1 215.88 18.4
0 -9 1 265.17 17.7
0 -9 1 224.08 19.1
0 -9 1 228.68 18.3
0 -9 1 253.47 17.9
0 -9 1 223.68 19
-1 9 -1 -2.8 5.1
-1 9 -1 6.9 5
-1 9 -1 6.7 3.8
-1 9 -1 12 5.6
-1 9 -1 8.2 4.4
1 -9 1 2.9 4.4
1 -9 1 1.4 4.2
1 -9 1 4.9 4.7
1 -9 1 2.8 5.8
1 -9 1 15.9 5.3
-2 9 -1 231.18 18.7
-2 9 -1 241.78 17.6
-2 9 -1 228.48 16.1
2 -9 1 207.58 16
2 -9 1 216.38 17.2
2 -9 1 228.38 18
2 -9 1 172.48 22
2 -9 1 216.78 17.1
-3 9 -1 57.49 10.4
-3 9 -1 28.1 7.9
-3 9 -1 33.4 8.5
3 -9 1 37.3 5.8
3 -9 1 52.49 7.9
3 -9 1 41.7 8.6
3 -9 1 48 8.4
-4 9 -1 53.79 9.5
-4 9 -1 18.7 5.1
-4 9 -1 31.3 10.8
4 -9 1 20.3 8.2
4 -9 1 32.5 7.6
4 -9 1 29.5 9.2
4 -9 1 30.8 5.5
-5 9 -1 45.3 11.5
-5 9 -1 37.9 10
5 -9 1 48.8 8.5
5 -9 1 41.1 10.3
-6 9 -1 4.2 8.2
-6 9 -1 -10.1 6.4
6 -9 1 1.2 6
6 -9 1 -7.3 5.4
-7 9 -1 67.09 13.3
-7 9 -1 47.1 13.2
7 -9 1 55.29 11.5
-8 9 -1 7.8 8.3
-8 9 -1 -7.4 7.8
8 -9 1 -1.1 6.1
8 -9 1 4.4 6.9
12 8 -1 0.5 7.5
12 8 -1 5.5 6.8
-12 -8 1 7.3 6.1
11 8 -1 196.58 17.7
11 8 -1 212.58 18.6
11 8 -1 174.68 17.6
-11 -8 1 177.78 17.7
-11 -8 1 190.58 16.3
10 8 -1 -9.1 6.1
10 8 -1 -4.8 5.9
10 8 -1 8.4 6.4
-10 -8 1 1.1 4.3
-10 -8 1 2 6.7
9 8 -1 152.08 13.2
9 8 -1 139.29 14.2
9 8 -1 141.19 14.1
-9 -8 1 125.19 14.9
-9 -8 1 149.49 12.2
8 8 -1 -8.6 4.8
8 8 -1 3.2 5.1
8 8 -1 -4.6 4.1
-8 -8 1 8.9 5.7
-8 -8 1 5.9 3.1
7 8 -1 34.6 7.3
7 8 -1 40.2 8.2
7 8 -1 33.7 7.4
7 8 -1 16.2 6
7 8 -1 20.7 5.9
-7 -8 1 30.9 5
-7 -8 1 30.2 7.8
6 8 -1 97.69 9.4
6 8 -1 70.19 7.2
6 8 -1 56.59 9.3
6 8 -1 74.99 7.2
6 8 -1 64.69 9.1
6 8 -1 48.5 8.3
6 8 -1 81.89 6.8
-6 -8 1 74.09 9.7
-6 -8 1 68.29 6.4
5 8 -1 202.48 14.8
5 8 -1 212.18 16.6
5 8 -1 184.78 15.5
5 8 -1 205.78 16.2
5 8 -1 200.48 14.6
-5 -8 1 184.58 16.1
4 8 -1 219.08 17.4
4 8 -1 222.48 17.8
4 8 -1 238.88 17
4 8 -1 217.78 17.4
4 8 -1 268.87 16.4
4 8 -1 215.38 16.4
4 8 -1 224.88 18
-4 -8 1 248.68 18
-4 -8 1 239.48 17.9
3 8 -1 227.28 19
3 8 -1 287.67 18
3 8 -1 256.97 19.8
3 8 -1 260.67 18.8
3 8 -1 280.27 19.3
3 8 -1 220.68 17.9
3 8 -1 278.57 20
-3 -8 1 291.77 19.6
-3 -8 1 252.07 19.2
2 8 -1 74.19 8
2 8 -1 76.89 8.9
2 8 -1 76.09 8.4
2 8 -1 73.49 6.6
2 8 -1 68.99 6.8
2 8 -1 71.69 8
2 8 -1 53.89 8.8
-2 -8 1 75.29 9
-2 -8 1 72.69 8.1
-2 -8 1 86.29 8.5
1 8 -1 98.29 8.8
1 8 -1 86.29 9.5
1 8 -1 68.09 9.5
1 8 -1 89.79 8.1
1 8 -1 91.29 9.2
-1 -8 1 90.59 10
-1 -8 1 91.29 9.1
-1 -8 1 106.09 8.8
0 8 -1 0.5 4.1
0 8 -1 1.4 3.7
0 8 -1 -1.8 2.7
0 8 -1 -3.1 3.7
0 8 -1 -0.3 3.2
0 -8 1 -1.2 3.3
0 -8 1 -1.5 3.3
0 -8 1 0.5 4.2
0 -8 1 -2.9 3.3
0 -8 1 3.9 3.1
-1 8 -1 130.19 13
-1 8 -1 151.98 13
-1 8 -1 171.38 12
-1 8 -1 127.59 12.9
-1 8 -1 138.09 12.3
1 -8 1 166.28 12.6
1 -8 1 160.68 12.8
1 -8 1 146.39 13.4
1 -8 1 142.29 13.2
1 -8 1 183.58 12.2
-2 8 -1 15.4 5.5
-2 8 -1 20.9 5.7
-2 8 -1 28.2 5.1
-2 8 -1 17.7 6.2
-2 8 -1 16.4 5.2
2 -8 1 24.6 4.8
2 -8 1 26.6 5.7
2 -8 1 13 4.7
2 -8 1 20.8 5.9
2 -8 1 18.2 6.3
-3 8 -1 141.99 12.8
-3 8 -1 134.09 10.2
-3 8 -1 145.99 14
-3 8 -1 114.79 12.8
-3 8 -1 117.59 12.2
3 -8 1 125.89 12.2
3 -8 1 135.59 10.3
3 -8 1 135.29 11.9
3 -8 1 133.29 12.9
-4 8 -1 97.69 8.4
-4 8 -1 106.79 11.5
-4 8 -1 107.49 11.6
-4 8 -1 99.29 12.7
4 -8 1 109.29 8.6
4 -8 1 120.89 11.7
4 -8 1 108.79 10.5
4 -8 1 106.09 11.2
-5 8 -1 13.9 7
-5 8 -1 0.3 5.5
-5 8 -1 5.9 2.5
-5 8 -1 3.5 5.9
5 -8 1 7.9 4.6
5 -8 1 7.3 3.7
5 -8 1 1.1 5.1
5 -8 1 6.4 5.7
-6 8 -1 104.89 13
-6 8 -1 88.69 13.8
6 -8 1 100.69 12.1
6 -8 1 92.69 10.5
-7 8 -1 10.5 7.7
-7 8 -1 7.8 7.2
7 -8 1 -6 5.6
-8 8 -1 166.08 18.5
-8 8 -1 175.48 17.8
8 -8 1 141.89 14.6
8 -8 1 159.18 16.6
-9 8 -1 15.6 9
-9 8 -1 9.9 8.4
9 -8 1 7 7.1
9 -8 1 20.6 6.9
13 7 -1 34.5 8.5
13 7 -1 13.3 8.1
-13 -7 1 25.1 11.9
12 7 -1 121.79 15.4
12 7 -1 117.59 14.1
11 7 -1 42.7 11.2
11 7 -1 22.8 7.6
11 7 -1 41.7 10.4
-11 -7 1 48.3 8.7
10 7 -1 57.49 10.9
-10 -7 1 55.69 14.1
-10 -7 1 72.39 8.6
9 7 -1 115.99 12.9
9 7 -1 127.79 12.4
9 7 -1 113.19 12.2
-9 -7 1 125.49 10.9
-9 -7 1 116.59 13.3
8 7 -1 170.18 13.4
8 7 -1 172.28 14.6
8 7 -1 150.48 14.4
8 7 -1 123.59 13.5
-8 -7 1 170.88 15
-8 -7 1 185.78 12.9
-8 -7 1 136.09 14.3
7 7 -1 53.49 8.5
7 7 -1 38.2 7
7 7 -1 45 7.7
-7 -7 1 47.3 6
-7 -7 1 50.49 8
-7 -7 1 49 8.5
6 7 -1 11.1 4.6
6 7 -1 6.3 4
6 7 -1 6.1 4.2
6 7 -1 10.1 3.3
6 7 -1 13 4.4
6 7 -1 15 3.5
6 7 -1 4.9 2.5
-6 -7 1 6.4 4.5
-6 -7 1 10.5 4.4
-6 -7 1 12.5 3.8
5 7 -1 150.48 11.6
5 7 -1 169.18 13.1
5 7 -1 160.38 11.8
5 7 -1 167.28 11.6
5 7 -1 144.89 12.9
5 7 -1 156.78 13.4
-5 -7 1 150.08 11.3
-5 -7 1 152.98 13.2
4 7 -1 58.49 5.9
4 7 -1 66.19 7.5
4 7 -1 58.49 7.5
4 7 -1 52.39 6.1
4 7 -1 68.59 8.3
-4 -7 1 59.89 8.1
-4 -7 1 48.3 7.6
3 7 -1 122.59 10.2
3 7 -1 140.19 9.6
3 7 -1 125.49 10.9
3 7 -1 129.69 10
3 7 -1 136.29 11.4
3 7 -1 126.29 10.8
3 7 -1 124.99 11.3
-3 -7 1 106.49 10.6
-3 -7 1 121.09 10.9
2 7 -1 31.5 5.7
2 7 -1 36.1 4.4
2 7 -1 36.8 7.1
2 7 -1 35.4 5.6
2 7 -1 42 6.3
2 7 -1 40.9 5.9
2 7 -1 32.8 5.1
-2 -7 1 40.8 6.6
-2 -7 1 45.2 6.1
-2 -7 1 49 5.7
1 7 -1 93.19 8.5
-1 -7 1 81.99 8.4
0 7 -1 353.86 24.9
0 7 -1 362.26 25.2
0 7 -1 348.27 25.9
0 7 -1 345.87 24.8
0 7 -1 326.87 25.5
0 -7 1 358.46 25.3
0 -7 1 382.56 25
0 -7 1 385.96 25.9
0 -7 1 403.26 24.8
0 -7 1 390.96 25.8
-1 7 -1 143.99 10.6
-1 7 -1 131.09 11.3
-1 7 -1 155.48 11.5
-1 7 -1 126.19 12
-1 7 -1 126.19 11.9
1 -7 1 141.69 11.2
1 -7 1 142.09 11.4
1 -7 1 138.19 10.5
1 -7 1 124.79 11.5
1 -7 1 139.49 12.5
-2 7 -1 142.19 13
-2 7 -1 153.48 12.5
-2 7 -1 158.98 12.6
-2 7 -1 154.88 11.2
-2 7 -1 125.99 12.6
2 -7 1 158.68 12.2
2 -7 1 150.98 11.2
2 -7 1 160.08 13
2 -7 1 161.78 12.3
2 -7 1 147.29 13.4
-3 7 -1 219.48 16.7
-3 7 -1 203.78 16.9
-3 7 -1 217.58 17.1
-3 7 -1 209.18 16.3
-3 7 -1 214.28 14.7
3 -7 1 230.78 16.7
3 -7 1 204.68 15.9
3 -7 1 206.58 14.7
3 -7 1 198.78 16.7
3 -7 1 216.38 17.3
-4 7 -1 205.58 13.7
-4 7 -1 195.68 15.7
-4 7 -1 181.38 16.6
-4 7 -1 195.18 16.5
-4 7 -1 168.88 16.1
4 -7 1 215.38 15.8
4 -7 1 192.88 16.2
4 -7 1 176.78 16.3
4 -7 1 219.28 16.2
4 -7 1 208.58 15.5
-5 7 -1 72.49 10.2
-5 7 -1 73.19 10.4
-5 7 -1 81.39 9.4
5 -7 1 76.39 8.6
5 -7 1 81.79 9.6
5 -7 1 42.2 13.2
5 -7 1 93.39 10.6
-6 7 -1 0 5.6
-6 7 -1 -1.9 5.4
-6 7 -1 -5.1 5.6
6 -7 1 4.3 5
6 -7 1 9.2 5.7
6 -7 1 1.8 4.4
-7 7 -1 25.7 12.6
-7 7 -1 34.5 10.4
7 -7 1 13.3 6.7
7 -7 1 22.9 7.5
-8 7 -1 14.2 7.4
-8 7 -1 23.4 8.1
8 -7 1 48.1 10.3
8 -7 1 43.8 9.5
-9 7 -1 71.49 13.6
-9 7 -1 76.39 14.4
9 -7 1 99.49 11.7
9 -7 1 110.89 13.2
-10 7 -1 16.8 8.2
-10 7 -1 14.1 8.4
10 -7 1 14.9 6.7
10 -7 1 9.5 7.4
13 6 -1 103.99 12.8
13 6 -1 90.59 14.7
-13 -6 1 85.89 13.1
12 6 -1 17.5 7.2
12 6 -1 36.8 11.5
-12 -6 1 17 6.5
11 6 -1 40 9.3
11 6 -1 35.4 10.1
11 6 -1 39 10.9
-11 -6 1 38.2 8.5
-10 -6 1 57.99 8.5
-10 -6 1 55.79 9.4
9 6 -1 28.2 7.6
9 6 -1 29.1 8
9 6 -1 15.5 6.9
9 6 -1 31.7 7.8
-9 -6 1 30.2 6.7
-9 -6 1 36.5 8.2
-9 -6 1 21 6.1
8 6 -1 213.48 17.7
8 6 -1 221.38 17.2
8 6 -1 194.68 17
8 6 -1 225.28 17.7
8 6 -1 230.88 17.8
-8 -6 1 207.78 17.8
-8 -6 1 239.78 16.6
-8 -6 1 224.58 17.8
7 6 -1 1.8 4.1
7 6 -1 12.6 4.6
7 6 -1 5.1 4
7 6 -1 4.2 4.2
7 6 -1 4.4 4.3
-7 -6 1 5.9 4.4
-7 -6 1 5.3 2.9
-7 -6 1 7.6 4.3
6 6 -1 110.49 9.4
6 6 -1 82.99 9.7
6 6 -1 97.09 10
6 6 -1 116.89 10.1
-6 -6 1 127.29 10.9
-6 -6 1 114.29 8.9
-6 -6 1 108.29 10.1
5 6 -1 112.59 10.5
5 6 -1 127.29 8.8
5 6 -1 118.49 10.2
5 6 -1 126.89 10.9
5 6 -1 124.19 10.5
5 6 -1 110.89 8.8
5 6 -1 117.19 9.6
-5 -6 1 111.59 10.6
-5 -6 1 127.29 10.8
-5 -6 1 117.89 9.2
4 6 -1 526.95 40.4
4 6 -1 633.04 41.4
4 6 -1 658.23 41.3
4 6 -1 649.34 40.4
4 6 -1 605.34 41.3
4 6 -1 626.14 40.3
-4 -6 1 592.84 41.3
-4 -6 1 654.63 41.5
3 6 -1 519.05 36.9
3 6 -1 538.95 37.6
3 6 -1 591.84 37.5
3 6 -1 594.94 36.7
3 6 -1 573.44 36.5
3 6 -1 553.44 37.3
3 6 -1 543.25 37.6
-3 -6 1 573.84 37.7
-3 -6 1 560.04 37.5
2 6 -1 13.6 3.2
2 6 -1 15.9 4.4
2 6 -1 11 3.6
2 6 -1 8.2 3.1
2 6 -1 9 3.6
2 6 -1 14.3 4.6
2 6 -1 7.3 2.4
-2 -6 1 10.8 3.3
-2 -6 1 19.1 4.5
-2 -6 1 11.1 3.5
1 6 -1 4.5 3.4
1 6 -1 7.1 3.3
1 6 -1 19.9 5.5
1 6 -1 8.4 3.3
1 6 -1 6.5 3.1
-1 -6 1 10.3 3.4
-1 -6 1 8.4 3.2
-1 -6 1 10.3 3.9
-1 -6 1 6.5 3.3
0 6 -1 14.8 3.8
0 6 -1 10.9 3.4
0 6 -1 14.7 4.4
0 6 -1 17.1 4.2
0 6 -1 13.3 3
0 -6 1 17.5 4.1
0 -6 1 12.9 3.4
0 -6 1 8.4 2.8
0 -6 1 12.1 3.5
0 -6 1 16.7 5.5
-1 6 -1 640.14 40.6
-1 6 -1 708.33 40.2
1 -6 1 563.74 40
1 -6 1 655.53 40
1 -6 1 544.05 40.5
1 -6 1 567.44 39.5
1 -6 1 559.74 40.3
-2 6 -1 462.95 34.6
-2 6 -1 548.95 34.6
-2 6 -1 495.25 34.9
-2 6 -1 539.85 33.4
-2 6 -1 539.75 34.4
2 -6 1 489.65 34.1
2 -6 1 468.15 33.4
2 -6 1 500.35 34.6
2 -6 1 529.65 34.3
2 -6 1 548.25 35.2
-3 6 -1 370.16 24.3
-3 6 -1 384.46 23.5
-3 6 -1 315.07 23.5
-3 6 -1 288.07 23.5
-3 6 -1 369.16 22.1
3 -6 1 306.17 23
3 -6 1 315.37 22.2
3 -6 1 371.96 23.6
3 -6 1 279.07 23.3
-4 6 -1 42.7 7.9
-4 6 -1 38.4 7.4
-4 6 -1 41.3 4.1
-4 6 -1 40.8 6.7
-4 6 -1 32 7.6
4 -6 1 42.6 7.2
4 -6 1 39.2 4.3
4 -6 1 40.8 5.9
4 -6 1 49.5 8.3
4 -6 1 35.8 7.2
-5 6 -1 218.48 18.1
-5 6 -1 247.88 18.2
-5 6 -1 216.18 14.9
-5 6 -1 195.18 17.7
-5 6 -1 230.28 17.2
5 -6 1 217.58 17.9
5 -6 1 232.88 18.1
5 -6 1 221.68 17.6
5 -6 1 228.28 16.7
-6 6 -1 22.3 7.1
-6 6 -1 21.7 6
-6 6 -1 14.8 5.5
-6 6 -1 17.8 5.6
6 -6 1 4.9 6.1
6 -6 1 17.2 6
6 -6 1 30.9 7.7
6 -6 1 19.6 6
-7 6 -1 3.9 5.7
-7 6 -1 13 6.2
-7 6 -1 12.3 5.9
7 -6 1 16.5 4.9
7 -6 1 10 5.6
-8 6 -1 32.2 10.8
-8 6 -1 33.2 11.6
8 -6 1 39.6 7.9
8 -6 1 45.9 9.8
-9 6 -1 207.58 18.2
-9 6 -1 172.98 17.6
9 -6 1 169.18 17.1
9 -6 1 160.48 18.4
-10 6 -1 18.5 8.2
-10 6 -1 16.5 8
10 -6 1 16 7.4
10 -6 1 12.9 6.4
13 5 -1 35.2 9.1
13 5 -1 51.79 13.1
13 5 -1 44.7 11.8
-13 -5 1 72.19 12.3
12 5 -1 293.47 22.3
12 5 -1 298.07 22.9
-12 -5 1 224.58 21.9
11 5 -1 -0.1 9
11 5 -1 -7.4 6.5
11 5 -1 4.2 6.3
-11 -5 1 7.5 5.6
10 5 -1 125.59 12.2
10 5 -1 121.39 12.5
10 5 -1 100.49 12.3
-10 -5 1 110.09 11.8
9 5 -1 139.99 12.8
9 5 -1 150.98 13.3
9 5 -1 115.09 12.3
9 5 -1 133.49 12.8
-9 -5 1 118.89 12.5
-9 -5 1 149.09 13.1
-9 -5 1 133.19 12.2
8 5 -1 308.07 24.1
-8 -5 1 371.46 23.8
-8 -5 1 310.87 24.4
-8 -5 1 335.77 24.1
7 5 -1 185.38 15.3
7 5 -1 192.38 15.4
7 5 -1 205.98 15.7
7 5 -1 208.48 16
7 5 -1 218.98 16.2
-7 -5 1 200.88 15.7
-7 -5 1 201.68 15
-7 -5 1 197.08 15.9
-6 -5 1 205.88 16.5
-6 -5 1 217.38 16.3
-6 -5 1 222.98 15.5
5 5 -1 305.07 20.7
5 5 -1 303.27 21.4
5 5 -1 276.87 21.1
5 5 -1 277.47 21
5 5 -1 302.57 21.3
-5 -5 1 306.87 21.6
-5 -5 1 333.57 21.6
-5 -5 1 306.87 20.6
4 5 -1 206.78 16.2
4 5 -1 234.68 15.6
4 5 -1 229.98 15.2
4 5 -1 213.98 15.1
4 5 -1 256.47 16.5
-4 -5 1 205.88 16.4
-4 -5 1 216.08 16.6
-4 -5 1 232.48 16.4
3 5 -1 84.29 6.9
3 5 -1 74.09 7.7
3 5 -1 83.09 7.6
3 5 -1 73.39 7.8
-3 -5 1 88.69 8
-3 -5 1 95.39 8.2
-3 -5 1 87.29 6.6
2 5 -1 282.47 20.9
2 5 -1 313.87 21.5
2 5 -1 302.77 21.3
2 5 -1 318.37 20.6
2 5 -1 322.97 20.6
2 5 -1 302.67 21.5
2 5 -1 310.47 21.3
-2 -5 1 323.37 21.5
-2 -5 1 330.37 21.2
-2 -5 1 295.27 21.4
1 5 -1 245.38 17.5
1 5 -1 234.48 17.2
1 5 -1 243.78 17.8
1 5 -1 255.07 17
1 5 -1 278.67 18.1
-1 -5 1 245.98 17.6
-1 -5 1 245.28 17.5
-1 -5 1 240.48 17.3
-1 -5 1 262.17 18
0 5 -1 603.14 39.5
0 5 -1 615.34 40.2
0 5 -1 619.74 40.2
0 5 -1 533.65 39.6
0 5 -1 555.84 40
0 -5 1 638.44 39.9
0 -5 1 697.53 39.7
0 -5 1 588.14 39.6
0 -5 1 610.04 40.1
-1 5 -1 1311.57 87.29
-1 5 -1 1385.06 86.49
-1 5 -1 1231.38 86.79
-1 5 -1 1390.16 87.49
-1 5 -1 1437.86 86.99
1 -5 1 1335.27 87.29
1 -5 1 1426.46 86.99
1 -5 1 1176.78 87.39
1 -5 1 1505.95 86.99
1 -5 1 1311.97 87.29
-2 5 -1 0.9 2.9
-2 5 -1 2.2 3.1
-2 5 -1 2.2 1.9
-2 5 -1 3.2 2.9
-2 5 -1 -0.4 3
2 -5 1 -0.7 3.5
2 -5 1 2.3 2.6
2 -5 1 -0.1 2.1
2 -5 1 -0.9 2.5
-3 5 -1 827.22 58.49
-3 5 -1 894.91 56.99
-3 5 -1 933.51 58.09
-3 5 -1 920.11 58.39
-3 5 -1 824.72 58.29
3 -5 1 913.91 58.49
3 -5 1 856.41 57.89
3 -5 1 928.31 58.29
3 -5 1 925.21 58.69
3 -5 1 870.71 56.99
-4 5 -1 531.05 35.2
-4 5 -1 525.05 33.4
-4 5 -1 487.45 35.3
-4 5 -1 523.05 35.4
-4 5 -1 552.04 35.7
4 -5 1 512.45 34.6
4 -5 1 508.65 35.4
4 -5 1 484.85 35
4 -5 1 548.65 35.3
4 -5 1 507.65 33.4
-5 5 -1 158.28 12.3
-5 5 -1 145.09 13
-5 5 -1 157.78 13.1
-5 5 -1 154.68 13.1
5 -5 1 142.59 11.8
5 -5 1 136.49 10.1
5 -5 1 138.39 13.1
5 -5 1 156.78 13
5 -5 1 152.58 12.6
-6 5 -1 17.3 4.8
-6 5 -1 19 5.6
-6 5 -1 15.4 5.3
-6 5 -1 16.9 5.4
6 -5 1 15.2 4.8
6 -5 1 15.9 5.6
6 -5 1 10.8 3.8
6 -5 1 24.5 8
-7 5 -1 6.7 5.6
-7 5 -1 25.9 8.4
-7 5 -1 17.7 5.6
-7 5 -1 13.7 5.8
7 -5 1 10.9 4.6
7 -5 1 21.1 6.3
7 -5 1 15.5 6.3
7 -5 1 17.4 5.3
-8 5 -1 52.59 10.8
-8 5 -1 56.19 9.8
-8 5 -1 42.7 10.2
8 -5 1 53.79 7.9
8 -5 1 63.89 9.2
-9 5 -1 7.5 7.1
-9 5 -1 5.3 6.4
9 -5 1 2 5.1
9 -5 1 2.5 5.8
-10 5 -1 40.2 11.7
-10 5 -1 53.49 12.4
10 -5 1 46.3 9.9
10 -5 1 58.79 10.4
-11 5 -1 -8.5 7.3
-11 5 -1 -1.8 7.1
11 -5 1 -3.3 5.9
11 -5 1 -6.6 6.5
13 4 -1 75.89 12
13 4 -1 71.19 12.1
13 4 -1 73.39 13.7
-13 -4 1 67.29 12.5
12 4 -1 8.1 7.3
12 4 -1 13.1 10.8
12 4 -1 -2.2 6.3
-12 -4 1 -1.2 6.6
11 4 -1 161.58 14.2
11 4 -1 102.09 17.9
11 4 -1 138.69 15
-11 -4 1 146.29 14.2
10 4 -1 101.49 11
10 4 -1 60.39 11
10 4 -1 86.59 11.6
10 4 -1 83.69 10.7
-10 -4 1 81.19 10.2
9 4 -1 14.9 5.2
9 4 -1 16.7 5.6
9 4 -1 21 5.6
9 4 -1 15 5.5
-9 -4 1 16.8 5.2
-9 -4 1 12.3 4.5
-9 -4 1 16.5 5.1
8 4 -1 655.23 40.5
8 4 -1 608.24 40.2
8 4 -1 595.14 40.4
8 4 -1 630.94 40.2
-8 -4 1 573.54 39.9
-8 -4 1 543.55 39.9
-8 -4 1 568.14 40.4
-8 -4 1 571.24 39.7
7 4 -1 8 3.9
7 4 -1 14 4.1
7 4 -1 20.1 5.9
7 4 -1 13.6 4
-7 -4 1 12.5 4.1
-7 -4 1 14.6 4.3
-7 -4 1 7.2 3.2
6 4 -1 504.65 39.7
6 4 -1 596.54 37.6
6 4 -1 573.54 37.5
-6 -4 1 553.44 37.4
-6 -4 1 550.54 37.8
-6 -4 1 571.64 37.3
5 4 -1 5 3.7
5 4 -1 2.9 2.7
5 4 -1 2.9 3.1
5 4 -1 4.5 3
5 4 -1 10 3.8
-5 -4 1 4.5 2.5
-5 -4 1 3.3 3.2
-5 -4 1 6.7 3.2
4 4 -1 444.96 28.6
4 4 -1 380.26 28.3
4 4 -1 402.16 27.3
4 4 -1 425.66 27.4
4 4 -1 443.86 28.6
4 4 -1 453.75 28.6
-4 -4 1 413.66 28.4
-4 -4 1 425.86 28.8
3 4 -1 490.15 31.9
3 4 -1 522.85 32.7
3 4 -1 472.25 32.6
3 4 -1 455.95 31.8
3 4 -1 522.65 32.8
3 4 -1 497.05 32.1
-3 -4 1 441.06 32.6
-3 -4 1 513.05 32
-3 -4 1 511.55 32.6
1 4 -1 1330.77 86.39
1 4 -1 1266.77 86.49
1 4 -1 1439.76 86.49
1 4 -1 1417.16 86.09
1 4 -1 1274.27 85.99
1 4 -1 1385.36 86.69
-1 -4 1 1458.95 86.59
-1 -4 1 1263.27 86.39
-1 -4 1 1299.87 86.49
0 4 -1 119.29 9.3
0 4 -1 122.19 9.4
0 4 -1 105.59 8.5
0 4 -1 101.89 8.5
0 4 -1 109.49 8.7
0 -4 1 129.59 9
0 -4 1 126.79 8.6
0 -4 1 126.89 9.4
0 -4 1 122.99 9.2
-1 4 -1 221.58 17
-1 4 -1 238.98 17.1
-1 4 -1 246.18 16.2
-1 4 -1 264.67 16.7
-1 4 -1 241.58 16.9
1 -4 1 236.08 16.2
1 -4 1 237.78 16.7
1 -4 1 264.67 16.8
1 -4 1 244.48 17
1 -4 1 232.38 17.1
-2 4 -1 202.28 14.4
-2 4 -1 193.08 14.5
-2 4 -1 183.58 14.2
-2 4 -1 204.08 13.9
-2 4 -1 196.38 13.1
2 -4 1 196.98 13.8
2 -4 1 189.18 14.5
2 -4 1 193.58 14.2
2 -4 1 196.38 14.2
2 -4 1 188.58 13
-3 4 -1 78.69 5.4
-3 4 -1 83.89 7.9
3 -4 1 62.69 7.3
3 -4 1 72.19 7.7
3 -4 1 65.99 6.7
3 -4 1 67.29 7.7
3 -4 1 64.29 5.4
-4 4 -1 498.65 32.5
-4 4 -1 539.15 34.6
-4 4 -1 485.65 34.3
-4 4 -1 503.55 33.7
-4 4 -1 511.35 34.3
4 -4 1 529.65 34.4
4 -4 1 498.45 34.2
4 -4 1 500.65 33.6
4 -4 1 517.55 34.3
4 -4 1 482.55 32.5
-5 4 -1 138.79 11.6
-5 4 -1 132.99 10.6
-5 4 -1 109.59 10.9
-5 4 -1 109.79 10.8
5 -4 1 126.39 10
5 -4 1 103.49 10.4
5 -4 1 134.49 11.6
5 -4 1 128.79 11.4
-6 4 -1 88.79 9.5
-6 4 -1 71.39 8.9
-6 4 -1 85.19 8.4
-6 4 -1 62.49 8.8
6 -4 1 75.39 9.4
6 -4 1 75.29 9.5
6 -4 1 77.09 8.5
6 -4 1 83.29 7.7
-7 4 -1 89.99 11.2
-7 4 -1 89.89 10.8
-7 4 -1 97.29 10.2
7 -4 1 64.29 10.9
7 -4 1 91.99 7.2
7 -4 1 102.69 10
7 -4 1 116.29 9.1
7 -4 1 91.09 6.9
7 -4 1 81.49 10.4
-8 4 -1 1 5.5
-8 4 -1 23.4 7
-8 4 -1 10.1 5.4
8 -4 1 2.2 4.5
8 -4 1 3.8 2.8
8 -4 1 4.5 2.7
8 -4 1 8.1 5.7
8 -4 1 2.3 4.1
-9 4 -1 364.26 28.7
-9 4 -1 362.06 27.9
-9 4 -1 447.76 28.4
9 -4 1 376.76 25
9 -4 1 389.36 27
9 -4 1 365.26 25.1
9 -4 1 337.27 29.7
9 -4 1 356.96 27.6
-10 4 -1 136.29 14.7
-10 4 -1 123.09 15.6
10 -4 1 110.69 12.5
10 -4 1 112.09 9.2
10 -4 1 120.49 9.6
10 -4 1 102.69 13
-11 4 -1 64.99 11.8
-11 4 -1 46.4 13.3
11 -4 1 44.1 10.8
11 -4 1 51.79 5.7
11 -4 1 44.8 11.5
-12 4 -1 3.6 7.9
-12 4 -1 5.3 7.5
12 -4 1 5.1 6.9
12 -4 1 5.8 6.3
13 3 -1 28.2 8.4
13 3 -1 44.2 11.1
13 3 -1 19.8 7.2
12 3 -1 121.09 14.2
12 3 -1 112.99 12.5
12 3 -1 102.79 12.3
-12 -3 1 78.59 16.6
11 3 -1 22.9 6.3
11 3 -1 31.2 9.1
11 3 -1 19.6 7.3
11 3 -1 12.4 10
-11 -3 1 42.1 9.3
10 3 -1 131.39 14.3
10 3 -1 162.08 13.7
10 3 -1 157.88 13.9
10 3 -1 113.09 13.8
-10 -3 1 151.28 13.7
9 3 -1 293.57 21.6
9 3 -1 299.47 22.1
9 3 -1 312.37 21.8
9 3 -1 263.47 21.6
-9 -3 1 283.57 21.4
-9 -3 1 272.17 21.5
-9 -3 1 307.97 21.8
8 3 -1 321.57 21.7
8 3 -1 274.87 21.6
-8 -3 1 272.87 21.1
-8 -3 1 293.87 21.1
-8 -3 1 295.47 21.4
7 3 -1 285.07 20.5
7 3 -1 299.37 20.5
7 3 -1 272.17 20.4
7 3 -1 271.47 20.1
-7 -3 1 295.67 20.2
-7 -3 1 272.37 20.3
-7 -3 1 279.77 20.2
-7 -3 1 268.37 20.1
6 3 -1 454.05 28.3
6 3 -1 421.96 28.2
6 3 -1 474.15 28.5
-6 -3 1 392.06 28.1
-6 -3 1 364.86 27.8
-6 -3 1 361.96 27.7
5 3 -1 506.15 31.8
5 3 -1 485.95 31.5
5 3 -1 482.55 31.5
5 3 -1 459.65 31.4
-5 -3 1 485.35 31.5
-5 -3 1 428.66 31.6
-5 -3 1 439.56 31.3
-5 -3 1 469.15 31.3
4 3 -1 1201.88 82.19
4 3 -1 1161.48 82.09
4 3 -1 1367.96 82.29
4 3 -1 1434.26 82.59
-4 -3 1 1263.07 82.19
-4 -3 1 1337.17 82.59
-4 -3 1 1187.58 82.19
3 3 -1 153.58 10.7
3 3 -1 153.58 10.7
3 3 -1 164.78 11.8
3 3 -1 151.68 11.6
3 3 -1 154.68 11.5
3 3 -1 169.68 11.3
3 3 -1 163.48 11.6
-3 -3 1 167.68 11.2
-3 -3 1 161.98 11.6
-3 -3 1 167.58 12
2 3 -1 1772.62 114.29
2 3 -1 1715.33 113.89
2 3 -1 1874.51 114.39
2 3 -1 1664.43 113.79
2 3 -1 1972.4 114.09
2 3 -1 1752.12 114.19
-2 -3 1 1716.73 114.29
-2 -3 1 1844.32 114.39
1 3 -1 80.39 6.1
1 3 -1 87.99 6.6
1 3 -1 82.29 6.5
1 3 -1 89.99 6.7
1 3 -1 96.09 6.2
1 3 -1 76.69 6.5
-1 -3 1 81.39 6.5
-1 -3 1 84.79 6.7
0 3 -1 3391.46 218.08
0 3 -1 3586.04 217.98
0 -3 1 3635.64 218.28
0 -3 1 3149.88 217.78
0 -3 1 3387.26 218.08
-1 3 -1 9.2 2.5
-1 3 -1 9.1 2.9
-1 3 -1 8.9 2.3
-1 3 -1 10.7 1.8
-1 3 -1 8 2.4
1 -3 1 8.6 2.4
1 -3 1 10.5 3.3
1 -3 1 10.7 2
1 -3 1 13.5 2.9
1 -3 1 12.9 2.8
-2 3 -1 406.26 29.5
-2 3 -1 416.06 29.5
-2 3 -1 461.65 29.6
-2 3 -1 450.45 29.2
-2 3 -1 427.26 28.5
2 -3 1 440.06 29.6
2 -3 1 478.65 29.6
2 -3 1 434.36 29.5
2 -3 1 442.36 28.6
2 -3 1 491.45 29.3
-3 3 -1 1007.1 64.09
-3 3 -1 987.9 63.59
-3 3 -1 983.6 64.09
3 -3 1 1055.69 64.09
3 -3 1 914.81 62.69
3 -3 1 967.7 63.99
3 -3 1 989.2 63.49
-4 3 -1 16.5 4
-4 3 -1 15.5 2.2
-4 3 -1 12.5 3.7
-4 3 -1 15.9 5.3
4 -3 1 18.1 3.9
4 -3 1 16.7 4.1
4 -3 1 15.9 5
4 -3 1 17.9 4.4
4 -3 1 15.1 2.2
-5 3 -1 370.06 24.6
-5 3 -1 383.76 25.3
-5 3 -1 359.56 25
-5 3 -1 375.66 25.5
5 -3 1 334.07 23.2
5 -3 1 368.06 23.3
5 -3 1 344.27 24.2
5 -3 1 345.97 24.8
5 -3 1 322.67 24.8
5 -3 1 384.16 25.5
-6 3 -1 3.8 3.5
-6 3 -1 -2.2 3.8
-6 3 -1 -3.1 3.6
-6 3 -1 4.7 3.8
6 -3 1 -3.5 4
6 -3 1 6 4.4
6 -3 1 6 3
6 -3 1 -0.6 1.9
6 -3 1 -1.4 3.1
-7 3 -1 86.79 9.1
-7 3 -1 89.39 9.6
-7 3 -1 86.59 10.1
7 -3 1 85.29 7.1
7 -3 1 98.49 9.9
7 -3 1 89.69 10.3
7 -3 1 79.99 9.5
7 -3 1 86.39 8.6
-8 3 -1 191.08 15.9
-8 3 -1 226.68 16.3
-8 3 -1 187.08 17.1
-8 3 -1 190.68 16.5
8 -3 1 188.48 13.7
8 -3 1 170.18 16.3
8 -3 1 196.28 13.6
8 -3 1 185.28 16.1
8 -3 1 203.88 15.3
8 -3 1 195.98 15.9
-9 3 -1 1.9 5.1
-9 3 -1 13.7 6.4
-9 3 -1 0 5.5
9 -3 1 6.1 2.9
9 -3 1 6.2 4.6
9 -3 1 4.5 5
9 -3 1 6.4 3.6
9 -3 1 12.3 6
-10 3 -1 362.76 26.9
-10 3 -1 343.77 28.1
10 -3 1 365.86 26.2
10 -3 1 350.76 24.7
10 -3 1 346.37 26.9
10 -3 1 311.97 29.9
10 -3 1 397.86 24.3
-11 3 -1 9.2 6.2
-11 3 -1 -3.2 6.3
11 -3 1 0.6 6.2
11 -3 1 3.4 3.4
11 -3 1 -8.1 4.3
-12 3 -1 52.99 11.9
-12 3 -1 60.59 18.5
12 -3 1 75.79 10.9
12 -3 1 66.09 12.2
12 -3 1 49.9 6.8
13 2 -1 183.78 18.2
13 2 -1 179.38 17.1
13 2 -1 189.18 18.6
-13 -2 1 199.18 18.4
-13 -2 1 172.38 13.9
12 2 -1 -0.5 6.7
12 2 -1 5.3 6.5
12 2 -1 8.5 5.6
-12 -2 1 -11.2 6.3
-12 -2 1 1.6 3.8
11 2 -1 217.28 17.5
11 2 -1 201.98 16.9
11 2 -1 199.28 17.9
11 2 -1 162.28 17.5
-11 -2 1 188.88 17.9
-11 -2 1 218.98 14.7
10 2 -1 12.2 5.3
10 2 -1 25.8 7
10 2 -1 18.9 6.3
10 2 -1 9.6 5.8
10 2 -1 7 5.6
10 2 -1 19.7 5
-10 -2 1 14.2 4.6
-10 -2 1 13.1 5.9
-10 -2 1 4.1 5.4
-10 -2 1 18.2 5.8
9 2 -1 41.1 7.7
9 2 -1 32.2 6.4
9 2 -1 39.8 7.7
9 2 -1 35.9 8.6
9 2 -1 29.3 5.3
-9 -2 1 55.39 7.2
-9 -2 1 46.8 5.6
-9 -2 1 43.3 7.6
8 2 -1 1060.69 67.49
8 2 -1 1060.89 67.99
8 2 -1 954.7 67.29
8 2 -1 1059.09 67.69
8 2 -1 1022.1 65.99
-8 -2 1 1056.59 67.49
-8 -2 1 984.9 65.99
-8 -2 1 1050.99 67.89
-8 -2 1 1013.9 67.19
7 2 -1 17.8 5.9
7 2 -1 7.9 4.1
7 2 -1 9.5 2.3
7 2 -1 10.6 3.8
7 2 -1 13.1 4.5
-7 -2 1 11.6 2.9
-7 -2 1 12.3 4
-7 -2 1 13.5 4.1
-7 -2 1 16.5 5.2
6 2 -1 894.11 53.09
6 2 -1 776.42 51.49
6 2 -1 852.61 53.19
6 2 -1 848.32 52.89
6 2 -1 758.72 52.69
-6 -2 1 793.82 52.99
-6 -2 1 734.03 52.39
-6 -2 1 737.53 52.79
-6 -2 1 862.91 52.89
-6 -2 1 797.52 51.59
5 2 -1 28.3 5
5 2 -1 24.1 5.6
5 2 -1 15.9 2.7
5 2 -1 10.4 6.1
-5 -2 1 18.7 4.9
-5 -2 1 18.6 5
-5 -2 1 26.9 2.8
-5 -2 1 34.4 4.8
4 2 -1 197.78 14.3
4 2 -1 190.68 14.3
-4 -2 1 222.48 14.4
3 2 -1 271.57 20.7
3 2 -1 327.27 20.7
3 2 -1 312.17 20.9
3 2 -1 282.77 20.6
3 2 -1 303.17 19.9
-3 -2 1 325.37 20.7
-3 -2 1 323.77 20.6
-3 -2 1 313.27 20.9
-3 -2 1 336.97 20.7
-3 -2 1 294.17 19.8
2 2 -1 5.7 2
2 2 -1 4.9 1.9
2 2 -1 5.2 2
2 2 -1 4.9 1.5
2 2 -1 4.9 1.7
-2 -2 1 6.8 2.1
-2 -2 1 3 2
-2 -2 1 5.7 1.7
1 2 -1 1629.74 105.29
1 2 -1 1510.45 104.99
1 2 -1 1566.94 105.19
1 2 -1 1635.44 105.29
1 2 -1 1688.23 105.09
1 2 -1 1721.53 105.19
-1 -2 1 1641.54 105.29
-1 -2 1 1682.83 105.09
-1 -2 1 1784.62 105.29
0 2 -1 895.11 52.79
0 2 -1 739.33 52.49
0 2 -1 737.33 52.59
0 2 -1 833.72 52.79
0 2 -1 834.92 52.59
0 -2 1 911.01 52.69
0 -2 1 854.31 52.79
0 -2 1 753.72 52.49
0 -2 1 841.72 52.69
0 -2 1 825.22 52.79
-1 2 -1 1839.82 119.39
-1 2 -1 1991 119.39
-1 2 -1 1853.41 119.09
-1 2 -1 1722.73 118.79
-1 2 -1 1875.41 119.49
1 -2 1 2021.9 119.39
1 -2 1 1871.51 119.29
1 -2 1 1930.81 119.19
1 -2 1 1748.03 118.79
-2 2 -1 574.74 37.7
-2 2 -1 637.14 38.1
2 -2 1 558.24 38
2 -2 1 602.84 37.7
2 -2 1 626.24 38.2
2 -2 1 504.15 37.9
-3 2 -1 330.47 22.2
-3 2 -1 314.57 22.2
-3 2 -1 347.07 21.9
-3 2 -1 335.87 22.4
-3 2 -1 320.27 21.1
3 -2 1 324.37 22.3
3 -2 1 332.97 22.2
3 -2 1 298.57 21.7
3 -2 1 351.96 22.3
-4 2 -1 1776.32 110.69
-4 2 -1 1736.73 110.49
-4 2 -1 1646.64 110.69
4 -2 1 1628.34 109.29
4 -2 1 1774.02 109.39
4 -2 1 1713.03 110.39
4 -2 1 1848.02 110.49
4 -2 1 1726.53 109.99
4 -2 1 1630.54 111.49
-5 2 -1 62.29 7.1
-5 2 -1 56.99 7.4
-5 2 -1 75.29 8.3
-5 2 -1 51.99 6.9
5 -2 1 65.59 7.2
5 -2 1 71.99 7.7
5 -2 1 70.99 5.4
5 -2 1 67.19 6.4
5 -2 1 66.29 6.9
5 -2 1 60.69 5.1
-6 2 -1 382.36 27
-6 2 -1 395.06 27.4
-6 2 -1 351.26 27.3
-6 2 -1 405.66 26.8
6 -2 1 387.66 27.2
6 -2 1 410.76 25.8
6 -2 1 383.96 27.4
6 -2 1 435.06 27.4
6 -2 1 369.46 25.7
6 -2 1 397.46 26.6
-7 2 -1 157.88 13.5
-7 2 -1 159.58 12.7
-7 2 -1 135.09 12.9
-7 2 -1 152.18 12.4
7 -2 1 148.79 12.8
7 -2 1 157.18 11
7 -2 1 131.29 10.7
7 -2 1 157.28 12.1
7 -2 1 157.78 13.5
7 -2 1 149.19 12.5
-8 2 -1 8.7 4.1
-8 2 -1 8 5.1
-8 2 -1 3.7 4.4
-8 2 -1 4.8 4.6
8 -2 1 2.6 4.5
8 -2 1 7.2 4.1
8 -2 1 4.2 2.5
8 -2 1 11 5.2
8 -2 1 9 3.2
8 -2 1 4.9 3.8
-9 2 -1 210.08 16.6
-9 2 -1 153.88 14.4
-9 2 -1 197.88 14.8
9 -2 1 171.38 14.2
9 -2 1 154.98 12.4
9 -2 1 158.48 14.6
9 -2 1 160.08 13.1
9 -2 1 173.28 15.1
-10 2 -1 11.8 6.5
-10 2 -1 10.6 5.5
-10 2 -1 -0.6 6
10 -2 1 16.2 6
10 -2 1 0.8 5
10 -2 1 6 3.3
10 -2 1 -0.2 5.3
-11 2 -1 191.48 17.8
-11 2 -1 207.28 16.5
11 -2 1 166.68 13.7
11 -2 1 182.48 17.1
11 -2 1 190.98 17.3
11 -2 1 193.58 16.1
11 -2 1 153.08 14.4
-12 2 -1 25.6 7.4
-12 2 -1 25.7 8.1
12 -2 1 19.8 7.2
12 -2 1 26.7 6.7
12 -2 1 22 7.6
-13 2 -1 1.3 7.9
-13 2 -1 0.7 7.6
13 -2 1 1 6.6
13 -2 1 0 6.9
13 -2 1 -6.4 4.5
13 1 -1 0 6.2
13 1 -1 7.5 7.5
13 1 -1 -4.7 6.6
-13 -1 1 -3.4 4.8
-13 -1 1 1.4 7.3
12 1 -1 352.86 25.2
12 1 -1 340.87 27.9
12 1 -1 328.57 26.2
12 1 -1 350.06 25.9
-12 -1 1 346.97 23.8
-12 -1 1 301.87 26.3
11 1 -1 24.8 7.3
11 1 -1 14.7 5.4
11 1 -1 23.5 7.6
11 1 -1 12.9 6.9
11 1 -1 17.4 6.6
-11 -1 1 37.8 10.9
10 1 -1 260.27 20.3
10 1 -1 259.97 19.4
10 1 -1 249.18 19.1
10 1 -1 236.38 18.9
10 1 -1 273.07 18.3
10 1 -1 251.47 22
-10 -1 1 224.78 20.1
-10 -1 1 216.08 19.5
-10 -1 1 256.07 17.7
-10 -1 1 243.68 20.4
9 1 -1 204.98 17.1
9 1 -1 225.38 18
9 1 -1 215.88 17.4
9 1 -1 228.98 17.5
9 1 -1 232.78 16.1
9 1 -1 217.48 16.7
-9 -1 1 224.18 15.8
-9 -1 1 197.98 17.1
-9 -1 1 241.88 18.3
-9 -1 1 208.28 17.1
8 1 -1 7.3 3.3
8 1 -1 4.2 4.2
8 1 -1 5 4.9
8 1 -1 17.2 4.8
8 1 -1 7.2 4.3
8 1 -1 7.2 3.3
-8 -1 1 4.6 4.3
-8 -1 1 7.9 3
-8 -1 1 11.4 4.8
-8 -1 1 8.1 4.4
7 1 -1 931.11 59.19
7 1 -1 867.31 59.09
7 1 -1 817.52 58.79
7 1 -1 871.61 58.19
7 1 -1 987.5 59.89
7 1 -1 832.72 59.19
-7 -1 1 939.31 59.19
-7 -1 1 1011.4 59.99
-7 -1 1 947.11 59.29
-7 -1 1 835.32 58.19
6 1 -1 305.27 22.2
6 1 -1 291.77 21.9
6 1 -1 312.37 21
6 1 -1 360.16 22.7
6 1 -1 322.57 22.4
-6 -1 1 331.57 22.2
-6 -1 1 320.17 22.4
-6 -1 1 290.27 21
-6 -1 1 307.97 21.9
5 1 -1 1814.32 126.19
5 1 -1 2024.1 124.99
5 1 -1 2145.89 125.89
5 1 -1 1791.72 125.69
5 1 -1 2100.89 125.99
-5 -1 1 1970.7 124.99
-5 -1 1 1880.11 125.69
-5 -1 1 2065.09 125.89
-5 -1 1 1878.51 125.99
4 1 -1 3176.98 188.28
4 1 -1 2970.4 187.98
4 1 -1 2985.9 187.98
4 1 -1 2784.32 187.88
4 1 -1 2821.52 187.28
-4 -1 1 2979.2 188.18
-4 -1 1 3145.39 187.98
-4 -1 1 2896.11 187.28
-4 -1 1 2791.82 187.78
3 1 -1 7573.24 572.34
3 1 -1 8683.23 572.24
3 1 -1 9230.48 571.74
3 1 -1 9692.13 572.44
-3 -1 1 9329.07 572.24
-3 -1 1 9999 572.54
-3 -1 1 8663.53 572.24
2 1 -1 164.68 10.5
2 1 -1 154.58 10.5
2 1 -1 147.59 10.3
2 1 -1 140.99 10.3
2 1 -1 152.08 9.9
-2 -1 1 148.39 10.5
-2 -1 1 137.29 9.9
-2 -1 1 146.69 10.3
-2 -1 1 149.99 10.3
-2 -1 1 165.38 10.5
1 1 -1 452.65 28.7
1 1 -1 430.16 28.8
1 1 -1 415.76 28.7
1 1 -1 510.45 28.8
1 1 -1 420.46 28.6
-1 -1 1 499.35 28.8
-1 -1 1 394.46 28.6
-1 -1 1 449.36 28.7
-1 -1 1 446.56 28.9
0 1 -1 6488.25 386.16
0 -1 1 5636.04 385.86
-1 1 -1 397.46 26
-1 1 -1 401.66 26
-1 1 -1 402.06 25.8
-1 1 -1 373.66 26
1 -1 1 437.36 26.1
1 -1 1 408.16 26
1 -1 1 395.06 25.8
1 -1 1 392.86 26
-2 1 -1 1730.23 123.69
-2 1 -1 2041.7 123.69
-2 1 -1 2113.89 123.69
2 -1 1 1958.9 123.69
2 -1 1 2138.99 123.69
2 -1 1 1774.52 123.69
2 -1 1 1825.92 123.39
-3 1 -1 792.12 54.09
-3 1 -1 853.21 53.69
-3 1 -1 794.22 54.09
-3 1 -1 874.21 53.99
3 -1 1 772.82 53.59
3 -1 1 853.61 54.09
3 -1 1 824.72 53.89
3 -1 1 882.71 53.19
3 -1 1 934.11 53.99
3 -1 1 767.42 53.09
-4 1 -1 170.78 11.6
-4 1 -1 156.88 12.4
-4 1 -1 151.38 11.8
-4 1 -1 173.38 12.2
4 -1 1 172.38 11.6
4 -1 1 165.98 11
4 -1 1 150.08 10.9
4 -1 1 158.88 11.8
4 -1 1 163.78 12
4 -1 1 164.98 12.3
-5 1 -1 507.95 34.9
-5 1 -1 511.75 34.6
-5 1 -1 535.55 34.5
-5 1 -1 525.55 35.2
5 -1 1 534.75 35.1
5 -1 1 574.34 34.7
5 -1 1 492.05 34.8
5 -1 1 545.05 33.9
5 -1 1 484.35 33.7
5 -1 1 500.55 34.4
-6 1 -1 35.2 5.8
-6 1 -1 24.9 5.8
-6 1 -1 26.7 5.4
6 -1 1 21.1 5.8
6 -1 1 32.3 6.1
6 -1 1 35.4 5.1
6 -1 1 50.09 9.3
6 -1 1 25.8 4.1
-7 1 -1 499.85 31.4
-7 1 -1 483.65 31.4
-7 1 -1 429.56 32.1
-7 1 -1 461.25 31.9
7 -1 1 453.55 30.4
7 -1 1 465.85 31.2
7 -1 1 409.76 31.9
7 -1 1 430.56 31.6
7 -1 1 497.95 31.3
7 -1 1 487.25 30.6
-8 1 -1 109.09 12
-8 1 -1 120.29 12
-8 1 -1 133.69 10.7
-8 1 -1 119.59 10.9
8 -1 1 131.69 10.8
8 -1 1 120.29 12.1
8 -1 1 116.69 10.9
8 -1 1 121.19 9.3
8 -1 1 108.59 11.4
8 -1 1 107.49 9.8
-9 1 -1 6.3 5.2
-9 1 -1 1.4 5.5
-9 1 -1 8.2 4.1
-9 1 -1 4 4.8
9 -1 1 8.5 4.9
9 -1 1 3.9 4.6
9 -1 1 -0.6 2.7
9 -1 1 -1.4 5.4
9 -1 1 21.5 5.7
9 -1 1 5.4 4.2
-10 1 -1 261.97 19
-10 1 -1 239.48 20.8
-10 1 -1 234.38 19.7
10 -1 1 248.28 18.3
10 -1 1 259.37 19.5
10 -1 1 256.87 19.3
10 -1 1 242.58 20.1
10 -1 1 244.68 17.7
-11 1 -1 11.7 5.3
-11 1 -1 11.8 7.1
11 -1 1 7.5 5.8
11 -1 1 4.5 5.3
11 -1 1 5.1 3.8
11 -1 1 5.2 6.1
-12 1 -1 51.99 9.1
-12 1 -1 20.6 8.2
12 -1 1 38.2 7.3
12 -1 1 26.8 8
12 -1 1 35.6 8.6
12 -1 1 41.4 9.9
-13 1 -1 8.6 8.2
-13 1 -1 13 7
13 -1 1 6.7 6.8
13 -1 1 -3 6.9
13 -1 1 16 5.4
13 0 -1 50.79 10
13 0 -1 60.59 12.6
13 0 -1 77.29 11.9
-13 0 1 42.7 12.6
-13 0 1 51.89 9.5
12 0 -1 -2.3 6.7
12 0 -1 10.5 7.9
12 0 -1 5.2 5.3
12 0 -1 7.9 6.6
12 0 -1 7.3 6.7
-12 0 1 13.3 5.6
-12 0 1 9.8 7.2
11 0 -1 180.08 15.2
11 0 -1 205.08 17.6
11 0 -1 196.38 16.2
11 0 -1 206.68 16.7
11 0 -1 172.78 16.3
-11 0 1 199.88 21.1
-11 0 1 155.78 14.6
10 0 -1 17.6 4.8
10 0 -1 18.9 6
10 0 -1 24.7 7.2
10 0 -1 11.7 5.6
10 0 -1 20.2 6.1
-10 0 1 14.4 6.4
-10 0 1 26.8 6.1
9 0 -1 58.39 8
9 0 -1 53.99 7
9 0 -1 56.19 8.9
-9 0 1 58.19 9.4
8 0 -1 214.98 14.8
8 0 -1 204.08 15.2
8 0 -1 181.08 15.5
8 0 -1 189.28 15.6
8 0 -1 204.78 15.6
8 0 -1 172.38 15.9
-8 0 1 191.98 15.1
-8 0 1 196.78 14.5
-8 0 1 186.28 15.9
-8 0 1 210.18 15.8
7 0 -1 8.3 4.2
7 0 -1 22 4.7
7 0 -1 10.2 4
7 0 -1 6.8 3.8
7 0 -1 21.9 7.1
7 0 -1 4.8 2.6
-7 0 1 14.5 4.1
-7 0 1 19 4.4
-7 0 1 10.6 4.2
6 0 -1 1677.73 97.09
6 0 -1 1493.95 95.99
6 0 -1 1449.06 96.29
6 0 -1 1260.17 97.19
6 0 -1 1460.85 96.39
6 0 -1 1603.64 95.89
-6 0 1 1390.76 96.69
-6 0 1 1550.64 95.89
-6 0 1 1527.35 96.39
-6 0 1 1523.35 96.29
5 0 -1 26.1 5.6
-5 0 1 32.8 5.5
-5 0 1 29.7 8.6
4 0 -1 764.12 54.29
4 0 -1 859.51 54.19
4 0 -1 917.21 54.59
4 0 -1 806.32 54.79
4 0 -1 875.51 54.69
4 0 -1 833.72 54.49
-4 0 1 893.31 54.59
-4 0 1 815.72 54.19
-4 0 1 892.61 54.59
-4 0 1 765.82 54.79
3 0 -1 482.45 28.7
3 0 -1 403.36 28.6
3 0 -1 422.36 28.9
3 0 -1 450.25 28.3
3 0 -1 362.56 29.2
3 0 -1 425.16 28.5
-3 0 1 496.05 28.7
-3 0 1 436.76 28.6
-3 0 1 443.06 28.4
2 0 -1 53.69 4.3
2 0 -1 57.79 4.6
2 0 -1 56.49 4.7
2 0 -1 53.89 4.7
2 0 -1 57.09 4.9
-2 0 1 53.09 4.3
-2 0 1 56.09 4.9
-2 0 1 65.39 4.8
-2 0 1 61.69 4.7
1 0 -1 2163.08 155.78
1 0 -1 2388.56 155.78
-1 0 1 2447.85 155.78
-1 0 1 2641.54 155.78
-1 0 1 2735.53 155.88
-1 0 1 2355.96 155.78
-1 0 -1 193.18 13.7
-2 0 -1 1706.03 105.99
-2 0 -1 1654.43 105.89
-2 0 -1 1455.35 105.59
-2 0 -1 1767.42 105.59
2 0 1 1800.92 105.99
2 0 1 1533.45 105.69
2 0 1 1696.03 105.79
2 0 1 1689.03 105.89
-3 0 -1 1842.22 122.29
-3 0 -1 1869.21 122.39
-3 0 -1 1930.41 121.99
-3 0 -1 1912.81 122.09
-3 0 -1 1990.7 121.89
3 0 1 1967 121.79
3 0 1 1948.21 122.39
3 0 1 1918.01 121.99
3 0 1 1970.7 121.99
3 0 1 1813.62 122.39
-4 0 -1 866.41 51.99
-4 0 -1 902.01 51.89
-4 0 -1 701.13 51.79
4 0 1 851.81 51.69
4 0 1 766.82 52.19
4 0 1 753.12 52.29
4 0 1 858.81 51.89
4 0 1 741.73 51.99
-5 0 -1 95.39 8.4
-5 0 -1 92.69 7.5
-5 0 -1 74.69 8.3
-5 0 -1 75.79 7.3
5 0 1 82.39 7.4
5 0 1 85.49 6.9
5 0 1 78.69 7.8
5 0 1 85.19 7.1
-6 0 -1 636.34 41.6
-6 0 -1 548.85 41.5
-6 0 -1 591.74 40.8
-6 0 -1 675.93 41
6 0 1 602.94 41
6 0 1 595.54 41.4
6 0 1 633.14 41.7
6 0 1 656.13 40.8
6 0 1 659.83 40.7
-7 0 -1 172.68 14.8
-7 0 -1 169.68 13.6
-7 0 -1 186.88 14.8
-7 0 -1 192.68 14.1
7 0 1 176.88 14.5
7 0 1 203.88 14
7 0 1 175.48 14
7 0 1 197.58 15.3
7 0 1 197.98 13.7
7 0 1 186.38 13.3
-8 0 -1 25.7 5.4
-8 0 -1 11.9 4.4
-8 0 -1 10.7 4.8
8 0 1 17.3 4.8
8 0 1 16 5
8 0 1 21.2 7.1
8 0 1 11.8 4.1
8 0 1 11 4.1
-9 0 -1 40.4 6.2
-9 0 -1 25.3 6.9
-9 0 -1 38.9 8.3
-9 0 -1 25.2 8
9 0 1 22.9 7.2
9 0 1 55.39 6.9
9 0 1 36 7.7
9 0 1 38.9 5.6
9 0 1 36.6 6.8
9 0 1 45.8 6.8
-10 0 -1 6.5 4.1
-10 0 -1 5.8 6.1
10 0 1 7.4 5.1
10 0 1 1.6 5.2
10 0 1 3.6 4.9
10 0 1 6.4 3.2
-11 0 -1 146.99 12.5
-11 0 -1 134.39 15.5
11 0 1 140.39 11.6
11 0 1 125.99 13.1
11 0 1 129.49 14.2
11 0 1 148.09 13
-12 0 -1 13.1 7.2
-12 0 -1 24.4 8.3
12 0 1 29.2 11.4
12 0 1 26.5 8.8
12 0 1 23.5 7.2
12 0 1 25.3 6.8
-13 0 -1 8.1 7.5
-13 0 -1 8.4 6
13 0 1 -8.7 6.3
13 0 1 13.8 7.1
13 0 1 0.2 5.1
13 -1 -1 -6 5.6
13 -1 -1 1 6.9
13 -1 -1 -4 7.3
-13 1 1 2.4 7.8
-13 1 1 6.4 6.6
12 -1 -1 123.79 12.6
12 -1 -1 85.09 13.1
12 -1 -1 94.99 13
12 -1 -1 82.79 13.4
12 -1 -1 110.39 11.1
-12 1 1 98.99 13.9
11 -1 -1 26.8 9.5
11 -1 -1 16 11.1
11 -1 -1 24.3 7
11 -1 -1 28.8 6.7
11 -1 -1 18.5 6.4
-11 1 1 19.5 6
-11 1 1 25.8 8.1
10 -1 -1 215.28 16.4
10 -1 -1 196.18 16.2
10 -1 -1 210.18 17.3
10 -1 -1 169.18 16.5
10 -1 -1 190.78 15.2
-10 1 1 202.88 15.7
-10 1 1 192.98 17.7
9 -1 -1 133.19 12
9 -1 -1 111.99 10.1
9 -1 -1 113.59 11.4
9 -1 -1 127.79 11.6
9 -1 -1 103.39 12.4
9 -1 -1 122.79 11.3
-9 1 1 116.59 11.1
-9 1 1 131.09 13.1
-9 1 1 110.59 12.1
-9 1 1 110.99 11.6
8 -1 -1 40.4 8.5
8 -1 -1 41.8 7.2
8 -1 -1 39.9 6.9
8 -1 -1 46 5.6
8 -1 -1 37 7.1
8 -1 -1 37.8 7.3
-8 1 1 26.5 8
-8 1 1 41.8 7.4
-8 1 1 47.4 6.2
-8 1 1 34.6 8.1
7 -1 -1 305.47 21.6
7 -1 -1 308.07 21.4
7 -1 -1 268.57 20.7
7 -1 -1 302.47 22.4
7 -1 -1 325.97 21.5
7 -1 -1 285.37 21.7
-7 1 1 261.67 21.9
-7 1 1 296.87 21.9
-7 1 1 323.57 21.3
-7 1 1 356.96 22
6 -1 -1 209.08 14.5
6 -1 -1 201.88 14.5
6 -1 -1 198.28 15.4
6 -1 -1 185.48 13.8
6 -1 -1 173.28 14.3
6 -1 -1 184.48 14.7
-6 1 1 193.48 14.3
-6 1 1 207.48 15.2
-6 1 1 172.68 15.2
-6 1 1 206.48 14.7
5 -1 -1 1592.74 96.59
5 -1 -1 1346.97 96.19
5 -1 -1 1455.15 96.69
5 -1 -1 1725.53 97.49
5 -1 -1 1365.86 96.69
5 -1 -1 1638.24 96.59
-5 1 1 1358.76 97.09
-5 1 1 1465.15 96.49
-5 1 1 1524.55 96.69
-5 1 1 1567.24 96.89
4 -1 -1 1062.09 67.49
4 -1 -1 1039.4 67.29
4 -1 -1 998.2 67.39
4 -1 -1 1060.69 67.99
-4 1 1 1121.29 67.69
-4 1 1 991.2 67.39
-4 1 1 1112.49 67.49
-4 1 1 981.7 67.89
3 -1 -1 268.77 15.8
3 -1 -1 199.28 15.6
3 -1 -1 222.78 16
3 -1 -1 220.58 15.4
-3 1 1 208.88 15.6
-3 1 1 218.78 15.8
-3 1 1 266.37 15.9
-3 1 1 264.97 15.5
-3 1 1 205.58 16
2 -1 -1 2351.26 155.18
2 -1 -1 2453.75 154.98
2 -1 -1 2310.17 154.98
2 -1 -1 2574.94 154.98
-2 1 1 2494.55 154.98
-2 1 1 2482.15 154.88
-2 1 1 2398.46 155.28
-2 1 1 2436.36 154.98
-2 1 1 2429.46 154.98
1 -1 -1 486.05 30.7
1 -1 -1 494.65 30.8
1 -1 -1 468.75 30.6
1 -1 -1 465.95 30.6
1 -1 -1 463.35 30.6
-1 1 1 481.45 30.8
-1 1 1 455.15 30.6
-1 1 1 446.96 30.7
-1 1 1 496.95 30.6
-1 1 1 502.05 30.6
-2 -1 -1 1710.93 122.39
-2 -1 -1 2092.09 122.79
-2 -1 -1 1743.33 122.49
-2 -1 -1 1956.3 122.59
-2 -1 -1 1888.31 122.69
2 1 1 2057.79 122.59
2 1 1 2017.2 122.69
2 1 1 2047.9 122.79
2 1 1 1852.01 122.59
-3 -1 -1 85.89 6.2
-3 -1 -1 63.09 5.2
-3 -1 -1 74.29 5.6
-3 -1 -1 71.09 5.5
-3 -1 -1 80.79 6
3 1 1 67.79 5.6
3 1 1 71.39 5.5
3 1 1 65.39 6.1
-4 -1 -1 4.8 2.3
-4 -1 -1 5.3 1.9
-4 -1 -1 3.3 2.3
-4 -1 -1 3.5 2
-4 -1 -1 3.2 1.5
4 1 1 3.7 1.9
4 1 1 5.6 2.6
4 1 1 5 2.3
4 1 1 6.9 2.6
-5 -1 -1 1424.96 96.19
-5 -1 -1 1487.25 95.59
-5 -1 -1 1530.55 95.59
-5 -1 -1 1436.86 95.99
5 1 1 1674.53 96.19
5 1 1 1538.05 95.19
5 1 1 1359.26 95.89
5 1 1 1528.65 95.49
5 1 1 1441.46 95.59
-6 -1 -1 1145.59 66.59
-6 -1 -1 1012.8 66.09
-6 -1 -1 879.91 65.29
6 1 1 1061.09 65.29
6 1 1 975.5 66.09
6 1 1 1077.79 65.59
6 1 1 1031.2 66.19
6 1 1 937.51 65.59
-7 -1 -1 185.48 14.9
-7 -1 -1 173.88 13.4
-7 -1 -1 193.98 14.6
-7 -1 -1 167.68 13.9
7 1 1 189.18 14.9
7 1 1 207.58 13.5
7 1 1 185.38 14
7 1 1 199.78 15
-8 -1 -1 66.29 7
-8 -1 -1 79.79 9.1
-8 -1 -1 84.29 8.8
-8 -1 -1 84.29 8.2
8 1 1 66.79 7.8
8 1 1 70.59 8.8
8 1 1 82.69 7.7
8 1 1 67.69 9
-9 -1 -1 32.9 7.1
-9 -1 -1 44.5 5.9
-9 -1 -1 42.5 7.9
-9 -1 -1 41.1 7.9
9 1 1 48.9 7.4
9 1 1 57.19 6.9
9 1 1 51.89 6.1
9 1 1 38.2 8.2
9 1 1 31.5 7.9
-10 -1 -1 501.85 35.3
-10 -1 -1 482.55 34.1
-10 -1 -1 498.95 33.1
10 1 1 519.85 33.8
10 1 1 477.25 34.7
10 1 1 465.85 34.9
10 1 1 487.55 33.2
10 1 1 492.05 34.1
-11 -1 -1 70.19 8.1
-11 -1 -1 62.39 11
11 1 1 74.69 9.5
11 1 1 59.39 8
11 1 1 50.69 9.4
11 1 1 59.49 10.4
-12 -1 -1 49.7 7.8
-12 -1 -1 47 9.5
-12 -1 -1 42.7 11.9
12 1 1 64.89 10.1
12 1 1 40.2 9.7
12 1 1 41.3 8.4
12 1 1 51.39 11.4
-13 -1 -1 6.1 7.3
-13 -1 -1 -0.6 5
13 1 1 16.2 7.3
13 1 1 0 5.3
13 1 1 9 6.7
13 1 1 12.1 6.8
12 -2 -1 16.3 7.3
12 -2 -1 21.7 7.2
12 -2 -1 3.7 7
12 -2 -1 -2.3 10.5
12 -2 -1 23.8 7.7
-12 2 1 17.1 7
-12 2 1 45 12.3
11 -2 -1 169.18 13.3
11 -2 -1 151.78 15.8
11 -2 -1 152.18 15
11 -2 -1 133.69 15
11 -2 -1 135.99 15.3
-11 2 1 160.68 14.8
-11 2 1 158.58 17.2
10 -2 -1 34.4 9.1
10 -2 -1 58.39 7.3
10 -2 -1 47 9.4
10 -2 -1 52.89 10.1
10 -2 -1 37.9 9.8
-10 2 1 61.69 9.1
-10 2 1 59.39 11.8
9 -2 -1 19.1 6
9 -2 -1 26.3 7.9
9 -2 -1 27.6 5.4
9 -2 -1 28.9 7.4
9 -2 -1 24.8 6.8
-9 2 1 39.9 7.6
-9 2 1 25 6.1
-9 2 1 26.9 6.5
-9 2 1 23.4 6.8
8 -2 -1 109.29 10.8
8 -2 -1 120.89 10.8
8 -2 -1 112.79 12.2
8 -2 -1 111.89 9.4
8 -2 -1 125.59 11.2
8 -2 -1 118.09 11.2
-8 2 1 91.79 11
-8 2 1 107.09 10.5
-8 2 1 115.79 12.1
-8 2 1 104.49 11.8
7 -2 -1 108.49 10.3
7 -2 -1 119.89 10.4
7 -2 -1 106.29 11.8
7 -2 -1 110.19 11.6
7 -2 -1 112.09 10.2
7 -2 -1 110.79 9
-7 2 1 110.89 10.5
-7 2 1 106.39 10.8
-7 2 1 112.29 10
-7 2 1 100.49 10.9
6 -2 -1 807.52 51.19
6 -2 -1 728.53 51.89
6 -2 -1 847.02 51.99
6 -2 -1 832.92 51.49
6 -2 -1 791.02 52.59
6 -2 -1 735.53 51.69
-6 2 1 819.02 51.99
-6 2 1 718.63 52.49
-6 2 1 765.52 51.89
-6 2 1 843.42 52.29
5 -2 -1 323.17 23.7
5 -2 -1 359.86 24.4
5 -2 -1 328.07 23.5
5 -2 -1 353.06 26.4
-5 2 1 378.36 24.1
-5 2 1 323.07 23.6
-5 2 1 336.77 24.2
-5 2 1 344.77 23.6
4 -2 -1 349.07 28.4
4 -2 -1 450.05 26.9
4 -2 -1 345.77 26
4 -2 -1 393.26 26.6
4 -2 -1 377.06 26.6
-4 2 1 423.96 26.1
-4 2 1 395.06 27
-4 2 1 381.36 26.6
-4 2 1 425.66 26.9
-4 2 1 415.06 27.3
3 -2 -1 1210.58 82.69
3 -2 -1 1396.06 82.89
3 -2 -1 1372.46 83.09
3 -2 -1 1199.88 82.69
-3 2 1 1347.67 82.79
-3 2 1 1280.07 82.69
-3 2 1 1242.48 82.29
-3 2 1 1247.18 82.99
-3 2 1 1306.47 82.89
2 -2 -1 362.86 22.6
2 -2 -1 333.77 22.6
2 -2 -1 339.57 22.1
2 -2 -1 364.36 22.8
-2 2 1 328.87 22.8
-2 2 1 335.67 22.5
-2 2 1 314.77 22.4
-2 2 1 351.36 22.2
-2 2 1 327.67 22.8
1 -2 -1 1968.9 125.89
1 -2 -1 1800.02 125.79
1 -2 -1 2165.48 125.99
1 -2 -1 1724.83 125.59
-1 2 1 2061.79 125.99
-1 2 1 2091.19 125.79
-1 2 1 2026 125.59
0 -2 -1 2637.54 155.38
0 -2 -1 2700.63 155.38
0 -2 -1 2423.46 155.18
0 -2 -1 2407.66 155.48
0 2 1 2371.16 155.28
0 2 1 2368.16 155.38
0 2 1 2374.06 155.48
0 2 1 2288.17 155.18
-1 -2 -1 4274.57 289.67
-1 -2 -1 4720.53 289.77
-1 -2 -1 4991.9 289.87
-1 -2 -1 4058.39 289.57
1 2 1 4393.76 289.77
1 2 1 4177.28 289.67
1 2 1 4759.32 289.77
1 2 1 5173.88 289.87
-2 -2 -1 2290.87 136.39
-2 -2 -1 1961 136.09
-2 -2 -1 2148.29 136.39
-2 -2 -1 1949.6 135.99
2 2 1 2285.77 136.39
2 2 1 2037.5 136.09
2 2 1 2370.86 136.49
2 2 1 2114.89 136.39
-3 -2 -1 1758.82 116.29
-3 -2 -1 1667.33 116.19
-3 -2 -1 1879.71 116.19
3 2 1 1949.41 116.09
3 2 1 1970.8 116.29
3 2 1 1772.62 116.19
3 2 1 1763.12 116.39
-4 -2 -1 922.41 54.99
-4 -2 -1 864.11 54.49
-4 -2 -1 905.21 54.89
-4 -2 -1 857.11 54.79
-4 -2 -1 806.72 53.89
-4 -2 -1 751.92 53.89
4 2 1 793.12 54.69
4 2 1 953.5 54.69
4 2 1 711.93 54.39
4 2 1 906.71 54.69
-5 -2 -1 18.3 2.7
-5 -2 -1 24 2.7
-5 -2 -1 26.5 4.1
-5 -2 -1 34.4 4.7
-5 -2 -1 24.4 4.4
-5 -2 -1 24.5 4.8
5 2 1 20.1 5
5 2 1 22.6 4.4
-6 -2 -1 906.01 60.19
-6 -2 -1 934.51 60.89
-6 -2 -1 985.3 60.29
-6 -2 -1 959.6 61.19
-6 -2 -1 922.51 61.39
-6 -2 -1 935.51 61.39
6 2 1 960.5 62.09
6 2 1 954.3 61.59
6 2 1 907.91 61.09
6 2 1 942.71 61.09
-7 -2 -1 1527.55 97.39
-7 -2 -1 1596.64 97.69
-7 -2 -1 1481.45 97.79
-7 -2 -1 1483.45 97.89
-7 -2 -1 1412.26 96.59
7 2 1 1649.54 98.09
7 2 1 1410.96 97.79
7 2 1 1561.34 97.49
7 2 1 1498.75 97.49
-8 -2 -1 24.7 6.3
-8 -2 -1 28.3 6.4
-8 -2 -1 32 6
8 2 1 23.8 5.7
8 2 1 32.6 7.1
-9 -2 -1 4.6 4.6
-9 -2 -1 -0.2 3.9
-9 -2 -1 5.7 3
-9 -2 -1 -0.2 2.6
-9 -2 -1 4.9 4.1
9 2 1 0.7 4.7
9 2 1 4.5 3.8
9 2 1 0.4 4.2
9 2 1 2.1 4.5
-10 -2 -1 61.59 8.6
-10 -2 -1 50.89 6.7
-10 -2 -1 48.7 9.7
10 2 1 57.59 10.2
10 2 1 72.79 8.4
10 2 1 55.69 9.1
-11 -2 -1 280.77 21.8
-11 -2 -1 311.17 24.1
-11 -2 -1 287.97 20.9
11 2 1 294.47 22.1
11 2 1 321.07 23.8
11 2 1 298.97 22.2
11 2 1 327.17 23.1
-12 -2 -1 336.27 29.9
-12 -2 -1 250.97 20.7
-12 -2 -1 311.67 20.5
12 2 1 289.87 21.7
12 2 1 310.07 23
12 2 1 281.27 23.2
12 2 1 266.77 22.3
-13 -2 -1 116.69 15.5
-13 -2 -1 120.79 11
13 2 1 139.99 15.5
13 2 1 146.09 14.3
13 2 1 115.89 13.3
-14 -2 -1 27.7 8.9
14 2 1 18.5 8.5
14 2 1 25.1 7.4
14 2 1 15.3 7.4
12 -3 -1 53.69 12.7
12 -3 -1 68.79 8.9
12 -3 -1 63.19 11.9
-12 3 1 64.59 12.6
-12 3 1 38.6 12.2
11 -3 -1 88.89 11.3
11 -3 -1 91.29 9.9
11 -3 -1 85.89 12.7
11 -3 -1 65.59 11.1
-11 3 1 105.39 13.1
-11 3 1 91.09 13.2
10 -3 -1 133.29 11.3
10 -3 -1 131.69 14.4
10 -3 -1 134.59 13.4
10 -3 -1 116.19 12.6
10 -3 -1 106.29 14.5
-10 3 1 166.68 15.3
9 -3 -1 91.69 9.7
9 -3 -1 88.29 8
9 -3 -1 98.69 10.4
9 -3 -1 73.59 10.7
9 -3 -1 62.09 10.8
-9 3 1 62.29 11
-9 3 1 80.29 13.5
-9 3 1 105.29 10.9
8 -3 -1 23.8 7.1
8 -3 -1 31.3 6.6
8 -3 -1 21.8 6.1
8 -3 -1 28.1 4.9
8 -3 -1 26.4 6.8
8 -3 -1 50.39 9.4
-8 3 1 22.5 7.3
-8 3 1 26.6 6
-8 3 1 19.1 6.3
-8 3 1 23.7 8.1
7 -3 -1 25.1 6.1
7 -3 -1 28 5.8
7 -3 -1 30.3 7
7 -3 -1 31.2 4.4
7 -3 -1 44.2 6.9
-7 3 1 36.6 8
-7 3 1 22.6 7.4
-7 3 1 26.2 6.3
-7 3 1 33.4 7
6 -3 -1 348.07 24.2
6 -3 -1 331.77 25.2
6 -3 -1 378.36 25.5
6 -3 -1 365.36 25.1
6 -3 -1 367.46 26.1
-6 3 1 347.47 25.4
-6 3 1 370.56 26.1
-6 3 1 373.26 25.8
-6 3 1 371.96 25.3
5 -3 -1 557.74 35.8
5 -3 -1 540.05 35.2
5 -3 -1 525.35 35.8
5 -3 -1 527.75 35.4
5 -3 -1 508.75 34.4
-5 3 1 522.85 34.5
-5 3 1 509.75 35.9
-5 3 1 567.24 35.7
-5 3 1 502.05 35.2
-5 3 1 503.45 35.4
4 -3 -1 1314.67 90.09
4 -3 -1 1403.26 91.09
4 -3 -1 1429.26 90.89
4 -3 -1 1414.96 90.59
4 -3 -1 1386.36 90.69
-4 3 1 1369.66 90.79
-4 3 1 1453.05 89.99
-4 3 1 1348.67 91.19
-4 3 1 1479.75 90.79
-4 3 1 1478.05 90.89
3 -3 -1 61.09 5.2
3 -3 -1 58.49 6
3 -3 -1 76.19 7.2
3 -3 -1 69.29 6.3
-3 3 1 56.19 6.2
-3 3 1 62.19 5.2
-3 3 1 72.09 6.9
2 -3 -1 178.88 12.1
2 -3 -1 177.48 12.2
2 -3 -1 162.08 11.9
2 -3 -1 159.78 11.3
2 -3 -1 159.78 11.7
-2 3 1 170.28 11.3
-2 3 1 157.78 12.2
-2 3 1 163.28 11.8
-2 3 1 158.48 12.1
-2 3 1 178.68 12
1 -3 -1 61.49 5.5
1 -3 -1 47 5.5
1 -3 -1 59.99 5
1 -3 -1 56.39 4.6
1 -3 -1 66.79 5.4
-1 3 1 53.79 5
-1 3 1 64.69 4.6
-1 3 1 57.79 5
-1 3 1 58.19 5.8
-1 3 1 64.09 5.3
0 -3 -1 1045.1 74.89
0 -3 -1 1252.07 75.19
0 -3 -1 1249.57 75.29
0 -3 -1 1239.58 75.29
0 -3 -1 1168.28 75.39
0 3 1 1180.18 75.29
0 3 1 1124.49 75.19
0 3 1 1118.09 74.99
0 3 1 1106.79 75.09
0 3 1 1282.07 75.49
-2 -3 -1 4.1 2.1
-2 -3 -1 10.2 2.5
-2 -3 -1 9.3 2.5
-2 -3 -1 7.1 1.9
2 3 1 9.2 2.3
2 3 1 5.5 1.9
2 3 1 5.7 1.9
2 3 1 6.7 2
-3 -3 -1 1892.81 116.59
-3 -3 -1 1946.11 117.19
-3 -3 -1 1909.31 116.99
-3 -3 -1 1727.83 116.29
3 3 1 1721.83 116.29
3 3 1 1791.32 116.89
3 3 1 1735.13 116.89
3 3 1 1728.93 116.49
3 3 1 2043 117.09
-4 -3 -1 233.78 16.6
-4 -3 -1 244.48 16.7
-4 -3 -1 212.98 16.2
4 3 1 273.97 16.8
4 3 1 259.97 16.4
4 3 1 226.88 16.7
4 3 1 235.48 16.5
-5 -3 -1 513.15 36.6
-5 -3 -1 564.54 36.3
-5 -3 -1 577.74 36.6
5 3 1 575.24 36.4
5 3 1 595.24 36.4
5 3 1 503.85 36.2
5 3 1 529.95 36.5
-6 -3 -1 88.59 7.9
-6 -3 -1 99.09 8.6
-6 -3 -1 96.29 8.2
-6 -3 -1 104.49 8.8
6 3 1 88.49 8.5
6 3 1 69.19 7.8
6 3 1 92.89 8.6
6 3 1 83.29 8.5
-7 -3 -1 359.06 25.4
-7 -3 -1 370.76 25.8
-7 -3 -1 379.86 25.7
-7 -3 -1 331.47 25.6
7 3 1 336.67 25.8
7 3 1 428.86 26
7 3 1 406.76 25.8
7 3 1 359.36 25.5
-8 -3 -1 391.16 25.7
-8 -3 -1 390.36 25.5
-8 -3 -1 346.17 25.6
-8 -3 -1 342.77 25.7
8 3 1 380.96 25.5
8 3 1 369.66 25.5
8 3 1 335.67 25.9
8 3 1 364.36 25.7
-9 -3 -1 -0.8 4
-9 -3 -1 -3.3 3.5
-9 -3 -1 1.6 4.3
-9 -3 -1 -2.6 2
-9 -3 -1 0.7 3.8
9 3 1 0.7 3.9
9 3 1 -6.6 4.3
9 3 1 -0.4 4.2
-10 -3 -1 67.39 9
-10 -3 -1 85.99 6.3
-10 -3 -1 79.99 10.1
-10 -3 -1 54.49 9.3
-10 -3 -1 76.79 6.4
10 3 1 70.69 10.7
10 3 1 50.69 8.7
10 3 1 80.79 10.7
10 3 1 70.19 9.3
-11 -3 -1 142.79 14.4
-11 -3 -1 110.09 12
11 3 1 174.08 15.2
11 3 1 148.29 13.5
11 3 1 110.59 14.9
11 3 1 154.78 13.5
12 3 1 39.6 10.4
12 3 1 24.3 7.5
12 3 1 42 11.1
12 3 1 42.4 9.1
-13 -3 -1 80.29 13.8
13 3 1 114.89 12.3
13 3 1 99.79 14.4
13 3 1 111.99 13.4
-14 -3 -1 15.4 8.4
14 3 1 17.3 7.4
14 3 1 10.3 7.5
14 3 1 -6 7.3
12 -4 -1 3.2 7.3
12 -4 -1 -11.4 6.7
12 -4 -1 -6.5 4.4
-12 4 1 17.6 8.6
-12 4 1 -8.1 7.4
11 -4 -1 158.68 15
11 -4 -1 134.59 15.6
11 -4 -1 138.79 12.1
-11 4 1 124.29 16.6
10 -4 -1 321.77 25.5
10 -4 -1 344.57 22.7
10 -4 -1 302.17 25.9
10 -4 -1 295.37 23.5
-10 4 1 362.76 26.9
9 -4 -1 55.39 8.9
9 -4 -1 67.29 8.3
9 -4 -1 64.49 6.7
9 -4 -1 60.99 10.3
9 -4 -1 34.4 10.8
-9 4 1 68.79 10.8
-9 4 1 72.99 12.1
8 -4 -1 252.27 20.2
8 -4 -1 251.37 19.7
8 -4 -1 258.27 18
8 -4 -1 262.27 18.9
8 -4 -1 284.07 20.5
-8 4 1 300.17 20.7
-8 4 1 286.07 21.8
-8 4 1 219.78 19.8
-8 4 1 220.78 20.2
7 -4 -1 -0.9 3.8
7 -4 -1 6 4.7
7 -4 -1 -4.4 4.8
7 -4 -1 -0.1 3.6
7 -4 -1 0 3.4
7 -4 -1 3.7 2.5
-7 4 1 2.6 4.4
-7 4 1 -2.4 4.8
-7 4 1 -2.9 4.2
-7 4 1 2 4.5
6 -4 -1 227.78 15.4
6 -4 -1 216.58 17.7
6 -4 -1 214.78 16.9
6 -4 -1 228.58 16.8
6 -4 -1 208.08 17.1
-6 4 1 238.88 17.2
-6 4 1 216.68 17.6
-6 4 1 218.58 17.5
-6 4 1 221.48 17.1
5 -4 -1 251.57 19.9
5 -4 -1 280.57 18.4
5 -4 -1 258.17 19.4
5 -4 -1 286.47 19.4
5 -4 -1 272.57 20.4
-5 4 1 283.97 20.1
-5 4 1 274.47 19.6
-5 4 1 254.67 20.2
-5 4 1 277.87 18.4
-5 4 1 262.77 20
4 -4 -1 43.8 5.8
4 -4 -1 47 7.1
4 -4 -1 43.2 6.6
4 -4 -1 44 5.7
4 -4 -1 38.1 5.9
-4 4 1 40.8 6.3
-4 4 1 30.1 4.3
-4 4 1 44 6.6
-4 4 1 35.2 5.9
-4 4 1 46.5 6.4
3 -4 -1 259.87 19.2
3 -4 -1 293.07 20.2
3 -4 -1 303.77 20
3 -4 -1 291.77 20.5
-3 4 1 288.67 20.4
-3 4 1 282.27 20.6
-3 4 1 289.07 20.3
-3 4 1 282.77 19.2
-3 4 1 303.97 20.1
2 -4 -1 231.48 15.9
2 -4 -1 206.38 16.8
2 -4 -1 220.78 15.5
2 -4 -1 221.68 15.7
2 -4 -1 219.98 15
-2 4 1 232.08 15
-2 4 1 227.58 16.2
-2 4 1 227.68 15.8
-2 4 1 207.98 15.6
-2 4 1 227.08 15.9
1 -4 -1 357.86 23.4
1 -4 -1 378.76 23.8
1 -4 -1 362.76 23.9
1 -4 -1 382.36 23.7
1 -4 -1 378.36 24.2
-1 4 1 347.37 23.8
-1 4 1 364.26 23.4
-1 4 1 329.67 24
-1 4 1 363.56 23.9
-1 4 1 297.47 23.7
0 -4 -1 1369.96 96.49
0 -4 -1 1658.23 97.19
0 -4 -1 1642.64 97.19
0 -4 -1 1492.65 96.89
0 -4 -1 1388.86 96.79
0 4 1 1527.65 97.19
0 4 1 1449.65 96.89
0 4 1 1556.74 96.79
0 4 1 1446.76 96.59
0 4 1 1626.24 97.09
-1 -4 -1 455.65 36.3
-1 -4 -1 548.25 35
-1 -4 -1 601.14 35.7
-1 -4 -1 528.65 35.6
1 4 1 549.45 35.7
1 4 1 583.14 35.9
1 4 1 604.54 35.7
1 4 1 509.05 35
1 4 1 543.05 35.7
-2 -4 -1 81.19 6.9
-2 -4 -1 79.59 6.8
-2 -4 -1 89.19 6.5
2 4 1 88.09 6.8
2 4 1 79.79 7
2 4 1 86.89 6.5
2 4 1 94.09 7
-3 -4 -1 294.27 20.6
-3 -4 -1 325.37 20.9
-3 -4 -1 273.97 19.9
-3 -4 -1 274.17 19.7
3 4 1 337.27 19.8
3 4 1 330.67 20.7
-4 -4 -1 987.5 67.89
-4 -4 -1 1030.7 67.89
-4 -4 -1 999.1 67.19
4 4 1 1156.38 67.99
4 4 1 1025.4 67.19
4 4 1 1150.78 67.89
4 4 1 1006.2 67.89
-5 -4 -1 447.46 29.6
-5 -4 -1 457.15 29.8
5 4 1 383.96 29.4
5 4 1 452.35 29.5
5 4 1 497.15 29.8
5 4 1 370.56 29.2
5 4 1 462.45 29.1
-6 -4 -1 355.06 24
-6 -4 -1 359.06 24.5
-6 -4 -1 376.26 24.6
6 4 1 363.06 24.1
6 4 1 366.66 24.4
6 4 1 342.77 24.2
6 4 1 308.17 24.3
-7 -4 -1 1330.17 90.79
-7 -4 -1 1340.27 90.69
-7 -4 -1 1454.15 90.59
7 4 1 1279.47 90.49
7 4 1 1398.26 90.89
7 4 1 1484.45 90.79
7 4 1 1526.45 90.59
-8 -4 -1 9.8 3.8
-8 -4 -1 4.2 4.1
-8 -4 -1 10.4 4.1
8 4 1 8.6 4.6
8 4 1 10.9 4.6
8 4 1 6.7 4.1
8 4 1 4 4.2
-9 -4 -1 106.99 10.5
-9 -4 -1 93.99 10.9
-9 -4 -1 120.29 10.6
-9 -4 -1 110.59 10.8
9 4 1 107.69 10.8
9 4 1 118.49 12
9 4 1 115.19 10.7
9 4 1 108.79 11
-10 -4 -1 23.1 7.4
-10 -4 -1 14.3 5.4
-10 -4 -1 21.6 5.8
-10 -4 -1 24.6 7
10 4 1 15.1 5.5
10 4 1 17.9 6.1
10 4 1 24.8 7.4
10 4 1 34.5 7.5
-11 -4 -1 82.79 10.5
11 4 1 69.09 10.9
11 4 1 83.29 12
11 4 1 65.09 11.6
11 4 1 81.49 10.3
-12 -4 -1 191.68 16.7
12 4 1 162.18 17.1
12 4 1 157.68 16.4
-13 -4 -1 8.9 7.3
13 4 1 4.9 6.6
13 4 1 -0.8 6.1
13 4 1 8 7.4
-14 -4 -1 23.8 8.2
14 4 1 45.4 12.7
14 4 1 18.9 7.7
14 4 1 37.6 11.5
11 -5 -1 116.19 9.8
11 -5 -1 99.99 14.6
11 -5 -1 113.09 13.7
-11 5 1 86.89 15.9
-11 5 1 131.49 15.7
10 -5 -1 -4.5 5
10 -5 -1 1.7 5.8
10 -5 -1 1.7 6.3
10 -5 -1 -2.1 3.6
-10 5 1 7 6.9
-10 5 1 6.6 9
9 -5 -1 185.88 13.4
9 -5 -1 184.48 14.7
9 -5 -1 184.18 16
-9 5 1 155.78 17.3
-9 5 1 188.48 17.2
8 -5 -1 63.19 9.3
8 -5 -1 78.89 11.9
8 -5 -1 60.09 6.5
8 -5 -1 33.2 10.9
8 -5 -1 42.8 9.1
-8 5 1 87.79 11
-8 5 1 83.29 10.8
7 -5 -1 343.67 24.7
7 -5 -1 348.27 23.2
7 -5 -1 341.17 26.1
7 -5 -1 341.47 25.1
7 -5 -1 321.57 25.6
-7 5 1 347.37 26
-7 5 1 360.96 25.4
-7 5 1 348.77 25.6
-7 5 1 355.86 25.5
6 -5 -1 154.28 15.2
6 -5 -1 175.08 12.8
6 -5 -1 167.78 14.1
6 -5 -1 164.28 14.7
6 -5 -1 192.88 15.7
-6 5 1 197.88 15.5
-6 5 1 193.38 14.9
-6 5 1 221.08 16.1
-6 5 1 184.08 13.1
-6 5 1 173.88 15.1
5 -5 -1 684.53 45.3
5 -5 -1 690.73 45.9
5 -5 -1 660.33 44.1
5 -5 -1 681.83 46
5 -5 -1 667.13 45.6
-5 5 1 735.53 44.3
-5 5 1 689.03 46.2
-5 5 1 655.63 45.8
-5 5 1 702.63 45.7
-5 5 1 643.24 45.3
4 -5 -1 255.17 20.1
4 -5 -1 281.07 20.7
4 -5 -1 247.08 19.8
4 -5 -1 276.07 20.8
4 -5 -1 254.97 18.9
-4 5 1 283.47 19.1
-4 5 1 310.07 20.9
-4 5 1 318.57 21
-4 5 1 322.57 20.8
-4 5 1 290.67 20.3
3 -5 -1 57.09 7.8
3 -5 -1 53.59 6
3 -5 -1 52.99 6.5
3 -5 -1 65.79 7.6
3 -5 -1 49 5.1
-3 5 1 49.4 6.7
-3 5 1 56.59 5.2
-3 5 1 59.29 6.7
-3 5 1 51.59 6.8
-3 5 1 53.79 7.4
2 -5 -1 0 2.6
2 -5 -1 -3.3 3.2
2 -5 -1 0.4 3
2 -5 -1 2.6 2.5
2 -5 -1 -2.1 2.1
-2 5 1 -2.4 2.8
-2 5 1 -2.9 2.7
-2 5 1 -2.1 2
-2 5 1 -0.2 2.8
-2 5 1 1.7 3.2
1 -5 -1 1.2 2.5
1 -5 -1 -2.4 2.3
1 -5 -1 0.2 2.5
1 -5 -1 1 3.3
1 -5 -1 0.1 2.5
-1 5 1 -2 2.6
-1 5 1 -2.8 2.9
-1 5 1 2.4 2.2
-1 5 1 -2.4 2.7
0 -5 -1 312.17 18.8
0 -5 -1 275.47 18.1
0 -5 -1 297.77 18.9
0 -5 -1 269.77 18.7
0 -5 -1 240.38 18.3
0 5 1 244.48 18.6
0 5 1 274.97 19
0 5 1 257.27 18.5
0 5 1 254.07 18.1
0 5 1 265.77 18.1
-1 -5 -1 5119.59 338.67
-1 -5 -1 5697.43 339.57
1 5 1 5211.68 339.37
-2 -5 -1 101.59 8.2
-2 -5 -1 114.59 8.3
-2 -5 -1 104.69 8.4
2 5 1 101.59 8.4
2 5 1 102.99 8.3
2 5 1 111.29 8.8
2 5 1 107.99 8.6
2 5 1 82.59 8.4
-3 -5 -1 300.67 20.9
-3 -5 -1 331.67 20.5
3 5 1 291.27 21
3 5 1 299.67 20.4
-4 -5 -1 16.5 4.5
-4 -5 -1 13.9 2.9
-4 -5 -1 17 2.5
-4 -5 -1 13.6 3.8
4 5 1 11.5 3.4
4 5 1 12.8 2.7
4 5 1 12.2 2.8
4 5 1 12.5 3.5
4 5 1 16.4 4.4
-5 -5 -1 127.29 10.6
-5 -5 -1 137.59 9.4
-5 -5 -1 126.19 10.7
5 5 1 122.59 9.3
5 5 1 110.99 9.9
5 5 1 127.79 10.4
5 5 1 129.29 10.6
5 5 1 129.89 10.5
-6 -5 -1 297.47 20.3
-6 -5 -1 280.17 21
-6 -5 -1 283.67 21.2
6 5 1 306.57 21.1
6 5 1 327.27 21.4
6 5 1 311.67 20.5
6 5 1 275.67 21.1
6 5 1 295.27 21
-7 -5 -1 255.27 16.8
-7 -5 -1 250.17 18
7 5 1 216.08 17.3
7 5 1 205.98 17.5
7 5 1 249.78 17.8
7 5 1 228.78 17.4
-8 -5 -1 828.32 57.79
-8 -5 -1 840.02 57.99
-8 -5 -1 864.41 57.39
8 5 1 882.11 58.09
8 5 1 924.41 57.99
8 5 1 977.2 57.69
8 5 1 809.12 57.59
-9 -5 -1 30.5 6.5
9 5 1 25.3 6.3
9 5 1 32.9 7.2
9 5 1 42.3 7.5
-10 -5 -1 86.69 11.2
-10 -5 -1 104.99 10.6
10 5 1 99.39 11.3
10 5 1 110.29 11.8
10 5 1 116.79 11.1
10 5 1 109.79 11.7
-11 -5 -1 30.6 8.2
-11 -5 -1 27.4 8.7
11 5 1 35.7 8.6
11 5 1 28.1 6.6
11 5 1 37.9 10.2
12 5 1 -4.3 6.8
12 5 1 -5.4 6
13 5 1 131.39 15.4
13 5 1 89.79 13
14 5 1 -12.6 6.7
14 5 1 2.9 7.2
14 5 1 0.9 7.8
10 -6 -1 54.99 11.3
10 -6 -1 78.19 7.3
10 -6 -1 70.09 12.6
-10 6 1 76.49 13.4
-10 6 1 68.89 13.4
9 -6 -1 42.6 8.6
9 -6 -1 42.4 9.6
9 -6 -1 32.9 10.5
9 -6 -1 28.7 5.5
-9 6 1 29 8.5
-9 6 1 40.8 10.8
8 -6 -1 372.86 25.7
8 -6 -1 375.46 29
8 -6 -1 383.46 27.7
8 -6 -1 399.36 28
-8 6 1 371.26 29.5
-8 6 1 415.06 29.4
7 -6 -1 6.5 3
7 -6 -1 -0.6 4.4
7 -6 -1 7.4 4.7
-7 6 1 6.2 7.5
-7 6 1 6.3 5.3
-7 6 1 1.9 5.4
6 -6 -1 104.79 12.4
6 -6 -1 86.79 11.7
6 -6 -1 113.69 11.4
6 -6 -1 115.19 10.4
6 -6 -1 108.79 8.6
-6 6 1 118.69 12.1
-6 6 1 110.99 11.9
-6 6 1 125.09 9.1
-6 6 1 109.99 12.2
-6 6 1 110.99 11.5
5 -6 -1 70.99 6.2
5 -6 -1 77.79 8.8
5 -6 -1 83.49 9.7
5 -6 -1 60.19 9
5 -6 -1 77.19 8.3
-5 6 1 69.09 9.5
-5 6 1 62.39 9.1
-5 6 1 76.99 6.8
-5 6 1 72.49 9.1
-5 6 1 80.09 9.1
4 -6 -1 39 7.7
4 -6 -1 34.8 4.1
4 -6 -1 46.1 7.3
4 -6 -1 18.3 6.1
4 -6 -1 28 5.6
-4 6 1 28.5 6.1
-4 6 1 40.5 7.1
-4 6 1 25.2 6.5
3 -6 -1 867.61 55.79
3 -6 -1 849.32 55.89
3 -6 -1 847.42 55.69
3 -6 -1 786.92 54.69
3 -6 -1 843.42 56.79
-3 6 1 885.01 54.89
-3 6 1 861.61 55.99
-3 6 1 860.11 56.09
-3 6 1 864.21 55.79
-3 6 1 822.02 56.29
2 -6 -1 86.79 7.3
2 -6 -1 76.39 8.4
2 -6 -1 80.89 8
2 -6 -1 87.49 9.3
2 -6 -1 94.29 8.6
-2 6 1 95.79 8.5
-2 6 1 103.39 9.2
-2 6 1 102.69 7.6
1 -6 -1 167.68 13.4
1 -6 -1 196.78 14.1
1 -6 -1 182.68 13.7
1 -6 -1 196.58 14.4
1 -6 -1 188.58 14.7
-1 6 1 185.18 13.9
-1 6 1 197.18 14.6
-1 6 1 208.08 13.6
-1 6 1 187.88 14.7
-1 6 1 199.38 14.3
0 -6 -1 854.61 51.49
0 -6 -1 707.03 50.69
0 -6 -1 792.72 51.09
0 -6 -1 768.12 50.29
0 -6 -1 770.82 50.59
0 6 1 813.02 51.19
0 6 1 681.73 50.59
0 6 1 738.63 51.19
0 6 1 842.72 50.69
0 6 1 815.62 50.89
-1 -6 -1 117.99 9.7
-1 -6 -1 125.09 9.6
-1 -6 -1 122.09 8.4
-1 -6 -1 111.49 10.2
1 6 1 118.39 9.9
1 6 1 115.39 9.5
1 6 1 106.49 9.5
1 6 1 111.19 8.4
1 6 1 117.89 9.9
-2 -6 -1 599.14 37.5
-2 -6 -1 566.54 37.4
-2 -6 -1 623.04 37.4
2 6 1 537.05 37.1
2 6 1 568.84 37.6
2 6 1 575.34 37.7
2 6 1 498.65 37.1
2 6 1 544.95 37.3
3 6 1 22.6 4.4
3 6 1 21.3 4.7
3 6 1 16.2 5.2
3 6 1 26.2 5.2
-4 -6 -1 585.14 39.9
-4 -6 -1 594.54 39.7
-4 -6 -1 587.14 38.3
-4 -6 -1 598.44 38.8
-4 -6 -1 589.94 39.7
4 6 1 570.74 38.8
4 6 1 681.33 39.9
4 6 1 568.44 38.4
4 6 1 615.24 39.9
4 6 1 593.94 39.7
-6 -6 -1 327.77 22.1
-6 -6 -1 324.97 23
-6 -6 -1 314.07 23.1
6 6 1 322.67 22
6 6 1 324.67 23.2
6 6 1 335.77 22.9
6 6 1 342.37 23
6 6 1 314.97 23.1
-7 -6 -1 890.71 53.39
-7 -6 -1 842.12 54.19
-7 -6 -1 815.82 54.39
7 6 1 743.83 53.89
7 6 1 696.43 53.99
7 6 1 891.91 53.49
7 6 1 785.22 53.99
7 6 1 877.11 54.29
-8 -6 -1 1.3 3.1
-8 -6 -1 -0.3 4.3
-8 -6 -1 0.2 4.7
8 6 1 -2.7 4.6
8 6 1 -3.5 4.6
8 6 1 2.6 4.5
8 6 1 -0.5 4.4
8 6 1 -2.9 3.7
-9 -6 -1 83.99 11.1
-9 -6 -1 123.49 10.3
-9 -6 -1 118.39 11.6
9 6 1 114.99 12.1
9 6 1 95.69 11.2
9 6 1 132.99 11.2
9 6 1 123.39 11.4
9 6 1 113.49 11.7
-10 -6 -1 18.6 4.9
-10 -6 -1 20.9 6.1
10 6 1 14.9 7
10 6 1 26.4 7.6
10 6 1 14.8 6.1
10 6 1 18 6.2
10 6 1 14.1 5.3
-11 -6 -1 1.1 4.6
-11 -6 -1 30.1 8.8
11 6 1 12.4 5.5
11 6 1 0.7 6.5
11 6 1 2.1 5.5
-12 -6 -1 115.29 12.7
-12 -6 -1 85.09 14.9
12 6 1 127.59 13.9
12 6 1 96.19 13.7
12 6 1 116.99 12.7
-13 -6 -1 13.4 6.9
13 6 1 17.4 7.8
13 6 1 12.3 7.2
-14 -6 -1 106.89 14.8
14 6 1 148.59 15.7
14 6 1 147.49 17.3
10 -7 -1 13.6 6.8
10 -7 -1 4.3 7.3
-10 7 1 2.4 7.6
-10 7 1 14.1 8.3
9 -7 -1 92.49 12.7
9 -7 -1 72.39 10.9
9 -7 -1 67.09 6.8
-9 7 1 57.99 13.3
-9 7 1 62.69 13.5
8 -7 -1 24.5 6.4
8 -7 -1 16.8 6.5
8 -7 -1 1 3.1
8 -7 -1 7.3 5.7
-8 7 1 7.3 7.2
-8 7 1 10.4 6.6
7 -7 -1 63.39 9.6
7 -7 -1 83.89 10.1
7 -7 -1 75.19 6.8
-7 7 1 79.19 11.4
-7 7 1 55.89 11.3
6 -7 -1 3.9 5.9
6 -7 -1 2.5 4.5
6 -7 -1 5.9 4.6
6 -7 -1 1.5 2.8
-6 7 1 1.6 6
-6 7 1 4.5 3.3
-6 7 1 8.3 6.1
-6 7 1 6 5.4
5 -7 -1 102.49 8.4
5 -7 -1 111.79 11
5 -7 -1 104.49 10.4
5 -7 -1 86.89 11.5
5 -7 -1 89.89 11.5
-5 7 1 111.39 11.4
-5 7 1 120.19 12.1
-5 7 1 98.69 11.2
-5 7 1 113.79 8.9
-5 7 1 127.19 12.2
4 -7 -1 133.49 13.7
4 -7 -1 133.29 12.7
4 -7 -1 148.49 13.3
4 -7 -1 158.38 11
4 -7 -1 159.18 12.8
-4 7 1 138.29 12.8
-4 7 1 146.59 13.6
-4 7 1 147.29 13.4
-4 7 1 167.08 14
-4 7 1 163.18 11.4
3 -7 -1 1.3 2.4
3 -7 -1 1.9 3.6
3 -7 -1 5 4.5
3 -7 -1 0.5 4.2
3 -7 -1 2.1 3.5
-3 7 1 4.2 4
-3 7 1 1 2.8
-3 7 1 -0.7 4.1
-3 7 1 2.4 3.7
-3 7 1 -4.5 3.7
2 -7 -1 282.17 21.4
2 -7 -1 309.77 22
2 -7 -1 331.27 21.6
2 -7 -1 342.37 22.7
2 -7 -1 288.67 20.7
-2 7 1 328.97 20.9
-2 7 1 279.97 21.5
-2 7 1 297.87 21.5
-2 7 1 290.97 21.9
-2 7 1 302.07 22.4
1 -7 -1 0.1 2.6
1 -7 -1 0.4 3.1
1 -7 -1 3.7 3.9
1 -7 -1 4.2 3.1
1 -7 -1 1 2.9
-1 7 1 2.3 3.8
-1 7 1 0.9 2.7
-1 7 1 3.2 3.6
-1 7 1 1 3.1
-1 7 1 1.4 3.6
0 -7 -1 59.99 6.2
0 -7 -1 63.39 6
0 -7 -1 63.09 6.9
0 -7 -1 70.39 8
0 -7 -1 61.29 6.6
0 7 1 64.09 7.2
0 7 1 53.69 6.7
0 7 1 68.59 7.7
0 7 1 57.59 6.1
0 7 1 48.8 6.3
-1 -7 -1 979.5 71.19
-1 -7 -1 1083.29 71.29
-1 -7 -1 1143.79 70.39
-1 -7 -1 1182.38 71.69
1 7 1 1226.68 71.29
1 7 1 1020.9 71.19
1 7 1 1007.3 71.39
1 7 1 1173.38 71.79
1 7 1 1071.19 70.49
-2 -7 -1 31 5.1
-3 -7 -1 671.03 47.7
-3 -7 -1 748.53 48
-3 -7 -1 805.52 47.6
3 7 1 671.93 47.6
3 7 1 773.92 47.9
3 7 1 742.43 48.1
3 7 1 661.53 47.9
3 7 1 718.83 47.5
-4 -7 -1 49.2 7
-4 -7 -1 52.79 5.8
-4 -7 -1 54.09 7
4 7 1 46.8 6.8
4 7 1 49.8 5.9
4 7 1 55.39 7.3
4 7 1 38 6.4
-5 -7 -1 479.25 32.1
-5 -7 -1 483.95 31.9
-5 -7 -1 498.85 30.7
-5 -7 -1 461.85 30.2
5 7 1 448.56 32
5 7 1 441.06 30.3
5 7 1 460.35 31.9
5 7 1 424.26 30.8
5 7 1 513.55 32
-6 -7 -1 79.19 9.1
-6 -7 -1 96.69 7.5
-6 -7 -1 95.39 9.8
6 7 1 89.19 7.5
6 7 1 113.59 9.7
6 7 1 88.59 9.3
6 7 1 94.49 9.3
6 7 1 95.99 9.8
-7 -7 -1 84.29 8.9
-7 -7 -1 84.89 8.8
7 7 1 66.19 7.1
7 7 1 64.09 8
7 7 1 57.99 8
7 7 1 55.09 8.6
7 7 1 84.19 8.8
-8 -7 -1 377.76 28.9
-8 -7 -1 432.06 28.1
-8 -7 -1 441.46 30
8 7 1 416.86 29
8 7 1 417.96 29.6
8 7 1 420.66 29.1
8 7 1 384.66 28.9
8 7 1 402.46 31.3
-9 -7 -1 94.59 8.5
-9 -7 -1 74.09 10.5
9 7 1 68.29 9.6
-10 -7 -1 207.48 16.6
-10 -7 -1 214.88 18
10 7 1 186.78 18.4
10 7 1 250.57 17.4
10 7 1 212.28 18
-11 -7 -1 16.7 8.7
-11 -7 -1 27.8 7
11 7 1 42.5 9.2
11 7 1 21.2 8.3
11 7 1 24.4 7.5
-12 -7 -1 3.6 6.5
-12 -7 -1 7.5 5.4
12 7 1 -1.4 6.2
12 7 1 -0.3 6
12 7 1 -1.6 6.8
-13 -7 -1 193.08 18.2
-13 -7 -1 159.38 17.2
13 7 1 188.68 17.6
13 7 1 166.58 18
9 -8 -1 -4.9 6
9 -8 -1 4.9 7.1
-9 8 1 4.5 7.7
-9 8 1 3.9 7.8
8 -8 -1 231.48 18.9
8 -8 -1 196.48 14.4
8 -8 -1 213.08 17.9
-8 8 1 174.28 19.5
-8 8 1 207.08 19.6
7 -8 -1 4.9 3.5
7 -8 -1 8 5.5
7 -8 -1 0.9 5.9
-7 8 1 5.7 7.1
6 -8 -1 23.5 7.7
6 -8 -1 22.8 6.5
6 -8 -1 25.7 4.8
-6 8 1 21.9 10.5
-6 8 1 16 6.6
-6 8 1 25.9 5.3
5 -8 -1 28.1 7.3
5 -8 -1 26.2 8
5 -8 -1 38.2 5.1
5 -8 -1 29.9 8.5
-5 8 1 36.7 8.7
-5 8 1 33.4 6.2
-5 8 1 27.3 8.6
4 -8 -1 -0.9 4.5
4 -8 -1 0.2 4.2
4 -8 -1 -1.7 5.9
4 -8 -1 8.9 4.3
4 -8 -1 4.1 2.9
-4 8 1 1.6 4.9
-4 8 1 -0.5 4.5
-4 8 1 -0.6 5
-4 8 1 -4.2 5.2
-4 8 1 5.8 5.1
3 -8 -1 334.67 23.6
3 -8 -1 343.17 24.3
3 -8 -1 292.07 24.3
3 -8 -1 339.17 23.9
3 -8 -1 347.47 22.5
-3 8 1 324.07 23.6
-3 8 1 365.46 24.2
-3 8 1 338.67 24.4
-3 8 1 298.47 24.2
-3 8 1 313.67 22.9
2 -8 -1 43.5 6
2 -8 -1 20.2 6
2 -8 -1 12.8 4.5
-2 8 1 27.4 5.2
-2 8 1 29.8 7.1
1 -8 -1 207.28 16.7
1 -8 -1 247.88 16.6
1 -8 -1 234.78 18.2
1 -8 -1 208.48 16.1
1 -8 -1 248.98 17.6
-1 8 1 227.98 16.6
-1 8 1 246.38 16.4
-1 8 1 228.78 17.9
-1 8 1 238.98 17.4
-1 8 1 188.68 17.1
0 -8 -1 120.39 12.3
0 -8 -1 160.78 11.5
0 -8 -1 157.48 13.2
0 -8 -1 134.39 12
0 -8 -1 141.29 11.1
0 8 1 175.38 12
0 8 1 164.68 12.8
0 8 1 165.28 11.4
0 8 1 126.39 12.3
0 8 1 128.69 11.9
-1 -8 -1 -0.8 2.7
-1 -8 -1 4.8 3.4
-1 -8 -1 4.8 2.3
-1 -8 -1 4.6 4.2
1 8 1 4.9 3.4
1 8 1 5 3.3
1 8 1 4.8 3.4
1 8 1 -3.8 3.4
-2 -8 -1 405.06 27.7
-2 -8 -1 385.56 27.7
-2 -8 -1 447.06 28.1
2 8 1 400.16 28.2
2 8 1 437.56 27.8
2 8 1 399.36 26.4
2 8 1 383.96 26.3
2 8 1 361.66 27.6
2 8 1 403.96 27.9
2 8 1 414.96 28.3
-3 -8 -1 -1.4 3.3
-3 -8 -1 2.1 3.6
-3 -8 -1 -4.1 3.4
3 8 1 4.8 3.8
3 8 1 0.4 3.5
3 8 1 -1.4 3.2
3 8 1 -2.1 3.4
3 8 1 0.4 3.7
-4 -8 -1 273.87 17.8
-4 -8 -1 243.68 18.6
-4 -8 -1 227.68 18
4 8 1 246.88 18.7
4 8 1 231.98 18.2
4 8 1 256.17 18.4
4 8 1 264.67 17.6
4 8 1 233.18 18.5
-5 -8 -1 6 4.2
-5 -8 -1 10.2 4.4
-5 -8 -1 9.5 3.4
5 8 1 5.7 4.5
5 8 1 7.4 3.3
5 8 1 2.8 3.8
5 8 1 18.8 4.6
-6 -8 -1 25.4 3.6
-6 -8 -1 42.2 7.9
6 8 1 24.9 3.8
6 8 1 28.7 6.7
6 8 1 29.9 6.8
6 8 1 18.4 5.4
6 8 1 22.4 6.5
-7 -8 -1 312.07 23.2
-7 -8 -1 342.97 25.6
-7 -8 -1 366.76 25.4
7 8 1 349.27 25.1
7 8 1 347.47 25
7 8 1 358.66 25.2
7 8 1 350.86 25.3
7 8 1 360.26 23.4
-8 -8 -1 41.7 9.6
-8 -8 -1 55.49 5.9
-8 -8 -1 28.1 8.4
8 8 1 53.79 8.8
8 8 1 49.99 8.3
8 8 1 47 8.8
8 8 1 50.29 6.7
8 8 1 37.7 9.2
-9 -8 -1 272.57 18.8
-9 -8 -1 265.37 21.2
9 8 1 275.47 19.2
9 8 1 252.17 20.5
9 8 1 228.78 20.7
-10 -8 -1 11.4 4.3
-10 -8 -1 8.5 6.4
10 8 1 4.1 5.6
10 8 1 13.8 5.4
10 8 1 1.9 6.7
-11 -8 -1 116.49 11.6
-11 -8 -1 102.89 13.1
11 8 1 112.79 13.5
11 8 1 89.79 12.1
-12 -8 -1 53.09 12.5
-12 -8 -1 68.69 10.2
12 8 1 83.19 11.2
12 8 1 65.39 11.8
12 8 1 80.39 13.1
-13 -8 -1 8.7 6.6
-13 -8 -1 8.9 7.7
13 8 1 16.4 7.5
13 8 1 3 7.6
8 -9 -1 3.4 7
8 -9 -1 1.8 6.5
-8 9 1 1.1 7.7
-8 9 1 8.9 8.4
7 -9 -1 54.19 11
7 -9 -1 45 6.1
7 -9 -1 60.89 9.7
-7 9 1 59.99 12.8
-7 9 1 43.7 12.6
6 -9 -1 66.79 11
6 -9 -1 56.59 6.8
6 -9 -1 59.19 9.9
-6 9 1 69.09 12
-6 9 1 63.29 11.4
5 -9 -1 12.8 6.7
5 -9 -1 21.1 6.8
5 -9 -1 19.3 5
-5 9 1 17.6 5.5
-5 9 1 8.2 6.1
-5 9 1 15.2 7
4 -9 -1 49.8 9.3
4 -9 -1 47.7 8.9
4 -9 -1 45.5 5.8
4 -9 -1 42 8.1
-4 9 1 29.2 9.5
-4 9 1 53.19 9.5
-4 9 1 40.6 6.7
3 -9 -1 10.8 5.2
3 -9 -1 15 4.4
3 -9 -1 8.2 5
3 -9 -1 26.5 7.3
-3 9 1 27.7 6.2
-3 9 1 10.8 5.9
-3 9 1 6.4 5.9
-3 9 1 14.5 5.1
2 -9 -1 283.27 21.3
2 -9 -1 259.07 20.7
2 -9 -1 304.67 20.5
2 -9 -1 272.57 22.4
2 -9 -1 285.67 19.8
-2 9 1 239.98 21.2
-2 9 1 316.87 20
-2 9 1 283.47 22
-2 9 1 255.17 20.8
-2 9 1 299.27 20.9
1 -9 -1 17.4 6.1
1 -9 -1 9.3 4.6
1 -9 -1 22.9 5.2
1 -9 -1 18.6 5.8
1 -9 -1 14.2 4.8
-1 9 1 21.1 5.3
-1 9 1 13.6 4
-1 9 1 9.4 5.2
-1 9 1 11.9 4.7
-1 9 1 13.3 4
0 -9 -1 93.19 8.6
0 -9 -1 88.19 10.8
0 -9 -1 82.69 9
0 -9 -1 78.69 8.1
0 -9 -1 82.89 9.7
0 9 1 89.19 10.2
0 9 1 81.09 9.2
0 9 1 87.79 10.3
0 9 1 101.29 8.4
0 9 1 99.49 8.9
-1 -9 -1 86.39 9
-1 -9 -1 95.89 8.3
-1 -9 -1 66.29 9.5
-1 -9 -1 83.49 7
1 9 1 80.39 9.2
1 9 1 78.89 8.2
1 9 1 66.89 7.2
1 9 1 71.79 9.3
1 9 1 81.29 8.9
-2 -9 -1 100.79 10.4
-2 -9 -1 123.79 9.9
-2 -9 -1 94.59 10
2 9 1 92.79 9.9
2 9 1 99.89 10.2
2 9 1 77.39 10.1
-3 -9 -1 360.46 25.2
-3 -9 -1 330.67 25
-3 -9 -1 394.46 25.3
3 9 1 333.37 24.9
3 9 1 355.06 24.9
3 9 1 349.57 25.6
3 9 1 374.86 25.2
3 9 1 338.37 25.4
-4 -9 -1 332.67 24.5
-4 -9 -1 315.47 24.9
-4 -9 -1 337.47 25
4 9 1 353.76 25.2
4 9 1 391.46 24.6
4 9 1 311.97 24.5
4 9 1 372.76 25.5
4 9 1 372.36 25.1
-5 -9 -1 106.19 12.4
-5 -9 -1 102.39 11.2
-5 -9 -1 107.29 10.8
5 9 1 119.09 11.1
5 9 1 110.79 9.6
5 9 1 94.39 11.6
5 9 1 96.99 10.7
5 9 1 115.09 11.2
-6 -9 -1 37.8 7.5
6 9 1 37.2 8
6 9 1 21.6 5.6
6 9 1 32.7 7.8
6 9 1 25.1 7.2
-7 -9 -1 4.6 2.2
-7 -9 -1 -1 4.9
7 9 1 -3.9 4.3
7 9 1 0.8 3
7 9 1 15.2 5.3
7 9 1 15.2 5.6
7 9 1 1 4.5
7 9 1 -1.2 2.6
7 9 1 0 2.4
-8 -9 -1 170.98 12.4
-8 -9 -1 167.48 15.9
8 9 1 148.39 12.7
8 9 1 162.18 15.9
8 9 1 205.68 15.6
-9 -9 -1 86.69 12.1
-9 -9 -1 105.19 8.8
9 9 1 84.09 12.8
9 9 1 63.29 11.1
-10 -9 -1 164.38 16.5
-10 -9 -1 167.38 13.2
10 9 1 142.49 16
10 9 1 183.38 14
10 9 1 154.18 16.2
-11 -9 -1 6.7 4.6
-11 -9 -1 10.3 7
11 9 1 5 6.6
11 9 1 -1.7 5.8
11 9 1 -3.9 6.6
-12 -9 -1 2.6 6.9
-12 -9 -1 7.7 5.6
12 9 1 3.3 6.7
12 9 1 7.7 9.6
12 9 1 7.5 7.6
-13 -9 -1 59.89 11.5
-13 -9 -1 55.09 13.1
13 9 1 46.1 12.9
7 -10 -1 0.1 6.5
7 -10 -1 1.8 7.1
-7 10 1 5.7 8.3
6 -10 -1 16 6.4
6 -10 -1 9.7 4.1
6 -10 -1 10.9 6.5
-6 10 1 11.5 7.9
-6 10 1 13.2 7.6
5 -10 -1 22.9 5.4
5 -10 -1 8.5 6.5
5 -10 -1 18 6.5
-5 10 1 25.3 7.6
-5 10 1 22.2 7.4
-5 10 1 18.5 7.7
4 -10 -1 4 7.1
4 -10 -1 5.2 5.8
4 -10 -1 13.6 6.4
4 -10 -1 7.3 3.7
-4 10 1 -1.9 6.3
-4 10 1 -0.4 4.2
-4 10 1 5.3 5.8
3 -10 -1 129.39 13
3 -10 -1 149.88 13.5
3 -10 -1 122.29 13.8
3 -10 -1 135.69 11.4
-3 10 1 158.38 16.7
-3 10 1 132.89 11.5
-3 10 1 138.69 13.6
2 -10 -1 55.99 9.2
2 -10 -1 74.59 8.7
2 -10 -1 69.09 7.5
2 -10 -1 68.49 10.1
-2 10 1 54.19 8.8
-2 10 1 59.39 9.9
-2 10 1 54.59 7.7
1 -10 -1 207.98 14.4
1 -10 -1 149.59 18
1 -10 -1 175.18 13.9
1 -10 -1 170.68 15.8
1 -10 -1 191.58 15.4
-1 10 1 149.59 16.3
-1 10 1 181.08 14.4
-1 10 1 185.88 14.2
0 -10 -1 14.4 5.8
0 -10 -1 24.3 5.8
0 -10 -1 35.3 6.4
0 -10 -1 24.1 7.7
0 -10 -1 13.7 6.9
0 10 1 28 5.9
0 10 1 22.8 6.6
0 10 1 23.9 8.1
0 10 1 22.2 5.8
0 10 1 22 6.2
-1 -10 -1 8.8 5.9
-1 -10 -1 24.9 7.3
-1 -10 -1 26.7 6.6
1 10 1 22.6 7.5
1 10 1 27.9 6.8
1 10 1 27.3 6.3
1 10 1 12.4 5.7
1 10 1 17.7 5
-2 -10 -1 30.9 6.6
-2 -10 -1 26.3 6.2
-2 -10 -1 26.9 6.6
2 10 1 24.5 7.4
2 10 1 34.2 8.1
2 10 1 28.9 4
2 10 1 18.6 6.4
2 10 1 31.6 6.9
2 10 1 18.6 5.5
2 10 1 17.8 5.8
-3 -10 -1 22.4 7.6
-3 -10 -1 33.5 7.4
-3 -10 -1 20.8 6.5
3 10 1 36.4 8.9
3 10 1 31.8 7.3
3 10 1 31.4 7
3 10 1 33.6 8.2
3 10 1 20.5 5.7
-4 -10 -1 253.37 19
-4 -10 -1 216.28 18.1
-4 -10 -1 214.08 18.3
4 10 1 218.98 18.7
4 10 1 245.28 18.3
4 10 1 219.38 18.1
4 10 1 238.48 19.3
4 10 1 276.87 18.4
-5 -10 -1 125.39 13
-5 -10 -1 156.88 12.1
-5 -10 -1 133.59 12.8
5 10 1 131.79 12.7
5 10 1 108.59 15.1
5 10 1 129.49 11.7
5 10 1 140.19 13.6
-6 -10 -1 113.89 12.7
6 10 1 136.69 11.1
6 10 1 135.19 13.3
-7 -10 -1 27.5 7.3
7 10 1 29.5 8.6
7 10 1 28.1 6
7 10 1 33.3 6.1
-8 -10 -1 7.3 7
8 10 1 15.6 6.3
8 10 1 17.6 7
-9 -10 -1 73.29 6.7
-9 -10 -1 60.89 12.1
9 10 1 60.69 10.6
9 10 1 41.2 10.9
9 10 1 53.69 7.1
-10 -10 -1 14.4 4.1
-10 -10 -1 16.6 7.3
10 10 1 15.6 7.3
10 10 1 8.8 6.6
10 10 1 13 5.5
-11 -10 -1 43 11.5
-11 -10 -1 25.5 7.3
11 10 1 49.2 15.1
11 10 1 34.9 11.3
11 10 1 25.7 8.1
-12 -10 -1 42.7 11.8
-12 -10 -1 33 8.2
12 10 1 29.7 8.9
12 10 1 20.9 8.2
6 -11 -1 2.2 6.3
6 -11 -1 -1.1 7.1
-6 11 1 12.2 8.4
-6 11 1 3.7 8
5 -11 -1 3 4.1
5 -11 -1 3.9 6
5 -11 -1 -7.2 6.1
-5 11 1 5.2 7.3
-5 11 1 6.1 8.3
4 -11 -1 30.7 10
4 -11 -1 10.4 4.4
4 -11 -1 7 6.2
-4 11 1 33.7 9.5
-4 11 1 8.5 5.9
-4 11 1 15.8 7.9
3 -11 -1 22.5 6.6
3 -11 -1 21.2 6.9
3 -11 -1 21.8 6.5
3 -11 -1 31.8 6.5
-3 11 1 11 5.3
-3 11 1 14.5 6.4
-3 11 1 25.2 7.9
2 -11 -1 151.98 12.8
2 -11 -1 132.99 15.2
2 -11 -1 151.28 13.8
2 -11 -1 156.28 14.9
-2 11 1 165.58 13.2
-2 11 1 143.59 16.3
-2 11 1 161.68 14.1
1 -11 -1 9.3 4.7
1 -11 -1 14.6 5
1 -11 -1 2.8 8.8
1 -11 -1 11.4 5.8
-1 11 1 8.5 4.8
-1 11 1 10.6 4.9
-1 11 1 7 6.9
0 -11 -1 113.59 13.1
0 -11 -1 114.39 11.9
0 -11 -1 116.49 10.4
0 -11 -1 108.99 11.1
0 11 1 119.39 10.5
0 11 1 126.19 11.3
0 11 1 106.79 13.6
-1 -11 -1 41.8 8.6
-1 -11 -1 30.8 9.8
-1 -11 -1 51.19 7.9
1 11 1 50.69 9.5
1 11 1 36.7 6.2
1 11 1 29.7 7.4
-2 -11 -1 -8.7 4.8
-2 -11 -1 -5.2 4.7
2 11 1 -1.6 2.7
2 11 1 -4.2 3.9
2 11 1 3.8 5.4
2 11 1 -5.2 5
-3 -11 -1 116.49 12
-3 -11 -1 113.79 11.8
-3 -11 -1 113.99 12.5
3 11 1 114.89 11.6
3 11 1 110.89 13.2
3 11 1 109.69 12.4
-4 -11 -1 139.99 12.9
-4 -11 -1 115.19 12.5
-4 -11 -1 139.79 12.9
4 11 1 115.59 12.3
4 11 1 101.69 12.5
4 11 1 109.99 13.6
-5 -11 -1 102.19 13
-5 -11 -1 116.59 12.1
5 11 1 120.89 14
5 11 1 128.99 11.7
-6 -11 -1 143.49 15.2
6 11 1 159.08 13.3
6 11 1 158.98 15.8
7 11 1 28.1 7.8
7 11 1 28.5 8.5
7 11 1 26.7 7
-8 -11 -1 104.49 13.3
8 11 1 115.49 13
8 11 1 111.69 11.2
8 11 1 104.59 9.5
8 11 1 124.79 12.8
-9 -11 -1 77.39 13
9 11 1 80.49 13.3
9 11 1 84.49 11.5
-10 -11 -1 29.2 5
10 11 1 20.6 7.7
10 11 1 37.8 10.9
-11 -11 -1 -4.2 7
-11 -11 -1 -6.9 3.5
11 11 1 4.8 7.5
11 11 1 1.7 7.1
4 -12 -1 3.5 6.5
4 -12 -1 2.6 4.9
4 -12 -1 -0.1 6.4
-4 12 1 -2 7
-4 12 1 -3.1 7.5
3 -12 -1 21.7 7.1
3 -12 -1 6.5 6.4
3 -12 -1 28.6 6.8
3 -12 -1 6.1 7
-3 12 1 12.3 7.7
-3 12 1 13.5 6.6
2 -12 -1 35.6 10.4
2 -12 -1 15.8 6.8
2 -12 -1 32.1 9.4
2 -12 -1 36.1 7.9
-2 12 1 43.5 8.5
-2 12 1 32.4 8.8
-2 12 1 21.4 8.4
1 -12 -1 92.59 9.8
1 -12 -1 66.79 10.2
1 -12 -1 71.29 10.4
1 -12 -1 38.5 12
-1 12 1 77.89 10
-1 12 1 105.49 13.4
-1 12 1 49.9 9.6
0 -12 -1 71.99 9.5
0 -12 -1 40.4 10.1
0 -12 -1 62.19 8.6
0 12 1 27.9 14.2
0 12 1 65.29 8.4
0 12 1 71.59 9.3
-1 -12 -1 -9.8 4.9
-1 -12 -1 -1.3 5.4
1 12 1 2.7 6.5
1 12 1 -0.9 5.1
1 12 1 -3.2 3.6
-2 -12 -1 7.4 6
-2 -12 -1 5.9 5.7
2 12 1 -0.1 5.7
2 12 1 -3.7 5.7
2 12 1 -0.2 3.6
2 12 1 2.2 6
-3 -12 -1 17.8 7.4
-3 -12 -1 11.7 6.2
-3 -12 -1 17.5 6.6
3 12 1 11.4 6.4
3 12 1 10.7 6.7
-4 -12 -1 101.19 12.4
-4 -12 -1 102.29 12.9
-4 -12 -1 117.39 13
4 12 1 115.59 12.2
4 12 1 89.79 13.5
-5 -12 -1 90.29 11.4
-5 -12 -1 76.49 11.8
-5 -12 -1 103.19 12.9
5 12 1 68.59 12.4
5 12 1 102.89 10.9
-6 -12 -1 58.79 12
-6 -12 -1 59.39 12.3
6 12 1 79.19 10.3
6 12 1 79.99 12
-7 -12 -1 43.2 11.3
7 12 1 49.5 10.1
7 12 1 66.59 9.2
7 12 1 75.29 11.3
-8 -12 -1 3.4 6.9
8 12 1 -1.9 4.3
8 12 1 -2.9 6.3
8 12 1 -4.8 5.8
8 12 1 3.2 6.2
-9 -12 -1 17.4 7.9
9 12 1 23.1 7.5
9 12 1 11.3 7.7
-10 -12 -1 5.5 7.5
10 12 1 11.2 8
10 12 1 7 7.6
2 -13 -1 -1.3 5.9
2 -13 -1 -1.5 6.8
2 -13 -1 7.5 6.7
-2 13 1 12.6 6.8
-2 13 1 -3.3 7.6
1 -13 -1 42.1 9.5
1 -13 -1 31.5 8.4
1 -13 -1 45.9 11.1
-1 13 1 56.79 13.2
-1 13 1 43.6 10.8
-1 13 1 64.09 10
0 -13 -1 4.3 6.6
0 -13 -1 0.9 6
0 13 1 6 7.7
0 13 1 -0.3 7.2
0 13 1 5.8 5
-1 -13 -1 37.9 9.9
-1 -13 -1 37.5 9.4
1 13 1 34.7 9.9
1 13 1 33 7.2
1 13 1 34.3 11.3
1 13 1 36.5 10.2
-2 -13 -1 -2.4 5.9
-2 -13 -1 9.7 6
2 13 1 -5.7 7.3
2 13 1 -2.2 6.1
-3 -13 -1 19.9 7.2
-3 -13 -1 8 6.7
3 13 1 17.5 7.4
3 13 1 16 7.8
-4 -13 -1 31.4 9.8
-4 -13 -1 44.1 12.1
-4 -13 -1 49.5 12.9
4 13 1 47 10.5
4 13 1 38.3 10.5
-5 -13 -1 11.3 7.8
-5 -13 -1 6.7 6.8
5 13 1 2.3 6.7
5 13 1 -3.8 6.4
-6 -13 -1 32.1 8.2
-6 -13 -1 32.6 10.8
6 13 1 45.8 9.7
6 13 1 42.1 10.5
-7 -13 -1 12.7 7.3
7 13 1 13.3 6.4
7 13 1 5.5 7
-8 -13 -1 18.2 8.3
8 13 1 21.7 7.7
8 13 1 25.2 8.3
8 13 1 15.4 7.9
-9 -13 -1 17.5 8.4
9 13 1 11.7 7.8
9 13 1 18.2 7.8
0 -14 -1 28.1 8.3
0 -14 -1 41.4 10.9
0 14 1 29.4 9
0 14 1 33.8 9.8
-1 -14 -1 6.6 7.8
-1 -14 -1 11.9 8
1 14 1 22 9
1 14 1 8.6 8.3
1 14 1 3.7 7.7
-2 -14 -1 21.1 8.9
-2 -14 -1 6.1 7
2 14 1 7.2 7.5
2 14 1 10 8.2
-3 -14 -1 -1.5 7.1
-3 -14 -1 -4.1 6.2
3 14 1 9.1 8
3 14 1 -1.8 7.3
-4 -14 -1 2 6.8
-4 -14 -1 0.1 7.4
4 14 1 14.9 7.3
4 14 1 14.6 7.7
-5 -14 -1 50.89 11.2
-5 -14 -1 46.9 12.5
5 14 1 57.59 12.9
5 14 1 36.4 9.3
-6 -14 -1 10.4 7.5
-6 -14 -1 2.6 7.9
6 14 1 5.9 7.7
6 14 1 9.3 7.5
-7 -14 -1 11.5 8.1
7 14 1 19 7.4
7 14 1 9.7 7.7
6 13 -2 47.2 13
6 13 -2 60.69 11
-6 -13 2 43.2 10.4
5 13 -2 -0.5 7.1
5 13 -2 -2.2 7
-5 -13 2 -0.5 7.3
4 13 -2 4.5 7.5
4 13 -2 10.6 7.6
4 13 -2 5.9 6.2
-4 -13 2 17.9 7.8
-4 -13 2 6.4 7.1
3 13 -2 9.8 4.9
3 13 -2 17.4 8
3 13 -2 24.6 10.7
-3 -13 2 7.5 7.6
-3 -13 2 5.4 6.9
2 13 -2 8.3 7.7
2 13 -2 3.2 5.5
2 13 -2 -5.6 7.6
-2 -13 2 -1.2 6.8
-2 -13 2 13.8 7.4
1 13 -2 36.8 9.8
1 13 -2 59.19 10.1
1 13 -2 61.89 13.9
-1 -13 2 57.29 11.5
-1 -13 2 55.49 11.4
0 13 -2 -1.4 8.6
0 13 -2 -3.9 6.6
0 -13 2 16.8 7
0 -13 2 6.7 7
8 12 -2 14.2 6.1
8 12 -2 11.6 7.5
8 12 -2 14 7.7
-8 -12 2 5.3 7.7
7 12 -2 65.39 13.1
7 12 -2 65.59 12.4
7 12 -2 72.29 10.3
-7 -12 2 81.39 13.4
6 12 -2 -3.6 6.4
6 12 -2 -9.9 7.7
6 12 -2 3.2 5.9
-6 -12 2 2.3 6.9
5 12 -2 29.9 8.2
5 12 -2 49 7.1
5 12 -2 59.19 10.2
5 12 -2 56.19 12
5 12 -2 30.4 8.6
-5 -12 2 55.89 11.6
4 12 -2 -14.6 7.7
4 12 -2 -3 5.7
4 12 -2 6.1 6.7
4 12 -2 0.6 4.1
4 12 -2 7 6.4
-4 -12 2 7.1 6.7
3 12 -2 5.7 6.7
3 12 -2 1.3 5.4
3 12 -2 -5.4 6.1
3 12 -2 2.3 4.4
-3 -12 2 1.5 6.4
-3 -12 2 -8.6 6.3
2 12 -2 67.29 9
2 12 -2 55.59 11.6
2 12 -2 67.19 10
2 12 -2 70.89 13.3
-2 -12 2 60.29 11.1
-2 -12 2 74.59 11
1 12 -2 5.8 5.2
1 12 -2 7.2 7.4
-1 -12 2 -5.9 6.1
-1 -12 2 -1.9 6
0 12 -2 42.2 10.9
0 12 -2 63.79 10.4
0 12 -2 59.09 12.6
0 12 -2 39.2 9.9
0 -12 2 71.09 10
0 -12 2 60.09 11.1
-1 12 -2 0.5 6
-1 12 -2 -5.3 7.5
-1 12 -2 -4.5 8.7
1 -12 2 -7.8 5.3
1 -12 2 -9.3 6.1
1 -12 2 1 6.3
-2 12 -2 20.9 9.4
-2 12 -2 39.3 11
2 -12 2 45.8 8.4
2 -12 2 35.6 10.1
2 -12 2 24.1 7.9
-3 12 -2 11 8.5
-3 12 -2 36.9 11.7
3 -12 2 14.2 7.4
3 -12 2 15.1 7.4
3 -12 2 22.4 6.9
10 11 -2 -8.4 7
10 11 -2 0.8 7.9
-10 -11 2 -6.5 7.5
9 11 -2 67.59 13.8
9 11 -2 61.79 12.6
-9 -11 2 48.6 12.6
8 11 -2 9.1 6.8
8 11 -2 5.1 4.2
8 11 -2 9.1 4.6
8 11 -2 11.8 6.9
-8 -11 2 4 7.1
7 11 -2 1 6.3
7 11 -2 3.5 6
7 11 -2 3 7.9
7 11 -2 3.2 3.8
7 11 -2 2.1 4.8
7 11 -2 5.8 6.5
-7 -11 2 2.9 6.8
6 11 -2 11.1 4.1
6 11 -2 7.5 6.7
6 11 -2 9 6.4
6 11 -2 8.1 5.2
6 11 -2 8.5 6.4
6 11 -2 4.3 4.6
-6 -11 2 19.6 7.1
5 11 -2 7 4
5 11 -2 29.9 6.4
5 11 -2 5.3 6.4
5 11 -2 13.3 6.5
-5 -11 2 16.4 7
4 11 -2 46.1 11.8
4 11 -2 70.39 10.4
4 11 -2 69.19 9.6
4 11 -2 54.39 8.1
4 11 -2 53.39 7.5
-4 -11 2 63.79 11.2
-4 -11 2 55.89 10.8
3 11 -2 22.2 7.3
3 11 -2 25.3 8.7
3 11 -2 33.7 6.7
3 11 -2 37.8 9.9
-3 -11 2 19.1 8.5
2 11 -2 17.1 5.7
2 11 -2 16.2 6.8
2 11 -2 15.1 4.7
2 11 -2 25.2 7.2
-2 -11 2 4.9 11
-2 -11 2 20.2 6.3
1 11 -2 156.88 15.2
1 11 -2 172.68 13.1
1 11 -2 132.49 12.9
1 11 -2 145.79 12.9
-1 -11 2 154.78 13.8
-1 -11 2 104.69 17.8
0 11 -2 16.6 5.3
0 11 -2 17.4 7.5
0 11 -2 16.3 5.5
0 -11 2 16.4 5.7
0 -11 2 25.7 10.4
-1 11 -2 76.09 9
-1 11 -2 76.99 13
-1 11 -2 83.09 10.5
1 -11 2 47.6 9.1
1 -11 2 62.69 10.6
1 -11 2 65.39 11.5
-2 11 -2 -1 6.9
-2 11 -2 -2.8 5.4
-2 11 -2 -2.1 4.9
2 -11 2 -0.6 5.7
2 -11 2 -3.8 5.6
2 -11 2 -0.3 4.7
2 -11 2 -3.3 6.2
-3 11 -2 13.3 7.5
-3 11 -2 14.5 6.8
-3 11 -2 23.8 8.7
3 -11 2 13.1 4.6
3 -11 2 6.3 6.3
3 -11 2 19.9 6.6
-4 11 -2 26 9.1
-4 11 -2 25.9 8.3
4 -11 2 29.4 9.4
4 -11 2 17 7.4
4 -11 2 19.5 5.7
-5 11 -2 -11.1 7.4
-5 11 -2 -6.4 7.7
5 -11 2 3.9 6.9
5 -11 2 6.2 6.4
11 10 -2 16.9 8.3
11 10 -2 16.6 8.7
-11 -10 2 6.4 7.9
-11 -10 2 13.5 6.1
10 10 -2 18 7.7
10 10 -2 20.7 8.6
-10 -10 2 33.6 7.9
-10 -10 2 19.2 7.9
9 10 -2 42.2 11.2
9 10 -2 31.5 9
9 10 -2 50.99 11
-9 -10 2 47.6 12.1
-9 -10 2 49.9 7.6
8 10 -2 -4.2 5.2
8 10 -2 8.3 6.1
8 10 -2 2 6.4
-8 -10 2 1 6.4
7 10 -2 66.99 11.9
7 10 -2 95.79 8.7
7 10 -2 81.49 11.5
7 10 -2 90.89 12.3
7 10 -2 87.19 9.6
7 10 -2 78.29 9
-7 -10 2 91.09 12.4
6 10 -2 -2.3 4.1
6 10 -2 2.4 3.4
6 10 -2 3 6.1
6 10 -2 -4.6 4.5
6 10 -2 3.2 4.8
-6 -10 2 5.1 6
5 10 -2 134.49 12.4
5 10 -2 118.19 10.4
5 10 -2 103.89 12.9
5 10 -2 120.59 11.3
5 10 -2 105.09 9.8
-5 -10 2 111.49 12.8
4 10 -2 16.9 5.8
4 10 -2 17.9 5.1
4 10 -2 18.3 6.4
4 10 -2 20.1 5.9
4 10 -2 11.1 6.2
4 10 -2 15.6 5.5
-4 -10 2 24 7.6
-4 -10 2 24.6 7.9
3 10 -2 7.9 6.4
3 10 -2 15.2 5.5
3 10 -2 16 5.4
3 10 -2 20.4 5.8
3 10 -2 32.8 9.1
-3 -10 2 11 5.7
-3 -10 2 13.9 5.8
2 10 -2 154.18 12.9
2 10 -2 148.99 14.1
2 10 -2 141.09 12.2
2 10 -2 147.29 14.4
2 10 -2 154.68 12.1
-2 -10 2 129.69 13.3
-2 -10 2 150.08 13.3
1 10 -2 9.5 5.8
1 10 -2 9 5.9
1 10 -2 27.1 6.2
-1 -10 2 -1.3 4.7
-1 -10 2 11.9 5.1
0 10 -2 51.29 8
0 10 -2 46.8 9.2
0 -10 2 54.89 9
0 -10 2 51.49 9.3
0 -10 2 52.59 7.7
-1 10 -2 22.9 7.7
-1 10 -2 31.7 6.9
1 -10 2 10.3 6.3
1 -10 2 12.2 5.9
1 -10 2 3.7 4.9
1 -10 2 11.6 4.5
-2 10 -2 91.69 11
-2 10 -2 79.49 16.3
-2 10 -2 101.19 9
2 -10 2 92.19 10.9
2 -10 2 87.39 10.9
2 -10 2 86.09 8.8
2 -10 2 70.79 11.4
-3 10 -2 64.39 7.5
-3 10 -2 67.49 10.7
-3 10 -2 34.6 11
3 -10 2 56.29 10.7
3 -10 2 70.09 9.7
3 -10 2 66.09 7.6
3 -10 2 56.99 10.6
-4 10 -2 1.7 3.8
-4 10 -2 -6.7 6.2
-4 10 -2 3.5 7.1
4 -10 2 3.9 6.3
4 -10 2 -9.5 5.1
4 -10 2 -2.2 3.6
-5 10 -2 94.59 13.9
-5 10 -2 90.09 16.3
5 -10 2 86.29 13.2
5 -10 2 83.99 11.6
-6 10 -2 17.8 8.1
-6 10 -2 2.8 8.1
6 -10 2 4 6.6
6 -10 2 7.7 6.1
11 9 -2 122.89 16.6
11 9 -2 138.09 15.1
-11 -9 2 102.89 15.3
-11 -9 2 138.69 13.2
10 9 -2 67.69 11.8
-10 -9 2 51.19 11.5
-10 -9 2 55.39 9.1
9 9 -2 4.3 6.8
9 9 -2 4.2 6.5
9 9 -2 17.7 5.9
-9 -9 2 12 4.5
-9 -9 2 0.6 6.3
8 9 -2 20.1 6.7
8 9 -2 17.5 7.4
8 9 -2 32.1 7.3
-8 -9 2 11.7 3.9
-8 -9 2 18 6.9
7 9 -2 2.4 5.6
7 9 -2 0.8 4.3
7 9 -2 -4.5 3.3
7 9 -2 -1 3.5
7 9 -2 0.7 5.4
-7 -9 2 0.4 2.9
-7 -9 2 2.6 6
6 9 -2 97.99 11.1
6 9 -2 96.99 9.3
6 9 -2 90.69 11.4
6 9 -2 101.99 12.9
-6 -9 2 88.59 11.3
5 9 -2 89.59 10.2
5 9 -2 112.59 12.1
5 9 -2 96.29 9.5
5 9 -2 87.29 10
5 9 -2 92.99 8.8
-5 -9 2 108.79 11.3
4 9 -2 158.88 13
4 9 -2 123.49 12.8
4 9 -2 137.19 13.1
4 9 -2 147.49 13.7
4 9 -2 159.88 12
4 9 -2 137.09 14.2
4 9 -2 160.78 11.5
4 9 -2 155.68 12.5
-4 -9 2 157.18 13.5
-4 -9 2 118.79 13.3
3 9 -2 17 5.2
3 9 -2 12.6 5.1
3 9 -2 27 7.2
3 9 -2 9.8 5.1
3 9 -2 14.4 5.6
3 9 -2 13.2 5.6
3 9 -2 12.6 3.8
-3 -9 2 11.7 5.6
-3 -9 2 32 7.1
2 9 -2 26.2 6.8
2 9 -2 24.7 5.6
2 9 -2 28.7 6
2 9 -2 22.6 5.1
2 9 -2 16.1 5.7
2 9 -2 18.4 5.2
-2 -9 2 29.4 7.1
-2 -9 2 19.7 5.3
1 9 -2 112.29 10.2
1 9 -2 105.79 10.5
1 9 -2 123.39 10.2
1 9 -2 84.59 10.9
1 9 -2 121.49 11.7
-1 -9 2 109.79 11.4
-1 -9 2 135.69 11
0 9 -2 62.29 9.5
0 9 -2 56.49 8.2
0 9 -2 78.39 7.8
0 9 -2 70.79 7.9
0 -9 2 52.69 8.8
0 -9 2 57.99 8.1
0 -9 2 57.99 9.6
0 -9 2 62.69 7.7
-1 9 -2 182.78 16.8
-1 9 -2 245.08 15.8
-1 9 -2 243.68 18.6
-1 9 -2 248.18 17.2
1 -9 2 198.78 17.9
1 -9 2 183.68 16.4
1 -9 2 169.98 17
1 -9 2 211.88 15.7
1 -9 2 224.48 16.8
-2 9 -2 47 8.3
-2 9 -2 27.6 8.5
-2 9 -2 49.3 9.9
-2 9 -2 39.6 6.3
2 -9 2 45.1 8.5
2 -9 2 57.79 8.5
2 -9 2 40.5 5.9
2 -9 2 50.99 8
-3 9 -2 36.1 8.8
-3 9 -2 33.4 9.2
-3 9 -2 20.5 8.3
3 -9 2 31.3 5.6
3 -9 2 24.4 7.6
3 -9 2 25.3 7.5
3 -9 2 15.6 6
-4 9 -2 63.69 10.6
-4 9 -2 60.79 5.9
-4 9 -2 37 10.7
4 -9 2 64.79 10.4
4 -9 2 40.7 6.2
4 -9 2 48.7 8.9
4 -9 2 49.9 10.6
-5 9 -2 32.2 10.8
-5 9 -2 29.2 10.1
5 -9 2 19.5 6.9
5 -9 2 31 8.2
-6 9 -2 33.5 10.6
-6 9 -2 32.9 11.4
6 -9 2 38.8 8.9
6 -9 2 16.6 6.9
-7 9 -2 47 12.3
-7 9 -2 38.6 11.9
7 -9 2 22.6 7.7
7 -9 2 35.3 9.7
8 -9 2 39.1 11.8
12 8 -2 15.1 7.4
12 8 -2 4.3 7.5
-12 -8 2 16.9 6.8
11 8 -2 34.2 11
11 8 -2 20.2 8.4
11 8 -2 24.5 8.4
-11 -8 2 22.1 6.5
10 8 -2 43.4 10.4
10 8 -2 58.29 11.7
10 8 -2 54.99 10.6
-10 -8 2 55.59 11.2
-10 -8 2 61.79 8.9
9 8 -2 99.69 12.3
9 8 -2 101.89 13.6
9 8 -2 97.59 11.9
-9 -8 2 105.49 10.4
-9 -8 2 121.09 13
8 8 -2 79.29 9.3
8 8 -2 65.69 10.8
8 8 -2 56.69 9.7
-8 -8 2 76.79 7.9
-8 -8 2 64.49 10.8
7 8 -2 96.09 10.4
7 8 -2 87.09 10.3
7 8 -2 88.19 10.9
7 8 -2 80.29 7.2
-7 -8 2 89.29 8
-7 -8 2 80.79 11.1
5 8 -2 225.48 17.2
5 8 -2 236.58 18.7
5 8 -2 254.37 17.5
5 8 -2 244.98 18.7
5 8 -2 228.38 18.7
5 8 -2 242.28 18.9
5 8 -2 240.88 18.8
-5 -8 2 250.37 19.1
4 8 -2 194.88 16.3
4 8 -2 183.88 16.2
4 8 -2 218.98 15
4 8 -2 220.78 15.4
4 8 -2 182.18 16.5
4 8 -2 196.98 16.2
4 8 -2 229.98 15.9
4 8 -2 220.08 15.9
-4 -8 2 207.08 16.7
3 8 -2 68.89 8.1
3 8 -2 59.69 8.3
3 8 -2 60.29 6.5
3 8 -2 62.89 6.8
3 8 -2 67.79 8.4
3 8 -2 69.99 7.8
-3 -8 2 64.59 8.5
-3 -8 2 71.69 8.1
2 8 -2 48.1 7.1
2 8 -2 51.59 8.4
2 8 -2 42 6.5
2 8 -2 41.9 6.8
2 8 -2 58.49 6
2 8 -2 39.2 7.2
2 8 -2 52.49 7.9
-2 -8 2 58.89 7.2
-2 -8 2 56.09 7.2
1 8 -2 -6 3.6
1 8 -2 -6.9 4.3
1 8 -2 -1.6 3
1 8 -2 -4.9 3.9
1 8 -2 2.8 4.2
-1 -8 2 -3 4.4
-1 -8 2 1.6 3.4
-1 -8 2 -5.4 3.6
0 8 -2 30.8 6.6
0 8 -2 43.1 7.9
0 8 -2 56.19 6.4
0 8 -2 42 7.8
0 8 -2 45.9 6.5
0 -8 2 39.1 8.1
0 -8 2 51.29 7.9
0 -8 2 43.7 6.9
0 -8 2 55.29 6.4
-1 8 -2 174.68 16.9
-1 8 -2 225.18 15.6
-1 8 -2 239.38 16.7
-1 8 -2 208.18 16.6
-1 8 -2 231.98 17.8
1 -8 2 197.38 16.7
1 -8 2 202.28 16.4
1 -8 2 222.58 15.8
1 -8 2 223.78 16.3
1 -8 2 220.08 17.7
-2 8 -2 197.58 16.1
-2 8 -2 210.58 16.3
-2 8 -2 173.68 16.6
-2 8 -2 222.38 14.9
2 -8 2 202.58 16
2 -8 2 216.48 16.3
2 -8 2 199.18 16.5
2 -8 2 213.78 14.9
2 -8 2 194.08 17.5
-3 8 -2 217.18 14.7
-3 8 -2 220.38 16.5
-3 8 -2 221.18 17.6
-3 8 -2 212.08 16.9
3 -8 2 206.58 16.7
3 -8 2 209.28 14.8
3 -8 2 182.68 17.1
3 -8 2 194.28 16.2
-4 8 -2 26.5 8.3
-4 8 -2 23.5 7.6
-4 8 -2 19.7 3.8
-4 8 -2 18.1 6.5
4 -8 2 16.1 5.8
4 -8 2 11.6 4.9
4 -8 2 23.6 6
4 -8 2 24.3 7.2
-5 8 -2 49.99 9.9
-5 8 -2 36 9.3
-5 8 -2 27.4 7.9
5 -8 2 33.2 8.8
5 -8 2 25.9 7.8
5 -8 2 12 6.4
-6 8 -2 17.1 7.6
-6 8 -2 31.4 9.8
6 -8 2 19.1 5.7
6 -8 2 18.3 6.5
-7 8 -2 1.9 7.4
-7 8 -2 9.8 7.1
7 -8 2 13 6.5
7 -8 2 9.3 6.2
-8 8 -2 62.19 12.9
-8 8 -2 42.7 12.9
8 -8 2 53.89 9.9
8 -8 2 37.4 8.7
-9 8 -2 13.7 8.7
-9 8 -2 5 8.9
9 -8 2 11.1 6.3
9 -8 2 6.7 7.2
12 7 -2 11.5 7.5
12 7 -2 15.9 7.1
-12 -7 2 16.1 7.1
11 7 -2 157.58 17.1
11 7 -2 157.98 16.2
11 7 -2 172.38 17.4
-11 -7 2 178.68 15.6
10 7 -2 62.59 17.1
10 7 -2 98.69 12
-10 -7 2 78.29 11.9
9 7 -2 34.2 9.2
9 7 -2 41.9 10
9 7 -2 19.8 6
-9 -7 2 29.2 9.7
8 7 -2 186.68 14.6
8 7 -2 185.58 15.1
8 7 -2 155.68 14.7
-8 -7 2 145.89 15.5
-8 -7 2 170.58 13.6
7 7 -2 7.8 4.8
7 7 -2 9.2 4.4
7 7 -2 4.2 4.8
7 7 -2 9.6 4.9
7 7 -2 7.4 4.8
-7 -7 2 7.5 3.2
-7 -7 2 4.7 5.1
-7 -7 2 10.8 5.2
6 7 -2 25.5 5.4
6 7 -2 31.4 7
6 7 -2 17.8 5.1
6 7 -2 19.3 4.1
6 7 -2 19.3 5.9
6 7 -2 14.4 5.2
6 7 -2 18.2 5.1
-6 -7 2 19.7 5.3
-6 -7 2 28.5 4.7
5 7 -2 177.48 12.6
5 7 -2 174.78 13.9
5 7 -2 173.68 14.1
5 7 -2 167.58 12.5
5 7 -2 171.88 14
5 7 -2 175.08 13
5 7 -2 139.09 13.4
-5 -7 2 160.78 14.2
-5 -7 2 158.68 12.1
4 7 -2 235.18 17.5
4 7 -2 240.68 18.6
4 7 -2 238.18 18.1
4 7 -2 231.08 18.2
4 7 -2 241.18 18.4
4 7 -2 241.28 17.3
-4 -7 2 270.87 18.5
3 7 -2 99.09 9
3 7 -2 85.89 8.5
3 7 -2 93.89 8.9
3 7 -2 99.09 8.2
3 7 -2 89.79 8.8
3 7 -2 89.09 9.5
3 7 -2 74.29 9.2
3 7 -2 93.99 7.8
-3 -7 2 94.69 9.2
-3 -7 2 88.59 9.3
2 7 -2 38.5 6
2 7 -2 38.8 5.9
2 7 -2 42.9 5.4
2 7 -2 38.8 5.5
2 7 -2 34.9 6.3
2 7 -2 40.3 7.1
2 7 -2 41.8 7.2
-2 -7 2 54.59 6.8
-2 -7 2 46.6 6.4
1 7 -2 289.57 20.6
1 7 -2 298.47 21.8
1 7 -2 294.77 20.7
1 7 -2 297.67 21.5
1 7 -2 291.27 21
1 7 -2 311.67 21.4
-1 -7 2 324.57 21.5
-1 -7 2 311.27 21.7
-1 -7 2 288.37 20.9
0 7 -2 17.1 4.4
0 7 -2 11.8 4.3
0 7 -2 10.1 3.4
0 7 -2 18.2 4.5
0 7 -2 19.9 5.4
0 -7 2 17 4.2
0 -7 2 20.5 5.1
0 -7 2 13.5 3.9
0 -7 2 14.2 4.5
-1 7 -2 127.79 11.2
-1 7 -2 123.39 11.9
-1 7 -2 152.28 11.5
-1 7 -2 131.39 12.4
-1 7 -2 147.29 10.7
1 -7 2 143.89 11.3
1 -7 2 122.39 11.7
1 -7 2 135.49 12.8
1 -7 2 134.39 10.5
1 -7 2 139.19 11.4
-2 7 -2 282.07 22.7
-2 7 -2 326.97 21.2
-2 7 -2 307.27 23.1
-2 7 -2 303.77 22.3
-2 7 -2 333.47 22.4
2 -7 2 322.07 22.2
2 -7 2 323.37 23.4
2 -7 2 288.67 22.7
2 -7 2 306.67 21.2
2 -7 2 339.37 22.5
-3 7 -2 108.59 9.6
-3 7 -2 108.19 7.4
-3 7 -2 76.59 10
3 -7 2 66.49 10.4
3 -7 2 83.39 9.6
3 -7 2 86.29 8
3 -7 2 88.19 9
3 -7 2 88.29 10.1
-4 7 -2 397.76 27.7
-4 7 -2 438.46 28.7
-4 7 -2 422.46 29.1
-4 7 -2 362.06 28.3
4 -7 2 348.67 27.9
4 -7 2 365.96 28.6
4 -7 2 429.66 28.2
4 -7 2 395.26 27.5
-5 7 -2 7.1 4.9
-5 7 -2 6.3 5.5
-5 7 -2 10.1 5.8
5 -7 2 1.7 4.8
5 -7 2 -0.3 4
5 -7 2 1.4 5.3
-6 7 -2 119.99 13
-6 7 -2 111.79 13.4
-6 7 -2 115.29 12.2
6 -7 2 121.59 11
6 -7 2 95.99 12.7
-7 7 -2 118.19 14.6
-7 7 -2 99.59 13.6
7 -7 2 109.69 11.1
7 -7 2 103.79 13
-8 7 -2 6.7 7.3
-8 7 -2 8.5 7.2
8 -7 2 9.2 5.5
8 -7 2 7.3 6.5
-9 7 -2 26 8.7
-9 7 -2 36.5 12.3
9 -7 2 42.3 9.9
13 6 -2 2.4 7.2
13 6 -2 4.6 7.7
13 6 -2 2.5 7.2
-13 -6 2 2.4 7.2
12 6 -2 79.19 12.5
12 6 -2 92.79 14
-12 -6 2 80.99 12.5
11 6 -2 150.88 15.2
11 6 -2 145.09 15.2
-11 -6 2 143.09 14.3
10 6 -2 151.68 15.2
10 6 -2 115.29 13.4
-10 -6 2 140.29 13.1
9 6 -2 113.39 11.3
9 6 -2 93.29 11.1
9 6 -2 94.19 11.4
-9 -6 2 106.29 12
-9 -6 2 73.19 13.5
-9 -6 2 108.69 10.7
8 6 -2 328.37 23.6
8 6 -2 325.67 23.5
8 6 -2 264.97 23.1
8 6 -2 295.57 23.3
8 6 -2 326.77 23.4
-8 -6 2 356.96 22.9
-8 -6 2 304.87 23.4
7 6 -2 62.59 8.4
7 6 -2 70.89 8.8
7 6 -2 67.69 8.6
7 6 -2 70.29 9.1
7 6 -2 65.69 8.5
-7 -6 2 69.49 7.3
-7 -6 2 74.09 9.1
-7 -6 2 67.19 9.5
6 6 -2 64.59 7.6
6 6 -2 45.2 6.7
6 6 -2 44.3 6.8
6 6 -2 49.7 4.6
6 6 -2 47.3 7.8
-6 -6 2 50.89 7.1
-6 -6 2 48.7 7.8
-6 -6 2 46.7 5.9
5 6 -2 110.29 9.6
5 6 -2 98.69 7.8
5 6 -2 95.69 8.6
5 6 -2 74.49 8
5 6 -2 98.59 9.2
5 6 -2 84.99 9.2
5 6 -2 95.49 9.1
-5 -6 2 100.29 9.5
-5 -6 2 100.59 8
4 6 -2 930.41 54.79
4 6 -2 802.92 55.09
4 6 -2 857.91 54.39
4 6 -2 887.81 55.29
4 6 -2 827.62 55.29
4 6 -2 810.22 54.39
-4 -6 2 770.12 55.29
-4 -6 2 823.42 54.29
3 6 -2 7.8 3.3
3 6 -2 9.8 3.8
3 6 -2 7.4 3.6
3 6 -2 9.4 3.6
3 6 -2 6.5 2.7
3 6 -2 7.1 3.5
3 6 -2 4.2 3
3 6 -2 7.3 2.5
-3 -6 2 6.4 3.5
-3 -6 2 8.3 3.6
2 6 -2 16.4 4.9
2 6 -2 21.5 4.9
2 6 -2 13.1 4.4
2 6 -2 13.9 4.3
2 6 -2 9.7 3.7
2 6 -2 7.9 2.7
2 6 -2 14.7 3.6
-2 -6 2 10.2 3.5
-2 -6 2 15.5 4.5
1 6 -2 10.9 3.3
1 6 -2 6.5 3.4
1 6 -2 5.6 2.4
1 6 -2 3.7 2.9
1 6 -2 6.6 3.6
1 6 -2 4.9 2.6
-1 -6 2 5.3 2.9
-1 -6 2 6.9 3.4
0 6 -2 1.2 2.6
0 6 -2 1.8 3.2
0 6 -2 0.2 3.1
0 6 -2 1.7 2.7
0 6 -2 -2.1 2.9
0 -6 2 2.4 3.8
0 -6 2 3.2 2.9
0 -6 2 -1.1 2.4
0 -6 2 3.7 2.7
0 -6 2 3.5 2.8
-1 6 -2 509.65 35.8
-1 6 -2 538.75 35.8
-1 6 -2 532.15 36.4
-1 6 -2 554.64 35.2
-1 6 -2 524.85 36.4
1 -6 2 493.65 36.1
1 -6 2 523.55 35.8
1 -6 2 574.04 35.9
1 -6 2 549.15 35.3
1 -6 2 570.94 36.7
-2 6 -2 128.49 11.9
-2 6 -2 148.09 11.3
-2 6 -2 122.69 11.7
-2 6 -2 132.49 11.4
-2 6 -2 145.49 9.9
2 -6 2 138.19 11.8
2 -6 2 119.99 10.3
2 -6 2 149.19 12.6
2 -6 2 135.99 11
2 -6 2 144.79 11.4
-3 6 -2 367.26 24.3
-3 6 -2 360.16 25.6
-3 6 -2 363.06 26.4
-3 6 -2 378.16 26.2
-3 6 -2 360.36 26.5
3 -6 2 408.66 26.1
3 -6 2 381.46 25.6
3 -6 2 377.76 26.1
3 -6 2 348.97 26.5
3 -6 2 373.46 24.5
-4 6 -2 94.69 10.4
-4 6 -2 79.99 9.9
-4 6 -2 90.19 9.1
-4 6 -2 104.39 10
4 -6 2 89.99 9.6
4 -6 2 78.29 9.1
4 -6 2 96.99 8.6
4 -6 2 71.09 9.6
-5 6 -2 96.69 11.2
-5 6 -2 98.29 11.2
-5 6 -2 115.19 11
-5 6 -2 132.19 12.4
5 -6 2 118.39 11.7
5 -6 2 118.49 10.2
5 -6 2 129.69 11.8
5 -6 2 99.09 11.8
-6 6 -2 -0.1 5.2
-6 6 -2 3.1 4.7
-6 6 -2 2.7 5.4
6 -6 2 0.9 4.5
6 -6 2 8 5.4
6 -6 2 0.3 3.9
6 -6 2 10.8 7.2
-7 6 -2 82.69 11.3
-7 6 -2 83.09 12.5
-7 6 -2 123.59 13.6
7 -6 2 118.59 10.5
7 -6 2 93.29 11.7
-8 6 -2 72.09 18.7
-8 6 -2 108.59 16.3
8 -6 2 124.39 11.4
8 -6 2 124.29 13.7
-9 6 -2 0.6 6.9
-9 6 -2 5.3 7.5
9 -6 2 -0.7 5.5
9 -6 2 2.3 6.5
-10 6 -2 96.99 14.6
-10 6 -2 84.99 13.8
10 -6 2 58.19 10.9
10 -6 2 75.29 12.9
13 5 -2 29.6 8.5
13 5 -2 49.5 12.7
13 5 -2 48 11.4
-13 -5 2 32.7 10.6
12 5 -2 3.7 6.3
12 5 -2 1.4 6.4
12 5 -2 5.6 7
-12 -5 2 5.6 6.5
11 5 -2 91.29 12.5
-11 -5 2 94.09 11.4
10 5 -2 136.09 13.6
10 5 -2 123.79 13.7
-10 -5 2 117.79 12.4
9 5 -2 8.1 5.2
9 5 -2 16.6 5.9
9 5 -2 10.5 5.7
9 5 -2 12 5.5
-9 -5 2 22.5 5.7
-9 -5 2 21.7 6.4
8 5 -2 502.45 34
8 5 -2 501.25 34
8 5 -2 456.75 33.8
8 5 -2 510.25 34
-8 -5 2 507.75 33.7
-8 -5 2 478.95 33.7
-8 -5 2 456.65 34.1
7 5 -2 12.7 5
7 5 -2 12.1 4.7
7 5 -2 7.2 4.3
7 5 -2 10.5 4.8
7 5 -2 9.9 4.4
-7 -5 2 15.2 4.9
-7 -5 2 21.5 5
-7 -5 2 12.9 4.5
6 5 -2 227.08 16.6
6 5 -2 208.68 16.3
6 5 -2 217.68 16
6 5 -2 207.78 16
6 5 -2 199.48 16
-6 -5 2 238.38 16.5
-6 -5 2 205.38 15.4
-6 -5 2 198.38 16.6
5 5 -2 65.69 5.6
5 5 -2 62.89 5.5
5 5 -2 60.69 7.5
5 5 -2 72.19 7.2
5 5 -2 71.99 7.6
5 5 -2 72.29 7.7
5 5 -2 81.19 7.8
-5 -5 2 70.69 6.6
-5 -5 2 60.09 7.5
-5 -5 2 67.39 7.4
4 5 -2 181.08 11.9
4 5 -2 147.59 12.1
4 5 -2 165.78 12.3
4 5 -2 159.38 12.4
-4 -5 2 130.99 11.3
3 5 -2 690.03 47.4
3 5 -2 790.12 48.2
3 5 -2 742.43 47.5
3 5 -2 728.33 48.1
3 5 -2 758.82 48.1
3 5 -2 668.93 47.8
3 5 -2 744.83 47.5
-3 -5 2 711.23 48.1
-3 -5 2 733.63 47.3
2 5 -2 659.43 37.6
2 5 -2 614.44 38
2 5 -2 631.34 38.4
2 5 -2 507.45 37.4
2 5 -2 550.24 38
-2 -5 2 542.55 38.1
-2 -5 2 505.65 37.8
1 5 -2 932.21 63.19
1 5 -2 1025.9 63.29
1 5 -2 1027.1 63.99
1 5 -2 913.51 63.59
1 5 -2 1058.09 63.69
1 5 -2 971.4 63.49
-1 -5 2 990.1 63.49
-1 -5 2 929.81 63.49
0 5 -2 107.09 9.4
0 5 -2 107.59 10.2
0 5 -2 136.89 10.3
0 5 -2 142.79 9.9
0 5 -2 123.39 9.3
0 -5 2 129.69 9.6
0 -5 2 124.29 9.9
0 -5 2 116.89 9.4
0 -5 2 108.29 10
0 -5 2 128.89 9.7
-1 5 -2 5 3.2
-1 5 -2 6 2.9
-1 5 -2 4.2 3.4
-1 5 -2 9.3 3.1
-1 5 -2 3.5 3
1 -5 2 3.5 3.8
1 -5 2 4.6 2.8
1 -5 2 5.7 3
1 -5 2 1.3 3.4
1 -5 2 3.3 2.8
-2 5 -2 815.92 54.79
-2 5 -2 841.32 56.29
-2 5 -2 842.22 55.59
-2 5 -2 828.72 55.89
-2 5 -2 854.51 56.19
2 -5 2 836.12 54.89
2 -5 2 894.71 56.39
2 -5 2 859.11 55.59
2 -5 2 880.21 56.19
2 -5 2 896.61 55.89
-3 5 -2 100.29 9.4
-3 5 -2 105.79 7.9
-3 5 -2 122.89 10.8
-3 5 -2 120.29 10.3
-3 5 -2 102.29 10.1
3 -5 2 119.59 10.3
3 -5 2 123.99 11
3 -5 2 108.99 9.2
3 -5 2 114.19 10.1
3 -5 2 111.59 8
-4 5 -2 541.45 35.1
-4 5 -2 506.25 35.6
-4 5 -2 549.74 35.8
-4 5 -2 519.75 36
4 -5 2 495.55 35.7
4 -5 2 517.75 35.5
4 -5 2 548.55 34.9
4 -5 2 504.25 35.5
-5 5 -2 86.39 10.4
-5 5 -2 97.69 11.1
-5 5 -2 108.09 11.1
-5 5 -2 111.79 9.9
5 -5 2 98.39 10.5
5 -5 2 104.29 10.2
5 -5 2 104.29 9
5 -5 2 107.69 10.7
-6 5 -2 42.4 9.4
-6 5 -2 53.09 9.3
-6 5 -2 65.79 7.8
-6 5 -2 50.69 8.3
6 -5 2 46.8 7.9
6 -5 2 53.69 6.8
6 -5 2 47.2 9.3
6 -5 2 56.49 9.6
-7 5 -2 176.28 16.3
-7 5 -2 184.18 15.2
-7 5 -2 192.08 16.2
7 -5 2 192.58 15.6
7 -5 2 162.78 16.4
7 -5 2 183.58 14.2
7 -5 2 164.58 16.6
-8 5 -2 1.7 6
-8 5 -2 3 5.6
-8 5 -2 6.9 5.9
8 -5 2 3.4 5.3
8 -5 2 7.8 4.5
-9 5 -2 92.29 12.4
-9 5 -2 73.39 13.1
9 -5 2 74.49 11.3
9 -5 2 85.09 9.9
-10 5 -2 35.2 11.4
-10 5 -2 45.9 12.9
10 -5 2 32.6 8.4
10 -5 2 33.6 9.8
-11 5 -2 54.39 12.5
-11 5 -2 50.09 13.6
11 -5 2 58.49 11.6
11 -5 2 72.59 10.8
13 4 -2 0.9 6.7
13 4 -2 -1.2 7.2
13 4 -2 -3.1 6.7
-13 -4 2 6.1 6.7
12 4 -2 140.29 15.7
12 4 -2 167.48 17
12 4 -2 181.78 16.5
11 4 -2 69.49 10.5
11 4 -2 67.69 12
11 4 -2 73.89 11.7
-11 -4 2 83.59 11.5
10 4 -2 229.58 17.8
10 4 -2 178.38 17.1
10 4 -2 199.98 16.9
-10 -4 2 189.58 17.1
9 4 -2 53.89 8.8
9 4 -2 47.2 8.9
9 4 -2 35.6 9
9 4 -2 33.2 7.9
-9 -4 2 49.4 7.7
-9 -4 2 31.6 7.7
-9 -4 2 35.5 8.4
8 4 -2 49.7 8.2
8 4 -2 40.9 7.7
8 4 -2 50.89 9
8 4 -2 70.49 8.7
-8 -4 2 60.99 8.3
-8 -4 2 42.8 7.2
7 4 -2 284.67 21.3
7 4 -2 272.47 21.5
7 4 -2 308.47 21.5
7 4 -2 288.97 21.4
-7 -4 2 300.97 21.8
-7 -4 2 296.57 21.2
-7 -4 2 310.47 21.4
6 4 -2 115.99 10.2
5 4 -2 36.3 5.6
5 4 -2 42.3 6.2
5 4 -2 45.5 5.9
5 4 -2 40.7 5.9
5 4 -2 39.7 3.8
5 4 -2 37.4 3.8
-5 -4 2 39 5.2
-5 -4 2 44 6.3
-5 -4 2 50.29 5.9
4 4 -2 538.25 37.2
4 4 -2 516.55 37.4
4 4 -2 524.05 36.3
4 4 -2 515.85 37.2
4 4 -2 608.34 37.5
4 4 -2 544.65 36.3
4 4 -2 619.44 37.3
-4 -4 2 603.84 37.4
-4 -4 2 605.44 37
-4 -4 2 546.35 37.5
3 4 -2 1.2 3.1
3 4 -2 -1.4 2.2
3 4 -2 2.1 2.5
3 4 -2 1.1 2.8
3 4 -2 0.4 2.7
3 4 -2 3.3 2.3
3 4 -2 -0.2 2.2
-3 -4 2 0.7 2.8
-3 -4 2 4 2.2
2 4 -2 1132.59 69.19
2 4 -2 1068.49 69.09
2 4 -2 1132.79 68.79
2 4 -2 1144.29 69.19
2 4 -2 1074.49 68.99
2 4 -2 1091.29 68.79
-2 -4 2 897.91 68.49
-2 -4 2 1027.4 69.09
-2 -4 2 1052.69 68.99
1 4 -2 242.58 18.2
1 4 -2 253.77 18.2
1 4 -2 295.87 18.8
1 4 -2 285.17 18.6
1 4 -2 260.37 18.3
1 4 -2 270.87 18.2
-1 -4 2 265.57 18.4
-1 -4 2 279.17 18.5
0 4 -2 80.79 7
0 4 -2 95.79 7.5
0 4 -2 95.99 7
0 -4 2 66.19 6.8
0 -4 2 77.59 6.9
0 -4 2 86.79 7.3
-1 4 -2 336.87 21.8
-1 4 -2 320.87 21.5
-1 4 -2 314.67 21
-1 4 -2 305.47 22
1 -4 2 315.37 21.5
1 -4 2 318.17 21.8
1 -4 2 315.57 21.1
1 -4 2 322.67 21.6
-2 4 -2 83.29 5.9
-2 4 -2 73.09 7.8
-2 4 -2 83.99 7.1
-2 4 -2 82.59 7.9
-2 4 -2 75.69 7.7
2 -4 2 82.09 7.7
2 -4 2 90.79 7.1
2 -4 2 71.59 8.3
2 -4 2 71.39 7.3
2 -4 2 77.79 6
-3 4 -2 1577.74 108.09
-3 4 -2 1463.75 108.29
-3 4 -2 1684.03 107.99
-3 4 -2 1703.43 107.89
3 -4 2 1680.93 107.39
3 -4 2 1724.43 107.99
3 -4 2 1768.92 107.89
3 -4 2 1795.72 108.19
-4 4 -2 3.8 3.2
-4 4 -2 1.8 3.4
-4 4 -2 5.5 3.6
-4 4 -2 4.3 3.5
4 -4 2 1.7 3.7
4 -4 2 0.4 2.9
4 -4 2 6.9 3.6
4 -4 2 6.4 2.7
-5 4 -2 269.57 19.4
-5 4 -2 283.07 20.3
-5 4 -2 270.37 20.2
-5 4 -2 247.58 19.9
5 -4 2 279.87 19.1
5 -4 2 269.47 20
5 -4 2 289.87 20.4
5 -4 2 268.57 20.2
-6 4 -2 -0.8 4.2
-6 4 -2 5.3 4
-6 4 -2 10.3 4.3
-6 4 -2 4 4.4
6 -4 2 1.9 4.4
6 -4 2 5.8 3.2
6 -4 2 9.7 4.1
6 -4 2 5.1 4.6
-7 4 -2 4.4 5.2
-7 4 -2 -6.3 4.7
-7 4 -2 -4.9 4.6
-7 4 -2 4.5 4.6
7 -4 2 6.2 3.6
7 -4 2 4.3 5.3
7 -4 2 6.6 4.4
7 -4 2 4.8 5.2
-8 4 -2 152.28 15.9
-8 4 -2 161.98 15.2
-8 4 -2 168.78 14.4
8 -4 2 156.68 15.2
8 -4 2 180.78 13.6
8 -4 2 165.68 14.7
-9 4 -2 -1.7 6.2
-9 4 -2 2 7.1
-9 4 -2 7.4 6.3
9 -4 2 4.3 5
9 -4 2 4.8 6
-10 4 -2 306.37 23.8
-10 4 -2 264.87 24.2
10 -4 2 294.67 22.1
10 -4 2 300.07 23.6
-11 4 -2 37 9.6
-11 4 -2 48.7 12.2
11 -4 2 54.99 11.3
-12 4 -2 -7.6 7.1
-12 4 -2 0.3 7.6
12 -4 2 -5.4 6.6
12 -4 2 6.9 6.1
13 3 -2 50.89 10.2
13 3 -2 32.2 9.9
13 3 -2 28.3 8.9
-13 -3 2 22 8.3
12 3 -2 5.6 6.5
12 3 -2 1.6 7
12 3 -2 10.2 9.7
-12 -3 2 16.9 7.2
11 3 -2 75.39 10.1
11 3 -2 94.29 12.6
11 3 -2 44.1 11.1
-11 -3 2 56.59 10.9
10 3 -2 282.17 20
10 3 -2 203.88 19.3
10 3 -2 204.98 19.8
10 3 -2 247.18 19.1
10 3 -2 281.87 19.6
-10 -3 2 193.08 19.4
-10 -3 2 258.87 19.7
9 3 -2 36.4 8.2
9 3 -2 34.3 7.7
9 3 -2 45.8 9
9 3 -2 40.2 8.2
-9 -3 2 39.1 7.5
-9 -3 2 57.09 8
8 3 -2 529.05 36.1
8 3 -2 572.44 35.8
8 3 -2 487.25 35.6
8 3 -2 513.55 35.6
-8 -3 2 522.25 35.7
-8 -3 2 523.25 35.6
-8 -3 2 495.05 35.3
-7 -3 2 237.78 16.6
-7 -3 2 189.88 15.9
-7 -3 2 217.48 16.3
6 3 -2 824.12 53.79
6 3 -2 872.81 53.99
6 3 -2 742.33 53.39
6 3 -2 843.62 53.59
-6 -3 2 761.62 53.49
-6 -3 2 798.12 53.99
-6 -3 2 847.92 53.59
-6 -3 2 834.12 53.69
5 3 -2 179.58 14.5
5 3 -2 174.08 14
5 3 -2 196.48 14.5
5 3 -2 213.78 14.8
5 3 -2 181.68 12.7
-5 -3 2 192.48 14.6
-5 -3 2 191.98 14.2
-5 -3 2 201.18 14.3
-5 -3 2 197.38 14.2
4 3 -2 20.1 2.8
4 3 -2 26.6 5.1
4 3 -2 18.6 4.5
4 3 -2 28.9 4.6
4 3 -2 23.7 4.2
-4 -3 2 12.4 2.6
-4 -3 2 6.9 3.1
-4 -3 2 14.5 3.9
3 3 -2 482.55 32.5
3 3 -2 473.05 32.4
3 3 -2 495.35 32.7
3 3 -2 497.25 31.8
3 3 -2 487.45 32.4
3 3 -2 532.65 32.5
-3 -3 2 511.15 32.4
-3 -3 2 462.35 32.9
-3 -3 2 477.85 32.8
-2 -3 2 8.6 7.7
1 3 -2 1415.46 84.29
1 3 -2 1306.57 84.39
1 3 -2 1270.77 84.39
1 3 -2 1286.37 84.29
1 3 -2 1424.76 84.59
1 3 -2 1401.56 84.39
-1 -3 2 1114.39 84.19
0 3 -2 554.84 34
0 3 -2 502.35 33.9
0 3 -2 549.85 33.7
0 3 -2 469.15 33.5
0 3 -2 523.55 33.7
0 -3 2 445.46 33.8
0 -3 2 547.85 33.9
0 -3 2 543.35 33.6
-1 3 -2 171.28 11.6
-1 3 -2 176.18 12.8
-1 3 -2 183.58 12
-1 3 -2 161.68 12.4
-1 3 -2 176.38 12.5
1 -3 2 167.48 11.7
1 -3 2 167.68 12.1
1 -3 2 176.28 12.3
1 -3 2 169.28 12.4
1 -3 2 189.98 12.7
-2 3 -2 172.98 11.9
-2 3 -2 170.88 13.3
-2 3 -2 186.68 13.4
-2 3 -2 177.58 13.1
-2 3 -2 182.58 12.6
2 -3 2 198.78 12.8
2 -3 2 180.48 12
2 -3 2 175.38 13.1
2 -3 2 192.88 13.2
2 -3 2 183.58 13.4
-3 3 -2 156.28 12.3
-3 3 -2 170.38 12.7
-3 3 -2 155.48 11.7
-3 3 -2 158.18 12.4
3 -3 2 163.58 12.3
3 -3 2 165.88 12.6
3 -3 2 166.18 11.6
-4 3 -2 834.02 49.3
-4 3 -2 652.53 49.7
-4 3 -2 665.53 49.7
-4 3 -2 843.62 49.99
4 -3 2 808.42 49.9
4 -3 2 712.63 49.7
4 -3 2 813.42 49.2
4 -3 2 716.33 49.7
-5 3 -2 61.79 8
-5 3 -2 69.89 8.1
-5 3 -2 82.49 8.5
-5 3 -2 68.49 7.3
5 -3 2 71.89 7.9
5 -3 2 84.09 6.9
5 -3 2 76.69 8.1
5 -3 2 72.19 7.6
-6 3 -2 80.89 10
-6 3 -2 86.09 9.1
-6 3 -2 87.29 8.6
-6 3 -2 100.29 9.5
6 -3 2 82.99 9.6
6 -3 2 87.19 8
6 -3 2 90.29 9.2
6 -3 2 90.29 9.7
-7 3 -2 211.18 15.7
-7 3 -2 198.68 16.1
-7 3 -2 229.18 16.9
-7 3 -2 180.28 16.5
7 -3 2 214.98 16.4
7 -3 2 193.48 15
7 -3 2 189.78 16.9
7 -3 2 219.68 16.7
-8 3 -2 -11.5 5.1
-8 3 -2 -5.2 4.5
-8 3 -2 -0.1 5.3
8 -3 2 -1 3.5
8 -3 2 -0.7 5
8 -3 2 -0.2 4.1
8 -3 2 -7.8 5.1
-9 3 -2 166.18 17.3
-9 3 -2 191.68 15.7
-9 3 -2 214.78 16.3
9 -3 2 158.28 16.2
9 -3 2 209.58 16.7
9 -3 2 162.38 12.8
9 -3 2 204.98 15.3
-10 3 -2 2.6 6.9
-10 3 -2 -16.5 9.5
-10 3 -2 3.8 6.5
10 -3 2 6.8 4.2
10 -3 2 14.1 6.2
10 -3 2 14.3 5.6
10 -3 2 17.8 8.1
-11 3 -2 3.8 7.2
-11 3 -2 20.8 7
11 -3 2 8.8 3.2
11 -3 2 16.4 6.2
11 -3 2 23.7 6.7
-12 3 -2 5.2 7.1
-12 3 -2 0.9 7.3
12 -3 2 -6.7 6.5
12 -3 2 8.6 6.3
13 2 -2 16.3 6.7
13 2 -2 1.1 6.6
13 2 -2 6.8 7.8
-13 -2 2 1.4 4.5
-13 -2 2 10.2 8
12 2 -2 67.39 11.7
12 2 -2 64.49 10.9
12 2 -2 69.39 12.5
-12 -2 2 64.49 7.6
-12 -2 2 78.19 12.7
11 2 -2 31.5 6.6
11 2 -2 34.6 10.1
11 2 -2 26.9 8.5
-11 -2 2 23.4 5.7
-11 -2 2 40.9 10.3
10 2 -2 22.3 7.3
10 2 -2 29.4 9.3
10 2 -2 11.4 7.3
10 2 -2 35.5 5.9
10 2 -2 31.9 9.4
10 2 -2 29.7 7.9
-10 -2 2 25.3 6.3
-10 -2 2 43.2 8.8
9 2 -2 200.98 16.3
9 2 -2 220.48 16.4
9 2 -2 183.28 16.7
9 2 -2 195.48 16.4
9 2 -2 181.48 13.9
9 2 -2 188.78 15.5
-9 -2 2 201.88 16.3
-9 -2 2 182.28 15.4
-9 -2 2 197.18 13.8
-9 -2 2 187.08 15.8
8 2 -2 300.07 20
8 2 -2 297.97 21.8
8 2 -2 291.67 21.9
8 2 -2 285.67 21.4
8 2 -2 333.87 22.5
8 2 -2 300.37 21.8
-8 -2 2 283.47 20
-8 -2 2 291.07 22
-8 -2 2 303.77 21.6
-8 -2 2 277.27 21.4
7 2 -2 476.95 34.6
7 2 -2 508.85 34.9
7 2 -2 514.05 34.8
7 2 -2 572.04 35.6
7 2 -2 459.25 33.3
-7 -2 2 555.04 35.3
-7 -2 2 522.25 33.4
-7 -2 2 475.95 34.4
-7 -2 2 542.95 34.8
6 2 -2 89.99 9.3
6 2 -2 104.39 9.4
6 2 -2 90.99 9.6
6 2 -2 114.19 7.7
-6 -2 2 90.69 9.1
-6 -2 2 111.59 9.6
-6 -2 2 98.89 7.6
-6 -2 2 120.09 9.8
5 2 -2 186.18 12.9
5 2 -2 167.98 12.7
5 2 -2 175.88 11.4
5 2 -2 161.18 13.1
-5 -2 2 181.38 12.9
-5 -2 2 157.48 12.7
-5 -2 2 153.68 12.7
-5 -2 2 149.59 11.3
4 2 -2 88.09 6.5
4 2 -2 95.39 7.9
4 2 -2 95.89 8.4
4 2 -2 90.99 7.5
4 2 -2 87.59 7.6
-4 -2 2 82.89 7.8
-4 -2 2 79.49 6.4
-4 -2 2 86.79 8.5
-4 -2 2 90.59 7.5
-4 -2 2 93.69 7.8
3 2 -2 7.7 2.6
3 2 -2 4.4 2.1
3 2 -2 0.8 1.3
3 2 -2 4.7 2.3
-3 -2 2 12.2 3.5
-3 -2 2 3.3 1.4
-3 -2 2 10.6 3.1
2 2 -2 1000.9 60.19
2 2 -2 952.6 59.99
2 2 -2 952.6 59.89
2 2 -2 890.51 59.59
2 2 -2 922.11 59.99
-2 -2 2 996.1 59.89
-2 -2 2 796.92 59.49
-2 -2 2 989.3 59.99
-2 -2 2 889.21 60.09
1 2 -2 633.94 39
1 2 -2 554.04 38.7
1 2 -2 524.85 38.7
1 2 -2 633.84 38.9
1 2 -2 647.14 38.9
1 2 -2 624.44 38.8
-1 -2 2 608.04 38.8
-1 -2 2 577.04 38.9
0 2 -2 1303.27 77.79
0 2 -2 1180.08 77.69
0 2 -2 1177.98 77.79
0 2 -2 1257.27 77.99
0 -2 2 1236.18 77.79
0 -2 2 1151.38 77.69
-1 2 -2 7.8 2.5
-1 2 -2 11.5 2.5
-1 2 -2 8.4 1.6
-1 2 -2 10.5 2
1 -2 2 10.4 2.4
1 -2 2 10.6 1.8
1 -2 2 6.8 2.3
1 -2 2 12.7 2.8
-2 2 -2 308.77 18.4
-2 2 -2 285.07 18.2
-2 2 -2 261.97 17.4
2 -2 2 237.48 17.9
2 -2 2 246.98 18
2 -2 2 253.47 17.5
2 -2 2 254.07 18
-3 2 -2 761.02 50.69
-3 2 -2 734.03 51.39
-3 2 -2 769.92 51.29
-3 2 -2 830.02 51.29
3 -2 2 879.31 51.39
3 -2 2 851.51 51.49
3 -2 2 711.03 51.29
3 -2 2 765.62 51.29
-4 2 -2 536.35 39.3
-4 2 -2 618.84 39.5
-4 2 -2 612.94 39.3
-4 2 -2 641.24 38.8
4 -2 2 565.74 39.2
4 -2 2 553.54 38.5
4 -2 2 619.34 39.5
-5 2 -2 573.24 38.4
-5 2 -2 572.74 38.8
-5 2 -2 597.54 39.2
-5 2 -2 587.84 39
5 -2 2 624.04 39.3
5 -2 2 619.44 38.9
5 -2 2 567.24 38.2
5 -2 2 514.35 38.7
-6 2 -2 150.68 12.9
-6 2 -2 159.78 13.3
-6 2 -2 157.98 13.6
-6 2 -2 180.28 12.5
6 -2 2 158.08 12.9
6 -2 2 158.18 10.9
6 -2 2 177.18 13.6
6 -2 2 174.88 13.3
6 -2 2 150.48 11
6 -2 2 162.48 12.1
-7 2 -2 150.88 13.4
-7 2 -2 139.39 12.8
-7 2 -2 146.49 12
-7 2 -2 137.99 12.2
7 -2 2 137.69 12.8
7 -2 2 148.79 12.4
7 -2 2 134.59 12.1
7 -2 2 142.29 10.1
7 -2 2 150.58 11.4
7 -2 2 146.79 10.1
-8 2 -2 251.87 19.9
-8 2 -2 243.88 18.8
-8 2 -2 274.07 18.9
-8 2 -2 226.68 19.6
8 -2 2 245.18 19.2
8 -2 2 269.27 19.3
8 -2 2 216.58 20
8 -2 2 271.17 18.2
8 -2 2 237.38 16.8
-9 2 -2 72.39 9.4
-9 2 -2 72.79 11.3
-9 2 -2 60.19 9
9 -2 2 65.09 9
9 -2 2 53.39 6.1
9 -2 2 57.29 6.2
9 -2 2 70.79 8
9 -2 2 62.79 9.4
-10 2 -2 440.46 29.5
-10 2 -2 407.36 31.4
-10 2 -2 357.26 28.9
10 -2 2 401.56 29.6
10 -2 2 399.16 26.9
10 -2 2 407.46 27.2
10 -2 2 410.76 28.7
-11 2 -2 1.4 5.6
-11 2 -2 6.3 6.4
11 -2 2 3.1 3.3
11 -2 2 -5.9 7.1
11 -2 2 -10 5.7
11 -2 2 5.8 5.4
-12 2 -2 30.6 8.9
-12 2 -2 39.7 11
12 -2 2 37.5 10.1
12 -2 2 41.7 6.2
12 -2 2 19.1 7.9
-13 2 -2 3.2 10.8
-13 2 -2 -5.7 7.3
13 -2 2 7 6.7
13 -2 2 -14.5 6.8
13 1 -2 91.09 12.8
13 1 -2 50.99 13.5
13 1 -2 92.59 13.3
-13 -1 2 75.89 13.2
-13 -1 2 71.09 8.8
12 1 -2 7.7 6.3
12 1 -2 0.1 6.2
12 1 -2 10.3 5.9
12 1 -2 -4 6.6
-12 -1 2 9.5 4.5
-12 -1 2 1.8 6.7
11 1 -2 163.68 17.9
11 1 -2 224.18 16.3
11 1 -2 233.58 17.2
11 1 -2 225.78 18.6
-11 -1 2 187.78 15.5
-11 -1 2 210.58 22.7
10 1 -2 83.29 11.8
10 1 -2 88.39 11.4
10 1 -2 109.99 11.6
10 1 -2 100.39 9.5
10 1 -2 95.99 10.3
-10 -1 2 63.19 10.5
-10 -1 2 87.99 8.5
-10 -1 2 98.99 11.9
9 1 -2 78.19 9.2
9 1 -2 69.39 9.5
9 1 -2 77.59 8.4
9 1 -2 77.49 9.4
9 1 -2 65.99 10.3
9 1 -2 74.79 7.8
-9 -1 2 60.99 7
-9 -1 2 63.29 9.1
-9 -1 2 80.39 9.6
-9 -1 2 72.49 9.5
8 1 -2 231.68 17.8
8 1 -2 220.88 18.6
8 1 -2 246.48 16.5
8 1 -2 227.18 17.9
8 1 -2 227.38 17.7
8 1 -2 221.68 17.3
-8 -1 2 249.78 17.8
-8 -1 2 237.08 18.4
-8 -1 2 235.68 16.3
-8 -1 2 225.08 17.6
7 1 -2 89.99 8.5
7 1 -2 93.79 7.9
7 1 -2 91.19 10.2
7 1 -2 99.49 9.5
7 1 -2 108.49 10
7 1 -2 79.79 8.8
-7 -1 2 95.69 9.7
-7 -1 2 101.99 9.3
-7 -1 2 85.49 8.8
-7 -1 2 92.69 7.7
6 1 -2 2740.13 174.78
6 1 -2 2817.82 175.58
6 1 -2 2876.21 175.78
6 1 -2 2662.23 175.58
6 1 -2 2756.12 176.08
-6 -1 2 2841.62 176.08
-6 -1 2 2646.04 175.48
-6 -1 2 2944.41 175.58
-6 -1 2 2434.36 174.68
5 1 -2 1274.07 81.19
5 1 -2 1356.06 81.49
5 1 -2 1141.19 80.99
5 1 -2 1182.48 80.99
5 1 -2 1309.97 81.09
5 1 -2 1251.17 80.29
-5 -1 2 1248.58 81.29
-5 -1 2 1277.47 81.39
-5 -1 2 1310.77 81.09
-5 -1 2 1203.38 80.29
4 1 -2 61.99 6.3
4 1 -2 68.69 5.3
4 1 -2 66.49 6.4
4 1 -2 66.29 6.3
4 1 -2 65.49 6.4
-4 -1 2 66.29 6.6
-4 -1 2 64.39 5.3
-4 -1 2 60.79 6.1
-4 -1 2 72.49 6.5
3 1 -2 781.72 57.99
3 1 -2 889.91 58.39
-3 -1 2 875.91 58.09
-3 -1 2 1000.4 57.79
-3 -1 2 961.2 57.99
2 1 -2 89.99 6.8
2 1 -2 80.59 6.1
2 1 -2 83.99 6.3
2 1 -2 77.89 6.5
-2 -1 2 71.09 6.1
-2 -1 2 104.69 6.8
-2 -1 2 89.79 6.6
-2 -1 2 87.69 6.4
1 1 -2 57.79 4.6
1 1 -2 59.69 4.5
1 1 -2 52.59 4.1
1 1 -2 52.49 4.3
1 1 -2 48.5 4.3
-1 -1 2 56.99 4.4
-1 -1 2 41.4 4
-1 -1 2 43.7 4.1
-1 -1 2 56.89 4.1
0 1 -2 410.46 26.3
0 1 -2 373.66 26.1
0 1 -2 415.26 26
0 1 -2 413.66 26.1
0 1 -2 412.26 26.2
0 1 -2 441.06 26.3
0 -1 2 419.66 26.1
0 -1 2 399.16 26.1
0 -1 2 352.26 26.2
-1 1 -2 1.6 1.7
-1 1 -2 2.5 0.9
-1 1 -2 2.1 0.8
-1 1 -2 1.6 1
-1 1 -2 1.7 1.5
-1 1 -2 1.5 1.3
1 -1 2 2.9 1.4
1 -1 2 2.1 1
1 -1 2 1.1 1.5
-2 1 -2 2779.62 195.28
-2 1 -2 3054.19 194.88
-2 1 -2 3313.77 195.48
-2 1 -2 3069.39 195.28
2 -1 2 2875.31 195.28
2 -1 2 3063.39 194.88
2 -1 2 3338.27 195.38
-3 1 -2 1.4 2.1
-3 1 -2 -0.3 1.4
-3 1 -2 -0.5 1.9
-3 1 -2 -1.1 1.9
3 -1 2 0.3 1.8
3 -1 2 1.8 1.9
3 -1 2 0 1.4
3 -1 2 -1 1.9
-4 1 -2 752.82 47
-4 1 -2 744.13 46.7
-4 1 -2 763.12 46.2
-4 1 -2 743.23 46.6
4 -1 2 681.83 46.7
4 -1 2 749.62 46.5
4 -1 2 625.54 45.5
4 -1 2 673.23 45.5
4 -1 2 694.93 46.8
-5 1 -2 40.6 6.2
-5 1 -2 30.7 5.6
-5 1 -2 22.4 4.6
-5 1 -2 27.1 6.2
5 -1 2 20.3 5
5 -1 2 25.3 5.9
5 -1 2 30.5 3.2
5 -1 2 33.3 4.7
5 -1 2 32 3.1
5 -1 2 26.1 5.4
-6 1 -2 649.43 41.4
-6 1 -2 559.74 41.8
-6 1 -2 627.74 41.7
-6 1 -2 688.83 41.2
6 -1 2 556.94 40.2
6 -1 2 625.94 41
6 -1 2 589.34 40.2
6 -1 2 696.43 41.6
6 -1 2 646.64 42.1
6 -1 2 606.74 41.7
-7 1 -2 373.36 26
-7 1 -2 346.47 25
-7 1 -2 394.66 25.1
-7 1 -2 356.26 25.6
7 -1 2 373.56 26.1
7 -1 2 316.97 25.2
7 -1 2 354.96 23.9
7 -1 2 384.86 25.2
7 -1 2 357.06 24.7
-8 1 -2 -7.8 4.2
-8 1 -2 0.5 4.3
-8 1 -2 1.1 3.6
-8 1 -2 -0.5 3.9
8 -1 2 -0.3 2.2
8 -1 2 -0.8 2.6
8 -1 2 -0.8 4.1
8 -1 2 -2.4 4.3
8 -1 2 3.7 3.8
8 -1 2 2.3 3.3
-9 1 -2 356.16 25.3
-9 1 -2 334.47 26.3
-9 1 -2 364.76 25.3
-9 1 -2 349.67 26.6
9 -1 2 361.36 25
9 -1 2 351.66 26
9 -1 2 358.36 23.9
9 -1 2 372.06 24
9 -1 2 329.37 26.2
-10 1 -2 47.8 9.4
-10 1 -2 49.6 8.9
-10 1 -2 56.09 10.5
10 -1 2 44.5 8.4
10 -1 2 52.59 7.3
10 -1 2 52.99 6
10 -1 2 45.4 10.4
-11 1 -2 140.49 12.6
-11 1 -2 136.39 15.3
11 -1 2 123.29 10.6
11 -1 2 109.89 13.9
11 -1 2 126.69 11.6
11 -1 2 129.69 13.1
-12 1 -2 28.4 7
-12 1 -2 18.6 7.8
12 -1 2 41.9 10.9
12 -1 2 28.9 6.4
12 -1 2 21.2 7.4
12 -1 2 25.4 6
-13 1 -2 17.2 8.5
-13 1 -2 15.3 7.6
13 -1 2 26 7
13 -1 2 19.1 7.7
13 -1 2 17.4 7
13 0 -2 30.1 9.6
13 0 -2 31.1 8.5
13 0 -2 21.8 7.4
-13 0 2 13.7 7.8
-13 0 2 21.9 6.4
12 0 -2 119.09 15.7
12 0 -2 161.38 15.9
12 0 -2 151.28 16.1
12 0 -2 145.59 14.3
-12 0 2 182.68 13.9
-12 0 2 148.19 16.2
11 0 -2 139.79 15.3
11 0 -2 169.28 15.8
11 0 -2 165.28 13.9
11 0 -2 143.69 15.2
11 0 -2 159.88 14.4
-11 0 2 144.19 13.1
-11 0 2 168.98 16.8
10 0 -2 117.69 13.7
10 0 -2 139.69 12.8
10 0 -2 144.29 13.6
10 0 -2 147.59 12.8
-10 0 2 138.69 11.5
-10 0 2 145.29 14.4
9 0 -2 6.9 3.8
9 0 -2 5.5 4.3
9 0 -2 0 5.4
9 0 -2 3.5 4.8
9 0 -2 10.1 5
9 0 -2 2.9 4.7
-9 0 2 6.1 5.2
-9 0 2 4.3 5.1
-9 0 2 13 5.2
-9 0 2 6.3 3.5
8 0 -2 284.07 19.7
8 0 -2 252.47 18.5
8 0 -2 278.77 19.6
8 0 -2 257.87 19.4
8 0 -2 232.28 18.7
8 0 -2 242.88 19.7
-8 0 2 260.97 20.1
-8 0 2 272.07 19.4
-8 0 2 259.87 18.3
-8 0 2 234.38 19
7 0 -2 514.25 33.3
7 0 -2 549.74 32.8
7 0 -2 436.66 31.6
7 0 -2 429.06 31.8
7 0 -2 431.26 32.1
7 0 -2 467.85 32.4
-7 0 2 450.95 32.8
-7 0 2 473.75 32.3
-7 0 2 473.85 31.6
-7 0 2 520.05 32.5
6 0 -2 1364.26 80.89
6 0 -2 1155.48 81.09
6 0 -2 1308.97 80.19
6 0 -2 1248.08 80.59
6 0 -2 1276.87 80.79
6 0 -2 1230.08 80.69
-6 0 2 1224.48 80.59
-6 0 2 1171.68 80.09
-6 0 2 1171.68 81.09
-6 0 2 1301.47 80.69
5 0 -2 398.76 27.7
5 0 -2 396.56 27.9
-5 0 2 442.26 27.6
4 0 -2 169.18 12.9
4 0 -2 164.28 12.4
4 0 -2 189.78 12.8
4 0 -2 170.28 12.1
4 0 -2 170.98 12.6
4 0 -2 164.98 12.6
-4 0 2 152.38 12
-4 0 2 185.88 12.7
-4 0 2 179.88 12.5
-4 0 2 188.18 13.1
3 0 -2 43.5 4.6
3 0 -2 62.39 5.4
3 0 -2 42.6 4.8
3 0 -2 59.99 4.5
3 0 -2 48.5 4.9
-3 0 2 55.49 4.6
-3 0 2 52.69 4.6
-3 0 2 42.9 4.9
-3 0 2 54.59 5.3
2 0 -2 3179.98 219.98
2 0 -2 3203.98 219.78
2 0 -2 3431.56 220.08
2 0 -2 3841.12 220.28
-2 0 2 3443.76 219.78
-2 0 2 3768.72 220.28
-2 0 2 3370.66 219.98
1 0 -2 67.49 5.4
1 0 -2 65.89 5.4
1 0 -2 81.39 5.2
1 0 -2 78.09 5.4
-1 0 2 84.09 5.5
-1 0 2 69.49 5.4
-1 0 2 70.29 5.5
0 0 -2 817.92 57.19
0 0 -2 927.71 57.39
0 0 -2 964.9 56.99
0 0 -2 761.22 57.09
0 0 -2 1008.2 57.49
0 0 2 949.11 57.39
0 0 2 892.91 57.29
0 0 2 862.81 57.09
-1 0 -2 1046.7 69.79
-1 0 -2 1135.39 70.09
-1 0 -2 1130.29 70.09
1 0 2 1062.59 70.09
1 0 2 1203.38 70.09
1 0 2 1049.3 69.89
1 0 2 1057.89 69.79
-2 0 -2 389.26 26.6
-2 0 -2 450.45 27.2
-2 0 -2 417.96 26.6
-2 0 -2 461.55 27.3
-2 0 -2 387.86 27
2 0 2 383.26 26.6
2 0 2 397.06 26.6
2 0 2 442.46 27.2
2 0 2 418.46 27.1
-3 0 -2 701.43 45.7
-3 0 -2 672.73 45.9
-3 0 -2 710.03 46.4
-3 0 -2 761.12 46.3
3 0 2 684.13 45.9
3 0 2 692.63 45.7
3 0 2 793.12 46.5
-4 0 -2 781.82 47.1
-4 0 -2 720.73 47.1
-4 0 -2 706.73 46.2
-4 0 -2 753.52 46.5
4 0 2 737.03 47.1
4 0 2 657.73 46.9
4 0 2 726.33 46.2
4 0 2 685.03 46.4
-5 0 -2 2729.53 161.18
-5 0 -2 2404.36 161.58
-5 0 -2 2510.45 160.78
-5 0 -2 2700.33 161.98
-5 0 -2 2646.44 161.28
5 0 2 2384.96 161.98
5 0 2 2555.34 161.08
5 0 2 2288.27 161.58
-6 0 -2 229.08 17.2
-6 0 -2 211.18 16.7
-6 0 -2 249.48 16.5
-6 0 -2 223.28 17.3
6 0 2 239.98 15.9
6 0 2 272.37 17.7
6 0 2 219.08 17
6 0 2 220.48 16.3
-7 0 -2 -3 2.9
-7 0 -2 -1 3.8
-7 0 -2 -0.3 2.7
-7 0 -2 -2.6 3.3
7 0 2 2.9 4
7 0 2 1.8 2.9
7 0 2 -3.8 2.9
7 0 2 4.7 2.5
-8 0 -2 140.29 12.9
-8 0 -2 159.88 12.3
-8 0 -2 171.98 12.5
-8 0 -2 141.49 13.2
8 0 2 134.39 13.2
8 0 2 152.68 13.3
8 0 2 165.08 11.6
8 0 2 147.89 12.1
8 0 2 157.48 11.3
-9 0 -2 37.6 7.2
-9 0 -2 39.7 6.4
-9 0 -2 38.9 8.4
-9 0 -2 30.3 7.9
9 0 2 28.6 7.8
9 0 2 26 4.9
9 0 2 26.6 5.9
9 0 2 28.3 6.4
9 0 2 28.6 8.2
-10 0 -2 404.46 26.7
-10 0 -2 341.97 27.9
-10 0 -2 405.06 27
10 0 2 348.67 26.6
10 0 2 366.26 27.9
10 0 2 377.26 25.7
10 0 2 392.06 26
-11 0 -2 26.6 7.2
-11 0 -2 34.2 8.9
-11 0 -2 33.6 10.5
11 0 2 24.2 5.9
11 0 2 28.3 7.6
11 0 2 21.9 8.7
11 0 2 21.7 6.4
-12 0 -2 43.3 10.8
-12 0 -2 28.6 8
-12 0 -2 9 7
12 0 2 26.2 6.4
12 0 2 22.7 7
12 0 2 29 8.4
12 0 2 22.6 6.6
-13 0 -2 10.3 9.6
-13 0 -2 40 11.7
-13 0 -2 39.2 9.1
13 0 2 26.8 7.7
13 0 2 29.8 9.5
13 0 2 14.9 7.3
13 -1 -2 50.79 11.7
13 -1 -2 39.6 10.3
13 -1 -2 45.6 12.9
-13 1 2 45.8 10.8
-13 1 2 48.1 12.2
12 -1 -2 72.89 10.2
12 -1 -2 86.89 12.7
12 -1 -2 69.39 11.4
12 -1 -2 43.7 11.8
12 -1 -2 65.69 12.1
-12 1 2 59.89 13.2
-12 1 2 78.39 10.7
11 -1 -2 49.9 10.3
11 -1 -2 36.4 8.5
11 -1 -2 48.8 8.3
11 -1 -2 47.7 9.5
-11 1 2 61.99 9
-11 1 2 39.9 11.9
10 -1 -2 115.29 13.7
10 -1 -2 140.59 13.3
10 -1 -2 135.89 13.2
10 -1 -2 124.49 11.7
10 -1 -2 129.59 12.5
-10 1 2 151.68 12.3
-10 1 2 133.49 14.4
9 -1 -2 37.3 6.3
9 -1 -2 24.5 6.6
9 -1 -2 26.7 7.4
9 -1 -2 38.4 7.3
9 -1 -2 38 8
9 -1 -2 16.3 6.4
-9 1 2 31.2 6.2
-9 1 2 28.1 6.4
-9 1 2 25.3 6.7
-9 1 2 28.7 6.6
8 -1 -2 107.29 11.4
8 -1 -2 134.19 11.8
8 -1 -2 120.29 11.3
8 -1 -2 111.49 10.6
8 -1 -2 119.99 12.5
8 -1 -2 127.29 11.6
-8 1 2 151.98 12
-8 1 2 136.59 12.2
-8 1 2 125.99 12.7
-8 1 2 128.59 10.8
7 -1 -2 258.37 19.3
7 -1 -2 262.67 20.1
7 -1 -2 265.77 18.9
7 -1 -2 280.67 19.5
7 -1 -2 264.17 18.6
7 -1 -2 249.18 19.1
-7 1 2 270.07 19.4
-7 1 2 265.87 20.1
-7 1 2 267.27 18.9
-7 1 2 248.68 19.2
6 -1 -2 659.73 47.1
6 -1 -2 655.43 46.7
6 -1 -2 776.62 47.2
6 -1 -2 744.43 47.3
6 -1 -2 669.73 47.8
6 -1 -2 712.03 47.3
-6 1 2 712.43 48.1
-6 1 2 693.53 47
-6 1 2 786.02 47.6
-6 1 2 755.02 47.3
5 -1 -2 547.05 37.8
5 -1 -2 566.54 37.5
5 -1 -2 616.44 37.8
5 -1 -2 621.14 38
5 -1 -2 537.55 37.8
5 -1 -2 572.14 38.6
-5 1 2 543.25 37.6
-5 1 2 562.44 38.5
-5 1 2 556.04 38.1
-5 1 2 587.14 38
4 -1 -2 33 4.7
4 -1 -2 33.7 5.1
4 -1 -2 33.7 4.6
4 -1 -2 37.2 4.1
4 -1 -2 28.2 5.5
-4 1 2 31 5.1
-4 1 2 37.8 5
-4 1 2 30.3 4.6
-4 1 2 27 5
3 -1 -2 17.5 3.1
3 -1 -2 14.8 3.6
3 -1 -2 14.8 3.5
3 -1 -2 15 3.4
-3 1 2 14.1 3.4
-3 1 2 15.2 3.3
-3 1 2 16.2 3.3
-3 1 2 15.6 3.6
-3 1 2 16.1 2.7
2 -1 -2 2033.6 130.99
2 -1 -2 1890.51 130.99
2 -1 -2 1988.1 130.79
2 -1 -2 2085.39 130.99
2 -1 -2 2204.58 131.39
-2 1 2 2090.39 131.29
-2 1 2 2041.4 130.99
-2 1 2 2064.69 130.89
-2 1 2 2128.69 130.99
-2 1 2 2043 131.09
1 -1 -2 218.98 15
1 -1 -2 244.48 15.5
1 -1 -2 207.28 15.3
1 -1 -2 245.78 15.4
1 -1 -2 238.88 15.4
-1 1 2 237.18 15.4
-1 1 2 243.28 15.5
-1 1 2 225.98 15.4
-1 1 2 207.48 15
-1 1 2 248.78 15.4
0 -1 -2 3643.04 230.48
0 -1 -2 3319.87 230.28
0 -1 -2 3928.51 230.58
0 -1 -2 3651.23 230.18
0 -1 -2 3651.33 230.48
0 1 2 3598.94 230.48
0 1 2 3720.13 230.58
0 1 2 3928.11 230.58
0 1 2 3258.27 230.28
-1 -1 -2 449.36 32.5
-1 -1 -2 515.65 32.2
-1 -1 -2 489.15 32.3
-1 -1 -2 561.84 32.5
-1 -1 -2 517.55 32.5
1 1 2 439.56 32.3
1 1 2 582.84 32.5
1 1 2 514.15 32.2
1 1 2 485.85 32.5
-2 -1 -2 203.68 13.3
-2 -1 -2 205.18 13.4
-2 -1 -2 223.48 13.2
-2 -1 -2 185.08 13
-2 -1 -2 202.88 13.4
2 1 2 227.18 13.2
2 1 2 179.28 13.4
2 1 2 180.48 13
2 1 2 173.48 13.2
2 1 2 218.18 13.4
-3 -1 -2 592.84 41.9
-3 -1 -2 601.94 41.9
-3 -1 -2 616.94 41.9
-3 -1 -2 713.13 42.3
-3 -1 -2 694.53 42.4
3 1 2 682.63 42.4
3 1 2 578.34 41.9
3 1 2 685.63 42
3 1 2 721.73 42.4
-4 -1 -2 64.19 5.4
-4 -1 -2 65.89 5.6
-4 -1 -2 73.39 6.4
-4 -1 -2 72.59 5.7
-4 -1 -2 66.59 5.5
-4 -1 -2 84.49 6.5
4 1 2 73.29 6.3
4 1 2 68.09 5.4
4 1 2 61.49 6.3
4 1 2 74.29 5.8
-5 -1 -2 6.7 4.2
-5 -1 -2 20.9 3.6
-5 -1 -2 12.5 3.4
-5 -1 -2 11.3 3.5
-5 -1 -2 8.6 3.4
5 1 2 9.9 3.4
5 1 2 18.6 4.1
-6 -1 -2 957.2 61.89
-6 -1 -2 975.9 62.69
-6 -1 -2 952.6 62.49
-6 -1 -2 921.91 61.79
-6 -1 -2 961 61.89
6 1 2 962 61.69
6 1 2 945.51 62.59
6 1 2 1020.4 62.69
6 1 2 921.11 61.89
-7 -1 -2 376.06 26.1
-7 -1 -2 416.86 26.5
-7 -1 -2 351.36 26.8
-7 -1 -2 383.66 26.3
-7 -1 -2 390.56 27.3
7 1 2 396.06 26
7 1 2 444.86 27.4
7 1 2 388.36 26.4
7 1 2 354.16 26.9
-8 -1 -2 0.5 4.1
-8 -1 -2 6.7 4.1
-8 -1 -2 1 2.8
-8 -1 -2 -7.2 3.3
8 1 2 2.5 3.2
8 1 2 2.4 3.9
8 1 2 -1 3.8
8 1 2 4.1 3.5
-9 -1 -2 4 3.2
-9 -1 -2 2.7 4.5
-9 -1 -2 -2.4 4
-9 -1 -2 8.2 4.7
9 1 2 1.3 4.3
9 1 2 4.9 4
9 1 2 4.5 3.7
9 1 2 -0.5 4.6
-10 -1 -2 361.76 25.4
-10 -1 -2 376.96 23.4
-10 -1 -2 272.97 25.8
-10 -1 -2 325.97 23.8
-10 -1 -2 321.77 22.9
10 1 2 353.26 23.4
10 1 2 312.37 22.9
10 1 2 322.37 23.8
10 1 2 298.57 24.6
-11 -1 -2 127.09 14.4
-11 -1 -2 142.49 15.7
-11 -1 -2 161.38 13.3
-11 -1 -2 162.28 13
11 1 2 141.89 12.7
11 1 2 158.18 15.5
11 1 2 171.28 13.8
11 1 2 185.88 14.5
-12 -1 -2 69.49 10.8
-12 -1 -2 64.99 12.5
12 1 2 51.29 12.4
12 1 2 87.49 9.1
12 1 2 71.09 10.6
12 1 2 64.89 9.9
-13 -1 -2 -0.4 5.2
-13 -1 -2 -1.9 6.6
-13 -1 -2 -3.5 7.6
13 1 2 -0.3 6
13 1 2 4.6 6.5
13 1 2 -1.2 6.1
13 1 2 1.8 4.9
-14 -1 -2 35.5 8.4
-14 -1 -2 16.8 8.5
14 1 2 35.2 9.7
14 1 2 17.9 7.5
14 1 2 24.6 8.3
12 -2 -2 14.9 9.9
12 -2 -2 9.3 7
12 -2 -2 25.6 7.7
12 -2 -2 26.6 8.6
-12 2 2 16.5 8.1
-12 2 2 16.8 7.4
11 -2 -2 108.39 12.5
11 -2 -2 95.29 12.5
11 -2 -2 63.29 12.4
11 -2 -2 67.49 12.2
11 -2 -2 119.09 10.4
-11 2 2 93.49 11.6
-11 2 2 77.29 13
10 -2 -2 27.5 7.4
10 -2 -2 55.59 9
10 -2 -2 39.4 7.3
10 -2 -2 45.7 9.8
10 -2 -2 53.49 9.4
9 -2 -2 90.69 10.5
9 -2 -2 119.09 11.1
9 -2 -2 103.09 11.2
9 -2 -2 99.39 10.9
9 -2 -2 101.19 9.3
-9 2 2 73.09 12.2
-9 2 2 97.39 10.2
-9 2 2 79.29 11.9
-9 2 2 85.69 11.6
8 -2 -2 55.69 8.4
8 -2 -2 52.39 8.2
8 -2 -2 63.99 9
8 -2 -2 58.89 8.2
8 -2 -2 48.9 6.4
8 -2 -2 43.7 7.9
-8 2 2 51.69 8.7
-8 2 2 48.7 8.6
-8 2 2 70.99 8.2
-8 2 2 56.09 9.2
7 -2 -2 205.18 14.7
7 -2 -2 195.38 15.5
7 -2 -2 218.08 15.6
7 -2 -2 198.88 15.6
7 -2 -2 181.18 16.4
7 -2 -2 219.38 16
-7 2 2 184.58 16.4
-7 2 2 193.58 15.7
-7 2 2 209.18 16.2
-7 2 2 201.48 15.4
6 -2 -2 91.99 8.7
6 -2 -2 100.49 9.1
6 -2 -2 82.89 8.6
6 -2 -2 71.89 9.5
6 -2 -2 83.29 7.8
-6 2 2 112.09 9
-6 2 2 115.79 9.8
-6 2 2 89.49 9
-6 2 2 96.09 9.7
5 -2 -2 577.44 38.9
5 -2 -2 588.54 39.5
5 -2 -2 582.84 38.4
5 -2 -2 587.64 38.7
-5 2 2 535.85 38.6
-5 2 2 636.64 39.1
-5 2 2 621.24 39
-5 2 2 542.45 39.3
4 -2 -2 495.35 33.2
4 -2 -2 527.95 33.3
4 -2 -2 449.76 33.2
4 -2 -2 484.95 32.9
4 -2 -2 519.75 33.9
-4 2 2 529.25 33.4
-4 2 2 499.25 33.3
-4 2 2 536.25 33
-4 2 2 484.35 33.3
-4 2 2 481.45 33.7
3 -2 -2 -1.3 2
3 -2 -2 1.7 2.4
3 -2 -2 -1.8 1.8
3 -2 -2 0.4 2.1
-3 2 2 -1.1 2.1
-3 2 2 1.2 2.2
-3 2 2 -1.4 2
-3 2 2 1.3 1.6
-3 2 2 0.7 2.2
2 -2 -2 1548.25 96.29
2 -2 -2 1433.06 95.99
2 -2 -2 1453.95 96.09
2 -2 -2 1599.54 96.49
2 -2 -2 1463.35 96.19
-2 2 2 1431.56 95.99
-2 2 2 1542.05 96.09
-2 2 2 1568.24 96.29
1 -2 -2 154.78 11.2
1 -2 -2 162.78 11.2
1 -2 -2 155.18 11
1 -2 -2 171.28 10.9
1 -2 -2 161.18 11
-1 2 2 163.58 11
-1 2 2 151.78 10.8
-1 2 2 180.58 11.3
-1 2 2 152.48 11
-1 2 2 152.78 11.3
0 -2 -2 36.1 3.4
0 -2 -2 34.9 3
0 -2 -2 35.1 3.1
0 -2 -2 30.7 3.4
0 -2 -2 33.4 3.1
0 2 2 35 3.6
0 2 2 34.1 3.2
0 2 2 37.1 3
0 2 2 36.3 3.2
0 2 2 35.4 3.2
-1 -2 -2 1338.67 95.39
-1 -2 -2 1494.25 95.19
-1 -2 -2 1728.23 95.39
-1 -2 -2 1516.15 95.49
1 2 2 1416.16 95.49
-2 -2 -2 1.7 1.2
-2 -2 -2 1.4 1.2
-2 -2 -2 0.7 1.1
-2 -2 -2 2.7 1.4
-2 -2 -2 0.6 1.5
2 2 2 1.6 1.5
2 2 2 0.6 1
2 2 2 1 1.1
2 2 2 0.1 1.5
2 2 2 1.2 1.3
-3 -2 -2 4846.92 308.17
-3 -2 -2 5309.27 308.27
-3 -2 -2 4709.13 307.97
3 2 2 4991.5 308.27
3 2 2 4630.64 307.77
3 2 2 4637.84 307.87
-4 -2 -2 1355.66 87.69
-4 -2 -2 1366.16 87.39
4 2 2 1444.16 87.79
4 2 2 1322.67 87.79
4 2 2 1338.27 88.09
4 2 2 1408.66 87.89
-5 -2 -2 144.09 11
-5 -2 -2 140.39 10.3
-5 -2 -2 132.39 9.8
-5 -2 -2 146.39 11.3
-5 -2 -2 143.39 9.9
-5 -2 -2 131.99 10.5
5 2 2 146.99 11.5
5 2 2 138.79 10.5
5 2 2 156.88 11
5 2 2 140.29 10.4
-6 -2 -2 42.5 6.1
-6 -2 -2 40.9 5.4
-6 -2 -2 34.6 4.4
-6 -2 -2 36.6 5.5
-6 -2 -2 38.6 4.3
-6 -2 -2 38.5 6.1
6 2 2 44.9 6.9
6 2 2 43.5 5.5
6 2 2 34.2 7.7
6 2 2 37.9 5.5
-7 -2 -2 345.97 25.7
-7 -2 -2 398.76 25.7
-7 -2 -2 402.56 26.5
-7 -2 -2 396.36 27.1
-7 -2 -2 388.66 26.9
-7 -2 -2 409.96 26.4
7 2 2 372.66 26.3
7 2 2 394.46 26.7
7 2 2 347.37 26.9
7 2 2 433.86 27.2
-8 -2 -2 335.37 22.9
-8 -2 -2 335.77 23.7
-8 -2 -2 340.67 22.2
-8 -2 -2 310.57 22.9
-8 -2 -2 333.07 23.8
-8 -2 -2 319.27 22.2
8 2 2 354.66 23.9
8 2 2 310.47 23.8
8 2 2 341.57 22.9
8 2 2 308.77 22.8
-9 -2 -2 35.9 7.6
-9 -2 -2 34.6 7.4
-9 -2 -2 35.4 5.4
-9 -2 -2 46.8 6.5
-9 -2 -2 44.1 5.7
-9 -2 -2 38.6 6.6
9 2 2 33.4 6.4
9 2 2 49.3 8.3
9 2 2 43.8 8.4
9 2 2 44.7 6.4
-10 -2 -2 16.9 5.2
-10 -2 -2 28.2 7.5
-10 -2 -2 34.3 5.4
-10 -2 -2 25.2 5.9
10 2 2 23.2 6.9
10 2 2 27.5 7.3
10 2 2 25.4 6.2
10 2 2 27.9 8.2
-11 -2 -2 28 8.7
-11 -2 -2 37.2 7.5
-11 -2 -2 49 6.6
-11 -2 -2 45.1 10.2
11 2 2 50.59 8.8
11 2 2 50.49 9.8
11 2 2 43.7 8.5
-12 -2 -2 22.1 7.3
-12 -2 -2 13 11.9
-12 -2 -2 29.8 6.3
12 2 2 31.3 8.4
12 2 2 17.1 6.6
12 2 2 8.1 4.9
12 2 2 15.4 7.3
-13 -2 -2 31.1 10.7
-13 -2 -2 63.89 8.3
-13 -2 -2 41.9 12.6
13 2 2 67.39 12.3
13 2 2 55.29 11
13 2 2 62.49 9.8
13 2 2 92.69 12
-14 -2 -2 -1 4.8
-14 -2 -2 10.8 8.2
14 2 2 2.5 6.9
14 2 2 3.4 6.3
14 2 2 10.2 7.4
12 -3 -2 73.59 13.1
12 -3 -2 86.89 10
12 -3 -2 69.09 12.1
-12 3 2 69.99 13.3
-12 3 2 70.99 13.3
11 -3 -2 31.2 9.6
11 -3 -2 11.8 6.7
11 -3 -2 13.5 5.3
11 -3 -2 8.2 6.8
-11 3 2 4.6 7.2
-11 3 2 11 6.7
10 -3 -2 121.39 11.4
10 -3 -2 103.79 13.4
10 -3 -2 113.99 14.2
10 -3 -2 111.29 14.1
-10 3 2 156.58 16.1
-10 3 2 152.98 13.4
9 -3 -2 2.1 3.3
9 -3 -2 10 5.7
9 -3 -2 -4 5
9 -3 -2 -1 4.7
9 -3 -2 -1.3 4.5
-9 3 2 -3.6 5.1
-9 3 2 -3.3 5.4
8 -3 -2 75.09 8.8
8 -3 -2 66.39 9.2
8 -3 -2 61.59 7.4
8 -3 -2 93.29 11.1
8 -3 -2 64.49 9.7
8 -3 -2 73.29 9.1
-8 3 2 62.29 10.4
-8 3 2 82.89 9.4
-8 3 2 62.19 9.9
-8 3 2 88.39 9.4
7 -3 -2 221.28 17.3
7 -3 -2 253.17 17
7 -3 -2 219.18 17.7
7 -3 -2 223.98 17.2
7 -3 -2 200.18 17.9
7 -3 -2 227.88 16.2
-7 3 2 215.68 17.9
-7 3 2 233.68 17.4
-7 3 2 224.28 17.5
-7 3 2 234.28 18.4
6 -3 -2 184.08 15.1
6 -3 -2 219.08 16.4
6 -3 -2 200.78 15.5
6 -3 -2 187.58 14.3
6 -3 -2 205.78 15.2
-6 3 2 196.68 15.8
-6 3 2 204.58 15.8
-6 3 2 219.48 15.6
-6 3 2 183.48 15.2
5 -3 -2 568.54 42.6
5 -3 -2 636.24 43.6
5 -3 -2 658.93 42.3
5 -3 -2 697.23 43.2
5 -3 -2 631.54 42.8
-5 3 2 712.03 43.1
-5 3 2 674.73 43.1
-5 3 2 599.54 43.3
-5 3 2 634.64 43.1
-5 3 2 650.13 42.3
4 -3 -2 179.68 13
4 -3 -2 149.19 12.1
4 -3 -2 157.88 11.7
4 -3 -2 146.69 13
4 -3 -2 155.58 12.3
-4 3 2 167.98 12.7
-4 3 2 157.08 12.6
-4 3 2 169.48 11.7
-4 3 2 170.98 12.8
-4 3 2 173.68 13.2
3 -3 -2 124.69 10.1
3 -3 -2 127.39 10.2
3 -3 -2 148.79 10.8
3 -3 -2 141.19 10.5
3 -3 -2 128.69 10.9
-3 3 2 150.68 10.7
-3 3 2 138.09 11.1
-3 3 2 145.49 10
-3 3 2 134.09 11.7
-3 3 2 133.49 11
2 -3 -2 1 2
2 -3 -2 0 1.6
2 -3 -2 -0.9 1.8
2 -3 -2 1.9 2.1
2 -3 -2 3.5 2.4
-2 3 2 -0.4 2.1
-2 3 2 -0.7 1.7
-2 3 2 0.1 2.2
-2 3 2 0.1 1.4
-2 3 2 0.3 1.9
1 -3 -2 1238.68 77.59
1 -3 -2 1197.28 77.49
1 -3 -2 1288.87 77.99
1 -3 -2 1176.58 77.69
1 -3 -2 1131.29 77.69
-1 3 2 1251.77 77.59
-1 3 2 1309.07 77.79
-1 3 2 1122.79 77.89
-1 3 2 1193.98 77.49
0 -3 -2 384.06 23.9
0 -3 -2 377.36 24
0 -3 -2 337.87 24
0 -3 -2 383.36 23.9
0 -3 -2 352.16 23.7
0 3 2 360.86 23.9
0 3 2 335.17 23.7
0 3 2 364.26 24.2
0 3 2 374.36 23.9
0 3 2 379.56 23.9
-1 -3 -2 53.89 4.3
-1 -3 -2 52.69 4.6
-1 -3 -2 45.2 4.4
-1 -3 -2 46.2 3.6
1 3 2 46.5 4.2
1 3 2 54.19 4.4
1 3 2 55.29 4.4
1 3 2 49.9 3.6
1 3 2 42.9 4.4
1 3 2 56.39 4.5
-2 -3 -2 903.01 53.79
-2 -3 -2 942.41 54.09
-2 -3 -2 870.81 53.79
-2 -3 -2 781.32 53.59
2 3 2 837.82 53.69
2 3 2 751.72 53.59
2 3 2 797.12 53.89
2 3 2 819.02 53.79
-3 -3 -2 580.54 38.1
-3 -3 -2 607.14 38.1
-4 -3 -2 420.86 28.6
-4 -3 -2 421.36 28.1
-4 -3 -2 463.25 29
-4 -3 -2 430.76 28.9
4 3 2 462.05 28.6
4 3 2 438.46 29
4 3 2 423.66 28.7
4 3 2 453.45 28.8
4 3 2 474.55 29
4 3 2 389.16 28
-5 -3 -2 1053.99 62.79
-5 -3 -2 972.5 62.79
-5 -3 -2 994.8 61.79
-5 -3 -2 876.31 61.79
5 3 2 940.51 62.69
5 3 2 1056.39 62.69
5 3 2 912.21 62.99
5 3 2 956.7 62.59
-6 -3 -2 489.15 32
-6 -3 -2 500.75 33.3
-6 -3 -2 499.05 33.3
-6 -3 -2 519.85 33.3
-6 -3 -2 502.75 32.1
6 3 2 536.55 33.3
6 3 2 435.46 33.3
6 3 2 496.65 33
-7 -3 -2 1206.28 76.49
-7 -3 -2 1046.1 76.49
-7 -3 -2 1337.87 78.09
-7 -3 -2 1126.29 77.89
-7 -3 -2 1317.87 77.59
-7 -3 -2 1105.09 77.59
7 3 2 1063.39 77.89
7 3 2 1181.88 77.59
7 3 2 1307.17 77.89
7 3 2 1303.77 77.69
-8 -3 -2 2.4 3.4
-8 -3 -2 2.3 3.5
-8 -3 -2 -2.6 3.1
-8 -3 -2 0.4 2.1
-8 -3 -2 0.9 2.2
8 3 2 0.9 3.7
8 3 2 -5.7 3.5
8 3 2 -0.9 3.8
8 3 2 -1.1 3.1
-9 -3 -2 62.69 5.6
-9 -3 -2 60.99 7.8
-9 -3 -2 54.79 8.3
-9 -3 -2 58.79 8.1
-9 -3 -2 60.19 7.6
-9 -3 -2 46.1 5.6
9 3 2 56.29 8.5
9 3 2 66.39 7.7
9 3 2 54.29 8.4
9 3 2 62.99 8
-10 -3 -2 72.19 7.7
-10 -3 -2 90.09 7.2
-10 -3 -2 67.19 10.5
-10 -3 -2 73.69 9.1
-10 -3 -2 73.09 9.3
-10 -3 -2 87.89 10
10 3 2 89.49 9.5
10 3 2 89.29 11.3
10 3 2 100.19 10.8
10 3 2 68.79 9.6
-11 -3 -2 99.29 11.9
-11 -3 -2 109.99 8.9
-11 -3 -2 86.99 11.3
-11 -3 -2 97.49 8.9
11 3 2 107.59 11.1
11 3 2 107.09 10.9
11 3 2 115.09 12.5
11 3 2 100.19 12.4
-12 -3 -2 283.67 21.5
-12 -3 -2 311.47 25.1
-12 -3 -2 351.56 21.8
12 3 2 306.37 24.8
12 3 2 349.47 24.3
12 3 2 291.57 23.5
-13 -3 -2 9.5 4.1
-13 -3 -2 -0.7 5.2
-13 -3 -2 8.9 7.5
13 3 2 12.8 7.5
13 3 2 26 8.8
13 3 2 6 7
-14 -3 -2 35.4 10.2
14 3 2 58.59 11.5
14 3 2 47.8 11.3
14 3 2 60.69 12.5
11 -4 -2 185.88 19
11 -4 -2 189.28 16.3
11 -4 -2 193.38 18.2
-11 4 2 214.18 20.6
-11 4 2 252.07 20.6
10 -4 -2 1 4.2
10 -4 -2 -0.7 6.1
10 -4 -2 -6.4 6.5
10 -4 -2 0.2 5.7
-10 4 2 6.7 7.2
-10 4 2 -9.4 6.4
9 -4 -2 132.69 13.3
9 -4 -2 113.19 12.3
9 -4 -2 128.69 12.9
9 -4 -2 114.29 14.6
9 -4 -2 136.99 11
-9 4 2 118.69 16.4
-9 4 2 148.19 13.9
8 -4 -2 117.29 11.4
8 -4 -2 116.49 9.4
8 -4 -2 103.39 11.8
8 -4 -2 105.09 11.1
8 -4 -2 116.89 10.8
-8 4 2 87.99 12.6
-8 4 2 116.09 12.5
-8 4 2 100.29 12
-8 4 2 79.09 12
7 -4 -2 38.8 8.3
7 -4 -2 37.5 6.6
7 -4 -2 35.3 7.1
7 -4 -2 44.7 5.3
7 -4 -2 27.8 9
-7 4 2 33.1 7.3
-7 4 2 42.3 7.7
-7 4 2 36.1 7.4
-7 4 2 42.7 8.6
6 -4 -2 919.61 69.09
6 -4 -2 1105.79 70.09
6 -4 -2 1167.08 69.89
6 -4 -2 1028.3 69.29
6 -4 -2 1021.8 68.49
-6 4 2 1083.19 69.49
-6 4 2 1169.88 69.99
-6 4 2 1083.69 69.59
-6 4 2 962.9 69.79
5 -4 -2 549.35 35.7
5 -4 -2 556.64 37
5 -4 -2 502.35 36.3
5 -4 -2 533.85 36.5
5 -4 -2 565.64 37.4
-5 4 2 572.44 36.8
-5 4 2 547.95 37.4
-5 4 2 572.94 35.9
-5 4 2 484.75 36.6
-5 4 2 550.44 36.7
4 -4 -2 880.11 66.29
4 -4 -2 922.61 65.79
4 -4 -2 891.01 66.39
4 -4 -2 1149.19 67.09
-4 4 2 1171.18 67.29
-4 4 2 1036.6 66.89
-4 4 2 1060.89 66.69
-4 4 2 1055.19 65.99
-4 4 2 1051.19 66.59
3 -4 -2 17.4 4.1
3 -4 -2 14.9 3.3
3 -4 -2 17.6 6
3 -4 -2 19.1 4.6
3 -4 -2 14.9 4
-3 4 2 11.9 3.8
-3 4 2 14.2 4.5
-3 4 2 18.8 3.5
-3 4 2 15.3 4.7
-3 4 2 18.1 5.1
2 -4 -2 10.5 4
2 -4 -2 13.9 3.7
2 -4 -2 5.3 3.1
2 -4 -2 8.7 3
-2 4 2 13.2 3
-2 4 2 13.2 4.2
1 -4 -2 108.59 8.1
1 -4 -2 109.19 8.1
1 -4 -2 98.49 8
1 -4 -2 109.79 8.7
-1 4 2 100.49 7.7
-1 4 2 108.29 8.1
-1 4 2 86.59 8
-1 4 2 103.99 8
-1 4 2 100.69 8.5
0 -4 -2 143.59 10.8
0 -4 -2 123.39 10.7
0 -4 -2 142.69 10.2
0 -4 -2 146.69 10.5
0 4 2 167.58 10.6
0 4 2 161.48 10.6
0 4 2 167.98 10.5
0 4 2 137.89 10.9
0 4 2 127.29 10.1
-1 -4 -2 4894.31 288.27
-1 -4 -2 4804.12 288.17
-1 -4 -2 3993.5 288.17
-1 -4 -2 4080.89 287.47
1 4 2 4342.77 288.07
1 4 2 5051.19 288.17
1 4 2 4879.51 288.17
1 4 2 4244.78 287.47
-2 -4 -2 686.83 44
-2 -4 -2 649.83 44.3
-2 -4 -2 683.43 44.2
2 4 2 679.13 44.3
2 4 2 618.54 44.1
2 4 2 685.73 44.1
2 4 2 772.12 44.3
-3 -4 -2 422.96 30.7
-3 -4 -2 542.75 31.5
-3 -4 -2 462.75 31.2
-3 -4 -2 508.45 31.3
3 4 2 508.65 31.4
3 4 2 500.85 31.2
3 4 2 428.86 31.2
3 4 2 430.16 30.7
-4 -4 -2 39.3 3.6
-4 -4 -2 50.19 5.4
-4 -4 -2 38.5 3.9
-4 -4 -2 46.5 5
4 4 2 39.9 3.6
4 4 2 40 5
4 4 2 46 5.4
4 4 2 44.8 4
4 4 2 47.5 4.9
-5 -4 -2 55.29 6.3
-6 -4 -2 262.57 18.3
-6 -4 -2 265.77 18.8
-6 -4 -2 251.07 18.7
6 4 2 279.27 18.8
6 4 2 265.57 18.3
6 4 2 253.87 18.8
6 4 2 259.87 18.5
6 4 2 263.47 18.7
-8 -4 -2 877.31 60.89
-8 -4 -2 977.6 61.49
-8 -4 -2 941.21 61.29
8 4 2 953.2 60.99
8 4 2 953.2 61.09
8 4 2 865.61 61.29
8 4 2 948.81 61.09
-9 -4 -2 67.79 8
-9 -4 -2 78.69 8.1
-9 -4 -2 54.59 7.3
-9 -4 -2 53.59 9
9 4 2 63.69 8.1
9 4 2 34.9 8.2
9 4 2 49.99 7.7
9 4 2 57.19 8.2
-10 -4 -2 8.7 4.8
-10 -4 -2 8 5
-10 -4 -2 14.1 5.3
-10 -4 -2 14.2 5.1
10 4 2 12.9 5.9
10 4 2 12.1 5.1
10 4 2 14.7 5
10 4 2 23.5 5.3
-11 -4 -2 20 6.1
-11 -4 -2 46.5 8.6
-11 -4 -2 31.1 8
11 4 2 28.5 6.7
11 4 2 14.8 5.9
11 4 2 36.3 8
11 4 2 25.2 7.1
-12 -4 -2 21.7 7.1
12 4 2 15.4 7
12 4 2 31.4 8.7
12 4 2 16.5 7.6
-13 -4 -2 138.49 17.9
13 4 2 191.88 16.8
13 4 2 199.18 18
-14 -4 -2 2.2 7.3
14 4 2 -5.9 6.8
14 4 2 4.7 7.3
14 4 2 -11.8 6.9
11 -5 -2 4.1 7.3
11 -5 -2 8.1 5
11 -5 -2 13.1 6.9
-11 5 2 8.4 8.2
-11 5 2 6.1 8
10 -5 -2 143.19 11
10 -5 -2 123.49 13.8
10 -5 -2 100.99 12.5
10 -5 -2 131.89 14.2
-10 5 2 110.39 15.7
-10 5 2 99.99 23.6
9 -5 -2 2.5 5.8
9 -5 -2 11.6 6.5
9 -5 -2 7.9 3.9
-9 5 2 12.4 7.8
-9 5 2 14.3 7.2
8 -5 -2 65.19 13
8 -5 -2 108.99 11.3
8 -5 -2 107.79 8.8
8 -5 -2 100.69 10.5
8 -5 -2 84.59 11.7
-8 5 2 113.99 12.4
-8 5 2 85.39 12.5
7 -5 -2 151.78 15.9
7 -5 -2 192.18 13.4
7 -5 -2 176.08 15.3
7 -5 -2 167.98 16.5
7 -5 -2 189.08 15.1
-7 5 2 204.38 16.5
-7 5 2 169.78 16.2
-7 5 2 162.58 16
-7 5 2 202.88 16.1
6 -5 -2 59.79 5.8
6 -5 -2 49.8 9
6 -5 -2 48.9 7.6
6 -5 -2 49.99 8.8
6 -5 -2 53.99 7.2
-6 5 2 51.19 7.9
-6 5 2 44.3 8
-6 5 2 60.69 8.9
-6 5 2 61.19 9.3
-6 5 2 59.59 8.9
5 -5 -2 519.35 36.3
5 -5 -2 493.15 35.6
5 -5 -2 521.95 34.7
5 -5 -2 513.85 35.8
5 -5 -2 554.14 36.5
-5 5 2 553.24 36.2
-5 5 2 493.65 36.1
-5 5 2 565.24 35
-5 5 2 557.54 36.6
-5 5 2 508.45 35.7
4 -5 -2 18.3 4.8
4 -5 -2 16.4 4.8
4 -5 -2 14.7 4.5
4 -5 -2 16.2 4.9
4 -5 -2 19.9 3.6
-4 5 2 27.9 5.7
-4 5 2 18.9 3.9
-4 5 2 20.1 5.9
-4 5 2 23.5 6.1
-4 5 2 10.6 4.2
3 -5 -2 37.4 6.6
3 -5 -2 31.8 5.1
3 -5 -2 38.5 5.3
3 -5 -2 35.1 4.3
3 -5 -2 30.3 6.6
-3 5 2 31.9 5.6
-3 5 2 28.3 5.4
-3 5 2 37.3 4.5
-3 5 2 34.6 5.5
-3 5 2 33.7 5.8
2 -5 -2 20.8 3.6
2 -5 -2 22 5.2
2 -5 -2 23.3 4.2
2 -5 -2 15.1 4.3
2 -5 -2 14.7 3.9
-2 5 2 21 4.8
-2 5 2 18.3 4.6
-2 5 2 19.1 3.6
-2 5 2 34.1 5.7
1 -5 -2 233.18 17
1 -5 -2 225.18 16.6
1 -5 -2 245.08 17
1 -5 -2 247.88 16.9
1 -5 -2 255.67 17.8
-1 5 2 250.07 17.6
-1 5 2 257.27 17.2
-1 5 2 228.98 16.9
-1 5 2 235.18 17.1
-1 5 2 258.97 16.8
0 -5 -2 1115.69 66.69
0 -5 -2 1050.89 66.49
0 -5 -2 957.8 66.09
0 -5 -2 985.1 66.29
0 -5 -2 940.71 65.79
0 5 2 1039.7 66.09
0 5 2 1122.39 66.49
0 5 2 986 66.49
0 5 2 1085.29 66.39
0 5 2 997 65.89
-1 -5 -2 2.8 2.5
-1 -5 -2 7.8 2.1
-1 -5 -2 8.2 2.8
-1 -5 -2 4.9 2.5
1 5 2 2.7 2.5
1 5 2 7.3 2.7
1 5 2 1.9 2.7
1 5 2 2.9 1.4
1 5 2 3.9 2.4
-2 -5 -2 780.62 55.79
-2 -5 -2 813.72 55.79
-2 -5 -2 924.51 55.79
2 5 2 877.51 55.99
2 5 2 893.61 55.99
2 5 2 882.21 55.79
-3 -5 -2 499.05 35.6
-3 -5 -2 559.74 35.2
-3 -5 -2 546.95 35.6
-3 -5 -2 547.15 35.7
3 5 2 565.04 35.8
3 5 2 586.94 35.6
3 5 2 476.05 35.6
-4 -5 -2 8.8 2.7
-4 -5 -2 10.5 3.3
-4 -5 -2 8.3 3.1
-4 -5 -2 5.6 3.1
-4 -5 -2 11.5 2.1
4 5 2 11.7 2.9
4 5 2 5.8 3.5
4 5 2 9 2.2
4 5 2 9.5 3.1
-5 -5 -2 275.47 18.4
-5 -5 -2 277.47 19.4
-5 -5 -2 266.47 19.4
5 5 2 264.37 18.3
5 5 2 310.67 19.7
5 5 2 258.47 19.4
5 5 2 281.17 19.3
5 5 2 267.97 19.2
-6 -5 -2 62.09 6.7
-6 -5 -2 64.59 7.4
-6 -5 -2 54.69 5.9
6 5 2 53.99 6.3
6 5 2 54.79 6.5
6 5 2 58.09 7.4
6 5 2 63.09 5.9
6 5 2 62.49 6.8
-7 -5 -2 910.41 60.19
-7 -5 -2 922.01 60.99
-7 -5 -2 903.01 60.79
7 5 2 984 60.29
7 5 2 909.11 60.59
7 5 2 912.21 60.99
7 5 2 980.3 60.79
7 5 2 889.31 60.49
-8 -5 -2 4.2 4.3
-8 -5 -2 10.5 4.5
8 5 2 8.4 4.6
8 5 2 5.2 3.9
8 5 2 2 3.7
8 5 2 22.8 6.7
8 5 2 7.5 4.4
-9 -5 -2 372.56 25.6
-9 -5 -2 347.87 26
-9 -5 -2 352.16 26
9 5 2 386.56 25.8
9 5 2 360.16 25.9
9 5 2 367.76 25.6
9 5 2 346.97 26.2
-10 -5 -2 10 5
-10 -5 -2 4.5 4.3
-10 -5 -2 10.2 5.5
10 5 2 5.2 5.6
10 5 2 7.4 4.5
10 5 2 9.9 5
10 5 2 8.2 5.4
-11 -5 -2 11.9 5.4
-11 -5 -2 15.1 5.9
11 5 2 15.1 5.6
11 5 2 15 5.6
11 5 2 8.9 6.2
11 5 2 12.5 6.5
-12 -5 -2 31.6 8.9
-12 -5 -2 29.7 9.2
12 5 2 38.3 9
12 5 2 26.1 7.6
-13 -5 -2 2.5 6.7
13 5 2 -0.3 6.5
13 5 2 -11.1 6.7
-14 -5 -2 89.39 13.5
14 5 2 121.59 13.8
14 5 2 101.49 14.3
10 -6 -2 1.7 6.3
10 -6 -2 6 6.6
10 -6 -2 17.9 6
-10 6 2 -3 7.6
-10 6 2 12 8.1
9 -6 -2 322.67 21.4
9 -6 -2 321.47 22.8
9 -6 -2 302.87 23.7
9 -6 -2 267.87 23.9
-9 6 2 332.27 25.1
-9 6 2 286.47 25
8 -6 -2 112.19 9.5
8 -6 -2 96.49 12.8
8 -6 -2 99.09 12
-8 6 2 118.79 13.8
-8 6 2 135.29 15.3
7 -6 -2 157.38 14.1
7 -6 -2 188.38 15.1
7 -6 -2 167.38 12.2
-7 6 2 147.99 15
-7 6 2 176.28 12.8
-7 6 2 122.59 19.2
-7 6 2 152.88 15.5
6 -6 -2 201.98 16.1
6 -6 -2 205.28 14.2
6 -6 -2 168.78 17.1
6 -6 -2 171.08 17.4
6 -6 -2 193.68 15.6
-6 6 2 192.28 16.4
-6 6 2 194.88 16.7
-6 6 2 206.68 17.2
-6 6 2 191.38 16.9
-6 6 2 228.98 14.9
5 -6 -2 67.79 8.2
5 -6 -2 71.69 9.5
5 -6 -2 50.69 8.7
5 -6 -2 81.39 7.9
5 -6 -2 60.09 6
-5 6 2 50.79 8.5
-5 6 2 61.79 9.1
-5 6 2 78.09 8.7
-5 6 2 68.09 7.4
-5 6 2 65.99 9.1
4 -6 -2 292.77 22.4
4 -6 -2 286.37 21
4 -6 -2 271.67 21.2
4 -6 -2 290.87 20.1
4 -6 -2 306.27 21.9
-4 6 2 317.47 21.9
-4 6 2 295.97 21.8
-4 6 2 275.17 21.8
-4 6 2 318.37 21.7
-4 6 2 312.57 20.5
3 -6 -2 21.2 5.2
3 -6 -2 20.5 4.9
3 -6 -2 19.8 6.5
3 -6 -2 26.3 3.8
3 -6 -2 26.7 6.1
-3 6 2 38.9 5.9
-3 6 2 15.9 4.2
-3 6 2 12.2 4.4
-3 6 2 21 5.6
-3 6 2 29.5 6.2
2 -6 -2 92.59 8.5
2 -6 -2 97.89 9.8
2 -6 -2 91.09 7.7
2 -6 -2 102.39 8.6
2 -6 -2 91.89 10
-2 6 2 94.99 8.6
-2 6 2 83.19 8.6
-2 6 2 100.69 9.3
-2 6 2 101.29 9.1
-2 6 2 88.49 7.8
1 -6 -2 514.15 33.7
1 -6 -2 489.35 33
1 -6 -2 458.65 33.3
1 -6 -2 484.65 34
1 -6 -2 533.95 33.3
-1 6 2 488.25 34
-1 6 2 500.75 33.5
-1 6 2 531.95 33.2
-1 6 2 492.95 33.3
-1 6 2 520.95 33.8
0 -6 -2 915.81 54.79
0 -6 -2 816.32 54.29
0 -6 -2 720.63 54.69
0 -6 -2 943.01 55.39
0 -6 -2 721.03 54.79
0 6 2 771.32 54.79
0 6 2 928.81 55.39
0 6 2 745.23 54.89
0 6 2 899.51 54.79
0 6 2 965.8 54.59
-1 -6 -2 922.11 60.29
-1 -6 -2 882.21 60.29
-1 -6 -2 1072.99 60.99
-1 -6 -2 913.21 59.39
1 6 2 963.6 60.59
1 6 2 913.11 60.49
1 6 2 923.81 60.29
1 6 2 894.41 60.29
1 6 2 888.61 59.49
2 6 2 462.95 31.1
-3 -6 -2 385.46 26.2
-3 -6 -2 398.76 25.9
-3 -6 -2 362.36 26.3
3 6 2 408.76 26.3
3 6 2 362.56 25.9
3 6 2 374.26 26.4
3 6 2 413.66 26.4
-4 -6 -2 124.09 10.1
-4 -6 -2 109.49 8.8
-4 -6 -2 110.59 9.9
-4 -6 -2 121.79 10
4 6 2 140.99 10.3
4 6 2 105.39 9.8
4 6 2 108.59 9.1
4 6 2 124.79 10.1
-5 -6 -2 5.4 2
-5 -6 -2 4.8 3.2
-5 -6 -2 6.5 1.7
-5 -6 -2 5.9 3.2
5 6 2 8.3 3.4
5 6 2 3.1 1.9
5 6 2 2.3 3.3
5 6 2 6.8 3.2
5 6 2 3.9 1.7
-6 -6 -2 698.53 49.4
-6 -6 -2 815.52 50.89
-6 -6 -2 750.22 50.59
6 6 2 746.33 50.59
6 6 2 841.42 50.49
6 6 2 836.42 50.69
6 6 2 701.33 50.19
6 6 2 736.53 49.4
-7 -6 -2 462.25 30.6
-7 -6 -2 438.66 29.2
-7 -6 -2 490.95 30.6
7 6 2 425.56 30
7 6 2 376.06 30.1
7 6 2 439.26 29.2
7 6 2 403.96 29.9
7 6 2 463.35 30.3
-8 -6 -2 775.42 58.19
-8 -6 -2 890.21 58.69
-8 -6 -2 851.51 57.59
8 6 2 941.81 58.59
8 6 2 912.81 58.39
8 6 2 865.81 58.29
8 6 2 983.7 57.99
8 6 2 852.81 58.59
-9 -6 -2 77.69 9.1
-9 -6 -2 72.29 10
9 6 2 60.39 9
9 6 2 75.89 8.5
9 6 2 47.9 9
9 6 2 61.19 9.4
9 6 2 69.59 8.1
-10 -6 -2 84.09 10.6
-10 -6 -2 74.89 8.6
10 6 2 104.89 10.1
10 6 2 77.29 10.1
10 6 2 70.59 9.2
10 6 2 75.09 10.6
10 6 2 80.89 9.6
-11 -6 -2 -1.5 5.6
-11 -6 -2 -0.9 4
11 6 2 6.5 5.3
11 6 2 3.1 4.9
11 6 2 0.8 5.9
-12 -6 -2 -2.3 4.9
-12 -6 -2 6.7 6.4
12 6 2 -1.8 6.2
12 6 2 -5.2 8.6
12 6 2 -11 6.6
-13 -6 -2 97.79 13.9
-13 -6 -2 98.99 12.5
13 6 2 80.79 12.7
13 6 2 86.29 13.9
-14 -6 -2 24.9 8.4
14 6 2 23.5 9.1
14 6 2 33 8.5
10 -7 -2 22.9 8.1
10 -7 -2 38.3 10.8
10 -7 -2 30.5 7.7
-10 7 2 43.5 13.1
-10 7 2 31.7 9.4
9 -7 -2 9.1 3.9
9 -7 -2 5.4 6.8
9 -7 -2 0 6.3
-9 7 2 37.6 12.2
-9 7 2 -1.9 7
8 -7 -2 165.38 15.4
8 -7 -2 150.98 11.8
8 -7 -2 166.08 15
-8 7 2 137.39 16.3
-8 7 2 143.49 16.2
7 -7 -2 15.9 6.6
7 -7 -2 38 5.4
7 -7 -2 26 7.6
-7 7 2 61.39 10.8
-7 7 2 24.8 6.3
6 -7 -2 3.7 4.4
6 -7 -2 3.8 2.8
6 -7 -2 6.6 5.9
6 -7 -2 8.3 4.9
-6 7 2 7.3 5.8
-6 7 2 9.2 5.5
-6 7 2 16.4 6.8
-6 7 2 2.4 3.5
5 -7 -2 315.37 23.7
5 -7 -2 304.47 22.7
5 -7 -2 319.27 21.3
5 -7 -2 274.57 23.8
5 -7 -2 322.87 23.3
-5 7 2 310.77 23.6
-5 7 2 291.57 23.1
-5 7 2 345.27 24.1
-5 7 2 325.87 21.8
-5 7 2 329.07 24.1
4 -7 -2 28.2 7.6
4 -7 -2 33 6.4
4 -7 -2 37 4.5
4 -7 -2 25.4 6.3
4 -7 -2 25.5 6.1
-4 7 2 20.4 5.2
-4 7 2 23 7.2
-4 7 2 25.3 6
-4 7 2 35.3 7
-4 7 2 32.1 6.9
3 -7 -2 351.96 24
3 -7 -2 320.87 23.7
3 -7 -2 333.17 22.9
3 -7 -2 339.37 24.9
3 -7 -2 329.67 24
-3 7 2 351.86 24.1
-3 7 2 333.77 24.6
-3 7 2 343.37 24.3
-3 7 2 340.97 24
2 -7 -2 45.1 6.3
2 -7 -2 49.4 8.2
2 -7 -2 36 6.6
2 -7 -2 53.19 6
2 -7 -2 51.29 5.2
-2 7 2 29.2 6.6
-2 7 2 39.3 7.4
-2 7 2 41.3 6.9
1 -7 -2 318.77 24.1
1 -7 -2 333.77 23.7
1 -7 -2 340.17 24.8
1 -7 -2 369.36 24.5
1 -7 -2 354.36 23.9
-1 7 2 367.96 24.3
-1 7 2 363.86 24.7
-1 7 2 353.16 25
-1 7 2 347.67 24.4
-1 7 2 361.56 24
0 -7 -2 112.69 8.7
0 -7 -2 113.89 9.9
0 -7 -2 119.89 9.7
0 -7 -2 117.29 9.4
0 -7 -2 120.49 10.3
0 7 2 109.39 9.6
0 7 2 115.69 10.1
0 7 2 112.79 9.3
0 7 2 94.49 9.1
0 7 2 113.09 10
-1 -7 -2 261.17 18.5
-1 -7 -2 265.17 17.4
-1 -7 -2 283.17 19.1
-1 -7 -2 261.17 18.7
1 7 2 266.07 18.5
1 7 2 238.38 18.8
1 7 2 273.47 19.2
1 7 2 235.58 17.5
1 7 2 277.47 18.9
-2 -7 -2 1075.79 71.09
-2 -7 -2 1101.09 71.09
-2 -7 -2 994.2 70.99
2 7 2 1071.09 71.09
2 7 2 1085.79 71.39
2 7 2 1138.19 71.09
2 7 2 1087.79 71.29
2 7 2 1209.18 71.19
-3 -7 -2 231.78 18.6
-3 -7 -2 292.47 18.4
-3 -7 -2 236.18 18.5
3 7 2 272.67 18.6
3 7 2 242.88 18.6
3 7 2 282.37 19.3
3 7 2 263.47 18.4
3 7 2 272.27 19.1
-4 -7 -2 210.28 16.5
-4 -7 -2 205.18 16.6
-4 -7 -2 206.98 16
4 7 2 264.97 17
4 7 2 240.28 17.1
4 7 2 234.08 16.7
4 7 2 237.88 16.1
-5 -7 -2 30.6 6
-5 -7 -2 36 6.2
-5 -7 -2 39 5.9
-5 -7 -2 37 4.5
5 7 2 35.4 4.9
5 7 2 30.9 6.4
5 7 2 32.7 5.8
5 7 2 33.2 6
-6 -7 -2 226.58 17.7
-6 -7 -2 216.38 15.6
-6 -7 -2 255.87 17.9
6 7 2 235.98 15.6
6 7 2 227.08 15.7
6 7 2 213.68 17.1
6 7 2 262.77 17.8
-7 -7 -2 476.55 32.6
-7 -7 -2 462.35 31.1
-7 -7 -2 485.55 32.8
7 7 2 497.95 32.5
7 7 2 408.36 32.3
7 7 2 485.45 32.6
7 7 2 490.05 31.1
7 7 2 459.35 32.2
-8 -7 -2 301.57 22.3
-8 -7 -2 309.17 22.7
-8 -7 -2 305.27 20.8
8 7 2 311.17 20.8
8 7 2 311.27 22.1
8 7 2 270.47 21.6
8 7 2 295.17 22.2
8 7 2 288.67 21.8
-9 -7 -2 47.7 8.5
-9 -7 -2 40.6 8.5
-9 -7 -2 41 6
9 7 2 43 8.7
9 7 2 45.8 8.6
9 7 2 36.3 8
9 7 2 60.09 8.9
9 7 2 55.29 7.3
-10 -7 -2 11.9 4.1
-10 -7 -2 33.8 8.4
10 7 2 0.2 5.4
10 7 2 12.3 5.4
10 7 2 11.7 5
-11 -7 -2 7 4.4
-11 -7 -2 -1.2 5.8
11 7 2 -9.9 5.3
11 7 2 7 7
11 7 2 -1.8 5.3
-12 -7 -2 136.59 15.2
-12 -7 -2 107.39 13.2
12 7 2 133.19 14.5
12 7 2 164.98 16.1
12 7 2 162.18 14.5
-13 -7 -2 102.09 14.1
-13 -7 -2 111.39 12.8
13 7 2 83.29 13.1
13 7 2 56.19 14.2
14 7 2 36.1 11.6
14 7 2 46.5 11.8
9 -8 -2 58.19 10.6
9 -8 -2 24.6 6.1
9 -8 -2 29.3 8.5
-9 8 2 53.59 13
-9 8 2 46.3 12.6
8 -8 -2 31.2 9.2
8 -8 -2 22.1 5.5
8 -8 -2 32 10.2
-8 8 2 13.9 8
-8 8 2 23.1 8.3
7 -8 -2 17.6 6.7
7 -8 -2 28.6 5.4
7 -8 -2 33.7 8.6
-7 8 2 21.8 7.8
-7 8 2 29.5 6.8
6 -8 -2 34.2 7.6
6 -8 -2 26.9 4.9
6 -8 -2 21 6.3
-6 8 2 19.5 5.8
-6 8 2 20.6 6.7
-6 8 2 24.7 7.8
5 -8 -2 4.8 5.6
5 -8 -2 -4.6 4.3
5 -8 -2 -6.9 4.1
5 -8 -2 0.1 2.9
-5 8 2 1.8 5.6
-5 8 2 -2.1 4.8
-5 8 2 1.6 3.6
4 -8 -2 171.08 12.5
4 -8 -2 170.28 14.5
4 -8 -2 172.48 14.5
4 -8 -2 157.08 14.1
-4 8 2 186.98 13.1
-4 8 2 167.78 14.6
-4 8 2 179.88 15.4
-4 8 2 158.98 14.3
-4 8 2 163.58 15.1
3 -8 -2 244.68 20.2
3 -8 -2 264.67 19.5
3 -8 -2 257.87 17.9
3 -8 -2 270.97 19.3
3 -8 -2 240.28 19.6
-3 8 2 285.17 19.7
-3 8 2 239.58 19.8
-3 8 2 225.98 19.2
-3 8 2 265.07 18.5
-3 8 2 267.27 20.8
2 -8 -2 388.36 28.2
2 -8 -2 458.15 30.4
2 -8 -2 416.06 29.5
2 -8 -2 444.86 29.3
2 -8 -2 423.06 29
-2 8 2 428.76 29.8
-2 8 2 434.46 28.6
-2 8 2 399.46 29.9
-2 8 2 435.66 29.2
-2 8 2 402.66 29.2
1 -8 -2 112.09 10.6
1 -8 -2 95.09 11
1 -8 -2 135.89 12.1
1 -8 -2 118.89 9.7
1 -8 -2 138.69 10.8
-1 8 2 118.59 11.2
-1 8 2 121.49 10
-1 8 2 112.19 11.1
-1 8 2 108.49 10
-1 8 2 107.49 10.4
0 -8 -2 -3.9 3
0 -8 -2 3.9 2.7
0 -8 -2 5.8 4.6
0 -8 -2 -2.8 3
0 -8 -2 -1.2 2.9
0 8 2 0 3.4
0 8 2 -3.9 2.9
0 8 2 2.3 3.7
0 8 2 -5.3 2.5
0 8 2 -5.3 3.3
-1 -8 -2 100.89 7.3
-1 -8 -2 82.79 8.4
-1 -8 -2 95.29 9.8
-1 -8 -2 92.79 8.3
1 8 2 101.39 9.8
1 8 2 93.49 8.7
1 8 2 85.29 7.5
1 8 2 88.29 9.2
2 8 2 47.1 34
-3 -8 -2 276.27 17.9
-3 -8 -2 242.88 17.9
-3 -8 -2 243.78 17.9
3 8 2 263.27 18
3 8 2 232.18 17.5
3 8 2 232.28 17.6
3 8 2 223.18 17.9
3 8 2 225.98 18.3
-4 -8 -2 408.96 27.8
-4 -8 -2 381.16 27.7
-4 -8 -2 404.26 27.3
4 8 2 396.06 28.2
4 8 2 410.56 27.9
4 8 2 425.86 28
4 8 2 407.76 27.3
4 8 2 377.46 27.9
-5 -8 -2 9 3.1
-5 -8 -2 3.8 4.1
-5 -8 -2 4.2 3.8
5 8 2 7.4 3.2
5 8 2 8 4.1
5 8 2 11.3 4.3
5 8 2 10.5 4.1
-6 -8 -2 172.08 12.9
-6 -8 -2 180.48 15
-6 -8 -2 193.58 15
6 8 2 170.18 13.7
6 8 2 203.18 15.2
6 8 2 185.08 14.5
6 8 2 180.78 14.7
-7 -8 -2 -2.1 4.2
-7 -8 -2 1.8 2.3
-7 -8 -2 -2.5 4.2
7 8 2 3.5 4.3
7 8 2 5.9 4.6
7 8 2 -2.4 4.1
7 8 2 -0.7 2.3
7 8 2 -8 4.3
-8 -8 -2 318.47 25.8
-8 -8 -2 386.46 24.3
-8 -8 -2 334.97 26.3
8 8 2 336.07 25.6
8 8 2 354.86 25.8
8 8 2 423.36 26.9
8 8 2 346.47 26
8 8 2 371.16 24.3
-9 -8 -2 23.1 6.9
9 8 2 28.5 9.5
9 8 2 25.5 7.7
9 8 2 41.5 7.8
9 8 2 41.8 6.8
-10 -8 -2 90.09 8.9
-10 -8 -2 75.79 10.8
10 8 2 81.39 10.5
10 8 2 93.19 12.2
10 8 2 94.99 9.9
-11 -8 -2 26.6 7
-11 -8 -2 7.8 7
11 8 2 18.5 7.2
11 8 2 26.4 8
-12 -8 -2 23.6 7.9
-12 -8 -2 11.3 7.5
12 8 2 10.8 6.6
12 8 2 7.7 7
12 8 2 22 6.9
-13 -8 -2 64.09 13.9
-13 -8 -2 105.89 12.5
13 8 2 89.99 12.8
13 8 2 67.19 13.6
8 -9 -2 55.29 10.8
8 -9 -2 43.4 6.4
8 -9 -2 36.9 11.8
-8 9 2 70.99 13.6
-8 9 2 42.4 13.1
7 -9 -2 39.5 9.2
7 -9 -2 31.9 10.5
7 -9 -2 37.2 6.2
-7 9 2 21.9 9.1
-7 9 2 33.9 11.4
-7 9 2 69.39 12.4
6 -9 -2 7.3 5.7
6 -9 -2 9.4 6.3
6 -9 -2 8.8 3.7
-6 9 2 5.7 7
-6 9 2 9.6 4.7
-6 9 2 14.5 6.9
5 -9 -2 32.8 5.5
5 -9 -2 15.1 6.3
5 -9 -2 24.1 7.3
-5 9 2 43.4 9.3
-5 9 2 36.4 6.4
-5 9 2 53.49 10.9
4 -9 -2 14.8 4.6
4 -9 -2 23.1 7.3
4 -9 -2 10.5 5.4
4 -9 -2 24.9 8.2
-4 9 2 21.1 5.9
-4 9 2 27.8 7.6
-4 9 2 17.9 6.4
3 -9 -2 63.09 6.8
3 -9 -2 70.59 8.9
3 -9 -2 52.39 8.8
3 -9 -2 53.89 8.8
-3 9 2 75.49 8.9
-3 9 2 56.39 7.2
-3 9 2 77.19 10.1
2 -9 -2 160.48 15.2
2 -9 -2 170.78 13.5
2 -9 -2 160.98 12.6
2 -9 -2 155.78 14.1
2 -9 -2 183.38 13.8
-2 9 2 147.99 13.1
-2 9 2 142.99 14.4
-2 9 2 145.49 14.3
-2 9 2 166.38 12.7
-2 9 2 154.28 13.9
1 -9 -2 216.88 15.9
1 -9 -2 193.48 16.3
1 -9 -2 205.88 16.7
1 -9 -2 224.58 15.9
1 -9 -2 219.58 17.7
-1 9 2 213.18 15.9
-1 9 2 174.48 16.3
-1 9 2 245.08 16.1
-1 9 2 220.78 17.6
-1 9 2 221.78 17.6
0 -9 -2 179.98 14.8
0 -9 -2 194.38 13.1
0 -9 -2 163.98 14.8
0 -9 -2 169.88 13.4
0 -9 -2 167.68 14
0 9 2 185.08 15
0 9 2 156.08 13.9
0 9 2 174.88 15
0 9 2 175.88 13.2
0 9 2 188.18 13.7
-1 -9 -2 35.4 4.6
-1 -9 -2 39.9 7.7
-1 -9 -2 31.5 6.8
-1 -9 -2 38.1 5.6
1 9 2 31.3 6.2
1 9 2 32.1 6
1 9 2 25.3 5.3
1 9 2 31.2 6.9
1 9 2 37.6 6.9
-2 -9 -2 498.65 33.7
-2 -9 -2 485.05 33.4
-2 -9 -2 539.45 33.9
2 9 2 459.35 33.5
2 9 2 478.55 34
2 9 2 504.55 33.3
2 9 2 488.65 33.5
2 9 2 466.45 33.9
-3 -9 -2 19.7 4.8
-3 -9 -2 12.7 4.7
-3 -9 -2 22.6 6
3 9 2 8.4 4.7
3 9 2 15.2 4.5
3 9 2 16.9 5.2
3 9 2 5.9 4.1
3 9 2 21.1 6.4
-4 -9 -2 299.97 19.3
-4 -9 -2 264.67 19.5
-4 -9 -2 278.57 19.9
4 9 2 272.87 19.5
4 9 2 248.58 19
4 9 2 258.87 19.9
4 9 2 231.38 19.8
4 9 2 231.18 19.4
-5 -9 -2 10 4.5
-5 -9 -2 6.2 4.5
5 9 2 4.9 4.3
5 9 2 13.7 4.7
5 9 2 10.3 3.7
5 9 2 8.6 4.7
5 9 2 6.1 4.2
-6 -9 -2 9.6 5.1
-6 -9 -2 23.3 4.8
6 9 2 6.5 5
6 9 2 11.9 4.9
6 9 2 20.5 6.4
6 9 2 22.2 5.3
-7 -9 -2 45.6 8.7
-7 -9 -2 83.89 9.5
7 9 2 70.79 9.4
7 9 2 65.59 6.7
7 9 2 59.39 9.1
7 9 2 52.99 9.1
-8 -9 -2 311.67 23.6
-8 -9 -2 292.37 22.2
8 9 2 333.87 23.8
8 9 2 309.07 20.4
8 9 2 247.68 25.7
8 9 2 310.07 22.8
-9 -9 -2 87.49 12.4
-9 -9 -2 105.19 8.9
9 9 2 95.79 11.9
9 9 2 94.29 12.1
9 9 2 103.29 9.2
-10 -9 -2 76.09 8.2
-10 -9 -2 60.99 12.4
10 9 2 74.59 12
10 9 2 102.19 12.1
-11 -9 -2 27.4 7.7
-11 -9 -2 29.2 7.1
11 9 2 19.5 6.2
11 9 2 24.7 7.3
11 9 2 31.2 7.7
-12 -9 -2 56.39 11.1
-12 -9 -2 60.19 9.2
12 9 2 40.2 10.3
12 9 2 54.59 11.7
12 9 2 49.9 11.5
-13 -9 -2 26.3 9.4
13 9 2 19.9 8.7
13 9 2 35.4 11.2
7 -10 -2 21.3 7.6
7 -10 -2 12.3 6.8
7 -10 -2 9.8 4.3
-7 10 2 41.5 12.8
-7 10 2 14.1 8.3
6 -10 -2 38.9 6.6
6 -10 -2 35.1 9.3
6 -10 -2 38.9 10.5
-6 10 2 17.5 8
-6 10 2 40.1 11
5 -10 -2 7.7 6.1
5 -10 -2 2.8 4.1
5 -10 -2 -2.5 5.5
-5 10 2 14.5 7.2
-5 10 2 4.7 6.4
-5 10 2 1.8 4.9
4 -10 -2 75.69 11.4
4 -10 -2 78.79 7.9
4 -10 -2 68.09 11.2
4 -10 -2 51.99 13.1
-4 10 2 68.29 8.6
-4 10 2 66.99 12
-4 10 2 82.49 11.1
3 -10 -2 133.19 13.5
3 -10 -2 147.39 13.3
3 -10 -2 144.79 11.8
3 -10 -2 122.59 14.2
-3 10 2 148.39 15
-3 10 2 169.58 13.9
-3 10 2 147.49 12.5
2 -10 -2 83.99 9
2 -10 -2 55.89 8.9
2 -10 -2 70.19 7.4
2 -10 -2 59.09 9.7
-2 10 2 63.19 8.6
-2 10 2 44.1 9.9
-2 10 2 71.19 8.3
1 -10 -2 194.38 17.8
1 -10 -2 198.68 17.5
1 -10 -2 212.88 16.6
1 -10 -2 251.27 17
1 -10 -2 214.98 19.1
-1 10 2 252.57 17.2
-1 10 2 271.77 17.3
-1 10 2 180.28 19
0 -10 -2 -0.1 3.7
0 -10 -2 -3.3 4
0 -10 -2 14.5 6.1
0 -10 -2 2.4 4.2
0 10 2 0.9 5.1
0 10 2 4.1 4.9
0 10 2 0.9 3.1
0 10 2 1.8 4.8
0 10 2 -0.2 3.9
-1 -10 -2 61.29 9.5
-1 -10 -2 54.19 6
-1 -10 -2 69.99 7.9
-1 -10 -2 59.59 8
1 10 2 69.09 7.7
1 10 2 55.99 8.5
1 10 2 50.69 6.5
1 10 2 62.59 9
1 10 2 42.3 8.9
-2 -10 -2 77.99 9.8
-2 -10 -2 68.99 8.9
-2 -10 -2 81.09 8.7
2 10 2 88.89 9.8
2 10 2 70.99 9.4
2 10 2 79.49 9.4
2 10 2 73.29 8.9
2 10 2 65.79 9.4
-3 -10 -2 66.79 8.4
-3 -10 -2 67.39 8.7
-3 -10 -2 65.19 8.4
3 10 2 50.59 8
3 10 2 36.2 9.5
3 10 2 44.6 8.9
3 10 2 66.49 8.6
3 10 2 40.9 8
-4 -10 -2 584.04 35.3
-4 -10 -2 525.55 35.7
-4 -10 -2 492.95 35.3
4 10 2 503.05 36
4 10 2 488.15 35.2
4 10 2 503.95 35
4 10 2 497.05 35.8
4 10 2 517.65 35.5
-5 -10 -2 0.9 5.3
-5 -10 -2 5.1 5.1
-5 -10 -2 6.5 4.4
5 10 2 -1.9 3.9
5 10 2 -1.1 4.8
5 10 2 -4.6 4.6
5 10 2 -9.2 4.4
5 10 2 2.1 5.1
-6 -10 -2 23 6.3
-6 -10 -2 33.9 6.9
-6 -10 -2 31.3 7.5
6 10 2 22.3 5.7
6 10 2 25.7 7.7
6 10 2 18.2 5.9
6 10 2 14.6 5.9
-7 -10 -2 1.2 5.2
7 10 2 4.5 5.2
7 10 2 -0.3 3.6
8 10 2 74.29 10.4
8 10 2 77.79 12.2
-9 -10 -2 112.49 13.6
-9 -10 -2 117.49 11.7
9 10 2 128.59 9.8
9 10 2 152.28 14.6
9 10 2 94.69 17.8
-10 -10 -2 136.79 11.2
-10 -10 -2 126.69 15.5
10 10 2 136.39 15.3
10 10 2 144.89 14.9
-11 -10 -2 5 7.1
-11 -10 -2 9.5 4.3
11 10 2 5.7 5.9
11 10 2 9.2 6.9
11 10 2 4.5 6.9
-12 -10 -2 2.5 7
-12 -10 -2 1.2 4.9
12 10 2 8.3 6.6
12 10 2 5.3 7.2
6 -11 -2 6 6.5
6 -11 -2 -2.6 7
6 -11 -2 -2.8 4.5
-6 11 2 17 8.3
-6 11 2 3.9 7.4
5 -11 -2 23.7 8
5 -11 -2 23.3 7.3
-5 11 2 44.4 11.2
-5 11 2 39.1 11.4
4 -11 -2 7.6 6.1
4 -11 -2 7.8 6.1
4 -11 -2 -2.5 10
4 -11 -2 13.2 4.8
-4 11 2 7.8 6.2
-4 11 2 24.6 8
-4 11 2 6.2 6.8
3 -11 -2 3.3 5.8
3 -11 -2 7.3 4.6
3 -11 -2 5.2 5.8
3 -11 -2 1.3 6
-3 11 2 6.4 7.2
-3 11 2 8.5 5.8
-3 11 2 11.5 5.2
2 -11 -2 41.5 8.6
2 -11 -2 47.8 10.3
2 -11 -2 39.2 7.1
2 -11 -2 26.7 10.3
-2 11 2 37.2 11.4
-2 11 2 34.4 8.3
-2 11 2 31.2 7.7
1 -11 -2 117.29 13.6
1 -11 -2 133.49 11.6
1 -11 -2 103.69 11.3
1 -11 -2 140.59 13
-1 11 2 128.49 11.6
-1 11 2 148.69 14.1
0 -11 -2 120.79 10.2
0 -11 -2 120.19 12.9
0 -11 -2 93.79 11.5
0 -11 -2 118.09 10.9
0 11 2 108.39 13
0 11 2 121.99 10.3
0 11 2 114.49 10.8
-1 -11 -2 26.4 7.2
-1 -11 -2 20.4 7.1
1 11 2 53.39 9.3
1 11 2 33.4 5.7
-2 -11 -2 63.99 9.7
-2 -11 -2 78.39 9.6
-2 -11 -2 65.79 11
2 11 2 69.09 10.7
2 11 2 71.69 10.6
2 11 2 68.19 8.6
-3 -11 -2 37.1 8.6
-3 -11 -2 42.9 7.9
-3 -11 -2 31.8 8.2
3 11 2 30.2 7.5
3 11 2 35 8.5
3 11 2 29.8 8.2
-4 -11 -2 4.8 5.4
-4 -11 -2 7.3 5
-4 -11 -2 12.8 5.6
4 11 2 1.8 5.3
4 11 2 10 5.6
4 11 2 6.9 5.1
-5 -11 -2 104.09 12.3
-5 -11 -2 121.09 12.5
-5 -11 -2 138.79 12.2
5 11 2 129.59 12.1
5 11 2 106.79 13.3
-6 -11 -2 -7.6 5.5
-6 -11 -2 -3.8 5.5
-6 -11 -2 8.5 5.1
6 11 2 -1 5.9
6 11 2 6.9 4.8
-7 -11 -2 271.77 22.7
7 11 2 282.97 25.7
7 11 2 266.87 19.8
-8 -11 -2 254.87 21.1
8 11 2 255.37 20.8
8 11 2 243.38 17.6
8 11 2 231.48 17.3
8 11 2 248.48 20.6
-9 -11 -2 4.9 6.2
9 11 2 -6.5 6.3
9 11 2 4.5 6.5
-10 -11 -2 21 7.6
10 11 2 13.4 7.5
10 11 2 16.9 7.1
-11 -11 -2 23 5.6
-11 -11 -2 38.4 10.9
11 11 2 25.8 8.5
11 11 2 21.7 8.1
-12 -11 -2 2.5 7.7
12 11 2 16.8 7.2
12 11 2 3 8
4 -12 -2 15.7 7.6
4 -12 -2 32.4 9
4 -12 -2 30.2 7.6
-4 12 2 26.1 8.8
-4 12 2 45.5 10.5
3 -12 -2 38.5 7.8
3 -12 -2 25.1 7.5
3 -12 -2 44.9 10.9
3 -12 -2 35.5 9.2
-3 12 2 38.8 10.1
-3 12 2 40.2 11.2
-3 12 2 52.79 10.1
2 -12 -2 22.1 6.6
2 -12 -2 35.2 9.7
2 -12 -2 20.5 7.3
2 -12 -2 17.2 5.7
-2 12 2 32.5 8.8
-2 12 2 24.8 8.3
-2 12 2 18.6 8.1
1 -12 -2 72.89 12.3
1 -12 -2 71.79 10.9
1 -12 -2 71.69 9.7
1 -12 -2 63.89 9.9
-1 12 2 90.29 13.9
-1 12 2 85.79 9.8
-1 12 2 77.69 10
0 -12 -2 21 5.7
0 -12 -2 15.5 6.7
0 -12 -2 15.9 4.9
0 12 2 7.5 5.5
0 12 2 18.3 6.1
0 12 2 23.2 8.2
-1 -12 -2 3.2 5.9
-1 -12 -2 4.9 4.9
1 12 2 -3.2 5.1
1 12 2 7.6 3.8
1 12 2 0.1 6.3
-2 -12 -2 27.7 8.3
-2 -12 -2 22.2 12.4
-2 -12 -2 21.5 6.3
2 12 2 27.9 8.4
2 12 2 12.2 8.8
2 12 2 20.5 6.6
-3 -12 -2 46.5 12.4
-3 -12 -2 35.3 9.9
3 12 2 24.6 10
-4 -12 -2 66.69 11.3
-4 -12 -2 71.49 10.5
-4 -12 -2 59.09 10.6
4 12 2 56.39 12.5
4 12 2 78.59 10.7
-5 -12 -2 78.29 10.4
-5 -12 -2 52.09 10
-6 -12 -2 137.69 12.7
-6 -12 -2 100.39 17.4
-6 -12 -2 108.29 13
6 12 2 111.69 12.1
6 12 2 131.59 14.4
-7 -12 -2 9.7 7
7 12 2 15.6 5.3
7 12 2 7.6 6.5
-8 -12 -2 6.9 6.8
8 12 2 3.5 6.3
8 12 2 6.3 4.6
8 12 2 4.9 6.3
8 12 2 5.1 5.9
-9 -12 -2 24.3 8.2
9 12 2 26.4 7.9
9 12 2 39.6 11.8
-10 -12 -2 25.3 9
10 12 2 40.2 11.6
10 12 2 31 9.4
-11 -12 -2 55.79 12.2
11 12 2 67.49 12.8
11 12 2 44.4 13
3 -13 -2 7.3 6.7
3 -13 -2 3.1 6.9
3 -13 -2 3.5 5.8
-3 13 2 6.5 7
-3 13 2 15.6 8
2 -13 -2 50.89 9.3
2 -13 -2 45.1 10.6
2 -13 -2 44.5 12.1
-2 13 2 30.6 7.6
-2 13 2 65.99 12.2
1 -13 -2 6.9 7.2
1 -13 -2 8.1 6.3
1 -13 -2 2.7 6.9
-1 13 2 13.6 7
-1 13 2 6.6 8.1
-1 13 2 7.4 5.8
0 -13 -2 60.59 10.6
0 -13 -2 82.19 10.8
0 -13 -2 56.09 8.3
0 13 2 67.59 9.2
0 13 2 93.19 12.3
0 13 2 52.59 12.4
-1 -13 -2 7 6.5
-1 -13 -2 -8.8 5.6
1 13 2 1.1 4.1
1 13 2 -0.5 6.9
-2 -13 -2 28.4 9.1
-2 -13 -2 18.5 6.6
2 13 2 21 7.6
2 13 2 20.8 7.3
-3 -13 -2 39.8 9.8
-3 -13 -2 33.9 9.6
3 13 2 23.2 7.4
3 13 2 27.4 7.7
-4 -13 -2 5.7 6.2
-4 -13 -2 8.5 7.7
4 13 2 10.2 6.7
4 13 2 8.6 6.8
-5 -13 -2 138.19 14.8
-5 -13 -2 113.69 14.2
-5 -13 -2 108.29 14.4
5 13 2 127.59 13.7
5 13 2 126.29 14.7
-6 -13 -2 -8.6 6.1
-6 -13 -2 -5.5 6.6
-6 -13 -2 0.8 6.8
6 13 2 -1.2 5.7
6 13 2 -1.6 6.4
-7 -13 -2 42.9 11.9
7 13 2 67.89 10.2
7 13 2 59.69 11.4
-8 -13 -2 37.3 11.6
8 13 2 50.09 12.2
8 13 2 40.1 8.4
-9 -13 -2 -7 7.6
9 13 2 14.6 8
9 13 2 4.5 7.3
-10 -13 -2 64.39 14.3
10 13 2 79.39 14.4
10 13 2 93.29 13.8
0 -14 -2 -2.4 6.8
0 -14 -2 0.1 7.1
0 14 2 -6.3 8
0 14 2 2.2 5.5
-1 -14 -2 14.3 7.7
-1 -14 -2 26.9 8.1
1 14 2 43.4 12.3
1 14 2 35 11.3
1 14 2 16.1 5.7
-2 -14 -2 -7.4 6.2
-2 -14 -2 12.9 8.3
2 14 2 -5.5 7
2 14 2 1.5 7.5
-3 -14 -2 -2.2 6.8
-3 -14 -2 13.6 6.9
3 14 2 20.9 7.9
3 14 2 -6 7.7
-4 -14 -2 34.8 10.7
-4 -14 -2 26.6 7.7
4 14 2 22.5 7.8
4 14 2 41.6 12
-5 -14 -2 2.5 7
-5 -14 -2 16.5 8.1
5 14 2 2 7.3
5 14 2 15.5 7.6
-6 -14 -2 59.59 12.6
-6 -14 -2 54.19 11.3
6 14 2 68.49 13
6 14 2 82.39 12.6
-7 -14 -2 6 7.4
7 14 2 -0.5 6.7
7 14 2 5.8 7.3
-8 -14 -2 6.6 7.4
8 14 2 4.7 6.4
8 14 2 -10.3 6.8
4 13 -3 4.6 7.5
4 13 -3 5.2 8.5
-4 -13 3 -1.7 7.4
3 13 -3 -7.1 5.5
3 13 -3 -2.9 8.1
3 13 -3 -2.1 7.2
-3 -13 3 3.8 7.2
-3 -13 3 19.3 8.1
2 13 -3 60.09 10.1
2 13 -3 46.5 13.3
2 13 -3 42.8 12.7
-2 -13 3 51.29 11.6
1 13 -3 -2.1 6.3
1 13 -3 -2.6 8.7
1 13 -3 7 7.8
-1 -13 3 -3.4 7.4
-1 -13 3 -8.2 7.3
7 12 -3 -8.2 4.9
7 12 -3 1 7.3
7 12 -3 1.1 7
7 12 -3 -5.7 6.1
-7 -12 3 16.4 7.8
6 12 -3 87.09 12.1
6 12 -3 91.49 14
6 12 -3 76.49 9.4
6 12 -3 107.39 14.4
-6 -12 3 101.69 14.4
5 12 -3 -0.9 8.4
5 12 -3 6.5 6.7
5 12 -3 8.3 4.8
5 12 -3 -4.1 6.7
-5 -12 3 13.5 7.7
4 12 -3 -3.1 4.4
4 12 -3 2.7 6.4
4 12 -3 3.7 6.6
-4 -12 3 -3.8 7.1
3 12 -3 22.3 8.1
3 12 -3 22.2 7.6
3 12 -3 21.1 8.1
-3 -12 3 14.6 7.3
-3 -12 3 15 7.2
2 12 -3 4.2 9.4
2 12 -3 5.4 5.4
2 12 -3 2 6.8
-2 -12 3 -3.2 6.7
-2 -12 3 0.2 6.8
1 12 -3 77.69 14.3
1 12 -3 38.4 11.6
1 12 -3 50.39 12.9
1 12 -3 35.2 9.3
-1 -12 3 50.29 10.1
-1 -12 3 56.39 11
0 12 -3 15.2 7.4
0 12 -3 9.5 8.3
0 12 -3 30.3 9.1
0 12 -3 10.3 12.2
0 -12 3 27.9 8
0 -12 3 33.8 9.1
-1 12 -3 41.3 12.1
-1 12 -3 53.19 11.2
1 -12 3 37.9 10.9
1 -12 3 48.4 9.5
-2 12 -3 21.3 9.3
-2 12 -3 19.6 8.2
2 -12 3 20.8 8.1
2 -12 3 15.2 5.6
2 -12 3 15.7 7.1
9 11 -3 30.4 9.6
9 11 -3 33.5 9.1
-9 -11 3 20.5 8.9
8 11 -3 0.3 6.8
8 11 -3 3.3 4.7
8 11 -3 -0.6 4.7
8 11 -3 -10.3 6.8
-8 -11 3 0.6 7.2
7 11 -3 56.09 12.1
7 11 -3 69.49 9.6
7 11 -3 68.49 18
7 11 -3 62.99 13.2
7 11 -3 74.49 9
-7 -11 3 78.69 12.6
6 11 -3 3.6 5.7
6 11 -3 -10.8 6.9
6 11 -3 2.2 6
6 11 -3 5.6 6.5
6 11 -3 -1 6.6
6 11 -3 5 4.5
-6 -11 3 -5.6 6.8
5 11 -3 11.8 6.2
5 11 -3 22.9 8
5 11 -3 17.2 4.7
5 11 -3 10.4 7
5 11 -3 18.9 7.1
-5 -11 3 12.7 8.6
4 11 -3 9.4 6.1
4 11 -3 3.9 6.7
4 11 -3 6 5.3
4 11 -3 7.7 4.5
4 11 -3 6.4 6.4
-4 -11 3 6.8 6.7
3 11 -3 6.5 6.4
3 11 -3 9.9 6.2
3 11 -3 -1.3 4.9
3 11 -3 6.6 7.8
3 11 -3 14.4 4.7
-3 -11 3 12.1 6.6
-3 -11 3 -5.9 5.5
2 11 -3 125.59 13.9
2 11 -3 91.69 12.4
2 11 -3 116.29 13.7
2 11 -3 115.69 11.2
2 11 -3 85.59 11.1
-2 -11 3 132.99 12.2
-2 -11 3 105.39 13.2
1 11 -3 37.6 8.5
1 11 -3 33.9 8.8
1 11 -3 14.7 6.5
1 11 -3 58.79 11.2
-1 -11 3 56.09 9.1
-1 -11 3 26.5 8.6
0 11 -3 17.7 6
0 11 -3 22.6 5.8
0 11 -3 13.7 6.2
0 11 -3 20.5 8.6
0 -11 3 34.3 8.1
0 -11 3 28.8 9.1
-1 11 -3 56.29 10.3
-1 11 -3 71.59 13.1
-1 11 -3 45.1 9.2
1 -11 3 82.69 10.7
1 -11 3 47.8 10.4
1 -11 3 60.79 9.2
-2 11 -3 6.1 5.8
-2 11 -3 14.2 8.3
-2 11 -3 36.4 9.8
2 -11 3 15.1 5.1
2 -11 3 6.3 6.3
2 -11 3 2.4 6.3
-3 11 -3 0 6.8
-3 11 -3 0.4 7.3
3 -11 3 16.5 6.5
3 -11 3 8.3 6.5
3 -11 3 13.1 4.4
-4 11 -3 15.3 8.5
-4 11 -3 22 9.8
4 -11 3 -0.6 6.3
4 -11 3 2.4 6.6
10 10 -3 15.6 8.1
10 10 -3 25.6 9
-10 -10 3 45.5 9.1
-10 -10 3 24 8.9
9 10 -3 1.8 7.1
9 10 -3 3.3 6.9
-9 -10 3 8.8 4.8
-9 -10 3 -0.1 7
8 10 -3 3.7 7
8 10 -3 5.2 4.4
8 10 -3 3.4 6.6
8 10 -3 4.1 4.2
8 10 -3 16.8 6.8
-8 -10 3 5.4 6.9
7 10 -3 0.7 4.3
7 10 -3 -1.3 3.8
7 10 -3 11.4 6.6
7 10 -3 -6.1 5.2
7 10 -3 -6.9 5.1
7 10 -3 -3.5 5.9
-7 -10 3 -4.7 6
6 10 -3 34.9 10.4
6 10 -3 32.3 6.8
6 10 -3 49.5 8.1
6 10 -3 49.8 8
6 10 -3 39.2 9
6 10 -3 55.19 10.8
5 10 -3 122.09 10.4
5 10 -3 101.79 14.5
5 10 -3 120.69 12.6
5 10 -3 112.79 11.7
5 10 -3 95.19 10.8
-5 -10 3 127.39 13.7
4 10 -3 9.6 4.8
4 10 -3 6.6 6.2
4 10 -3 3.6 5.9
4 10 -3 10.5 5.7
4 10 -3 9.2 4.1
-4 -10 3 14.9 6.2
3 10 -3 81.99 8.3
3 10 -3 72.59 9.9
3 10 -3 66.49 10.1
3 10 -3 91.29 10.8
3 10 -3 74.19 9
3 10 -3 64.79 11.4
-3 -10 3 70.79 11.1
-3 -10 3 81.39 11
2 10 -3 6.4 4.2
2 10 -3 -1.1 4.2
2 10 -3 1 5.5
2 10 -3 0.9 5.8
2 10 -3 9.3 4.9
2 10 -3 -1 5.4
-2 -10 3 -5.5 4.6
-2 -10 3 -0.6 5.1
1 10 -3 92.59 8.8
1 10 -3 62.69 9
1 10 -3 81.59 9.4
1 10 -3 72.49 11.2
-1 -10 3 60.79 9.4
-1 -10 3 67.09 9.9
0 10 -3 23.4 6.6
0 10 -3 32.5 9.3
0 10 -3 28 7.8
0 10 -3 12.6 5.3
0 -10 3 19.8 6.3
0 -10 3 29.5 6.9
-1 10 -3 45.2 8.2
-1 10 -3 75.49 12.2
-1 10 -3 72.39 9.9
1 -10 3 76.09 10
1 -10 3 61.19 8.5
1 -10 3 63.99 11.5
-2 10 -3 35.5 6.7
-2 10 -3 40.3 9
-2 10 -3 38.9 10.7
2 -10 3 31.2 8.7
2 -10 3 41.2 10.1
2 -10 3 42.4 6.8
2 -10 3 38.9 9
-3 10 -3 -4.9 5.4
-3 10 -3 -0.7 6.7
-3 10 -3 -3.1 6
3 -10 3 2.7 5.8
3 -10 3 -2.4 3.9
3 -10 3 8.8 6.4
3 -10 3 4.9 6
-4 10 -3 20 8.3
-4 10 -3 9.5 7.3
4 -10 3 5.8 6
4 -10 3 14.7 6.4
-5 10 -3 37.2 12.7
-5 10 -3 24.2 8.9
5 -10 3 50.19 11.4
5 -10 3 25.4 7.4
-6 10 -3 26.8 8.9
-6 10 -3 34.9 9.5
6 -10 3 27.7 8.1
6 -10 3 25.5 7.4
11 9 -3 55.09 13.6
11 9 -3 46 11.1
-11 -9 3 50.09 10.5
10 9 -3 95.79 14
10 9 -3 69.49 13.6
10 9 -3 94.69 13.2
-10 -9 3 100.09 11.3
9 9 -3 131.59 14.1
9 9 -3 131.99 15.2
9 9 -3 142.19 15.7
-9 -9 3 142.79 12.9
-9 -9 3 138.69 15.7
8 9 -3 20.7 7.2
8 9 -3 12.5 6.5
8 9 -3 34.8 8.7
-8 -9 3 5.5 4.1
-8 -9 3 10 6.7
7 9 -3 14.9 6.6
7 9 -3 17.1 5.8
7 9 -3 30.6 6.2
7 9 -3 17.3 5.6
7 9 -3 19.6 7.7
-7 -9 3 9.5 10.8
6 9 -3 59.29 8.1
6 9 -3 48.8 9.8
6 9 -3 36.6 9.6
-6 -9 3 43.4 9.2
5 9 -3 59.59 8.9
5 9 -3 63.69 7.1
5 9 -3 56.59 7.9
5 9 -3 57.89 8.1
5 9 -3 58.19 9.5
5 9 -3 75.79 10.2
-5 -9 3 71.29 10.2
4 9 -3 140.29 13.4
4 9 -3 133.99 10.7
4 9 -3 115.39 12.1
4 9 -3 111.99 12
4 9 -3 122.69 11.4
-4 -9 3 135.19 12.8
3 9 -3 -2.2 3.2
3 9 -3 4.6 4.9
3 9 -3 0.1 4.9
3 9 -3 8.2 4.6
3 9 -3 2.7 5.8
3 9 -3 -0.3 4.8
3 9 -3 -3.3 4.6
3 9 -3 7.2 3.7
-3 -9 3 4 5
-3 -9 3 -7.7 4.3
2 9 -3 125.69 11.6
2 9 -3 118.79 9.9
2 9 -3 85.69 12.7
2 9 -3 116.59 12
2 9 -3 121.29 12.3
2 9 -3 113.59 10.4
2 9 -3 106.29 10.7
2 9 -3 87.99 11.1
-2 -9 3 114.89 11.2
-2 -9 3 134.19 11.6
1 9 -3 70.59 8.4
1 9 -3 61.19 9.4
1 9 -3 83.99 10.6
1 9 -3 72.69 8.8
1 9 -3 77.09 8.8
-1 -9 3 92.79 9.3
-1 -9 3 66.79 9.4
0 9 -3 26 6.7
0 9 -3 40 7.3
0 9 -3 29.7 6.4
0 9 -3 23.8 7.8
0 9 -3 29.1 7
0 -9 3 24.2 6.5
0 -9 3 37.7 7.1
0 -9 3 27.6 7.7
-1 9 -3 200.48 16
-1 9 -3 260.87 17.9
-1 9 -3 200.68 17.4
-1 9 -3 207.88 18.4
1 -9 3 198.98 17.8
1 -9 3 211.38 17.4
1 -9 3 245.98 16.4
-2 9 -3 109.89 9.7
-2 9 -3 107.19 13.1
-2 9 -3 111.79 12
2 -9 3 106.99 11.5
2 -9 3 128.09 9.9
2 -9 3 112.19 11.7
2 -9 3 103.29 12.1
-3 9 -3 73.79 11.8
-3 9 -3 63.19 6.8
-3 9 -3 65.39 10.1
3 -9 3 68.89 9.3
3 -9 3 61.59 10.2
3 -9 3 72.79 7.3
-4 9 -3 2.7 6.1
-4 9 -3 -3.8 6.3
4 -9 3 9 7.9
4 -9 3 -2.9 5.3
4 -9 3 7.8 5.1
-5 9 -3 41.1 11.5
-5 9 -3 16.5 7.8
5 -9 3 21 7.1
5 -9 3 29.9 8.5
-6 9 -3 27.6 8.8
-6 9 -3 28.9 8.7
6 -9 3 37.5 9.9
6 -9 3 38.5 9.7
-7 9 -3 -6.2 7.7
-7 9 -3 -7.6 7.3
7 -9 3 6.5 6.1
7 -9 3 10.4 6.6
12 8 -3 22.8 8
12 8 -3 23.6 9
11 8 -3 23.1 10.4
11 8 -3 8.8 8.2
11 8 -3 11.5 7.2
-11 -8 3 22.4 6.9
10 8 -3 167.98 17.2
10 8 -3 145.59 15.9
-10 -8 3 184.68 15.3
9 8 -3 4.6 6.1
9 8 -3 -8.9 8.8
9 8 -3 -1.8 6.2
-9 -8 3 1.5 6
-9 -8 3 5.9 4.8
8 8 -3 87.49 11.2
8 8 -3 99.19 11.4
-8 -8 3 81.59 9
7 8 -3 5.6 4.8
7 8 -3 9.4 5.5
7 8 -3 -0.5 3.3
7 8 -3 2.7 5.3
7 8 -3 3.7 3.6
-7 -8 3 15.2 5
-7 -8 3 5.2 5.3
6 8 -3 224.58 17.1
6 8 -3 155.38 19.3
6 8 -3 176.68 16.7
6 8 -3 195.38 17
6 8 -3 203.88 15.6
6 8 -3 213.58 15.1
6 8 -3 201.28 14.9
-6 -8 3 213.68 17.1
-6 -8 3 200.08 14.7
5 8 -3 380.16 25
5 8 -3 330.67 25.9
5 8 -3 346.97 25.9
5 8 -3 397.86 25
5 8 -3 338.27 26.3
5 8 -3 369.36 26.3
5 8 -3 371.56 24.9
5 8 -3 306.67 25.4
-5 -8 3 371.96 26.6
4 8 -3 147.19 13.6
4 8 -3 181.78 13.6
4 8 -3 128.79 13.5
4 8 -3 155.88 14
3 8 -3 96.99 10
3 8 -3 79.49 9.9
3 8 -3 87.89 9.7
3 8 -3 82.99 9.3
3 8 -3 105.29 8.4
3 8 -3 79.99 9.8
3 8 -3 79.99 8.7
3 8 -3 64.89 10.3
-3 -8 3 98.19 9.6
-3 -8 3 94.09 10
2 8 -3 -2.1 3.5
2 8 -3 -2.9 3
2 8 -3 2.8 4.4
2 8 -3 10.2 4.8
2 8 -3 2.7 4.1
2 8 -3 4.7 4.6
2 8 -3 0.5 3.9
-2 -8 3 3.6 4.4
-2 -8 3 5.6 4
1 8 -3 115.29 10.3
1 8 -3 115.69 10.9
1 8 -3 122.39 10.5
1 8 -3 116.29 11.5
1 8 -3 121.59 10.3
1 8 -3 122.79 11.8
-1 -8 3 127.29 10.8
-1 -8 3 109.19 10.5
0 8 -3 179.78 12.5
0 8 -3 154.28 12.9
0 8 -3 147.19 13.9
0 8 -3 146.29 13.1
0 8 -3 138.69 13.6
0 -8 3 159.78 14
0 -8 3 159.88 12.5
0 -8 3 159.98 13.2
-1 8 -3 -2.1 4
-1 8 -3 -7.4 4.9
-1 8 -3 0.2 4.5
-1 8 -3 -4.6 4.6
-1 8 -3 1.7 3.7
1 -8 3 6 3.3
1 -8 3 -1.9 3.9
1 -8 3 -6.1 4
1 -8 3 5.6 4.1
-2 8 -3 362.86 27.5
-2 8 -3 431.66 26.5
-2 8 -3 331.97 28.4
-2 8 -3 356.76 28.3
-2 8 -3 419.56 28.2
2 -8 3 403.46 27.7
2 -8 3 413.06 26.5
2 -8 3 378.26 28.4
2 -8 3 427.86 27.8
-3 8 -3 -4.7 5.4
-3 8 -3 -8.4 4.4
-3 8 -3 0 4.6
-3 8 -3 1.4 2.7
3 -8 3 -6.5 4.5
3 -8 3 -1.5 3.9
3 -8 3 0.9 4.7
3 -8 3 -3.4 2.9
-4 8 -3 17.9 5.8
-4 8 -3 20.9 6.8
-4 8 -3 13.1 5.8
4 -8 3 33.3 9.3
4 -8 3 19.4 5.3
4 -8 3 27 8.4
-5 8 -3 63.99 11.8
-5 8 -3 56.99 10.8
5 -8 3 55.79 8.5
5 -8 3 54.39 10.2
-6 8 -3 26.4 8
-6 8 -3 29.4 9.8
6 -8 3 15.6 6.5
6 -8 3 22.4 6
-7 8 -3 51.29 12.6
7 -8 3 45.2 11.1
7 -8 3 61.19 9
-8 8 -3 11.4 7.9
-8 8 -3 -0.6 7.9
8 -8 3 2.2 6.5
8 -8 3 3.3 5.7
12 7 -3 10.5 7.3
12 7 -3 5.6 6.9
12 7 -3 1.2 7.8
-12 -7 3 16.7 7.3
11 7 -3 138.69 16
11 7 -3 123.19 15.1
-11 -7 3 137.59 14.4
10 7 -3 60.59 11.7
10 7 -3 87.39 12.5
10 7 -3 80.79 11.1
-10 -7 3 83.09 10.8
9 7 -3 243.08 20.6
9 7 -3 228.58 19.2
9 7 -3 235.98 19.8
-9 -7 3 227.78 18.4
8 7 -3 9.6 5.3
8 7 -3 7.1 5.6
8 7 -3 14.6 6
-8 -7 3 10.5 4.1
-8 -7 3 5.8 5.5
7 7 -3 18.1 5.7
7 7 -3 11.2 5.1
7 7 -3 15.2 3.8
7 7 -3 14 5.6
-7 -7 3 12 5.6
-7 -7 3 28.7 5.6
6 7 -3 39.1 7.2
6 7 -3 16.2 5.2
6 7 -3 20 6.8
6 7 -3 29.8 7
6 7 -3 23.8 7.6
6 7 -3 29.3 5.1
6 7 -3 26.7 6.9
-6 -7 3 17.9 5
-6 -7 3 26.2 7.3
5 7 -3 56.39 6.9
5 7 -3 48.5 6.6
5 7 -3 53.19 7.3
5 7 -3 42.8 7.6
5 7 -3 51.19 8
5 7 -3 40.4 8.3
5 7 -3 35.7 7.2
5 7 -3 46.6 7.5
-5 -7 3 55.89 6
-5 -7 3 45 8
4 7 -3 459.15 34.3
4 7 -3 439.56 33.9
4 7 -3 498.15 34.5
4 7 -3 502.25 36.8
4 7 -3 532.75 33.9
4 7 -3 561.84 34
4 7 -3 500.15 34.5
-4 -7 3 510.85 34.7
3 7 -3 62.89 6.1
3 7 -3 50.09 7.3
3 7 -3 50.49 7.1
3 7 -3 50.69 6.8
3 7 -3 51.39 8
3 7 -3 59.19 7.6
3 7 -3 48 7.9
3 7 -3 60.19 7.9
-3 -7 3 46 7.4
-3 -7 3 54.19 7.4
2 7 -3 280.97 18.8
2 7 -3 257.07 20
2 7 -3 279.67 19.3
2 7 -3 253.67 19.5
2 7 -3 278.27 20.1
2 7 -3 266.37 19.4
2 7 -3 273.07 19.6
-2 -7 3 224.58 19.2
-2 -7 3 289.47 19.6
1 7 -3 -0.1 3.1
1 7 -3 2 2.8
1 7 -3 -7.2 3.7
1 7 -3 1.7 3.4
1 7 -3 -3.7 3.4
1 7 -3 -3.7 3.6
-1 -7 3 -0.6 3.3
-1 -7 3 -1.4 2.9
0 7 -3 90.49 8.1
0 7 -3 90.79 8.9
0 7 -3 77.19 9.4
0 7 -3 93.69 8.3
0 7 -3 69.99 9.4
0 -7 3 69.49 8.6
0 -7 3 98.49 8.2
0 -7 3 89.29 8.7
-1 7 -3 307.37 20.1
-1 7 -3 277.87 20.7
-1 7 -3 273.27 21.2
-1 7 -3 300.67 20.9
-1 7 -3 277.57 21.5
1 -7 3 291.77 20
1 -7 3 292.27 20.8
1 -7 3 298.37 20.6
1 -7 3 278.57 21.2
-2 7 -3 32.8 8.2
-2 7 -3 34.1 4.9
-2 7 -3 39.1 6.7
-2 7 -3 45.9 7.6
-2 7 -3 42.3 7.3
2 -7 3 33.4 4.9
2 -7 3 38.8 6.4
2 -7 3 31.5 6.7
2 -7 3 32.4 7
2 -7 3 30.9 8.3
-3 7 -3 406.56 31.1
-3 7 -3 421.56 31.6
-3 7 -3 433.26 28.7
-3 7 -3 453.15 30.4
-3 7 -3 472.35 31
3 -7 3 452.15 30.2
3 -7 3 439.76 31.1
3 -7 3 407.86 31.1
3 -7 3 463.45 30.6
-4 7 -3 55.19 9.6
-4 7 -3 46.5 7.7
-4 7 -3 27.3 8.7
-4 7 -3 54.79 8.9
4 -7 3 54.79 8.7
4 -7 3 47.7 8.4
4 -7 3 57.49 7.5
4 -7 3 31.5 10.2
-5 7 -3 57.99 11.4
-5 7 -3 57.59 9.4
-5 7 -3 69.99 10.9
5 -7 3 69.09 8.6
5 -7 3 84.89 10.6
5 -7 3 82.19 9.9
-6 7 -3 253.07 20.5
-6 7 -3 237.58 18.6
-6 7 -3 245.78 20.9
6 -7 3 247.18 18.3
6 -7 3 185.58 20.6
-7 7 -3 1.1 6.6
7 -7 3 -1.4 4.5
7 -7 3 3.3 6
-8 7 -3 77.49 12.6
-8 7 -3 93.19 13.1
8 -7 3 87.89 9.9
8 -7 3 65.89 11.3
-9 7 -3 5.1 7.8
-9 7 -3 3.5 7.5
9 -7 3 6.1 5.7
9 -7 3 -2.2 6.5
12 6 -3 6.2 6.8
12 6 -3 11.7 7.8
12 6 -3 12.9 6.9
-12 -6 3 23.5 12.8
11 6 -3 13.8 6.7
11 6 -3 13.3 7.2
-11 -6 3 7.7 6.1
10 6 -3 286.77 22.6
10 6 -3 238.48 22.7
10 6 -3 332.57 23.4
-10 -6 3 289.37 21.8
-9 -6 3 133.89 12.6
8 6 -3 258.17 19.7
8 6 -3 250.27 19.8
8 6 -3 253.27 20.2
-8 -6 3 264.57 19.1
-8 -6 3 241.28 20.4
-8 -6 3 254.27 20.2
7 6 -3 48.7 8.7
7 6 -3 39.3 8.7
7 6 -3 62.29 8.7
7 6 -3 43.7 8.4
7 6 -3 66.69 9.6
-7 -6 3 66.89 9.2
-7 -6 3 74.49 9.2
-7 -6 3 61.09 7.6
6 6 -3 62.69 8.4
6 6 -3 55.99 6.2
6 6 -3 61.19 8.4
6 6 -3 69.49 8.2
6 6 -3 71.09 8.3
6 6 -3 65.29 8
6 6 -3 61.19 6
-6 -6 3 53.69 8.6
-6 -6 3 63.49 8.4
-6 -6 3 57.89 6.7
5 6 -3 381.36 26.5
5 6 -3 404.26 27.5
5 6 -3 403.96 27.8
5 6 -3 376.56 27.5
5 6 -3 376.66 27.6
5 6 -3 393.46 27.9
5 6 -3 425.96 26.7
-5 -6 3 424.16 28.4
-5 -6 3 389.86 26.8
4 6 -3 127.29 10.4
3 6 -3 576.34 35.3
3 6 -3 481.45 35.3
3 6 -3 495.05 35.6
3 6 -3 541.05 35.2
3 6 -3 564.04 35.8
3 6 -3 517.15 35.7
-3 -6 3 516.35 35.7
2 6 -3 32.8 5.3
2 6 -3 37.2 5.9
1 6 -3 198.18 14.5
1 6 -3 212.08 15.2
1 6 -3 185.58 14.1
1 6 -3 198.88 14.6
1 6 -3 189.68 14.3
1 6 -3 196.38 14.8
-1 -6 3 184.08 14.2
-1 -6 3 196.88 14.5
0 6 -3 134.49 9.6
0 6 -3 118.29 10
0 6 -3 122.69 10.6
0 6 -3 120.49 10.8
0 6 -3 120.79 9.7
0 -6 3 94.99 9.7
0 -6 3 104.49 9.3
0 -6 3 121.89 10.4
-1 6 -3 5.5 3.7
-1 6 -3 4.8 3.4
-1 6 -3 0.4 2.5
-1 6 -3 8 3.2
1 -6 3 3.5 3.3
1 -6 3 4.8 3.1
1 -6 3 7.7 2.7
1 -6 3 8.1 3.1
-2 6 -3 613.94 40.6
-2 6 -3 586.94 42.2
-2 6 -3 613.74 41.9
-2 6 -3 637.74 41.6
-2 6 -3 637.44 42.6
2 -6 3 708.93 42.1
2 -6 3 637.94 42.5
2 -6 3 651.33 41.6
2 -6 3 593.54 40.8
2 -6 3 594.54 42.2
-3 6 -3 55.29 7.5
-3 6 -3 54.99 7.1
-3 6 -3 51.49 4.5
-3 6 -3 46.3 8.1
-3 6 -3 55.59 7.7
3 -6 3 37.4 8.3
3 -6 3 49.7 6.3
3 -6 3 52.99 5
3 -6 3 52.29 7.1
3 -6 3 51.09 7.5
-4 6 -3 128.39 11.6
-4 6 -3 118.09 10.7
-4 6 -3 124.69 11.9
-4 6 -3 88.99 11
4 -6 3 106.99 10.9
4 -6 3 116.29 9.9
4 -6 3 114.59 12.1
4 -6 3 116.99 11.3
-5 6 -3 86.59 10.5
-5 6 -3 81.49 8.9
-5 6 -3 77.69 10.3
-5 6 -3 61.29 10.1
5 -6 3 74.49 8.2
5 -6 3 71.09 9.5
5 -6 3 77.39 10.8
5 -6 3 64.69 9.9
-6 6 -3 185.08 15.4
-6 6 -3 202.88 17.7
-6 6 -3 208.98 18
6 -6 3 198.68 15.2
6 -6 3 182.48 16.4
6 -6 3 173.48 16.8
-7 6 -3 327.87 25.9
-7 6 -3 331.77 25.9
-7 6 -3 352.56 24.4
7 -6 3 345.07 24.1
7 -6 3 319.67 25.3
-8 6 -3 -7.9 6.5
-8 6 -3 7 6.9
8 -6 3 7.9 5.9
8 -6 3 1.3 4.5
-9 6 -3 101.09 14.3
-9 6 -3 132.19 15.1
9 -6 3 107.09 13.3
9 -6 3 104.29 11.4
-10 6 -3 8.2 8
-10 6 -3 16.9 8.5
10 -6 3 -1.4 6.6
10 -6 3 1.5 5.4
13 5 -3 12.1 8.3
13 5 -3 -6.8 7
13 5 -3 7.5 7.4
-13 -5 3 8.3 7.5
12 5 -3 64.39 10.7
12 5 -3 70.79 12.7
12 5 -3 57.59 11.1
-12 -5 3 41 11.6
11 5 -3 75.49 10.9
11 5 -3 92.49 13
11 5 -3 51.59 10.7
-11 -5 3 69.89 11.3
10 5 -3 45.8 11.1
10 5 -3 52.39 10
-10 -5 3 58.09 10
9 5 -3 195.98 16
9 5 -3 192.38 16.3
9 5 -3 183.98 15.9
-9 -5 3 171.88 16.1
-9 -5 3 190.98 15.8
8 5 -3 26.5 8.3
8 5 -3 39.6 7.9
8 5 -3 42.8 8.8
-8 -5 3 35.8 8.2
-8 -5 3 39.8 7.7
7 5 -3 270.67 21.2
7 5 -3 319.17 21.7
7 5 -3 284.87 21.4
7 5 -3 309.77 21.9
7 5 -3 294.87 21.5
-7 -5 3 276.67 20.8
-7 -5 3 291.87 21.4
-7 -5 3 278.77 22
6 5 -3 -0.8 2.1
6 5 -3 2.5 3.9
6 5 -3 4.3 4
6 5 -3 2.8 4.2
6 5 -3 0.5 2.1
6 5 -3 0.6 3.5
6 5 -3 -0.9 4
-6 -5 3 1.9 2.8
-6 -5 3 -0.9 3.7
-6 -5 3 0 3.9
5 5 -3 3.2 3.9
5 5 -3 6.4 3.8
5 5 -3 3.2 2.8
5 5 -3 7.2 3.5
5 5 -3 1.5 3.8
5 5 -3 7.3 2.6
5 5 -3 9.2 3.6
-5 -5 3 5.2 2.5
4 5 -3 410.36 31.1
4 5 -3 473.45 30.6
4 5 -3 475.25 31.8
4 5 -3 458.05 30.6
4 5 -3 460.35 31.4
4 5 -3 487.65 31.5
4 5 -3 469.15 31.3
-4 -5 3 452.85 30.8
-4 -5 3 470.45 31.8
3 5 -3 163.88 13.1
3 5 -3 156.28 12.3
3 5 -3 174.38 12.9
3 5 -3 173.78 13.3
3 5 -3 153.58 12.4
3 5 -3 173.88 12.8
3 5 -3 169.58 13.5
-3 -5 3 145.79 12.9
-3 -5 3 167.48 12.1
2 5 -3 327.87 23.8
2 5 -3 320.77 23.7
2 5 -3 380.26 23.9
2 5 -3 351.36 24
2 5 -3 350.56 23.9
2 5 -3 345.77 24.1
2 5 -3 359.46 24.2
2 5 -3 339.37 23.4
-2 -5 3 349.77 24
-2 -5 3 355.86 24.1
1 5 -3 5.9 3.4
1 5 -3 6 3.2
1 5 -3 4.9 3.2
1 5 -3 8.1 2.7
1 5 -3 7.5 3.4
1 5 -3 6 2.7
1 5 -3 12.1 3.3
-1 -5 3 3.1 3
-1 -5 3 8.7 3.1
0 5 -3 9.6 3.6
0 5 -3 13.1 3.4
0 5 -3 8.4 3.6
0 5 -3 8.3 3
0 5 -3 11.5 3.9
0 -5 3 14.3 4.3
0 -5 3 10.8 3.3
0 -5 3 16 4
-1 5 -3 392.66 26.1
-1 5 -3 364.46 25.5
-1 5 -3 377.26 26.7
-1 5 -3 384.36 26.3
-1 5 -3 382.86 26.6
1 -5 3 400.26 26.6
1 -5 3 377.16 26.1
1 -5 3 383.06 25.7
1 -5 3 417.96 26.5
2 -5 3 20.5 3.6
2 -5 3 28.8 6.1
2 -5 3 16.5 5.3
2 -5 3 21.7 5
-3 5 -3 818.82 54.99
-3 5 -3 780.22 52.69
-3 5 -3 817.52 54.59
-3 5 -3 864.91 53.99
-3 5 -3 835.32 54.49
3 -5 3 790.42 53.79
3 -5 3 799.62 54.49
3 -5 3 789.82 52.79
3 -5 3 871.61 54.49
3 -5 3 896.71 54.99
-4 5 -3 20.6 5.4
-4 5 -3 5.7 3.8
-4 5 -3 7 4.3
-4 5 -3 11 4.4
4 -5 3 16.3 4.3
4 -5 3 20.6 6.3
4 -5 3 29.4 7.2
-5 5 -3 190.98 16.2
-5 5 -3 190.68 15.7
-5 5 -3 205.68 15
-5 5 -3 183.18 15.9
5 -5 3 196.68 16.2
5 -5 3 199.48 16
5 -5 3 189.78 16.1
5 -5 3 213.48 14.7
-6 5 -3 379.56 29.5
-6 5 -3 447.96 30.2
-6 5 -3 474.75 28.9
-6 5 -3 374.76 29.3
6 -5 3 387.86 29.5
6 -5 3 425.46 28.4
6 -5 3 415.56 29.6
6 -5 3 404.06 29.5
-7 5 -3 19.3 6.8
-7 5 -3 20.2 6.8
-7 5 -3 19.8 5.5
7 -5 3 26.4 7.4
7 -5 3 20.9 6
7 -5 3 22.2 9.3
-8 5 -3 90.69 11.5
-8 5 -3 102.49 13.4
-8 5 -3 101.59 12.7
8 -5 3 103.09 10.3
8 -5 3 104.99 13
-9 5 -3 -13.9 8.2
-9 5 -3 0 6.8
9 -5 3 2.3 5.9
9 -5 3 4.9 4.8
-10 5 -3 41.7 11.6
-10 5 -3 33.2 11.5
10 -5 3 50.49 9.2
10 -5 3 48.9 11.3
-11 5 -3 31.2 9.4
-11 5 -3 37.4 12.4
11 -5 3 51.69 11.7
11 -5 3 39.8 9.9
13 4 -3 24 8.2
13 4 -3 14.8 7.7
13 4 -3 12.5 8.3
-13 -4 3 13.8 7.5
12 4 -3 4.3 7.2
12 4 -3 4.8 6.5
12 4 -3 6.2 6.5
-12 -4 3 6.6 7.2
11 4 -3 18.9 6.7
11 4 -3 30.5 8.1
11 4 -3 30.8 9.6
-11 -4 3 17.3 6.7
10 4 -3 249.68 21.3
10 4 -3 229.98 21.7
10 4 -3 279.57 21.6
10 4 -3 317.67 22.2
-10 -4 3 280.17 21.8
9 4 -3 139.59 12.5
9 4 -3 118.19 12.3
9 4 -3 117.69 12.5
-9 -4 3 116.89 11.8
-9 -4 3 92.69 12
8 4 -3 226.38 16.9
8 4 -3 186.88 17
8 4 -3 177.08 17.1
8 4 -3 209.48 16.8
-8 -4 3 236.28 17.1
-8 -4 3 198.48 16.5
-8 -4 3 217.28 16.4
7 4 -3 133.19 12.2
7 4 -3 147.69 13.1
-7 -4 3 151.48 12.4
-7 -4 3 148.79 12.4
6 4 -3 453.55 32.9
6 4 -3 459.75 31.5
6 4 -3 489.05 33.4
6 4 -3 465.45 32.9
6 4 -3 512.05 33.4
-6 -4 3 521.85 33.1
-6 -4 3 504.95 33
5 4 -3 388.26 26.8
5 4 -3 387.36 25.6
5 4 -3 364.26 26.5
5 4 -3 422.56 27.1
5 4 -3 384.56 27.1
-5 -4 3 367.66 27.1
-5 -4 3 376.96 26.4
-5 -4 3 425.86 26.9
4 4 -3 157.58 11.7
4 4 -3 142.79 10.5
4 4 -3 136.49 11.6
4 4 -3 129.99 11.4
4 4 -3 141.29 11.9
4 4 -3 138.59 11.4
-4 -4 3 147.89 11.5
-4 -4 3 157.58 11.2
-4 -4 3 136.89 11.7
3 4 -3 549.45 35.8
3 4 -3 499.95 35.2
3 4 -3 466.25 35.2
3 4 -3 599.84 35.9
3 4 -3 521.45 36.1
3 4 -3 566.74 35.9
3 4 -3 520.65 35.7
-3 -4 3 545.05 35.5
-3 -4 3 583.74 36.3
2 4 -3 69.29 6.9
2 4 -3 71.69 7
2 4 -3 72.19 7
2 4 -3 75.79 7.1
2 4 -3 77.49 7.1
-2 -4 3 73.29 6.5
-2 -4 3 65.49 7.2
1 4 -3 1060.99 67.19
1 4 -3 1015.5 67.29
1 4 -3 1076.39 67.09
1 4 -3 1122.99 67.29
1 4 -3 972.8 67.09
1 4 -3 986.2 67.19
-1 -4 3 1038 67.29
-1 -4 3 1046.8 67.29
0 4 -3 5.4 2.7
0 4 -3 7.3 2.7
0 4 -3 4.9 3.5
0 4 -3 6.7 3.2
0 4 -3 9.1 2.9
0 4 -3 5.8 3.4
0 -4 3 8.8 2.8
0 -4 3 7.6 2.8
0 -4 3 8.2 2.9
-1 4 -3 0.8 2.8
-1 4 -3 0.2 2.3
-1 4 -3 -0.7 2.6
-1 4 -3 -3.1 2.9
-1 4 -3 0.6 2
1 -4 3 2.9 2.4
1 -4 3 -0.4 2.2
1 -4 3 0.6 2.6
1 -4 3 0.8 2.4
-2 4 -3 231.98 17.7
-2 4 -3 264.57 18.4
-2 4 -3 248.38 16.4
-2 4 -3 261.47 17.9
-2 4 -3 261.07 17.3
2 -4 3 243.98 16.5
2 -4 3 234.38 17.6
2 -4 3 239.18 17.2
2 -4 3 255.27 17.8
-3 4 -3 2.3 3.4
-3 4 -3 5 3.3
-3 4 -3 2.8 3.3
3 -4 3 2 2.8
3 -4 3 -0.1 3.3
3 -4 3 1.9 2.5
3 -4 3 2.4 3.6
-4 4 -3 527.65 32.2
-4 4 -3 493.85 33.2
-4 4 -3 493.35 32.9
4 -4 3 442.26 32.9
4 -4 3 464.35 32.8
4 -4 3 504.25 32.1
4 -4 3 447.16 32.8
-5 4 -3 38.1 6.9
-5 4 -3 34 6.6
-5 4 -3 30 7
-5 4 -3 52.19 6.3
5 -4 3 45.4 7.6
5 -4 3 38.4 6.8
5 -4 3 47.1 5.4
5 -4 3 34.1 7.4
-6 4 -3 15.4 4.9
-6 4 -3 11.6 4.2
-6 4 -3 10.8 4.8
-6 4 -3 15.1 5
6 -4 3 12.1 4.9
6 -4 3 10.5 5.1
6 -4 3 22.2 6
6 -4 3 12.7 3.6
-7 4 -3 166.28 15.4
-7 4 -3 175.88 14.5
-7 4 -3 185.28 15.7
-7 4 -3 177.88 16.3
7 -4 3 182.68 15.7
7 -4 3 159.38 15.1
7 -4 3 191.98 15.4
7 -4 3 189.78 13.9
-8 4 -3 6.3 6.4
-8 4 -3 14.6 5.6
-8 4 -3 9.1 5.6
8 -4 3 13.7 4.6
8 -4 3 15.3 5.6
-9 4 -3 538.65 36.8
-9 4 -3 529.35 37.9
9 -4 3 496.05 40.4
9 -4 3 550.84 36.4
-10 4 -3 6 6.8
-10 4 -3 5.6 7.7
10 -4 3 14.8 6.5
10 -4 3 16.1 5.2
-11 4 -3 0.5 6.9
-11 4 -3 -6.8 7.2
11 -4 3 10 6.5
11 -4 3 -0.8 7.7
13 3 -3 7.3 6.7
13 3 -3 -0.8 6.9
13 3 -3 5.7 7.6
-13 -3 3 2.9 7.6
12 3 -3 74.69 12.7
12 3 -3 73.49 13.4
12 3 -3 100.19 12.9
-12 -3 3 89.89 13.1
11 3 -3 9.1 6.8
11 3 -3 12.9 6.5
11 3 -3 3.3 5.4
-11 -3 3 10 6.2
10 3 -3 -3.7 7.7
10 3 -3 6 6.2
10 3 -3 8.4 5
10 3 -3 18.4 6.4
-10 -3 3 20.9 6.1
9 3 -3 109.49 11.3
9 3 -3 83.29 10.9
9 3 -3 103.29 10.6
9 3 -3 105.69 11.4
-9 -3 3 91.59 10.8
-9 -3 3 66.19 10.3
8 3 -3 249.18 16.9
8 3 -3 196.88 16.8
8 3 -3 208.48 17.3
8 3 -3 192.08 14
8 3 -3 203.18 16.4
8 3 -3 213.48 16.4
-8 -3 3 206.28 16.5
-8 -3 3 174.18 15.9
-8 -3 3 215.78 16.4
7 3 -3 572.54 38.2
7 3 -3 599.04 37.9
7 3 -3 575.14 37.9
7 3 -3 578.44 38.3
7 3 -3 501.95 36.1
-7 -3 3 527.35 37.5
-7 -3 3 553.34 37.6
-7 -3 3 550.04 36.1
-7 -3 3 577.84 38
6 3 -3 93.49 8.5
6 3 -3 71.49 8.8
6 3 -3 86.19 9.4
6 3 -3 84.59 6.6
6 3 -3 83.69 8.5
-6 -3 3 81.29 8.4
-6 -3 3 82.39 8.2
-6 -3 3 81.79 6.4
-6 -3 3 88.59 8.5
5 3 -3 633.04 46.6
5 3 -3 713.53 46.5
5 3 -3 733.13 45.6
5 3 -3 650.23 46.8
-5 -3 3 739.63 46.5
-5 -3 3 784.12 46.9
-5 -3 3 697.73 45.6
4 3 -3 1352.06 88.49
4 3 -3 1355.66 87.49
4 3 -3 1425.56 88.49
4 3 -3 1455.25 88.39
4 3 -3 1304.77 87.99
-4 -3 3 1448.46 88.29
-4 -3 3 1272.97 88.49
-4 -3 3 1336.87 87.49
3 3 -3 122.89 11.3
3 3 -3 180.48 11.9
-3 -3 3 177.38 11.5
-3 -3 3 155.18 11.3
-3 -3 3 131.49 10.8
2 3 -3 1058.79 61.99
2 3 -3 1025.7 61.89
2 3 -3 924.31 61.99
2 3 -3 999.6 61.89
2 3 -3 911.31 61.59
2 3 -3 879.31 61.79
2 3 -3 1019.7 61.89
-2 -3 3 879.31 61.99
-2 -3 3 920.01 61.69
1 3 -3 899.81 54.39
1 3 -3 894.91 54.39
1 3 -3 797.72 54.09
1 3 -3 795.02 54.29
1 3 -3 906.71 54.39
1 3 -3 865.21 54.29
-1 -3 3 737.53 54.09
-1 -3 3 813.62 54.29
0 3 -3 214.18 13.9
0 3 -3 191.88 13.7
0 3 -3 202.48 14
0 3 -3 175.88 13.3
0 3 -3 204.68 13.9
0 3 -3 166.58 13.8
0 3 -3 196.08 13.4
0 -3 3 194.58 13.6
0 -3 3 195.68 13.6
0 -3 3 200.68 13.9
-1 3 -3 408.86 28.2
-1 3 -3 438.76 28.6
-1 3 -3 458.85 27.9
-1 3 -3 405.36 27.6
-1 3 -3 446.56 28.4
1 -3 3 439.66 28.3
1 -3 3 423.66 28
1 -3 3 402.76 28.2
1 -3 3 400.86 27.6
-2 3 -3 8.1 3.5
-2 3 -3 5.4 3.4
-2 3 -3 11.4 3.1
-2 3 -3 10.7 2
-2 3 -3 7.8 3.1
2 -3 3 10 3.1
2 -3 3 17.6 4.5
2 -3 3 8.9 2.8
-3 3 -3 936.51 59.59
-3 3 -3 941.21 58.79
-3 3 -3 857.81 59.49
-3 3 -3 860.31 59.29
3 -3 3 933.71 58.69
3 -3 3 966.7 59.49
3 -3 3 874.31 59.29
-4 3 -3 393.56 27
-4 3 -3 376.36 27
-4 3 -3 391.56 26.1
-4 3 -3 374.16 26.8
4 -3 3 391.76 26.8
4 -3 3 395.66 27.1
4 -3 3 416.86 27.1
4 -3 3 381.36 25.9
-5 3 -3 211.68 17
-5 3 -3 210.48 16.8
-5 3 -3 242.58 17.2
-5 3 -3 235.28 16
5 -3 3 221.38 16.9
5 -3 3 247.68 17.5
5 -3 3 217.88 15.7
5 -3 3 209.38 17
-6 3 -3 50.19 8
-6 3 -3 50.59 8.1
-6 3 -3 63.09 7.2
-6 3 -3 69.29 7.7
6 -3 3 58.89 8
6 -3 3 61.49 6.3
6 -3 3 45.3 7.9
6 -3 3 68.29 7.8
-7 3 -3 12.8 5.4
-7 3 -3 19.2 5.1
-7 3 -3 24.1 6.3
-7 3 -3 20.3 5.3
7 -3 3 23.8 7.7
7 -3 3 9.1 5.1
7 -3 3 15.1 4.7
7 -3 3 17.1 4.7
-8 3 -3 398.06 25.6
-8 3 -3 324.47 26.7
-8 3 -3 362.96 26.3
-8 3 -3 424.66 27.7
8 -3 3 348.87 26.5
8 -3 3 365.36 25.1
8 -3 3 296.27 26
-9 3 -3 100.19 10.1
-9 3 -3 74.29 11
-9 3 -3 63.69 12.3
9 -3 3 90.79 11.4
9 -3 3 90.09 9.6
-10 3 -3 269.97 23.7
-10 3 -3 289.87 25.2
-10 3 -3 329.07 24.4
10 -3 3 325.27 22.7
10 -3 3 319.07 24.4
-11 3 -3 12.6 7
-11 3 -3 16.3 7.3
11 -3 3 14.8 6.9
11 -3 3 3.1 5.2
-12 3 -3 3.6 7.4
-12 3 -3 -0.2 7.1
12 -3 3 7.5 7.1
12 -3 3 -1.5 5.8
13 2 -3 86.29 12.3
13 2 -3 89.89 14.3
13 2 -3 94.29 13.7
-13 -2 3 76.59 13.9
12 2 -3 9.6 7.2
12 2 -3 21.7 6.9
12 2 -3 13.4 8.1
12 2 -3 14 7
-12 -2 3 15 7.1
-12 -2 3 26.7 5.8
11 2 -3 30.3 9
11 2 -3 23.1 6.5
11 2 -3 21.5 6.6
11 2 -3 18.3 7.2
-11 -2 3 25.8 5.8
-11 -2 3 12 9.1
10 2 -3 277.27 20.9
10 2 -3 265.37 18.3
10 2 -3 229.68 20
10 2 -3 266.67 20.3
-10 -2 3 230.08 20.4
-10 -2 3 263.47 20.9
-10 -2 3 268.57 18
9 2 -3 65.79 8.5
9 2 -3 56.89 9.9
9 2 -3 70.49 6.9
9 2 -3 67.29 9.8
9 2 -3 63.19 9.5
-9 -2 3 62.89 9.1
-9 -2 3 45.5 8.6
-9 -2 3 61.79 6.5
-9 -2 3 62.69 9.3
8 2 -3 57.49 8.2
8 2 -3 41.6 7.2
8 2 -3 53.09 7.6
8 2 -3 41.4 5.6
8 2 -3 43.5 8.1
8 2 -3 31.6 8.5
-8 -2 3 46.5 5.9
-8 -2 3 44 7.7
-8 -2 3 47.3 7.2
-8 -2 3 56.89 7.8
7 2 -3 209.58 16
7 2 -3 200.38 16.2
7 2 -3 212.18 16.8
7 2 -3 206.68 16
7 2 -3 226.58 16.3
7 2 -3 186.98 14.3
-7 -2 3 220.78 16.3
-7 -2 3 192.68 14.5
-7 -2 3 211.88 15.8
-7 -2 3 212.48 16
6 2 -3 229.98 15.2
6 2 -3 186.38 15.4
6 2 -3 197.68 15.2
6 2 -3 219.38 15.4
6 2 -3 199.58 15.8
6 2 -3 194.48 13.8
-6 -2 3 183.78 14.9
-6 -2 3 187.88 13.8
-6 -2 3 208.78 15
-6 -2 3 197.28 15.4
5 2 -3 510.75 34.1
5 2 -3 491.75 33.5
5 2 -3 492.75 32.7
5 2 -3 528.75 33.9
5 2 -3 498.65 34.1
-5 -2 3 512.55 34
-5 -2 3 504.15 32.8
-5 -2 3 497.55 33.6
-5 -2 3 494.55 33.7
4 2 -3 255.27 18.6
4 2 -3 248.18 18.3
4 2 -3 253.17 18
4 2 -3 254.37 17.4
4 2 -3 255.17 18.5
-4 -2 3 271.77 18.3
-4 -2 3 270.67 18
-4 -2 3 247.78 17.3
-4 -2 3 273.57 18.5
3 2 -3 3547.94 220.28
3 2 -3 3486.75 219.98
3 2 -3 3599.54 219.58
-3 -2 3 3348.36 219.48
-3 -2 3 3491.55 219.98
-3 -2 3 3258.37 219.78
2 2 -3 22.7 3.7
2 2 -3 18.7 3.4
2 2 -3 24 4.1
2 2 -3 19.8 3
-2 -2 3 23.7 3.2
-2 -2 3 16.7 3
-2 -2 3 22.4 3.5
1 2 -3 3280.37 185.98
1 2 -3 2875.71 185.88
1 2 -3 2702.93 185.88
1 2 -3 2857.41 186.08
1 2 -3 3180.18 186.18
-1 -2 3 2657.83 185.88
-1 -2 3 2907.21 186.98
0 2 -3 617.74 41.7
0 2 -3 633.64 41.4
0 2 -3 657.93 41.6
0 2 -3 634.24 41.5
0 2 -3 661.53 41.3
0 -2 3 639.64 41.5
0 -2 3 641.44 41.4
-1 2 -3 185.98 12.3
-1 2 -3 188.48 12.5
-1 2 -3 181.88 11.7
-1 2 -3 165.18 11.6
-1 2 -3 160.88 11.6
-1 2 -3 151.68 12.2
-1 2 -3 175.28 12.6
1 -2 3 186.98 12.3
1 -2 3 174.78 12.3
1 -2 3 168.98 11.8
-2 2 -3 639.04 43.3
-2 2 -3 711.23 44.3
-2 2 -3 633.24 43.3
-2 2 -3 658.23 43.7
-2 2 -3 624.74 44.4
-2 2 -3 644.84 44.4
2 -2 3 742.23 43.8
2 -2 3 763.42 44.5
2 -2 3 702.83 44.3
-3 2 -3 303.27 20.9
-3 2 -3 309.77 20
-3 2 -3 314.47 21
-3 2 -3 308.17 21
3 -2 3 329.87 20.8
3 -2 3 256.07 20.1
3 -2 3 286.57 20.8
-4 2 -3 320.47 21.7
-4 2 -3 324.87 21.9
-4 2 -3 294.87 20.6
-4 2 -3 314.57 21.5
4 -2 3 314.17 21.6
4 -2 3 301.37 21.4
4 -2 3 276.27 20.4
-5 2 -3 985.9 62.19
-5 2 -3 982.8 62.99
-5 2 -3 989.3 62.99
-5 2 -3 907.51 63.09
5 -2 3 926.91 61.99
5 -2 3 956.7 62.99
5 -2 3 982 62.99
-6 2 -3 27.1 6.6
-6 2 -3 45.2 6.4
-6 2 -3 25.3 5.5
-6 2 -3 32.2 6.2
6 -2 3 32.5 6.7
6 -2 3 36.9 6.2
6 -2 3 26.8 4.6
-7 2 -3 124.69 11.3
-7 2 -3 119.49 12
-7 2 -3 114.09 11.8
-7 2 -3 139.39 10.7
7 -2 3 125.69 10.1
7 -2 3 117.39 11.6
7 -2 3 136.19 11.7
-8 2 -3 43.4 6.8
-8 2 -3 23 6.3
-8 2 -3 36.4 7.1
-8 2 -3 31.2 8.6
8 -2 3 24.9 8.5
8 -2 3 26.7 7.4
8 -2 3 31.3 6
-9 2 -3 241.08 19.5
-9 2 -3 274.37 20.2
-9 2 -3 229.18 21
9 -2 3 257.77 17.3
9 -2 3 282.17 19.3
9 -2 3 269.27 20.7
-10 2 -3 258.47 21.1
-10 2 -3 245.48 20.3
-10 2 -3 304.67 23.8
10 -2 3 269.37 20.3
10 -2 3 276.57 21.8
-11 2 -3 1.4 6.4
-11 2 -3 0.6 5.8
11 -2 3 4.3 6.1
11 -2 3 12.6 5.3
11 -2 3 -5.5 2.9
-12 2 -3 11.8 7.6
-12 2 -3 38.4 10.2
12 -2 3 19.2 7.3
12 -2 3 22.8 7.5
-13 2 -3 0.1 7.6
-13 2 -3 -1.1 7.8
13 -2 3 -5.5 6.7
13 -2 3 1.5 6.4
13 1 -3 26.2 8.6
13 1 -3 26.4 8.8
13 1 -3 27.4 7.6
-13 -1 3 46.7 12.3
-13 -1 3 30.7 7.2
12 1 -3 65.09 12.6
12 1 -3 61.99 12.2
12 1 -3 89.29 13.1
11 1 -3 80.19 11.5
11 1 -3 51.29 10.2
11 1 -3 64.29 9.6
11 1 -3 66.59 8.9
-11 -1 3 51.89 11.1
-11 -1 3 50.89 7.5
10 1 -3 2.1 5.5
10 1 -3 7.2 5.7
10 1 -3 -2 4.6
10 1 -3 2.7 6.6
10 1 -3 1 4.4
-10 -1 3 8.8 5.7
-10 -1 3 -1.1 5.5
9 1 -3 11.6 5.4
9 1 -3 6.7 4.2
9 1 -3 9.3 5.1
9 1 -3 6 4.1
9 1 -3 3.4 5.4
9 1 -3 2 5.7
-9 -1 3 4.8 3
-9 -1 3 3.4 5.2
-9 -1 3 9.5 5.1
-9 -1 3 10.3 5.5
8 1 -3 256.17 19.3
8 1 -3 241.18 17
8 1 -3 264.37 18.7
8 1 -3 223.98 18.8
8 1 -3 227.48 18
8 1 -3 235.28 18.3
-8 -1 3 218.48 16.6
-8 -1 3 241.58 19.1
-8 -1 3 238.48 18.3
-8 -1 3 267.77 18.6
7 1 -3 440.26 31.5
7 1 -3 422.76 32.2
7 1 -3 498.05 33
7 1 -3 511.05 33.4
7 1 -3 455.25 32.4
7 1 -3 438.96 32.4
-7 -1 3 515.15 32.5
-7 -1 3 476.95 32.4
-7 -1 3 519.85 33.3
-7 -1 3 482.85 31.5
6 1 -3 53.29 6.7
6 1 -3 51.79 7.8
6 1 -3 45.3 6.2
6 1 -3 45.8 6.5
6 1 -3 49.1 7.1
6 1 -3 44.8 5.6
-6 -1 3 62.19 7.4
-6 -1 3 51.99 6.8
-6 -1 3 62.59 7.1
-6 -1 3 50.69 5.5
5 1 -3 100.19 7.5
5 1 -3 80.09 8.1
5 1 -3 75.89 8.3
5 1 -3 76.59 8.5
5 1 -3 121.49 9.5
-5 -1 3 118.29 9.2
-5 -1 3 75.49 9.8
-5 -1 3 103.29 8.6
-5 -1 3 99.29 7.7
4 1 -3 773.82 54.99
4 1 -3 825.22 54.79
4 1 -3 896.61 54.59
4 1 -3 826.42 55.09
4 1 -3 818.92 55.39
-4 -1 3 899.51 55.19
-4 -1 3 871.81 54.79
-4 -1 3 840.72 54.49
-4 -1 3 863.71 55.39
3 1 -3 1277.07 83.99
3 1 -3 1335.77 84.19
3 1 -3 1232.28 83.49
3 1 -3 1362.76 84.19
3 1 -3 1331.67 83.89
-3 -1 3 1359.06 84.19
-3 -1 3 1288.97 83.49
-3 -1 3 1359.56 83.89
-3 -1 3 1212.88 83.49
2 1 -3 364.96 22
2 1 -3 316.47 21.8
2 1 -3 290.67 21.4
2 1 -3 347.07 22
2 1 -3 316.67 21.7
2 1 -3 324.27 21.3
-2 -1 3 303.97 21.4
-2 -1 3 304.37 21.8
-2 -1 3 337.87 21.6
-2 -1 3 348.67 21.4
0 1 -3 5.9 1.8
0 1 -3 5.6 1.8
0 1 -3 3.8 2
0 1 -3 6.1 1.7
0 1 -3 7.3 2.2
0 -1 3 4.4 1.9
0 -1 3 6.2 2
-1 1 -3 1698.73 98.49
-1 1 -3 1437.26 98.49
-1 1 -3 1528.65 99.09
-1 1 -3 1532.15 98.99
1 -1 3 1618.74 98.99
1 -1 3 1486.85 98.49
1 -1 3 1540.15 99.19
-2 1 -3 467.65 29.3
-2 1 -3 463.05 29.1
-2 1 -3 397.46 28.3
-2 1 -3 488.35 29.4
-2 1 -3 424.16 28.5
2 -1 3 399.16 29.6
2 -1 3 411.06 28.3
2 -1 3 489.85 29.3
2 -1 3 457.05 28.6
-3 1 -3 718.23 44.5
-3 1 -3 623.34 44.5
-3 1 -3 632.74 44.5
-3 1 -3 695.63 43.8
-3 1 -3 684.13 44.6
3 -1 3 693.63 43.8
3 -1 3 663.83 44.4
3 -1 3 747.23 44.7
-4 1 -3 779.82 49.99
-4 1 -3 724.63 50.09
-4 1 -3 812.92 49.1
-4 1 -3 785.12 49.8
4 -1 3 713.63 49
4 -1 3 749.42 49.7
-5 1 -3 637.74 42.7
-5 1 -3 636.54 42.9
-5 1 -3 680.23 42
-5 1 -3 656.13 42.6
5 -1 3 613.54 41.8
5 -1 3 646.24 42.7
5 -1 3 641.14 42.9
-6 1 -3 275.87 18.5
-6 1 -3 252.07 18.9
-6 1 -3 273.47 19
-6 1 -3 244.28 18
6 -1 3 249.88 17.6
6 -1 3 243.28 16.8
6 -1 3 250.97 16.8
6 -1 3 241.88 18.5
6 -1 3 280.17 19.1
-7 1 -3 -2.6 3.1
-7 1 -3 -3.4 3.8
-7 1 -3 3.1 3.3
-7 1 -3 -1.7 4
7 -1 3 0 1.8
7 -1 3 0.6 2.7
7 -1 3 0.3 1.6
7 -1 3 -1.2 3.2
7 -1 3 1.9 4
-8 1 -3 243.48 17.4
-8 1 -3 255.27 17.2
-8 1 -3 215.98 18.1
-8 1 -3 186.88 17.5
8 -1 3 233.58 16.6
8 -1 3 220.78 18.2
8 -1 3 228.98 15.5
8 -1 3 218.88 16.3
8 -1 3 243.18 17.9
-9 1 -3 55.29 10.1
-9 1 -3 61.29 8.8
-9 1 -3 66.39 10.8
-9 1 -3 80.69 9.1
9 -1 3 66.29 8
9 -1 3 77.49 9.6
9 -1 3 74.29 6.8
9 -1 3 65.69 10.6
9 -1 3 72.59 6.5
-10 1 -3 82.99 10.3
-10 1 -3 115.39 13.2
-10 1 -3 86.59 11.1
10 -1 3 100.69 8.4
10 -1 3 82.19 8.1
10 -1 3 93.69 12.3
10 -1 3 88.09 10.3
-11 1 -3 96.19 14.6
-11 1 -3 114.79 12.8
-11 1 -3 115.49 12
-11 1 -3 82.69 12.2
11 -1 3 117.59 14
11 -1 3 114.09 13.9
11 -1 3 141.39 12.1
11 -1 3 113.09 9.5
-12 1 -3 3.5 6.1
-12 1 -3 -6.5 7.3
-12 1 -3 4 7.2
12 -1 3 2.3 3.6
12 -1 3 1.5 5.6
12 -1 3 2 6.1
12 -1 3 5.2 4.7
-13 1 -3 26.8 8
-13 1 -3 23.7 9.4
13 -1 3 49.9 10.3
13 -1 3 30.2 6.1
13 -1 3 36.4 11.6
13 0 -3 61.19 12.2
13 0 -3 43.6 11.1
13 0 -3 73.39 13.2
-13 0 3 73.69 9.8
-13 0 3 42.9 13.6
12 0 -3 182.88 15.7
12 0 -3 150.48 14.5
12 0 -3 169.98 16.4
12 0 -3 145.89 16.6
-12 0 3 133.29 16.6
-12 0 3 149.39 13.7
11 0 -3 9.6 5.4
11 0 -3 13.6 6.9
11 0 -3 20 6.3
11 0 -3 13.1 6.8
-11 0 3 10.3 4.7
-11 0 3 10.6 7
10 0 -3 42.2 7.7
10 0 -3 36.5 8.5
10 0 -3 44.7 9.3
10 0 -3 52.19 9.4
10 0 -3 37.4 8.2
-10 0 3 29.4 9.8
-10 0 3 42.8 6.5
9 0 -3 6.9 4.9
9 0 -3 5.9 4.5
9 0 -3 11.9 5.4
9 0 -3 8.4 5.4
9 0 -3 5.5 5.9
9 0 -3 8.5 4.3
-9 0 3 9.4 5.4
-9 0 3 6.2 3.5
-9 0 3 10.9 5.3
-9 0 3 9.8 5.3
8 0 -3 33.6 6.7
8 0 -3 20.4 5.6
8 0 -3 33.9 8.1
8 0 -3 35.6 7.8
8 0 -3 26.6 6.6
8 0 -3 28.6 7.2
-8 0 3 34.5 6.9
-8 0 3 40.9 5.6
-8 0 3 39.8 7.4
7 0 -3 896.61 59.09
7 0 -3 851.11 58.09
7 0 -3 909.61 58.59
7 0 -3 936.71 58.59
7 0 -3 978.3 57.89
7 0 -3 886.01 58.29
-7 0 3 899.31 58.29
-7 0 3 838.42 58.29
-7 0 3 891.31 57.69
-7 0 3 781.42 58.69
6 0 -3 1134.29 86.19
6 0 -3 1546.45 87.59
6 0 -3 1463.05 86.09
6 0 -3 1355.76 86.69
6 0 -3 1141.09 86.19
-6 0 3 1329.97 86.29
-6 0 3 1371.96 85.99
-6 0 3 1325.27 86.49
-6 0 3 1367.96 87.19
5 0 -3 181.68 12.8
5 0 -3 182.38 13.9
5 0 -3 166.38 13.3
5 0 -3 185.08 13.4
5 0 -3 171.88 14
5 0 -3 165.68 13.4
-5 0 3 209.98 13.8
-5 0 3 171.38 12.8
-5 0 3 163.78 13.8
-5 0 3 183.88 13.5
4 0 -3 246.18 17.6
4 0 -3 264.57 17.9
4 0 -3 250.77 17.6
4 0 -3 267.87 17.4
-4 0 3 267.57 17.6
-4 0 3 243.48 17.8
-4 0 3 228.18 17.9
3 0 -3 114.99 9
3 0 -3 123.69 9
3 0 -3 134.79 9.8
3 0 -3 128.79 9.3
3 0 -3 100.69 9
-3 0 3 122.39 9.2
-3 0 3 124.49 8.9
-3 0 3 127.09 9.8
-3 0 3 117.89 8.9
2 0 -3 3480.55 192.58
2 0 -3 2795.32 191.78
2 0 -3 2840.62 192.18
2 0 -3 3336.07 192.18
-2 0 3 2833.32 192.08
-2 0 3 2616.74 192.68
-2 0 3 3215.28 192.28
-2 0 3 3104.89 191.78
-2 0 3 2966 192.08
1 0 -3 1705.73 111.69
1 0 -3 1830.32 112.09
1 0 -3 1970.5 111.99
1 0 -3 1739.23 111.79
-1 0 3 1678.43 111.79
-1 0 3 1929.61 112.09
-1 0 3 1631.94 111.79
-1 0 3 1635.54 111.39
-1 0 3 1664.93 111.59
0 0 -3 26.6 3.4
0 0 -3 20.5 2.3
0 0 -3 25.4 3
0 0 -3 22.5 2.8
0 0 -3 26 2.1
0 0 3 24.3 2.4
0 0 3 23.8 3.1
0 0 3 21.8 3.3
0 0 3 28 2.2
0 0 3 20.4 2.6
-1 0 -3 1609.54 108.09
-1 0 -3 1824.82 108.69
-1 0 -3 1705.33 108.09
-1 0 -3 1678.43 108.79
-2 0 -3 427.66 26.7
-2 0 -3 399.16 26.3
-2 0 -3 356.86 25.8
-2 0 -3 391.46 25.9
-2 0 -3 415.76 26.6
2 0 3 414.16 26.4
2 0 3 386.26 25.9
2 0 3 442.26 26.6
2 0 3 418.66 26.5
2 0 3 390.86 25.8
-3 0 -3 2163.88 133.49
-3 0 -3 2284.97 134.19
-3 0 -3 2032.2 134.19
-3 0 -3 2394.26 134.19
-3 0 -3 2015.5 133.39
3 0 3 2067.19 134.19
3 0 3 1873.71 134.09
3 0 3 2080.09 133.49
3 0 3 2008 133.39
-4 0 -3 3025.1 195.48
-4 0 -3 3282.37 196.58
-4 0 -3 3039.1 195.28
-4 0 -3 3026.5 196.08
-4 0 -3 3033.3 196.08
-4 0 -3 3251.07 196.08
4 0 3 3146.69 195.28
4 0 3 3359.26 196.28
4 0 3 2834.92 195.48
4 0 3 2781.62 196.08
-5 0 -3 1010 68.89
-5 0 -3 1134.99 70.09
-5 0 -3 1064.69 69.59
-5 0 -3 1065.09 70.09
-5 0 -3 1020.3 69.49
-5 0 -3 1170.08 69.19
5 0 3 988.4 69.79
5 0 3 1055.49 68.79
5 0 3 1084.99 69.19
5 0 3 1182.68 70.09
-6 0 -3 684.83 44.8
-6 0 -3 655.43 45.2
-6 0 -3 674.23 45
-6 0 -3 657.13 44.1
-6 0 -3 703.43 44.5
-6 0 -3 734.23 45.8
6 0 3 669.13 44.4
6 0 3 686.93 44
6 0 3 632.14 45.1
6 0 3 730.73 45.6
-7 0 -3 131.49 10.7
-7 0 -3 129.69 10.8
-7 0 -3 127.29 11.7
-7 0 -3 127.49 12
7 0 3 138.19 10.4
7 0 3 134.09 9.6
7 0 3 130.89 11.4
7 0 3 132.19 11.7
-8 0 -3 78.69 9.1
-8 0 -3 70.29 7.9
-8 0 -3 67.59 9.1
-8 0 -3 65.79 7.3
8 0 3 73.89 6.3
8 0 3 64.99 8.1
8 0 3 46.9 8.4
8 0 3 65.39 6.9
-9 0 -3 60.49 7.8
-9 0 -3 50.69 8.9
-9 0 -3 71.89 9.4
-9 0 -3 71.59 8.6
-9 0 -3 68.59 8.2
9 0 3 71.59 8
9 0 3 65.69 6.7
9 0 3 43.9 9.4
9 0 3 61.29 6.2
9 0 3 51.39 8.2
-10 0 -3 300.77 21
-10 0 -3 265.17 20.8
-10 0 -3 264.67 21.1
-10 0 -3 284.57 22.5
10 0 3 285.07 21
10 0 3 269.27 21.8
10 0 3 294.17 19.9
10 0 3 293.67 19.7
-11 0 -3 84.39 14.2
-11 0 -3 81.19 11
-11 0 -3 88.89 10.3
11 0 3 96.69 9.5
11 0 3 91.59 8.5
11 0 3 80.29 10.7
-12 0 -3 42.7 8.5
-12 0 -3 14.9 7.3
-12 0 -3 22.6 7.9
12 0 3 24.3 6.1
12 0 3 30.9 8
12 0 3 28.1 7.7
12 0 3 18.9 7.2
-13 0 -3 0.5 7.1
-13 0 -3 11.2 6.6
-13 0 -3 36.1 10.9
13 0 3 5.3 7.2
13 0 3 14.1 6.7
13 0 3 15.2 4.9
12 -1 -3 10.1 6.9
12 -1 -3 14.1 6.7
12 -1 -3 8.4 7
12 -1 -3 -3.1 8.8
-12 1 3 7.7 6.2
-12 1 3 13.7 7.8
11 -1 -3 194.38 16.1
11 -1 -3 187.68 15
11 -1 -3 171.88 15.8
11 -1 -3 134.39 16.8
-11 1 3 180.78 14.8
-11 1 3 146.99 16.8
10 -1 -3 2.5 6.4
10 -1 -3 -2.4 5.5
10 -1 -3 -5.5 4
10 -1 -3 2.9 5.4
10 -1 -3 8.7 5.7
-10 1 3 -2.2 5.8
-10 1 3 -3.4 4.5
9 -1 -3 174.08 15.6
9 -1 -3 201.58 14.6
9 -1 -3 191.58 15.6
9 -1 -3 189.88 15.1
9 -1 -3 175.68 15.3
-9 1 3 150.38 15.7
-9 1 3 161.88 15.5
-9 1 3 188.28 14.3
8 -1 -3 289.27 23.6
8 -1 -3 309.37 22.9
8 -1 -3 299.57 22.3
8 -1 -3 311.17 22.7
8 -1 -3 331.27 23.3
8 -1 -3 315.37 23.1
-8 1 3 318.07 23.1
-8 1 3 317.07 23
-8 1 3 322.37 23.7
-8 1 3 334.47 22.4
7 -1 -3 117.09 10.4
7 -1 -3 107.49 11
7 -1 -3 111.69 10.2
7 -1 -3 117.19 9.8
7 -1 -3 94.49 9.9
7 -1 -3 125.39 11
-7 1 3 110.69 10.6
-7 1 3 100.29 10.2
-7 1 3 96.29 11.2
-7 1 3 105.69 9.8
6 -1 -3 1328.57 90.99
6 -1 -3 1459.55 91.39
6 -1 -3 1251.57 91.09
6 -1 -3 1315.07 90.99
6 -1 -3 1523.45 92.09
-6 1 3 1358.66 91.79
-6 1 3 1503.45 91.49
-6 1 3 1467.85 90.99
-6 1 3 1495.15 91.19
5 -1 -3 65.79 8.4
5 -1 -3 68.09 7.3
5 -1 -3 61.09 6.5
5 -1 -3 64.09 6.8
5 -1 -3 74.39 7.2
-5 1 3 45.4 8.6
-5 1 3 63.89 7.4
-5 1 3 65.39 7.5
-5 1 3 62.79 6.7
4 -1 -3 1527.75 109.89
4 -1 -3 1536.05 109.99
4 -1 -3 1694.63 110.49
4 -1 -3 1810.62 109.99
-4 1 3 1887.71 110.69
-4 1 3 1952.5 110.19
-4 1 3 1788.32 109.99
-4 1 3 1643.84 110.09
-4 1 3 1608.64 109.79
3 -1 -3 132.79 10.2
3 -1 -3 142.89 10.2
3 -1 -3 144.29 10.9
3 -1 -3 144.19 10.5
3 -1 -3 149.79 10.4
-3 1 3 130.19 10.7
-3 1 3 126.99 10.4
-3 1 3 139.89 10.4
-3 1 3 132.89 10.1
-3 1 3 160.88 10.5
2 -1 -3 709.83 47.5
2 -1 -3 786.32 48.2
2 -1 -3 775.62 47.9
2 -1 -3 645.14 48
-2 1 3 685.03 47.4
-2 1 3 734.33 47.8
-2 1 3 813.22 47.9
-2 1 3 742.33 47.8
-2 1 3 774.12 48.3
1 -1 -3 786.62 48.2
1 -1 -3 736.33 48
1 -1 -3 691.03 47.6
1 -1 -3 782.42 48.3
1 -1 -3 756.92 48.2
-1 1 3 766.82 48.2
-1 1 3 638.44 47.6
-1 1 3 820.02 48.4
-1 1 3 766.32 48.1
-1 1 3 731.23 48
0 -1 -3 43.8 3.7
0 -1 -3 39.3 3.4
0 -1 -3 37.6 3.9
0 -1 -3 42.2 3.9
0 1 3 45.1 3.9
0 1 3 46.7 3.8
0 1 3 38.5 3.5
0 1 3 40.4 4.1
-1 -1 -3 79.89 5.9
-1 -1 -3 82.19 5.5
-1 -1 -3 81.59 5.7
-1 -1 -3 92.29 6.2
-1 -1 -3 87.79 6.3
1 1 3 76.69 6.2
1 1 3 82.19 5.8
1 1 3 85.79 6
1 1 3 76.99 5.5
-2 -1 -3 689.63 42.4
-2 -1 -3 622.84 42.2
-2 -1 -3 669.63 42.1
-2 -1 -3 663.93 42.4
2 1 3 676.23 42.1
2 1 3 630.64 42.4
2 1 3 700.93 42.4
2 1 3 600.54 42.2
-3 -1 -3 1076.29 70.99
-3 -1 -3 1166.58 70.69
-3 -1 -3 1153.98 70.99
-3 -1 -3 1187.88 71.29
-3 -1 -3 1032.8 70.49
3 1 3 1143.59 71.09
3 1 3 1141.49 70.69
3 1 3 1012.6 70.49
3 1 3 1140.49 70.99
3 1 3 1023.3 71.09
-4 -1 -3 3426.66 206.38
-4 -1 -3 3187.18 205.78
-4 -1 -3 2978.7 206.28
-4 -1 -3 3247.78 205.98
-4 -1 -3 3013.2 205.68
4 1 3 3438.86 205.78
4 1 3 2990.6 206.28
4 1 3 3633.34 206.48
-5 -1 -3 63.19 5.7
-5 -1 -3 69.99 5.8
-5 -1 -3 70.49 6.2
-5 -1 -3 63.49 6.7
-5 -1 -3 53.49 5.9
5 1 3 72.69 5.6
5 1 3 66.09 6.7
5 1 3 50.59 5.9
5 1 3 55.69 6.6
-6 -1 -3 651.13 41.4
-6 -1 -3 613.54 41.3
-6 -1 -3 651.83 41.3
-6 -1 -3 620.84 42
-6 -1 -3 621.04 42.2
-6 -1 -3 600.44 41.4
6 1 3 618.44 41.3
6 1 3 689.03 41.2
6 1 3 564.64 41.9
6 1 3 694.03 42.3
-7 -1 -3 309.97 21.6
-7 -1 -3 328.57 21.9
-7 -1 -3 318.67 21.8
-7 -1 -3 336.87 21.8
-7 -1 -3 308.17 22.5
-7 -1 -3 308.37 22.7
7 1 3 316.87 21.4
7 1 3 312.27 21.8
7 1 3 289.47 22.5
7 1 3 334.17 22.8
-8 -1 -3 673.03 46.4
-8 -1 -3 727.63 47.9
-8 -1 -3 780.02 46.8
-8 -1 -3 651.93 46.9
-8 -1 -3 700.33 47.5
-8 -1 -3 676.43 46.5
8 1 3 657.33 47.4
8 1 3 751.32 47.8
8 1 3 709.53 46.7
8 1 3 763.92 46.3
-9 -1 -3 185.68 15.7
-9 -1 -3 190.78 14.7
-9 -1 -3 194.88 14.3
-9 -1 -3 191.68 14.6
-9 -1 -3 155.48 15.3
9 1 3 200.38 16
9 1 3 208.08 14.1
9 1 3 163.68 15.3
9 1 3 195.78 14.6
-10 -1 -3 121.69 12.3
-10 -1 -3 122.79 14.4
-10 -1 -3 152.38 12.2
-10 -1 -3 141.89 11.8
10 1 3 117.59 13.9
10 1 3 129.39 13.5
10 1 3 149.19 11.6
10 1 3 132.59 13
-11 -1 -3 97.89 12.9
-11 -1 -3 111.69 10.9
-11 -1 -3 101.69 11.9
-11 -1 -3 118.59 12
11 1 3 122.69 10.8
11 1 3 119.59 13.5
11 1 3 120.29 10
11 1 3 113.99 12
-12 -1 -3 1.1 6.6
-12 -1 -3 12.1 4.9
-12 -1 -3 15.8 6.1
12 1 3 6 4.3
12 1 3 4.2 6.2
12 1 3 -5.5 5.1
12 1 3 17 6.3
-13 -1 -3 34.2 9.3
-13 -1 -3 33.1 9.3
-13 -1 -3 41 8.9
13 1 3 55.09 16.2
13 1 3 58.79 12.1
13 1 3 44.6 7.8
13 1 3 27.3 8.6
-14 -1 -3 1.5 5.9
-14 -1 -3 -1.4 7.4
14 1 3 11.1 7.4
14 1 3 -6.4 7
14 1 3 0.3 5.5
12 -2 -3 52.79 11.5
12 -2 -3 63.09 11.6
12 -2 -3 23.8 12.5
12 -2 -3 48.3 9.7
-12 2 3 48.5 10.5
-12 2 3 45.2 12.6
11 -2 -3 -4.3 6.2
11 -2 -3 8.1 7.5
11 -2 -3 6.1 7.3
11 -2 -3 -3.6 6.2
11 -2 -3 0.7 4.9
-11 2 3 2.3 6.5
-11 2 3 1 5.8
10 -2 -3 107.49 10.1
10 -2 -3 97.09 11.8
10 -2 -3 87.49 11.7
10 -2 -3 71.29 11.3
-10 2 3 72.39 10.9
-10 2 3 85.19 12.9
9 -2 -3 3.9 3.7
9 -2 -3 0.1 5.6
9 -2 -3 2.4 4.8
9 -2 -3 2.1 5
9 -2 -3 9.5 5.5
-9 2 3 8.3 5.6
-9 2 3 27.3 8.5
-9 2 3 -0.2 4.4
8 -2 -3 16.6 6.2
8 -2 -3 27.3 5.5
8 -2 -3 16.5 5
8 -2 -3 36.4 7.4
8 -2 -3 28.3 7.4
-8 2 3 26.2 6.7
-8 2 3 24.5 7.9
-8 2 3 24.5 8.5
-8 2 3 18.7 5.6
7 -2 -3 475.05 33.8
7 -2 -3 509.95 34.1
7 -2 -3 497.85 35
7 -2 -3 479.15 33.4
7 -2 -3 509.85 34
7 -2 -3 496.55 33.9
-7 2 3 519.55 35.2
-7 2 3 496.55 33.8
-7 2 3 460.05 33.9
-7 2 3 532.25 34.2
6 -2 -3 586.34 36.4
6 -2 -3 458.45 35
-6 2 3 522.55 35.4
-6 2 3 532.55 35.2
5 -2 -3 714.93 48.8
5 -2 -3 671.83 48.8
5 -2 -3 772.92 49.1
5 -2 -3 766.52 48.8
5 -2 -3 764.02 49.7
-5 2 3 743.13 49.1
-5 2 3 718.93 49.6
-5 2 3 733.13 49.1
-5 2 3 767.92 49
-5 2 3 801.62 49
4 -2 -3 13.7 4.2
4 -2 -3 11.6 4
4 -2 -3 11 3.5
4 -2 -3 16.4 3.7
4 -2 -3 7 3.2
-4 2 3 11.3 3.7
-4 2 3 7.1 2.9
-4 2 3 11 3.3
-4 2 3 15.2 4.8
-4 2 3 8.7 3.5
3 -2 -3 63.49 6
3 -2 -3 59.89 6.4
3 -2 -3 59.49 5.4
3 -2 -3 48.3 5.4
3 -2 -3 61.39 5.9
-3 2 3 51.19 6
-3 2 3 53.19 5.8
-3 2 3 52.39 5.5
-3 2 3 65.49 5.5
-3 2 3 59.89 6
2 -2 -3 651.83 46
2 -2 -3 664.43 46.3
-2 2 3 700.23 46.1
-2 2 3 698.33 46.4
-2 2 3 790.52 46.4
-2 2 3 790.82 46.9
1 -2 -3 80.69 6.2
1 -2 -3 82.69 6.1
1 -2 -3 73.49 5.4
1 -2 -3 72.59 5.9
1 -2 -3 73.39 6.3
-1 2 3 76.59 5.5
-1 2 3 86.89 6.1
-1 2 3 61.29 6.4
-1 2 3 71.99 5.9
-1 2 3 72.79 6.2
0 -2 -3 2351.36 140.29
0 -2 -3 2185.58 140.69
0 -2 -3 2281.47 140.69
0 -2 -3 2338.07 140.79
0 -2 -3 2018.4 140.49
0 2 3 2247.78 140.69
0 2 3 2208.38 140.69
0 2 3 2014.6 140.39
0 2 3 2349.36 140.29
0 2 3 2103.29 140.79
-1 -2 -3 1002.4 60.69
-1 -2 -3 960.6 60.59
-1 -2 -3 948.31 60.99
-1 -2 -3 959.7 60.89
-1 -2 -3 905.21 60.99
1 2 3 872.61 60.99
1 2 3 1012.8 60.69
1 2 3 935.01 60.89
1 2 3 891.11 60.59
1 2 3 1032.5 60.89
-2 -2 -3 2841.82 173.88
-2 -2 -3 2748.02 173.98
-2 -2 -3 2851.61 173.98
2 2 3 2507.05 173.98
2 2 3 2798.92 173.88
2 2 3 2996.5 174.08
2 2 3 2761.82 173.68
2 2 3 2396.66 173.88
-3 -2 -3 53.89 4.6
-3 -2 -3 49.8 4.7
-3 -2 -3 51.19 4.8
-3 -2 -3 55.49 4.7
3 2 3 49.8 4.5
3 2 3 62.89 4.7
3 2 3 49 4.2
3 2 3 51.09 4.2
3 2 3 62.59 4.6
3 2 3 47.6 5
-4 -2 -3 9 2.5
-4 -2 -3 6.7 3
-4 -2 -3 10 2.7
-4 -2 -3 11.2 2.2
-4 -2 -3 16.8 3.4
4 2 3 5.1 2.2
4 2 3 7.7 2.6
4 2 3 6.3 2.6
4 2 3 9 2.6
4 2 3 5.2 1.8
-5 -2 -3 2280.47 133.29
-5 -2 -3 2223.48 133.29
-5 -2 -3 2163.68 134.19
-5 -2 -3 2232.48 133.49
-5 -2 -3 2004.3 133.79
5 2 3 1878.31 133.29
5 2 3 1985 133.69
5 2 3 1962.7 133.39
-6 -2 -3 8.9 2.9
-6 -2 -3 7.3 3
-6 -2 -3 5.4 3.6
-6 -2 -3 8.3 2.6
-6 -2 -3 7.2 3.2
-6 -2 -3 5.8 3.6
6 2 3 8.2 3.6
6 2 3 6.1 3.8
6 2 3 6.9 3
6 2 3 3.8 2.8
-7 -2 -3 575.04 35.5
-7 -2 -3 549.45 36.6
-7 -2 -3 538.95 36.5
7 2 3 546.15 36.5
7 2 3 495.85 35.7
-8 -2 -3 148.79 12.1
-8 -2 -3 134.79 11
-8 -2 -3 144.79 10.6
-8 -2 -3 153.08 12.2
-8 -2 -3 127.19 10.8
-8 -2 -3 120.29 10.3
8 2 3 136.89 10.9
8 2 3 126.59 10.8
8 2 3 137.59 12.1
8 2 3 119.89 11.9
-9 -2 -3 96.89 10.2
-9 -2 -3 90.49 8.2
-9 -2 -3 91.49 10.3
-9 -2 -3 87.29 9.2
-9 -2 -3 92.99 8.6
-9 -2 -3 87.69 8.6
9 2 3 103.39 8.7
9 2 3 86.49 9.1
9 2 3 93.49 10.4
9 2 3 80.89 9.7
-10 -2 -3 359.06 24.3
-10 -2 -3 354.16 24.1
-10 -2 -3 339.17 24.6
-10 -2 -3 352.66 26.3
-10 -2 -3 306.47 25.5
10 2 3 363.16 26.3
10 2 3 338.17 24.4
10 2 3 370.46 25.1
10 2 3 362.66 25.8
-11 -2 -3 20.3 5.5
-11 -2 -3 21.2 6.8
-11 -2 -3 9.8 4
-11 -2 -3 16 6.5
11 2 3 9.8 6.2
11 2 3 9.1 5.3
11 2 3 19 5.7
-12 -2 -3 95.69 9.5
-12 -2 -3 88.49 10.4
-12 -2 -3 61.19 15.3
12 2 3 80.29 9.8
12 2 3 104.39 12.5
12 2 3 107.49 11
12 2 3 84.29 10.8
-13 -2 -3 2.2 4.7
-13 -2 -3 -2.4 7.1
13 2 3 -0.2 6.4
13 2 3 4.5 6.9
13 2 3 -8.1 7.3
13 2 3 -4.5 4.7
-14 -2 -3 18.7 5.8
-14 -2 -3 23.5 8.5
14 2 3 14.9 7.2
14 2 3 22 6.5
14 2 3 14.3 8
12 -3 -3 -2.7 6.5
12 -3 -3 1.9 6
12 -3 -3 8.3 7
-12 3 3 3.9 7.8
-12 3 3 1.4 7.4
11 -3 -3 96.59 11.2
11 -3 -3 101.79 13.1
11 -3 -3 90.79 12.2
-11 3 3 97.59 14.2
-11 3 3 128.59 13.8
10 -3 -3 -5.2 5.6
10 -3 -3 0.7 6.3
10 -3 -3 -5.5 5.5
10 -3 -3 0.9 7.1
10 -3 -3 0.6 4.1
-10 3 3 0.5 5.6
-10 3 3 -0.3 6.5
9 -3 -3 39.2 8.6
9 -3 -3 26.3 8.1
9 -3 -3 24.3 6.1
9 -3 -3 24.7 6.6
9 -3 -3 28.5 8.4
-9 3 3 40.4 9.4
-9 3 3 32.3 9.4
-9 3 3 35.9 8.6
8 -3 -3 39.1 9.2
8 -3 -3 31.4 7.8
8 -3 -3 53.09 8.8
8 -3 -3 56.99 8.1
8 -3 -3 62.99 8.4
8 -3 -3 53.49 6.9
-8 3 3 60.39 8.5
-8 3 3 41.9 9.2
-8 3 3 29.1 9.2
-8 3 3 55.39 9.6
7 -3 -3 3.4 3.7
7 -3 -3 5.7 3.1
7 -3 -3 11.9 5
7 -3 -3 10.7 5.3
7 -3 -3 0.2 3.9
-7 3 3 3.3 4.2
-7 3 3 6.8 4.7
-7 3 3 -5.2 4.2
-7 3 3 10.5 5.1
6 -3 -3 752.12 49.3
6 -3 -3 730.43 50.49
6 -3 -3 747.23 49.8
6 -3 -3 740.53 49.7
6 -3 -3 786.72 50.19
-6 3 3 795.82 49.99
-6 3 3 737.23 49.99
-6 3 3 721.13 49.8
-6 3 3 754.42 50.69
5 -3 -3 54.89 6
5 -3 -3 67.89 7.9
5 -3 -3 58.79 6.7
5 -3 -3 60.19 6.9
5 -3 -3 77.09 8.5
-5 3 3 58.59 8
-5 3 3 65.69 6.6
-5 3 3 58.79 7.3
-5 3 3 69.19 7.7
-5 3 3 55.49 7.7
4 -3 -3 256.27 18.3
4 -3 -3 237.58 18
4 -3 -3 233.18 17.8
4 -3 -3 294.27 18.8
-4 3 3 276.77 18.6
-4 3 3 300.17 18.9
-4 3 3 217.28 17.7
-4 3 3 262.87 19.1
3 -3 -3 210.98 17.9
3 -3 -3 218.88 16.4
3 -3 -3 228.98 16.2
3 -3 -3 248.98 16.3
3 -3 -3 230.58 16.8
-3 3 3 250.97 16.5
-3 3 3 225.18 16.9
-3 3 3 241.28 16.8
-3 3 3 246.08 16.2
-3 3 3 228.38 16.9
2 -3 -3 229.58 14.8
2 -3 -3 228.38 14.8
2 -3 -3 187.08 14.2
2 -3 -3 194.68 14.3
-2 3 3 208.38 14.7
-2 3 3 200.28 14.7
-2 3 3 212.18 14.3
-2 3 3 210.18 14.6
-2 3 3 188.58 14.2
1 -3 -3 1698.63 109.49
1 -3 -3 1742.83 109.49
1 -3 -3 1689.33 109.19
1 -3 -3 1818.72 109.69
-1 3 3 1679.53 109.39
-1 3 3 1700.33 109.19
-1 3 3 1677.73 109.39
-1 3 3 1686.63 109.69
-1 3 3 1723.43 109.59
0 -3 -3 170.48 11.2
0 -3 -3 157.98 11
0 -3 -3 143.29 11.4
0 -3 -3 139.09 11.1
0 -3 -3 178.48 11
0 3 3 166.98 10.9
0 3 3 158.88 11.1
0 3 3 160.18 11.2
0 3 3 161.08 11.1
-1 -3 -3 2356.06 143.69
-1 -3 -3 2350.66 143.89
-1 -3 -3 2146.29 143.99
-1 -3 -3 2167.58 144.09
1 3 3 2182.68 143.99
1 3 3 2096.49 144.09
1 3 3 2447.26 143.89
1 3 3 2322.97 143.89
1 3 3 2283.77 143.69
-2 -3 -3 484.95 30.4
-2 -3 -3 466.35 30.7
-2 -3 -3 466.65 30.7
-2 -3 -3 449.95 30.4
-2 -3 -3 451.25 31.3
-2 -3 -3 442.56 30.8
2 3 3 457.95 30.8
2 3 3 475.75 30.8
2 3 3 547.65 31.1
2 3 3 498.75 30.7
-3 -3 -3 1.9 1.6
-3 -3 -3 3.6 2.2
-3 -3 -3 0.8 1.5
-3 -3 -3 2.1 1.4
-3 -3 -3 0.8 1.4
3 3 3 1.6 1.4
3 3 3 0.9 1.5
3 3 3 1 1.1
3 3 3 2.3 1.9
-4 -3 -3 589.34 36
-4 -3 -3 535.65 35.7
-4 -3 -3 551.54 35.4
-4 -3 -3 486.55 35.7
4 3 3 539.15 36
4 3 3 502.55 35.3
4 3 3 532.25 35.6
4 3 3 586.04 35.6
4 3 3 613.34 36
-5 -3 -3 25.9 4.9
-5 -3 -3 32.8 3.7
-5 -3 -3 29.6 8.6
5 3 3 26.7 4.6
5 3 3 23.2 4.7
5 3 3 37 5.6
5 3 3 28.2 4.2
5 3 3 23.6 3.4
-6 -3 -3 588.74 38.1
-6 -3 -3 645.14 39.4
-6 -3 -3 564.54 39
-6 -3 -3 590.64 38.2
-6 -3 -3 571.34 38.9
6 3 3 595.64 38.7
6 3 3 537.75 39.1
6 3 3 611.64 38.9
6 3 3 602.24 39
-7 -3 -3 6.4 3.2
-7 -3 -3 9.8 3.7
-7 -3 -3 12.9 3.3
-7 -3 -3 6.6 2.5
-7 -3 -3 15.2 4.6
-7 -3 -3 8 3.4
7 3 3 4.7 3.4
7 3 3 7.4 3
7 3 3 7.1 3.8
7 3 3 9.3 4.1
-8 -3 -3 809.12 55.49
-8 -3 -3 812.92 54.09
-8 -3 -3 918.71 54.99
-8 -3 -3 817.72 55.09
-8 -3 -3 941.81 55.79
8 3 3 878.21 55.49
8 3 3 738.93 55.39
8 3 3 862.31 54.89
8 3 3 783.12 54.79
-9 -3 -3 201.98 14.2
-9 -3 -3 184.68 14.1
-9 -3 -3 160.78 14.7
-9 -3 -3 180.18 12.8
9 3 3 143.39 14.8
9 3 3 197.48 15.1
9 3 3 157.28 13.9
9 3 3 199.48 14.1
-10 -3 -3 13.6 4.7
-10 -3 -3 18.9 4.7
-10 -3 -3 3 4.9
-10 -3 -3 12.9 3.6
-10 -3 -3 3.1 4.5
-10 -3 -3 19.5 5.7
10 3 3 14.5 5.6
10 3 3 9.3 5.7
10 3 3 8.4 4.5
10 3 3 14.8 4.9
-11 -3 -3 183.38 14.1
-11 -3 -3 208.68 17.1
-11 -3 -3 202.78 15.8
-11 -3 -3 182.08 15.4
-11 -3 -3 196.58 14.2
11 3 3 170.78 16.7
11 3 3 189.08 16.8
11 3 3 174.78 15.5
11 3 3 193.38 15.4
-12 -3 -3 3 3.8
-12 -3 -3 0.2 5.6
-12 -3 -3 6.8 6.7
12 3 3 2.6 5.8
12 3 3 -0.1 6.2
12 3 3 15.9 6.1
-13 -3 -3 195.28 18.9
-13 -3 -3 181.48 14.9
-13 -3 -3 204.18 15.3
13 3 3 188.68 17.4
13 3 3 204.88 20.1
13 3 3 201.88 18.5
13 3 3 206.18 16.7
-14 -3 -3 17.3 8.8
-14 -3 -3 7.9 4.9
14 3 3 18.8 6.8
14 3 3 18.1 8
14 3 3 10.1 7
11 -4 -3 -7.2 5
11 -4 -3 -9.8 9.3
11 -4 -3 -5.8 6.3
11 -4 -3 2.4 6.3
-11 4 3 3.2 7.3
-11 4 3 -4.7 8
10 -4 -3 82.79 9.4
10 -4 -3 83.99 12
10 -4 -3 93.69 11.7
10 -4 -3 68.29 11.8
-10 4 3 79.49 11.6
-10 4 3 85.19 13.7
9 -4 -3 -9 5
9 -4 -3 -0.2 5
9 -4 -3 -8.1 5.8
9 -4 -3 3.8 3.9
9 -4 -3 0.3 6.5
-9 4 3 -2.4 5.7
-9 4 3 1.3 9.1
8 -4 -3 15.1 5.1
8 -4 -3 11.8 3.9
8 -4 -3 7.6 5.4
8 -4 -3 5 5.6
8 -4 -3 16.6 5.5
-8 4 3 9.8 6
-8 4 3 15.9 5.7
-8 4 3 18.7 6.7
7 -4 -3 72.79 9.4
7 -4 -3 77.29 9.9
7 -4 -3 70.59 9
7 -4 -3 63.19 8.6
7 -4 -3 75.39 7.5
-7 4 3 79.89 9.5
-7 4 3 46.2 9.4
-7 4 3 86.79 10.4
6 -4 -3 59.89 7.6
6 -4 -3 62.09 6.7
6 -4 -3 49.9 7.5
6 -4 -3 63.49 8.9
6 -4 -3 34.5 9.6
-6 4 3 62.29 8.5
-6 4 3 46.6 7.8
-6 4 3 64.49 7.1
-6 4 3 62.19 9.4
-6 4 3 48.1 8.7
5 -4 -3 1053.19 64.99
5 -4 -3 915.71 64.39
5 -4 -3 1017.3 65.19
5 -4 -3 994.1 63.89
5 -4 -3 946.81 64.29
-5 4 3 936.91 65.09
-5 4 3 1032.8 64.09
-5 4 3 1031.2 64.59
-5 4 3 1030.2 64.79
-5 4 3 899.21 64.69
4 -4 -3 93.99 8.8
4 -4 -3 104.59 8.3
4 -4 -3 96.29 9.7
4 -4 -3 110.09 10.4
4 -4 -3 95.49 8.7
-4 4 3 99.89 9.9
-4 4 3 98.79 9.4
-4 4 3 87.49 9.4
-4 4 3 108.49 8.6
-4 4 3 103.19 9.2
3 -4 -3 266.87 17.9
3 -4 -3 277.97 18.9
3 -4 -3 274.17 18.5
3 -4 -3 247.58 18.1
3 -4 -3 251.07 18.6
-3 4 3 245.08 18.7
-3 4 3 253.87 18.7
-3 4 3 243.98 18.3
-3 4 3 272.97 18
-3 4 3 259.87 18.3
2 -4 -3 90.09 9.4
2 -4 -3 70.09 6.6
2 -4 -3 79.69 6.9
2 -4 -3 76.79 7.1
2 -4 -3 83.89 7.7
-2 4 3 86.49 7.6
-2 4 3 80.99 7.1
-2 4 3 85.19 7.6
-2 4 3 79.19 7
-2 4 3 77.89 7.7
1 -4 -3 94.19 7.3
1 -4 -3 84.99 7
1 -4 -3 84.99 6.9
1 -4 -3 74.69 7
1 -4 -3 97.89 7.6
-1 4 3 86.19 6.9
-1 4 3 86.19 7.1
-1 4 3 89.19 6.9
-1 4 3 84.29 7.4
-1 4 3 81.49 7.7
0 -4 -3 352.46 24.1
0 -4 -3 386.26 24.5
0 -4 -3 319.27 24
0 -4 -3 363.06 23.9
0 -4 -3 339.37 24.4
0 4 3 392.96 24.1
0 4 3 396.46 24.3
0 4 3 364.16 24.1
0 4 3 356.26 24.5
0 4 3 373.16 24.1
-1 -4 -3 302.77 19.7
-1 -4 -3 296.27 19
-1 -4 -3 281.67 19.4
-1 -4 -3 254.87 19.4
1 4 3 281.67 19.4
1 4 3 295.97 19
1 4 3 277.17 19.8
1 4 3 302.17 19.4
1 4 3 321.57 19.6
-2 -4 -3 2788.42 182.78
-2 -4 -3 2457.55 182.08
-2 -4 -3 2870.51 182.78
-2 -4 -3 2969.9 182.98
2 4 3 2925.71 182.88
2 4 3 3226.78 182.98
-3 -4 -3 233.48 15.9
-3 -4 -3 221.38 16.1
-3 -4 -3 227.98 15.2
-3 -4 -3 235.48 16
-3 -4 -3 230.28 15.7
3 4 3 229.68 16
3 4 3 242.58 15.8
3 4 3 237.08 15.2
3 4 3 225.18 15.7
3 4 3 243.68 16.1
-4 -4 -3 324.07 21.5
-4 -4 -3 294.27 20.7
-4 -4 -3 294.07 21.4
-4 -4 -3 298.87 20.8
4 4 3 353.76 21.6
4 4 3 319.87 21.5
4 4 3 300.37 20.7
4 4 3 338.27 20.7
4 4 3 321.17 21.2
-5 -4 -3 665.43 42.5
-5 -4 -3 654.83 43.4
-5 -4 -3 699.93 43.6
-5 -4 -3 561.24 43
5 4 3 653.93 43.1
5 4 3 604.04 42.4
5 4 3 685.93 43.5
5 4 3 741.83 43
5 4 3 689.63 43.2
-6 -4 -3 30.2 3.4
-6 -4 -3 39.8 5.7
-6 -4 -3 30.2 4.6
6 4 3 26.8 5.5
6 4 3 23.7 4.7
-7 -4 -3 397.66 26.9
-7 -4 -3 392.76 26.6
-7 -4 -3 364.66 25.2
-7 -4 -3 391.06 26.6
-7 -4 -3 397.86 25.2
7 4 3 388.46 26.3
7 4 3 394.86 26.6
7 4 3 373.96 26.9
7 4 3 391.86 26.9
-8 -4 -3 99.39 9.2
-8 -4 -3 75.59 6.9
-8 -4 -3 86.19 9.3
-8 -4 -3 90.99 8.8
-8 -4 -3 94.79 6.9
8 4 3 104.89 9.3
8 4 3 89.09 9.8
8 4 3 113.59 9.2
8 4 3 90.39 8.6
-9 -4 -3 184.98 13.6
-9 -4 -3 187.68 15.5
-9 -4 -3 192.78 15.6
-9 -4 -3 209.38 16
9 4 3 201.68 15.9
9 4 3 216.68 16.7
9 4 3 203.48 15.4
9 4 3 214.58 15.5
-10 -4 -3 456.75 31.2
-10 -4 -3 443.96 30.8
-10 -4 -3 447.76 28.6
-10 -4 -3 473.15 30.4
-10 -4 -3 378.86 28.5
-10 -4 -3 422.66 30.8
10 4 3 434.76 30.9
10 4 3 477.45 30.7
10 4 3 416.16 31.2
10 4 3 439.26 30.2
-11 -4 -3 26.4 7.3
-11 -4 -3 1.8 5.3
11 4 3 35.3 8.8
11 4 3 15.3 5.6
11 4 3 5.5 6.3
-12 -4 -3 171.38 16.4
-12 -4 -3 178.68 17.2
12 4 3 200.08 18
12 4 3 167.68 16.4
12 4 3 202.88 16.1
-13 -4 -3 67.69 12.7
-14 -4 -3 110.29 15.4
14 4 3 121.49 14.1
14 4 3 134.79 16.2
14 4 3 119.39 14.2
11 -5 -3 71.79 10.3
11 -5 -3 70.19 12.9
11 -5 -3 61.59 12.1
-11 5 3 105.89 14.4
-11 5 3 74.09 14.9
10 -5 -3 13.1 5
10 -5 -3 6.4 6.7
10 -5 -3 1.6 6.4
10 -5 -3 10 6.6
-10 5 3 12.4 8
-10 5 3 15.1 12.2
9 -5 -3 33.8 10.1
9 -5 -3 42.8 10.4
9 -5 -3 56.99 10.3
9 -5 -3 53.49 7.6
8 -5 -3 26.7 6.4
8 -5 -3 18.6 5.8
8 -5 -3 15.7 7.1
8 -5 -3 29.3 5.6
-8 5 3 41.5 9.6
-8 5 3 22.9 7.2
7 -5 -3 -2.5 4.3
7 -5 -3 2.3 4.2
7 -5 -3 6.5 5.9
7 -5 -3 5.8 5.5
7 -5 -3 -0.9 3
-7 5 3 -3.4 4.9
-7 5 3 -2 5.1
-7 5 3 -3.6 5.3
-7 5 3 -2.5 5
6 -5 -3 382.16 26
6 -5 -3 324.57 27.5
6 -5 -3 372.46 27.6
6 -5 -3 381.76 27
6 -5 -3 374.96 27
-6 5 3 416.16 27.7
-6 5 3 347.77 27.8
-6 5 3 378.06 27.6
-6 5 3 414.56 27.4
-6 5 3 423.46 26.4
5 -5 -3 124.69 11.2
5 -5 -3 85.79 9.2
5 -5 -3 95.69 9.4
5 -5 -3 94.39 10.5
5 -5 -3 99.09 8.4
-5 5 3 108.79 10.4
-5 5 3 107.89 10.5
-5 5 3 97.89 9
4 -5 -3 167.38 13.6
4 -5 -3 164.98 12.3
4 -5 -3 157.98 11.6
4 -5 -3 138.69 12.2
4 -5 -3 160.68 13.3
-4 5 3 160.68 12.8
-4 5 3 158.78 12.7
-4 5 3 143.59 13.2
-4 5 3 147.59 12.9
3 -5 -3 47.4 5.4
3 -5 -3 52.49 7.2
3 -5 -3 46.5 6.1
3 -5 -3 52.79 7.5
3 -5 -3 46 5.8
-3 5 3 46.9 7.1
-3 5 3 64.89 6.6
-3 5 3 45.7 6.4
-3 5 3 58.09 5.7
-3 5 3 53.59 6.6
2 -5 -3 513.55 34
2 -5 -3 480.95 33.7
2 -5 -3 521.65 33.4
2 -5 -3 522.25 33.7
2 -5 -3 531.05 34.4
-2 5 3 509.35 33.5
-2 5 3 511.75 34.1
-2 5 3 480.15 34.3
-2 5 3 491.05 33.8
1 -5 -3 634.84 44.4
1 -5 -3 719.13 44.7
1 -5 -3 724.93 44.7
1 -5 -3 623.34 44.7
1 -5 -3 701.63 45.1
-1 5 3 682.53 44.7
-1 5 3 714.73 44.6
-1 5 3 667.73 44.7
-1 5 3 654.43 45.1
-1 5 3 708.73 44.7
0 -5 -3 23.6 22.6
0 5 3 28.4 22.6
-1 -5 -3 512.95 33.2
-1 -5 -3 437.06 32.2
-1 -5 -3 521.55 33.1
-1 -5 -3 519.25 33
1 5 3 489.75 32.3
1 5 3 524.55 33.3
1 5 3 540.65 33.1
1 5 3 520.75 33
1 5 3 446.86 32.8
-2 -5 -3 521.25 36.5
2 5 3 609.44 36.8
2 5 3 544.85 36.7
-3 -5 -3 251.17 16.3
-3 -5 -3 246.88 16.8
-3 -5 -3 241.68 16.5
-3 -5 -3 246.88 16.6
3 5 3 223.08 16.6
3 5 3 245.58 16.5
3 5 3 219.98 16.4
3 5 3 229.38 16.7
-4 -5 -3 20.7 4.3
-4 -5 -3 26.8 4.5
-4 -5 -3 33.8 3.6
-4 -5 -3 28.6 2.8
-4 -5 -3 15.5 4.1
4 5 3 23.2 4.4
4 5 3 26.4 3.7
4 5 3 19.9 2.6
4 5 3 24.2 4.7
4 5 3 26.1 4.5
-5 -5 -3 169.48 12.9
-5 -5 -3 202.78 14.2
-5 -5 -3 176.08 12.7
-5 -5 -3 180.78 13.9
5 5 3 175.68 13.9
5 5 3 201.18 12.9
5 5 3 222.58 14.4
5 5 3 180.18 12.7
5 5 3 188.98 14.1
-6 -5 -3 183.38 14.7
-6 -5 -3 181.88 13.9
-6 -5 -3 224.48 15.7
-6 -5 -3 212.48 15.7
6 5 3 222.28 14.8
6 5 3 217.28 15.3
6 5 3 216.58 15.9
6 5 3 222.18 15.6
6 5 3 239.78 15.8
-7 -5 -3 109.79 9.4
-7 -5 -3 123.19 10.3
-7 -5 -3 105.49 10.4
7 5 3 116.69 9.8
7 5 3 124.69 10.3
7 5 3 109.99 10.3
7 5 3 124.89 9.9
7 5 3 114.99 10.5
-8 -5 -3 478.65 33.4
-8 -5 -3 485.65 33.4
-8 -5 -3 482.05 32.9
8 5 3 503.65 33.3
8 5 3 519.15 33
8 5 3 440.26 33.3
8 5 3 465.25 32.9
8 5 3 525.95 33.4
-9 -5 -3 137.29 12.4
-9 -5 -3 149.39 12.3
-9 -5 -3 122.69 11.5
9 5 3 137.09 11.5
9 5 3 125.39 11.9
9 5 3 126.69 12.1
9 5 3 129.89 12.6
-10 -5 -3 17.5 5.1
-10 -5 -3 13.2 5.8
10 5 3 36.5 8.9
10 5 3 23 5.7
-11 -5 -3 121.69 12.1
-11 -5 -3 106.99 11.9
11 5 3 108.49 12.4
11 5 3 106.39 11.3
11 5 3 113.29 13.4
11 5 3 101.49 11.8
-12 -5 -3 7.6 6
-12 -5 -3 -0.4 5.7
12 5 3 0.9 6.5
12 5 3 19.8 7.9
12 5 3 10.1 6.2
-13 -5 -3 165.48 18.1
-13 -5 -3 188.68 18.1
13 5 3 193.08 17.4
13 5 3 208.98 18.9
-14 -5 -3 39.2 12.5
14 5 3 49.1 13.1
10 -6 -3 44.2 11.5
10 -6 -3 77.39 11.4
10 -6 -3 80.09 9
-10 6 3 72.29 13.2
-10 6 3 44.8 12.5
9 -6 -3 13.8 5.8
9 -6 -3 16.6 6.8
9 -6 -3 24.1 7.2
9 -6 -3 3.3 6.7
-9 6 3 42.2 11.8
8 -6 -3 45.9 6.6
8 -6 -3 40.5 9.6
-8 6 3 39.9 11.2
7 -6 -3 227.98 15.5
7 -6 -3 202.88 17.4
-7 6 3 215.38 15.9
-7 6 3 178.28 18
6 -6 -3 29.3 6.8
6 -6 -3 31.4 7.4
6 -6 -3 25.9 9.2
6 -6 -3 27.8 7.1
-6 6 3 34.5 8
-6 6 3 34.5 8.9
-6 6 3 49.8 8.9
-6 6 3 45.8 6.2
-6 6 3 32 8.1
5 -6 -3 673.83 44.9
5 -6 -3 708.43 45
5 -6 -3 648.04 44.2
5 -6 -3 629.94 43.2
5 -6 -3 591.14 44.1
-5 6 3 700.23 43.6
-5 6 3 644.14 44.8
-5 6 3 671.33 44.5
-5 6 3 685.83 45
-5 6 3 636.24 44.3
4 -6 -3 54.89 7.6
4 -6 -3 49.6 7.3
4 -6 -3 75.29 8.8
4 -6 -3 70.79 8.9
4 -6 -3 63.49 6.5
-4 6 3 58.89 6.8
-4 6 3 63.29 8.5
-4 6 3 81.29 8.9
-4 6 3 72.19 8.4
-4 6 3 73.49 8.4
3 -6 -3 156.98 13.1
3 -6 -3 166.18 12.6
3 -6 -3 163.58 11.7
3 -6 -3 148.99 12.5
3 -6 -3 172.28 13.9
-3 6 3 147.39 13.2
-3 6 3 144.69 13
-3 6 3 152.48 12.7
-3 6 3 165.38 12.8
-3 6 3 171.78 13
2 -6 -3 184.78 13.6
2 -6 -3 150.58 12.6
2 -6 -3 179.68 13.4
2 -6 -3 183.18 13.8
2 -6 -3 189.98 14.5
-2 6 3 180.48 13.5
-2 6 3 176.08 13.5
-2 6 3 189.68 13.6
-2 6 3 177.28 13.5
-2 6 3 163.38 13.9
1 -6 -3 4.7 3.1
1 -6 -3 2.6 2.7
1 -6 -3 5.2 4
1 -6 -3 2.6 2.8
1 -6 -3 0.9 2.5
-1 6 3 1.2 3
-1 6 3 8.6 3.6
-1 6 3 3.9 3.1
-1 6 3 4.3 3.2
-1 6 3 7.2 2.9
0 -6 -3 139.29 10.1
0 -6 -3 132.09 10.5
0 -6 -3 133.69 11.2
0 -6 -3 151.28 10.8
0 -6 -3 129.89 10.4
0 6 3 139.19 10.6
0 6 3 115.89 10.2
0 6 3 127.59 11
0 6 3 136.69 10.8
0 6 3 146.29 11
-1 -6 -3 253.57 17
-1 -6 -3 277.17 18
-1 -6 -3 232.58 17.7
1 6 3 281.77 18.1
1 6 3 252.17 17
1 6 3 267.67 18.5
1 6 3 224.78 19.4
-2 -6 -3 2303.77 142.49
-2 -6 -3 2373.66 142.59
-2 -6 -3 2372.56 142.49
2 6 3 2351.96 142.49
2 6 3 2039.4 142.19
2 6 3 1914.31 142.69
-3 -6 -3 28 5
-3 -6 -3 33.2 5.1
-3 -6 -3 29.4 4.7
3 6 3 28.8 4.8
3 6 3 30.2 5.2
3 6 3 26.5 4.9
3 6 3 30.9 4.9
-4 -6 -3 102.19 7.6
-4 -6 -3 106.49 8.7
-4 -6 -3 79.09 7.7
-4 -6 -3 73.19 7.9
4 6 3 88.09 8.1
-5 -6 -3 23.5 3.7
-5 -6 -3 16.6 4.7
-5 -6 -3 30.6 5.6
-5 -6 -3 30.3 5.4
-5 -6 -3 26.2 3
5 6 3 29.8 3.8
5 6 3 31.7 5.4
5 6 3 21 4.9
5 6 3 20.4 5.2
5 6 3 31.3 3
-6 -6 -3 288.37 20.7
-7 -6 -3 372.66 27.3
-7 -6 -3 376.36 26.3
-7 -6 -3 399.36 27.5
7 6 3 385.36 27
7 6 3 359.66 27.3
7 6 3 395.16 27.1
7 6 3 455.45 26.5
7 6 3 396.56 27.3
-8 -6 -3 822.92 54.89
-8 -6 -3 805.52 54.69
-8 -6 -3 787.92 53.79
8 6 3 858.91 54.49
8 6 3 824.42 54.59
8 6 3 843.22 54.39
8 6 3 783.12 54.79
8 6 3 871.01 55.19
-9 -6 -3 32 7.5
-9 -6 -3 32.6 5.8
-9 -6 -3 21.5 5.7
9 6 3 36.2 6.5
9 6 3 29.2 6.6
9 6 3 35.4 6.7
9 6 3 25.7 7.7
-10 -6 -3 10.3 5.3
-10 -6 -3 4.7 4.1
10 6 3 6.1 5.4
10 6 3 13.3 4.9
10 6 3 12.6 5.7
10 6 3 20.4 5.7
10 6 3 11.3 4.9
-11 -6 -3 11.7 5.9
-11 -6 -3 9.3 4.6
11 6 3 13.8 6.9
11 6 3 10.2 6.5
11 6 3 1.9 4.9
11 6 3 6.9 5.4
11 6 3 12 6.8
-12 -6 -3 150.38 15.6
-12 -6 -3 151.08 14.6
12 6 3 184.78 17.2
12 6 3 161.78 15.3
12 6 3 174.58 15.8
-13 -6 -3 10.3 7.5
13 6 3 5.7 7.5
13 6 3 -3.8 6.7
-14 -6 -3 87.49 14.6
14 6 3 121.09 16.4
14 6 3 129.39 14.2
10 -7 -3 25.5 7.7
10 -7 -3 6 4.7
10 -7 -3 14.1 7.8
-10 7 3 6.4 8.8
-10 7 3 12.9 8.5
9 -7 -3 57.39 8.1
9 -7 -3 55.79 11.3
9 -7 -3 58.29 11.9
-9 7 3 87.89 13.9
-9 7 3 55.89 13.4
8 -7 -3 55.19 11
8 -7 -3 41.8 9.7
8 -7 -3 42.4 6.9
-8 7 3 43.3 12.1
-8 7 3 35.9 12.2
7 -7 -3 1.7 5.2
7 -7 -3 7.5 3.6
7 -7 -3 6.7 5.2
-7 7 3 5.9 6.3
-7 7 3 0.4 4.3
-7 7 3 -3.1 5.8
6 -7 -3 89.09 10.4
6 -7 -3 91.39 7.9
6 -7 -3 78.69 10.4
6 -7 -3 89.89 11.8
-6 7 3 79.89 11.2
-6 7 3 70.49 11.3
-6 7 3 85.79 8.5
-6 7 3 85.29 11.8
5 -7 -3 152.98 14.3
5 -7 -3 141.29 11.3
5 -7 -3 147.19 14.3
5 -7 -3 134.49 12.7
-5 7 3 134.49 13.2
-5 7 3 146.19 13.4
-5 7 3 151.38 11.7
4 -7 -3 122.19 11.4
4 -7 -3 119.89 12.1
4 -7 -3 112.29 12.2
4 -7 -3 124.69 9.9
4 -7 -3 124.89 11.2
-4 7 3 135.79 11.9
-4 7 3 121.69 11.8
-4 7 3 116.39 11.4
-4 7 3 136.79 10.5
-4 7 3 128.89 11.9
3 -7 -3 201.78 17.3
3 -7 -3 235.48 18.4
-3 7 3 244.28 18
-3 7 3 255.57 17.1
-3 7 3 205.58 17.4
-3 7 3 273.17 18.5
2 -7 -3 157.88 12.5
2 -7 -3 143.49 13.1
2 -7 -3 153.98 12.4
2 -7 -3 170.18 12.7
2 -7 -3 164.38 11.6
-2 7 3 165.68 12.8
-2 7 3 152.48 12.2
-2 7 3 136.99 12.5
-2 7 3 131.39 12.8
-2 7 3 162.88 12
1 -7 -3 257.27 17.9
1 -7 -3 222.18 17.5
1 -7 -3 246.68 18.5
1 -7 -3 239.38 17.2
1 -7 -3 262.67 17.5
-1 7 3 216.78 17.7
-1 7 3 235.48 18.3
-1 7 3 266.37 17.5
-1 7 3 244.18 17.8
-1 7 3 250.07 17.3
0 -7 -3 6.4 4.1
0 -7 -3 5.9 3.1
0 -7 -3 7.8 2.9
0 -7 -3 3.3 2.5
0 -7 -3 8.9 3.3
0 7 3 4.8 3.3
0 7 3 2.7 3.5
0 7 3 6.1 3.2
0 7 3 10.8 3.5
0 7 3 0.9 2.8
-1 -7 -3 176.98 12.1
-1 -7 -3 181.38 13.2
-1 -7 -3 178.28 13.7
-1 -7 -3 173.78 13.2
1 7 3 170.98 13.6
1 7 3 186.08 13.9
1 7 3 169.78 13.3
1 7 3 164.48 12.2
1 7 3 182.18 13.4
-2 -7 -3 280.07 18.4
-2 -7 -3 268.07 18.6
-2 -7 -3 264.37 18.3
2 7 3 259.87 18.6
2 7 3 231.28 18.4
2 7 3 263.67 18.3
2 7 3 229.48 18
2 7 3 239.88 18.5
-3 -7 -3 224.58 15.7
-3 -7 -3 213.78 15.8
-3 -7 -3 217.38 15.8
3 7 3 209.38 15.6
3 7 3 202.48 15.7
3 7 3 199.68 15.9
3 7 3 202.18 15.9
3 7 3 250.07 16.2
-4 -7 -3 602.74 37.7
-4 -7 -3 582.94 38
-4 -7 -3 630.64 37.3
4 7 3 558.24 37.3
4 7 3 528.35 37.6
4 7 3 524.35 37.7
4 7 3 527.75 37.7
-5 -7 -3 -0.5 3
-5 -7 -3 -1.9 3
-5 -7 -3 -0.3 3.2
-5 -7 -3 2 2.3
5 7 3 -0.1 3.2
5 7 3 1.5 3.4
5 7 3 5.6 3.1
5 7 3 -1.8 3
-6 -7 -3 395.36 25.8
-6 -7 -3 389.46 25.7
-6 -7 -3 414.26 27.7
-6 -7 -3 398.76 27.5
6 7 3 376.06 27
6 7 3 453.45 27.7
6 7 3 367.46 27.3
6 7 3 391.96 25.6
6 7 3 364.06 25.8
-7 -7 -3 99.19 9.8
-7 -7 -3 98.69 9.6
-7 -7 -3 72.69 8.6
7 7 3 101.29 7.7
7 7 3 108.39 9.7
7 7 3 86.09 9.6
7 7 3 105.99 9.5
7 7 3 81.09 9.4
-8 -7 -3 393.26 29.9
-8 -7 -3 450.15 28.6
-8 -7 -3 462.65 30.4
8 7 3 412.06 28.6
8 7 3 412.26 29.5
-9 -7 -3 84.69 8.2
-9 -7 -3 78.69 10.4
9 7 3 86.69 10.2
9 7 3 99.39 10
9 7 3 93.59 10.9
9 7 3 109.79 9.1
9 7 3 79.59 10.5
-10 -7 -3 23.4 7.7
-10 -7 -3 22.7 5.7
10 7 3 16.4 6.3
10 7 3 40.7 7.7
10 7 3 25.4 6.7
10 7 3 16.2 6.4
10 7 3 33.7 7.3
-11 -7 -3 76.59 11.6
-11 -7 -3 87.39 9.6
11 7 3 89.89 10.8
11 7 3 95.79 10.6
-12 -7 -3 24.2 7.8
12 7 3 26.4 8.1
12 7 3 24.3 6.9
12 7 3 30.6 8.9
-13 -7 -3 22.6 7.1
-13 -7 -3 37.4 11.4
13 7 3 22.3 8.3
-14 -7 -3 29.8 9
14 7 3 19.8 8.7
14 7 3 45.4 10.9
9 -8 -3 17.3 7.7
9 -8 -3 28.8 6.1
9 -8 -3 12.9 6.8
-9 8 3 14.4 8.8
-9 8 3 10.7 8.4
8 -8 -3 68.49 11.5
8 -8 -3 73.69 8
8 -8 -3 72.59 11
-8 8 3 76.59 13.3
-8 8 3 52.89 13.3
7 -8 -3 71.29 7.7
7 -8 -3 79.49 12
7 -8 -3 47.7 9.6
-7 8 3 57.89 8.6
-7 8 3 58.09 19.1
-7 8 3 67.99 11.5
6 -8 -3 0.5 3.2
6 -8 -3 2.3 5.1
6 -8 -3 -3.7 4.9
-6 8 3 -0.2 6.3
-6 8 3 1.3 5.7
5 -8 -3 70.49 6.6
5 -8 -3 59.59 9.2
5 -8 -3 59.39 9.2
5 -8 -3 68.19 10.6
-5 8 3 59.59 9.7
-5 8 3 64.09 9.5
-5 8 3 50.79 7.3
4 -8 -3 167.58 11.9
4 -8 -3 148.99 13.8
4 -8 -3 131.29 15.3
4 -8 -3 161.28 13.8
4 -8 -3 160.08 13.6
-4 8 3 153.98 14.3
-4 8 3 167.68 12.5
-4 8 3 173.78 14.1
-4 8 3 136.79 14.1
-4 8 3 142.79 13.6
3 -8 -3 144.69 12.4
3 -8 -3 134.39 12.2
3 -8 -3 141.89 11.1
3 -8 -3 123.49 12.4
3 -8 -3 152.08 14.1
-3 8 3 153.78 11.7
-3 8 3 140.79 12.5
-3 8 3 121.99 12.8
-3 8 3 150.18 13.3
2 -8 -3 305.77 21.8
2 -8 -3 301.97 23.2
2 -8 -3 311.87 22.6
2 -8 -3 293.57 22.6
2 -8 -3 315.47 22.4
-2 8 3 331.47 23.9
-2 8 3 346.67 22.6
-2 8 3 296.97 23
-2 8 3 358.06 22.2
-2 8 3 299.87 22.8
1 -8 -3 36.3 7.2
1 -8 -3 35.6 5.1
-1 8 3 33.8 5.8
-1 8 3 50.69 5.8
-1 8 3 35.7 6.5
-1 8 3 38.4 6.9
-1 8 3 18.3 6.3
0 -8 -3 90.89 9.1
0 -8 -3 95.79 8.6
0 -8 -3 95.89 8.2
0 -8 -3 93.09 9.4
0 -8 -3 113.59 10.6
0 8 3 118.99 10
0 8 3 89.69 9.2
0 8 3 106.89 9
0 8 3 86.39 8.2
0 8 3 107.89 9.9
-1 -8 -3 211.58 14.6
-1 -8 -3 221.78 16.7
-1 -8 -3 228.88 16.2
-1 -8 -3 203.58 15.8
1 8 3 221.68 16.6
1 8 3 197.08 16
1 8 3 212.78 14.9
1 8 3 229.58 15.9
1 8 3 214.68 16.5
-2 -8 -3 389.76 26.8
-2 -8 -3 435.96 27.1
-2 -8 -3 382.26 26.6
2 8 3 383.76 27.1
2 8 3 383.96 26.9
2 8 3 367.26 26.9
2 8 3 343.07 26.5
2 8 3 412.96 26.7
-3 -8 -3 224.18 16.6
-3 -8 -3 209.18 16.6
-3 -8 -3 244.58 16.7
3 8 3 239.28 17
3 8 3 206.78 16.4
3 8 3 228.08 17.1
3 8 3 219.78 16.9
3 8 3 220.78 16.7
-4 -8 -3 16.4 5.1
-4 -8 -3 -0.8 3.5
-4 -8 -3 -1 3.5
4 8 3 3.8 3.6
4 8 3 9 3.9
4 8 3 6.2 3.7
4 8 3 9.6 3.9
4 8 3 -0.5 3.2
-5 -8 -3 320.07 20.3
-5 -8 -3 268.97 20.9
-5 -8 -3 301.27 21.3
5 8 3 273.67 20.2
5 8 3 326.37 21.2
5 8 3 297.17 21.3
5 8 3 266.37 20.9
-6 -8 -3 32.3 6.4
-6 -8 -3 29.4 6.2
6 8 3 20.9 7
-7 -8 -3 197.08 13
-7 -8 -3 176.78 15
-7 -8 -3 193.18 12.9
-7 -8 -3 176.88 15.4
7 8 3 205.68 15.3
7 8 3 184.08 15.1
7 8 3 196.98 15.2
7 8 3 193.38 15.5
7 8 3 170.88 12.9
-8 -8 -3 249.88 21.2
-8 -8 -3 292.77 21.6
-8 -8 -3 297.97 19.6
8 8 3 288.87 21.6
8 8 3 279.27 21.2
8 8 3 272.67 21.3
8 8 3 315.47 19.7
8 8 3 276.17 21.7
-9 -8 -3 31.1 5.5
-9 -8 -3 23.7 6.7
9 8 3 34.9 8.2
9 8 3 33.5 7.6
9 8 3 13.7 6.6
9 8 3 29.2 7.9
9 8 3 28.5 6.6
-10 -8 -3 33.8 5.7
-10 -8 -3 32.3 8.8
10 8 3 19.5 6.3
10 8 3 27.3 6.8
10 8 3 20 6.4
-11 -8 -3 5.1 4.2
-11 -8 -3 4.5 7.4
11 8 3 7.3 6.3
11 8 3 9.9 6
11 8 3 13.7 5.5
-12 -8 -3 88.19 12.6
-12 -8 -3 74.89 9.9
12 8 3 64.99 10.9
12 8 3 79.99 11.6
-13 -8 -3 44 10.2
-13 -8 -3 28.8 9.2
13 8 3 32.5 8.9
13 8 3 43.5 10.6
13 8 3 47.7 12.6
8 -9 -3 40.3 12.3
8 -9 -3 50.29 11.3
-8 9 3 52.39 13.7
-8 9 3 49.8 13.6
7 -9 -3 5.5 6.2
7 -9 -3 13.8 6.6
7 -9 -3 7.4 4.2
-7 9 3 13.8 8
-7 9 3 9.5 6.2
-7 9 3 -1.9 7.1
6 -9 -3 57.39 7
6 -9 -3 53.49 9.7
6 -9 -3 62.79 9.2
-6 9 3 50.29 8.5
-6 9 3 33.1 10.8
-6 9 3 43.8 11.5
5 -9 -3 62.19 7
5 -9 -3 64.49 9.8
5 -9 -3 46 10.8
-5 9 3 36.9 10
-5 9 3 58.39 7.8
-5 9 3 54.89 12.3
4 -9 -3 30.9 8.4
4 -9 -3 25.5 8.4
4 -9 -3 32.1 8
4 -9 -3 34.6 5.5
-4 9 3 25.3 8.3
-4 9 3 36.1 6.5
-4 9 3 24.6 6.9
3 -9 -3 113.99 9.2
3 -9 -3 90.09 10.3
3 -9 -3 102.09 11.2
3 -9 -3 112.79 10.9
-3 9 3 76.99 13.5
-3 9 3 101.69 12.1
-3 9 3 115.49 10.2
-3 9 3 74.99 11.6
2 -9 -3 88.69 9.7
2 -9 -3 108.99 8.7
2 -9 -3 91.89 9.8
2 -9 -3 92.69 10.4
2 -9 -3 88.89 11.3
-2 9 3 85.19 11.1
-2 9 3 93.69 9.6
-2 9 3 97.09 10.4
-2 9 3 78.59 11
1 -9 -3 225.68 17.8
1 -9 -3 225.48 18.9
1 -9 -3 217.68 16.9
1 -9 -3 209.38 17.7
1 -9 -3 261.37 17.2
-1 9 3 204.38 18.1
-1 9 3 236.68 18
-1 9 3 239.48 17.2
-1 9 3 235.18 18.4
-1 9 3 258.57 17.2
0 -9 -3 6 3
0 -9 -3 0.4 3.6
0 -9 -3 -0.9 4.5
0 -9 -3 4.8 3.4
0 -9 -3 1.6 3.8
0 9 3 2.9 4.4
0 9 3 -8.2 3.7
0 9 3 -0.3 4.1
0 9 3 4.6 3
0 9 3 2 3.6
-1 -9 -3 21.4 7.3
-1 -9 -3 35.4 6.7
-1 -9 -3 43 6.2
1 9 3 35.1 7.3
1 9 3 41.7 7.2
1 9 3 50.39 6.7
1 9 3 38.9 6.9
-2 -9 -3 394.66 26.5
-2 -9 -3 369.56 26.6
-2 -9 -3 399.36 26.8
2 9 3 378.26 27.1
2 9 3 344.67 26.6
2 9 3 409.66 26.6
2 9 3 389.56 27.1
2 9 3 351.56 26.5
-3 -9 -3 169.18 13.9
-3 -9 -3 179.98 14
-3 -9 -3 167.98 13.7
3 9 3 192.68 14.2
3 9 3 176.68 14.3
3 9 3 162.38 14.1
3 9 3 154.88 13.7
3 9 3 168.08 13.7
-4 -9 -3 139.09 13.6
-4 -9 -3 193.88 13.8
-4 -9 -3 190.08 14.3
4 9 3 169.78 14.7
4 9 3 166.38 13.7
4 9 3 174.38 14
4 9 3 169.78 14.5
4 9 3 178.48 14.1
-5 -9 -3 15.2 4.8
-5 -9 -3 8.8 4.2
-5 -9 -3 19.7 6.5
5 9 3 11 4.8
5 9 3 7.7 3.7
5 9 3 18.8 6
5 9 3 15.6 4.8
5 9 3 11.4 4.5
-6 -9 -3 101.19 8.9
-6 -9 -3 99.69 10.8
-6 -9 -3 104.99 10.6
6 9 3 109.79 9.3
6 9 3 123.59 11.2
6 9 3 87.09 10.1
6 9 3 109.59 10.4
-7 -9 -3 148.29 14
-7 -9 -3 170.68 11.8
-7 -9 -3 182.78 14.4
7 9 3 142.39 13.9
7 9 3 158.68 13.9
7 9 3 158.38 14.1
8 9 3 37.7 9.3
8 9 3 61.19 9.4
8 9 3 53.69 9.9
8 9 3 38.9 5
-9 -9 -3 243.78 17.8
-9 -9 -3 258.87 21
9 9 3 258.07 20.3
9 9 3 269.37 17.8
9 9 3 233.78 20.7
-10 -9 -3 17 7.4
10 9 3 8.2 4.6
10 9 3 16 8.8
10 9 3 34.3 8.9
-11 -9 -3 32 6.8
-11 -9 -3 17.1 7.5
11 9 3 24.5 7.3
11 9 3 15.2 5.6
11 9 3 24.6 6.9
-12 -9 -3 28.6 8.1
-12 -9 -3 15.3 7.6
12 9 3 14.2 7.4
12 9 3 31 10
12 9 3 41.6 10.2
-13 -9 -3 28.4 9.1
-13 -9 -3 42.9 9.5
13 9 3 19.3 8
13 9 3 37.8 11.4
7 -10 -3 40.1 11.6
7 -10 -3 40.3 9.9
7 -10 -3 48.3 7.3
-7 10 3 46.5 12.5
-7 10 3 46.6 13.8
6 -10 -3 -2.2 6.1
6 -10 -3 9.7 4.5
6 -10 -3 15.1 6.3
-6 10 3 0.5 6.7
-6 10 3 -5 6.4
-6 10 3 -5.8 7.2
5 -10 -3 49.2 6.9
5 -10 -3 37 10.3
5 -10 -3 54.79 9.5
-5 10 3 55.59 11.6
-5 10 3 34.2 10.7
-5 10 3 34.9 8.1
4 -10 -3 56.89 10.2
4 -10 -3 53.19 9.4
4 -10 -3 55.49 7.4
4 -10 -3 60.09 11
-4 10 3 56.79 10.4
-4 10 3 63.69 8.2
-4 10 3 53.89 11
3 -10 -3 -2.2 5.1
3 -10 -3 11.5 5.4
3 -10 -3 1.3 3.8
3 -10 -3 -2.4 5.3
-3 10 3 -4.3 4.3
-3 10 3 3.3 4.9
-3 10 3 0 6.2
2 -10 -3 351.16 24.2
2 -10 -3 317.17 25.4
2 -10 -3 334.17 25.1
2 -10 -3 387.86 24.8
-2 10 3 358.46 24.9
-2 10 3 306.87 25.9
-2 10 3 350.36 24.4
1 -10 -3 0.7 4.1
1 -10 -3 -1.3 4.4
1 -10 -3 3.1 6
-1 10 3 -3.5 7.3
-1 10 3 -5.1 4.1
-1 10 3 -3.6 5.5
-1 10 3 1.5 5
0 -10 -3 195.28 14.7
0 -10 -3 195.28 16.3
0 -10 -3 187.78 15.7
0 -10 -3 207.78 15.4
0 -10 -3 210.88 17.2
0 10 3 196.08 16.2
0 10 3 201.28 14.7
0 10 3 213.98 15.6
0 10 3 159.68 15.9
0 10 3 197.88 16.8
-1 -10 -3 30.4 8
-1 -10 -3 53.69 6.6
-1 -10 -3 36.2 6.8
1 10 3 38.2 7.6
1 10 3 43.9 7
1 10 3 34.4 7.6
-2 -10 -3 131.29 13.1
-2 -10 -3 179.58 13
-2 -10 -3 183.38 14.1
2 10 3 147.99 14.3
2 10 3 152.68 13.1
2 10 3 141.09 13.4
2 10 3 155.28 13.6
2 10 3 149.59 14
-3 -10 -3 96.29 10.4
-3 -10 -3 91.59 10.1
-3 -10 -3 105.39 10.2
3 10 3 100.39 11.1
3 10 3 99.99 10.7
3 10 3 111.39 10.6
3 10 3 89.29 10.4
3 10 3 89.69 10
-4 -10 -3 24.3 7.5
-4 -10 -3 18.6 5.5
-4 -10 -3 30.3 7.3
4 10 3 18.5 5.4
4 10 3 18.9 5.3
4 10 3 24.1 7
4 10 3 16.7 5.5
4 10 3 14.6 5.6
-5 -10 -3 6.3 4.4
-5 -10 -3 -1.6 4.1
-5 -10 -3 7.9 5
5 10 3 3.1 4
5 10 3 -5.6 4.2
5 10 3 1.5 4.8
5 10 3 2.9 4.5
5 10 3 -2 4.5
-6 -10 -3 -3.4 4.5
-6 -10 -3 7.1 4
-6 -10 -3 -1.2 4.9
6 10 3 -7.6 4.8
6 10 3 -2.5 4.5
6 10 3 3 4.9
6 10 3 -2.9 4.7
6 10 3 -3.3 3.5
-7 -10 -3 0.1 3.6
-7 -10 -3 5.5 5.1
7 10 3 11.7 7.5
7 10 3 3.1 5
7 10 3 4.7 3.7
-8 -10 -3 228.78 20
8 10 3 285.67 20
8 10 3 222.38 20.3
-9 -10 -3 96.49 19.3
9 10 3 117.49 13
-10 -10 -3 192.48 18.4
-10 -10 -3 179.98 14.5
10 10 3 201.68 18
10 10 3 216.08 14.6
10 10 3 204.98 17.7
-11 -10 -3 7.4 7.1
11 10 3 10 7
11 10 3 2.3 6.7
-12 -10 -3 12.6 6.9
-12 -10 -3 5.6 5
12 10 3 5.9 7
12 10 3 8.7 7
-13 -10 -3 19.5 8.4
13 10 3 20.8 8.4
13 10 3 15.5 7.8
6 -11 -3 40.4 9.8
6 -11 -3 45 7.2
-6 11 3 19.6 9.1
-6 11 3 45.1 11.9
5 -11 -3 21 7
5 -11 -3 10.2 7.1
5 -11 -3 14.5 6.4
-5 11 3 17.3 7.8
-5 11 3 7.1 7
4 -11 -3 4.3 6.6
4 -11 -3 16 7.7
4 -11 -3 14.6 5.1
4 -11 -3 10.1 6.3
-4 11 3 8.1 5.8
-4 11 3 15.9 6.7
-4 11 3 11.2 7.8
3 -11 -3 57.39 10.1
3 -11 -3 61.29 10
3 -11 -3 65.49 8
3 -11 -3 50.89 11.3
-3 11 3 56.09 12.1
-3 11 3 69.79 10.1
-3 11 3 74.39 9.1
2 -11 -3 5.8 4.3
2 -11 -3 -2.6 6.1
2 -11 -3 -9.2 4.6
2 -11 -3 -5.2 5.6
-2 11 3 -13.6 8.9
-2 11 3 -5.1 4.7
-2 11 3 2.9 5
1 -11 -3 100.99 11.9
1 -11 -3 129.59 13.1
1 -11 -3 123.29 11.1
1 -11 -3 107.39 10.5
-1 11 3 108.19 13.4
-1 11 3 113.59 11.1
-1 11 3 109.89 10.9
0 -11 -3 4.7 5.4
0 -11 -3 0.1 5
0 -11 -3 6.7 4.7
0 -11 -3 4.7 4.1
0 11 3 -1.3 4.3
0 11 3 0 3.6
0 11 3 1.2 5.8
-1 -11 -3 87.89 12.6
-1 -11 -3 125.69 11.4
-1 -11 -3 114.79 11.6
-1 -11 -3 133.39 9.6
1 11 3 111.39 9.8
1 11 3 116.49 12.8
1 11 3 124.49 11.4
-2 -11 -3 288.67 21.3
-2 -11 -3 282.37 21
-2 -11 -3 264.77 20.4
2 11 3 258.37 21.1
2 11 3 263.27 21.2
2 11 3 271.07 20.2
-3 -11 -3 28.5 8.8
-3 -11 -3 40.2 7.6
-3 -11 -3 39.6 7.8
3 11 3 41.1 8.6
3 11 3 47.9 7.8
3 11 3 37.1 8.4
-4 -11 -3 15.2 5.6
-4 -11 -3 14.7 5.8
-4 -11 -3 10.3 5.1
4 11 3 13.9 5.6
4 11 3 10.2 5.1
-5 -11 -3 139.29 13.2
-5 -11 -3 99.99 12
-5 -11 -3 113.29 12.4
5 11 3 143.09 13.2
5 11 3 161.88 12.7
-6 -11 -3 185.48 17.2
-6 -11 -3 196.98 15.2
-6 -11 -3 189.58 16.9
6 11 3 177.48 16.2
6 11 3 185.78 15.1
-7 -11 -3 165.98 15.3
-7 -11 -3 135.19 13
7 11 3 175.58 15.6
7 11 3 167.88 13
-8 -11 -3 27.6 8
8 11 3 15.2 6.9
8 11 3 16.6 4.4
-9 -11 -3 97.99 14.6
9 11 3 148.49 14
9 11 3 140.49 14.1
-10 -11 -3 -5.2 6.3
10 11 3 3.8 6.7
10 11 3 1.3 6.4
-11 -11 -3 50.09 12.4
11 11 3 64.49 11.8
11 11 3 51.69 11.4
-12 -11 -3 6.3 7.5
-12 -11 -3 -6.4 4.7
12 11 3 -2.7 6.8
12 11 3 0.9 6.9
5 -12 -3 7.1 6.6
5 -12 -3 24.8 6.9
5 -12 -3 7.5 7.7
-5 12 3 12.8 8.4
-5 12 3 12.2 8.1
4 -12 -3 25.3 7.3
4 -12 -3 37.7 7.7
4 -12 -3 18.4 7.8
-4 12 3 34.9 11.8
3 -12 -3 3.5 6.2
3 -12 -3 -1.7 6.2
3 -12 -3 0.6 6.2
3 -12 -3 4.7 5.1
-3 12 3 -2 7.1
-3 12 3 2.5 6.3
-3 12 3 3.2 6.2
2 -12 -3 199.48 17.9
2 -12 -3 188.88 17.9
2 -12 -3 202.88 16.2
2 -12 -3 207.68 17
-2 12 3 198.68 16.6
-2 12 3 204.78 17.3
-2 12 3 215.58 19.6
1 -12 -3 11.1 6
1 -12 -3 3.3 4.9
1 -12 -3 6.5 5.4
1 -12 -3 -0.7 6.2
-1 12 3 -9.1 6.6
-1 12 3 4.5 4.8
-1 12 3 7.4 5.6
0 -12 -3 46.7 8.1
0 -12 -3 53.19 9.2
0 12 3 42.7 8
0 12 3 66.39 7.8
0 12 3 60.19 11.7
-1 -12 -3 10.1 6.2
-1 -12 -3 13 5.5
-1 -12 -3 23.1 5.5
1 12 3 15.8 5.2
1 12 3 23.8 7.6
1 12 3 13.6 6.5
-2 -12 -3 1.7 5.2
-2 -12 -3 -5.4 9.6
-2 -12 -3 -4.7 6.8
2 12 3 -4.5 5.2
2 12 3 -2 5.9
2 12 3 -2.7 6.1
-3 -12 -3 76.59 11.6
-3 -12 -3 92.19 12.6
-3 -12 -3 92.39 11.1
3 12 3 100.59 12.6
3 12 3 118.59 12.7
-4 -12 -3 5.1 5.7
-4 -12 -3 1.3 6.1
-4 -12 -3 14.8 7
4 12 3 4.1 5.9
4 12 3 12.6 5.7
-5 -12 -3 75.69 9.8
-5 -12 -3 51.49 9.7
5 12 3 63.39 9.7
5 12 3 55.19 15.5
-6 -12 -3 31.8 6.8
-6 -12 -3 22.7 7.4
-6 -12 -3 32.5 9.2
6 12 3 21.3 7.4
6 12 3 22.8 6.2
-7 -12 -3 68.49 11.7
7 12 3 112.39 10.2
7 12 3 93.29 12.4
-8 -12 -3 49.7 10.3
8 12 3 53.69 10.6
8 12 3 37.5 7.7
-9 -12 -3 14.1 7.1
9 12 3 14.2 7
9 12 3 14.7 6.9
-10 -12 -3 73.49 12.7
10 12 3 114.59 13.7
10 12 3 116.29 14.4
-11 -12 -3 18.9 8.3
11 12 3 42.6 11.1
11 12 3 37.4 12.1
3 -13 -3 15.5 7.5
3 -13 -3 16.3 7.7
3 -13 -3 13 6.3
-3 13 3 21.6 7.5
-3 13 3 18.5 8.2
2 -13 -3 -1.6 7.1
2 -13 -3 7.7 6.1
2 -13 -3 4.6 6.7
-2 13 3 36.8 11
-2 13 3 -13.7 7.7
-2 13 3 10.1 6.4
1 -13 -3 130.69 14.4
1 -13 -3 110.09 12
1 -13 -3 98.79 13.1
-1 13 3 91.09 12.9
-1 13 3 98.99 12
-1 13 3 124.69 14.9
0 -13 -3 1.7 4.4
0 -13 -3 14.3 5.9
0 -13 -3 4.1 6.3
0 13 3 0.5 4.6
0 13 3 9.5 7.5
-1 -13 -3 25.1 7.7
-1 -13 -3 16.2 6.9
1 13 3 23.5 7.2
1 13 3 30.7 8.4
1 13 3 28.6 6
-2 -13 -3 62.29 10.1
-2 -13 -3 46 9.6
2 13 3 58.09 11.8
2 13 3 58.29 11.6
-3 -13 -3 -6.9 5.6
-3 -13 -3 -0.9 6.2
3 13 3 -0.4 6.7
3 13 3 -12.8 6.2
-4 -13 -3 47.8 10.6
-4 -13 -3 74.99 12
-4 -13 -3 64.19 13.3
4 13 3 55.49 11.5
4 13 3 56.09 11.1
-5 -13 -3 -3 6.1
-5 -13 -3 -4.4 6.7
5 13 3 -1.2 6.5
5 13 3 -3.3 6.1
-6 -13 -3 91.49 13.1
-6 -13 -3 121.79 12.7
-6 -13 -3 83.39 13
6 13 3 75.99 12.9
6 13 3 107.99 12.4
-7 -13 -3 60.99 10
-7 -13 -3 71.69 11.3
-7 -13 -3 50.69 11.5
7 13 3 45.7 10.8
7 13 3 63.49 10.1
-8 -13 -3 3.2 7.1
8 13 3 8 7
8 13 3 10.2 5.6
-9 -13 -3 33.9 11.4
9 13 3 38.4 11.7
9 13 3 45.7 12.1
-10 -13 -3 3.2 7.2
10 13 3 2.6 7.6
10 13 3 -1.8 7.2
1 -14 -3 2.8 7.3
1 -14 -3 5.9 6.9
-1 14 3 7.5 8.7
-1 14 3 10.3 6.3
0 -14 -3 19.3 7.5
0 -14 -3 21.5 7.7
0 14 3 21 8.8
-1 -14 -3 -7.4 6.6
-1 -14 -3 -6.3 6.1
1 14 3 5.8 4.3
1 14 3 -0.9 7.5
1 14 3 8.9 7.3
-2 -14 -3 4.1 6.7
-2 -14 -3 12 7.9
2 14 3 6.9 7.7
2 14 3 9.9 8.5
-3 -14 -3 27.4 8
-3 -14 -3 38.5 10.2
3 14 3 40.5 11.1
3 14 3 40.4 13.2
-4 -14 -3 -1.3 6.3
-4 -14 -3 -4.9 7.1
4 14 3 -7.8 6.5
4 14 3 -2.4 7.3
-5 -14 -3 46.7 9.8
-5 -14 -3 45.6 11.2
5 14 3 36 8.9
5 14 3 41.1 11.5
-6 -14 -3 -10.1 7.2
-6 -14 -3 4.3 7.3
-6 -14 -3 8.7 7.1
6 14 3 4.7 7.1
6 14 3 12 7
-7 -14 -3 21.2 8.5
-7 -14 -3 14.5 8.3
7 14 3 22.2 7.5
7 14 3 18.1 8
-8 -14 -3 23.5 8.7
8 14 3 23.5 7
8 14 3 35.2 9
3 15 3 -1.4 7.3
-4 -15 -3 10.9 7.5
-4 -15 -3 21.5 7.9
4 15 3 17.5 9
4 15 3 -0.8 7.6
-5 -15 -3 8.1 8
-5 -15 -3 13.5 7.6
5 15 3 -1.8 7.5
6 12 -4 46.6 11.3
6 12 -4 14.8 8.9
6 12 -4 40.6 12.4
6 12 -4 23.3 8.2
-6 -12 4 30.9 9.6
5 12 -4 4.2 7.3
5 12 -4 -1.5 7.2
5 12 -4 -4.5 4.9
5 12 -4 -3.6 7.1
-5 -12 4 -10.2 6.8
4 12 -4 13.2 7.5
4 12 -4 1 7.2
4 12 -4 6.1 5.5
-4 -12 4 17.4 7.5
3 12 -4 9 6.9
3 12 -4 -1 5.4
3 12 -4 -4.6 7.9
-3 -12 4 2.4 8.6
-3 -12 4 2.1 7.1
2 12 -4 13.3 8.3
2 12 -4 10.3 7.6
2 12 -4 13.8 6.3
-2 -12 4 21.6 7.6
-2 -12 4 14.2 7.7
1 12 -4 31.4 9.5
1 12 -4 52.59 10
1 12 -4 32.8 9
-1 -12 4 24 8.5
-1 -12 4 22.8 7.9
0 12 -4 13 6.8
0 12 -4 9.6 8.7
0 -12 4 4.6 6.4
0 -12 4 9.2 7.4
-1 12 -4 48 14.1
1 -12 4 43.3 9.4
8 11 -4 35.6 9.2
8 11 -4 27 8.9
8 11 -4 47 9.1
-8 -11 4 40.8 11.7
7 11 -4 20.7 8.3
7 11 -4 21.5 8.1
7 11 -4 21.9 5.9
7 11 -4 26.3 8.8
-7 -11 4 25 8.5
6 11 -4 36.4 8.7
6 11 -4 39.3 7.9
6 11 -4 30 9.7
6 11 -4 35.4 8.3
6 11 -4 17 9
-6 -11 4 48.7 11.3
5 11 -4 -4.1 4.5
5 11 -4 -0.8 5.9
5 11 -4 10.9 7.1
5 11 -4 2.9 6.7
5 11 -4 -4.3 7.4
5 11 -4 12.1 7
-5 -11 4 11.3 7.4
4 11 -4 -1.2 6.3
4 11 -4 12 7.9
4 11 -4 16.9 6.5
4 11 -4 6.4 6.3
4 11 -4 3.5 4.8
-4 -11 4 23.6 9.8
3 11 -4 9.7 5.2
3 11 -4 20.4 6.3
3 11 -4 14.4 7.1
3 11 -4 21.3 7.6
-3 -11 4 18.7 7.4
-3 -11 4 16.4 6.9
2 11 -4 59.79 11.3
2 11 -4 64.79 12.1
2 11 -4 46.4 10.6
2 11 -4 87.69 10.2
2 11 -4 54.99 18.1
-2 -11 4 70.09 11
-2 -11 4 85.29 12.2
1 11 -4 14.7 5.9
1 11 -4 14.4 6.3
1 11 -4 17.7 6.4
1 11 -4 22.7 14.8
-1 -11 4 13.9 6.1
-1 -11 4 9.4 6.5
0 11 -4 88.59 13
0 11 -4 55.99 9.7
0 11 -4 65.09 10.6
0 11 -4 68.49 10.7
0 -11 4 72.39 9.9
0 -11 4 58.39 11
-1 11 -4 28.5 9.6
-1 11 -4 11.4 6.8
-1 11 -4 8 8.5
-1 11 -4 16.7 6.5
1 -11 4 16.5 7
1 -11 4 19 5.8
1 -11 4 3.1 6.5
-2 11 -4 32.3 9.1
-2 11 -4 20.7 7.4
2 -11 4 35.3 10.3
2 -11 4 16.2 7.2
-3 11 -4 1.6 7.2
-3 11 -4 0.2 7.9
3 -11 4 -5.8 5.9
3 -11 4 1.3 6.6
-4 11 -4 -10.1 7.8
-4 11 -4 -7.9 8
4 -11 4 -0.4 7.2
4 -11 4 12.2 6.6
9 10 -4 129.39 14.7
9 10 -4 107.59 16
-9 -10 4 120.59 12.2
8 10 -4 33.8 7.1
8 10 -4 47.5 13.7
8 10 -4 23.7 8.2
8 10 -4 48.8 12.1
-8 -10 4 23.3 8.5
7 10 -4 16.9 7
7 10 -4 17.7 7.2
7 10 -4 12.3 6.4
7 10 -4 31 10.3
7 10 -4 17.9 5.2
7 10 -4 18.7 5.4
-7 -10 4 14.9 7.1
6 10 -4 33.9 10.4
6 10 -4 29.8 9
6 10 -4 41 11.3
6 10 -4 36.9 7.5
6 10 -4 29.2 10.1
6 10 -4 45.2 8.4
-6 -10 4 45.2 10.8
5 10 -4 17.8 5.6
5 10 -4 28.5 9.2
5 10 -4 26.5 7.2
5 10 -4 15.1 5.7
5 10 -4 12.3 4.8
5 10 -4 23.7 7.2
-5 -10 4 10.9 7
4 10 -4 115.89 12.4
4 10 -4 92.99 12.5
4 10 -4 122.89 11
4 10 -4 91.99 11.2
4 10 -4 79.59 14.6
-4 -10 4 141.49 13.2
3 10 -4 2.1 4.3
3 10 -4 -0.7 6.3
3 10 -4 4.5 4.9
3 10 -4 1.9 6.2
3 10 -4 10.9 5.9
-3 -10 4 4.6 5.8
2 10 -4 12.9 4.9
2 10 -4 7.6 5.1
2 10 -4 13.1 6.9
2 10 -4 15.9 5.9
2 10 -4 14.6 6.5
-2 -10 4 12.1 5.6
-2 -10 4 18.9 6.4
1 10 -4 91.09 10.4
1 10 -4 100.99 12.5
1 10 -4 78.99 10.6
-1 -10 4 104.49 11.4
-1 -10 4 77.19 10.2
0 10 -4 2.1 4.8
0 10 -4 13.4 7
0 10 -4 2.8 5.3
0 -10 4 7.2 4.8
0 -10 4 0.4 5.5
-1 10 -4 110.69 12.1
-1 10 -4 127.79 13.1
-1 10 -4 104.99 16.7
-1 10 -4 121.49 11.4
1 -10 4 126.89 11.7
1 -10 4 132.29 14.6
1 -10 4 154.88 13.4
-2 10 -4 -4.4 4.5
-2 10 -4 1.5 5.9
-2 10 -4 0.9 6.7
2 -10 4 -0.5 5.6
2 -10 4 0 5.6
2 -10 4 3.7 4.2
-3 10 -4 31.4 8.7
-3 10 -4 18.6 8.2
-3 10 -4 29.6 10
3 -10 4 18.1 7.2
3 -10 4 27.6 8.9
-4 10 -4 23.1 8.3
-4 10 -4 17.6 8.1
4 -10 4 7.9 6.8
4 -10 4 19.8 6.8
-5 10 -4 4.1 8.2
-5 10 -4 5 8.4
5 -10 4 4.2 6.6
5 -10 4 13.3 6.8
10 9 -4 38.6 9.4
10 9 -4 33.8 8.8
-10 -9 4 33 9.4
9 9 -4 -7.9 6.8
9 9 -4 -4.2 6.2
9 9 -4 12.4 7.7
-9 -9 4 -2.5 4.9
8 9 -4 -4.3 6.2
8 9 -4 3.2 6.5
8 9 -4 -4.6 5.9
-8 -9 4 3.4 4.3
-8 -9 4 8 6.5
7 9 -4 39 6.9
7 9 -4 35.1 10
7 9 -4 43.4 9.3
-7 -9 4 23.1 7.6
6 9 -4 4.5 5
6 9 -4 3.3 5.2
6 9 -4 0.7 5.7
6 9 -4 -1.5 4.3
6 9 -4 -1.3 3.8
-6 -9 4 4.3 6
5 9 -4 172.58 15.4
5 9 -4 173.68 14.7
5 9 -4 172.58 13.3
5 9 -4 164.18 13.9
5 9 -4 148.39 14.7
5 9 -4 150.18 14.1
-5 -9 4 160.68 15.5
4 9 -4 -8.8 5.6
4 9 -4 6.8 5.4
4 9 -4 1.3 5.5
4 9 -4 1.6 3.8
3 9 -4 138.69 11.9
3 9 -4 137.69 13.2
3 9 -4 148.99 13.3
3 9 -4 130.49 12.2
3 9 -4 133.29 14.1
3 9 -4 137.69 12.7
-3 -9 4 122.19 13.4
2 9 -4 9.6 5.3
2 9 -4 6.6 5.5
2 9 -4 -1 5.6
2 9 -4 4.2 5.4
2 9 -4 7.4 4.3
2 9 -4 4.8 5
-2 -9 4 10.2 5.6
-2 -9 4 24.4 7.3
1 9 -4 18.4 4.7
1 9 -4 14.1 5.1
1 9 -4 14.3 4.6
1 9 -4 13.5 6.2
1 9 -4 16.3 6
1 9 -4 8.7 5.6
-1 -9 4 8.4 5.2
-1 -9 4 10.2 4.8
0 9 -4 27.5 7.4
0 9 -4 47.1 8.1
0 9 -4 30.4 8
0 9 -4 38.5 10.1
0 9 -4 45.7 9.8
0 -9 4 38.1 8
0 -9 4 34.6 6.9
0 -9 4 26.6 8.3
-1 9 -4 -3 4
-1 9 -4 -2 5.3
-1 9 -4 -10.5 5.6
-1 9 -4 5.9 5
1 -9 4 -7.5 4.8
1 -9 4 -0.8 3.6
1 -9 4 -3.4 4.9
-2 9 -4 80.99 8.1
-2 9 -4 71.79 11.6
-2 9 -4 94.79 11.3
-2 9 -4 77.49 12.2
2 -9 4 83.99 12.7
2 -9 4 81.09 10.2
2 -9 4 84.89 10.6
2 -9 4 90.89 8.3
-3 9 -4 -1.8 3.3
-3 9 -4 8.4 6.8
-3 9 -4 2.9 5.7
3 -9 4 4 5.8
3 -9 4 8 6.4
3 -9 4 1.5 4.8
-4 9 -4 12.2 6.9
-4 9 -4 17.5 7.3
4 -9 4 17.9 6.3
4 -9 4 10.9 5.6
-5 9 -4 148.49 23.4
-5 9 -4 154.88 16.8
5 -9 4 133.59 15.5
5 -9 4 139.09 14
-6 9 -4 3.2 7.8
-6 9 -4 13.6 8
6 -9 4 21.4 7.3
6 -9 4 13.7 6.6
-7 9 -4 44.6 12.9
-7 9 -4 15.6 8.7
7 -9 4 6.1 7.2
7 -9 4 12.9 6.3
11 8 -4 61.09 13.4
11 8 -4 63.69 12.4
-11 -8 4 75.79 12.4
10 8 -4 -4.5 6.8
10 8 -4 0.4 6.5
-10 -8 4 5.4 5.9
9 8 -4 118.19 14.2
9 8 -4 97.19 12.5
9 8 -4 110.29 13
-9 -8 4 102.59 11.7
8 8 -4 0.5 6.3
8 8 -4 14.9 5.9
8 8 -4 3.7 6.9
-8 -8 4 24 6.9
7 8 -4 32 8.3
7 8 -4 11.9 4.1
7 8 -4 6.3 6.2
7 8 -4 6.8 4.1
7 8 -4 2.7 6.3
-7 -8 4 14.3 4.4
-7 -8 4 11.6 6.3
6 8 -4 94.99 10
6 8 -4 81.49 11.7
6 8 -4 86.39 11.2
6 8 -4 95.59 9.4
6 8 -4 75.79 10.3
-6 -8 4 107.39 9
-6 -8 4 118.39 12.2
5 8 -4 4.5 4.6
5 8 -4 11.2 5.3
5 8 -4 13.9 4.4
5 8 -4 25.4 6.9
5 8 -4 6.3 5.5
5 8 -4 14.4 5.6
5 8 -4 5.5 5.4
-5 -8 4 6.7 5.6
4 8 -4 441.36 27.6
4 8 -4 384.86 28.2
4 8 -4 392.96 28.3
4 8 -4 363.36 27.6
4 8 -4 378.16 27.8
4 8 -4 356.86 27.5
4 8 -4 387.36 27.1
4 8 -4 405.36 26.8
-4 -8 4 379.66 27.9
3 8 -4 23.9 6.6
3 8 -4 18.7 5.8
3 8 -4 21.8 6
3 8 -4 33 7.3
3 8 -4 21.8 5.4
3 8 -4 40.6 7.9
3 8 -4 15.5 5.3
3 8 -4 33.1 7.6
-3 -8 4 16.9 5.3
2 8 -4 28.7 7.7
2 8 -4 44 8.2
2 8 -4 39.4 7.8
2 8 -4 43 7
2 8 -4 39.9 6.9
2 8 -4 42.8 8.8
2 8 -4 41.3 7.5
-2 -8 4 42.4 8.1
-2 -8 4 53.39 8
1 8 -4 89.29 9.3
1 8 -4 105.79 10.1
1 8 -4 91.69 9.7
1 8 -4 97.59 10.7
1 8 -4 88.29 9.5
1 8 -4 108.39 10.9
-1 -8 4 104.79 10.1
-1 -8 4 95.49 9.7
0 8 -4 5.7 4.2
0 8 -4 13.9 5.5
0 8 -4 9.7 4.7
0 8 -4 12.2 5.4
0 8 -4 1.4 4
0 8 -4 14.3 5.6
0 8 -4 3.6 4.2
0 -8 4 -0.6 4.8
0 -8 4 6.5 3.7
0 -8 4 6.8 4.6
-1 8 -4 290.17 23.9
-1 8 -4 331.87 23.6
-1 8 -4 304.97 24.6
-1 8 -4 358.06 22.4
-1 8 -4 314.57 23.3
1 -8 4 341.47 22.5
1 -8 4 323.77 24.1
1 -8 4 313.07 23.2
-2 8 -4 1.6 4.3
-2 8 -4 4.1 4.8
-2 8 -4 9.4 5.7
-2 8 -4 7.1 5.1
2 -8 4 -2.2 4.6
2 -8 4 3 3.2
2 -8 4 3.2 4.7
2 -8 4 8 4.6
-3 8 -4 -0.2 2.7
-3 8 -4 -0.8 6
-3 8 -4 -7.3 4.6
-3 8 -4 -4.1 4.6
3 -8 4 -2.6 5
3 -8 4 -6.8 4.2
3 -8 4 5.7 4.9
-4 8 -4 -0.1 5.3
-4 8 -4 1.7 5.4
-4 8 -4 -1.4 6.7
4 -8 4 -11.1 5.7
4 -8 4 -0.9 5.3
4 -8 4 -2.1 4.4
-5 8 -4 -1.1 6.7
-5 8 -4 5.2 6.5
-5 8 -4 -0.4 6.3
5 -8 4 9.9 5.9
5 -8 4 7 4.9
-6 8 -4 157.68 18.3
-6 8 -4 163.88 17.4
6 -8 4 173.78 14.5
6 -8 4 156.38 15.8
-7 8 -4 1.4 7.2
-7 8 -4 -10 6.4
7 -8 4 -3.4 5.3
7 -8 4 -1.5 5.8
-8 8 -4 45.6 13.8
-8 8 -4 73.99 14.3
8 -8 4 31.9 10.5
8 -8 4 56.99 10
11 7 -4 37.9 10.2
11 7 -4 10 6.9
11 7 -4 7.5 7.4
-11 -7 4 11.4 6.7
10 7 -4 206.08 17.9
10 7 -4 159.18 18.9
10 7 -4 189.58 18.3
-10 -7 4 216.28 17.8
9 7 -4 79.39 12
9 7 -4 63.69 11.6
9 7 -4 96.19 11.9
-9 -7 4 71.29 9.6
8 7 -4 41.3 9.9
8 7 -4 35.9 9.3
8 7 -4 28.7 6.7
-8 -7 4 50.69 7.3
7 7 -4 125.99 12.2
7 7 -4 114.29 12.6
7 7 -4 133.59 13
7 7 -4 121.09 9.9
7 7 -4 118.79 9.9
-7 -7 4 128.09 10.9
-7 -7 4 103.79 12.6
6 7 -4 7.8 5.8
6 7 -4 -2.8 4.6
6 7 -4 4.5 3.9
6 7 -4 4.9 5.4
6 7 -4 0.9 3.5
6 7 -4 6.2 4.4
6 7 -4 -1 4.6
-6 -7 4 -2.4 4.6
-6 -7 4 1.1 3.2
5 7 -4 174.58 15
5 7 -4 167.68 15.2
5 7 -4 154.78 15.5
5 7 -4 212.58 14.5
5 7 -4 172.78 15.1
5 7 -4 161.48 15.5
5 7 -4 205.88 14.3
5 7 -4 195.58 15.7
-5 -7 4 189.08 14.1
-5 -7 4 209.08 16
4 7 -4 0.6 4.4
4 7 -4 0 3.9
4 7 -4 -1.7 3.5
4 7 -4 -2 4.5
4 7 -4 -1.4 4.5
4 7 -4 2.3 4.3
4 7 -4 -3.1 4
4 7 -4 -2 4
-4 -7 4 2 4.2
3 7 -4 556.24 37
3 7 -4 548.15 37.5
3 7 -4 553.84 37.6
3 7 -4 538.25 38
3 7 -4 544.85 37.4
3 7 -4 583.34 37.5
3 7 -4 540.65 37.6
3 7 -4 582.64 38.1
-3 -7 4 544.25 37.8
2 7 -4 59.29 8.5
2 7 -4 72.49 7.7
2 7 -4 72.89 9.1
2 7 -4 74.39 8.4
2 7 -4 51.99 8
2 7 -4 69.09 10
2 7 -4 70.19 8.8
2 7 -4 72.19 7.5
-2 -7 4 73.09 8.6
-2 -7 4 76.59 8.4
1 7 -4 6.1 4.5
1 7 -4 9.2 4.4
1 7 -4 10.8 3.9
1 7 -4 10.6 4.7
1 7 -4 11.6 3.6
1 7 -4 9.1 3.9
1 7 -4 17.6 4.5
-1 -7 4 14.5 4
-1 -7 4 7.3 4
0 7 -4 30.3 6.2
0 7 -4 37 7.7
0 7 -4 30.8 6.5
0 7 -4 46.1 6.2
0 7 -4 25.7 7.2
0 7 -4 15.7 5.7
0 7 -4 39.9 6.5
0 -7 4 31.3 6.4
0 -7 4 29.7 5.8
0 -7 4 33.3 7.3
-1 7 -4 -2.9 3.5
-1 7 -4 1.2 3.8
-1 7 -4 -1 4.2
-1 7 -4 1 4.5
-1 7 -4 0.8 3.6
1 -7 4 -1 3.5
1 -7 4 2 3.7
1 -7 4 3.3 2.9
-2 7 -4 468.65 31.1
-2 7 -4 489.25 29.5
-2 7 -4 430.46 30.4
-2 7 -4 458.65 31.9
2 -7 4 396.16 30.8
2 -7 4 444.86 30.3
2 -7 4 424.16 29.4
2 -7 4 430.56 30.6
-3 7 -4 40.8 7.5
-3 7 -4 40.9 4.8
-3 7 -4 48.1 8.3
-3 7 -4 25.4 8.2
-3 7 -4 47.7 9.1
3 -7 4 49.4 8.1
3 -7 4 50.09 8.6
3 -7 4 48 6.7
-4 7 -4 31.7 8.4
-4 7 -4 34.7 8.4
-4 7 -4 34.1 7.2
4 -7 4 32 6.9
4 -7 4 28.8 8
4 -7 4 38.4 8.9
-5 7 -4 180.18 16.3
-5 7 -4 176.58 15.5
-5 7 -4 155.68 13.6
5 -7 4 129.39 14.9
5 -7 4 161.88 13.1
5 -7 4 167.18 14.7
-6 7 -4 10.5 6.1
-6 7 -4 23.9 7.6
-6 7 -4 22.1 7.6
6 -7 4 17.7 6.5
6 -7 4 19.4 5.5
-7 7 -4 32.7 10.3
-7 7 -4 44.9 11.6
7 -7 4 25.9 7.2
7 -7 4 37.2 9.6
-8 7 -4 7.4 7.4
-8 7 -4 2.1 7
8 -7 4 10.7 5.3
8 -7 4 5.1 6.3
-9 7 -4 42.7 13.2
-9 7 -4 41.5 13.1
9 -7 4 52.49 11.7
9 -7 4 64.29 10.4
12 6 -4 12.7 8
12 6 -4 -0.2 6.4
12 6 -4 -3.9 6.6
-12 -6 4 -10.2 5.9
11 6 -4 51.69 11.5
11 6 -4 69.09 11.1
11 6 -4 46.1 10.4
-11 -6 4 46.3 10.7
10 6 -4 7.1 8.2
10 6 -4 -4.1 7.3
10 6 -4 5.6 6.1
10 6 -4 7.5 6.4
-10 -6 4 8.9 5.6
9 6 -4 229.38 19.4
9 6 -4 251.07 21.4
9 6 -4 249.88 20.1
-9 -6 4 240.58 19.4
8 6 -4 14 5.4
8 6 -4 3 5.4
8 6 -4 10.8 5.5
-8 -6 4 -1.8 5.3
-8 -6 4 24.8 6.6
7 6 -4 71.49 7.6
7 6 -4 54.39 11
7 6 -4 52.79 9.7
7 6 -4 58.69 9.2
7 6 -4 78.89 9.6
7 6 -4 69.69 6.4
7 6 -4 65.99 9.4
-7 -6 4 63.69 9.6
-7 -6 4 88.09 8.5
6 6 -4 259.07 17.4
6 6 -4 245.28 17.4
6 6 -4 230.78 18.9
6 6 -4 237.08 18.9
6 6 -4 241.48 18.8
6 6 -4 222.68 19
6 6 -4 256.97 19.2
-6 -6 4 278.67 18.6
-6 -6 4 264.07 19.7
4 6 -4 577.34 38
4 6 -4 575.64 37.6
4 6 -4 567.64 37.7
4 6 -4 538.35 37.7
4 6 -4 517.55 37.4
4 6 -4 585.64 37.8
4 6 -4 466.35 38.8
4 6 -4 559.84 37
-4 -6 4 603.74 37.1
-4 -6 4 558.94 38
3 6 -4 21.3 5.5
3 6 -4 40.8 7
3 6 -4 25.7 6.1
-3 -6 4 40.1 6
2 6 -4 116.79 10.8
2 6 -4 129.59 10.5
2 6 -4 110.09 9.4
2 6 -4 106.89 10
2 6 -4 109.19 10.1
2 6 -4 105.79 9.9
2 6 -4 110.19 10
2 6 -4 104.49 9.8
-2 -6 4 117.89 9.8
-2 -6 4 111.69 10.2
1 6 -4 227.28 16.3
1 6 -4 239.68 16.5
1 6 -4 207.88 16.8
1 6 -4 229.58 16.6
1 6 -4 220.18 16.6
1 6 -4 238.48 17.1
1 6 -4 223.28 17.1
-1 -6 4 205.28 16.2
-1 -6 4 232.58 16.6
0 6 -4 118.19 9.8
0 6 -4 109.29 10.6
0 6 -4 93.89 9.1
0 6 -4 95.49 10.4
0 6 -4 108.59 10.7
0 6 -4 115.39 9.8
0 6 -4 122.99 9.8
0 -6 4 110.99 9.6
0 -6 4 119.79 10
0 -6 4 102.59 9.1
-1 6 -4 360.16 25.5
-1 6 -4 390.46 25
-1 6 -4 365.96 25.9
-1 6 -4 374.06 25.2
-1 6 -4 379.06 24.3
1 -6 4 344.37 24.8
1 -6 4 346.37 24.4
1 -6 4 328.57 25.3
-2 6 -4 145.39 13.6
-2 6 -4 161.48 11.4
-2 6 -4 148.39 13.1
-2 6 -4 164.98 12.7
-2 6 -4 148.29 13.2
2 -6 4 171.88 13.4
2 -6 4 161.48 13.5
2 -6 4 154.18 12.4
-3 6 -4 -2.7 2.1
-3 6 -4 -4.4 4.2
-3 6 -4 2 4.1
-3 6 -4 3.1 4.2
-3 6 -4 -6.5 3.4
3 -6 4 -3.4 3.5
3 -6 4 6.2 3.4
3 -6 4 -5.9 4
-4 6 -4 18.8 5.7
-4 6 -4 11.1 5
-4 6 -4 12.2 5
-4 6 -4 10.4 5.1
4 -6 4 12.6 4.6
4 -6 4 16.1 4.9
4 -6 4 7.1 5
-5 6 -4 1.1 4.3
-5 6 -4 -4.2 5
-5 6 -4 -0.2 5.2
-5 6 -4 -2.5 4.8
5 -6 4 -0.3 5.3
5 -6 4 -1.6 4.3
5 -6 4 -2.6 3.4
-6 6 -4 607.74 41.3
-6 6 -4 605.64 39.8
-6 6 -4 558.74 41
6 -6 4 551.94 40.6
6 -6 4 604.34 39.5
-7 6 -4 2.1 6.8
-7 6 -4 -13.7 7.9
-7 6 -4 -8.9 4.9
7 -6 4 -3.7 5.7
7 -6 4 -2.2 3.9
-8 6 -4 64.09 11.9
-8 6 -4 94.79 12.7
-8 6 -4 77.19 12.5
8 -6 4 81.99 11.6
8 -6 4 102.79 10
-9 6 -4 6.4 7.3
-9 6 -4 -8.5 6.6
9 -6 4 3.2 6.2
9 -6 4 6.2 4.9
-10 6 -4 1.2 7.7
-10 6 -4 12.6 8.2
10 -6 4 4.9 6.1
10 -6 4 8.5 7.1
12 5 -4 9.1 7.2
12 5 -4 14.2 8
12 5 -4 7.7 6.7
-12 -5 4 14.7 7.3
11 5 -4 4.8 6.9
11 5 -4 3.6 5.9
11 5 -4 3.2 6.2
-11 -5 4 2.3 6
10 5 -4 398.46 30.7
10 5 -4 449.56 31.1
10 5 -4 406.46 31
-10 -5 4 428.46 31
9 5 -4 236.58 18.2
9 5 -4 167.58 17.6
9 5 -4 220.48 18
9 5 -4 178.58 17.7
-9 -5 4 252.77 18.2
-9 -5 4 219.78 18.4
8 5 -4 113.79 11.7
8 5 -4 116.09 12.1
8 5 -4 106.99 12
-8 -5 4 128.19 11.7
-8 -5 4 113.99 12.1
7 5 -4 37.1 7.7
7 5 -4 43.9 5.1
7 5 -4 63.89 8.8
7 5 -4 35.6 7.6
7 5 -4 47.7 7.8
7 5 -4 48.6 9
-7 -5 4 51.59 8.2
-7 -5 4 52.79 7.6
6 5 -4 -3.1 3.8
6 5 -4 -1.4 4.2
6 5 -4 4.5 4.2
6 5 -4 0.9 3.2
6 5 -4 5.1 4.2
6 5 -4 9.4 4.6
6 5 -4 -1.4 2.5
-6 -5 4 3.2 3.1
-6 -5 4 3.2 4.2
5 5 -4 280.87 18.7
5 5 -4 240.38 18.3
5 5 -4 242.88 18.8
5 5 -4 221.38 17.1
5 5 -4 269.07 18.5
5 5 -4 257.47 17.3
5 5 -4 216.68 18.3
-5 -5 4 255.67 18
4 5 -4 256.27 20
4 5 -4 290.97 19.6
4 5 -4 311.77 20.8
4 5 -4 282.77 19.6
4 5 -4 276.47 20.2
4 5 -4 253.37 20
4 5 -4 305.37 20.4
-4 -5 4 272.07 19.7
-4 -5 4 293.27 20.7
3 5 -4 1332.97 81.99
3 5 -4 1297.77 82.09
3 5 -4 1395.96 82.39
3 5 -4 1208.28 81.49
3 5 -4 1106.79 81.69
3 5 -4 1310.57 81.99
3 5 -4 1250.07 81.69
3 5 -4 1349.16 82.19
-3 -5 4 1139.19 81.99
-3 -5 4 1256.77 81.59
2 5 -4 33 5.8
2 5 -4 35.9 5
2 5 -4 49.8 6.2
2 5 -4 24.5 5.6
2 5 -4 35.9 5.7
2 5 -4 31.8 5.6
2 5 -4 29.8 8.4
2 5 -4 34.6 5.6
-2 -5 4 28 5.3
1 5 -4 474.75 30.1
1 5 -4 464.85 30.5
1 5 -4 460.75 30.1
1 5 -4 401.86 30.6
1 5 -4 486.45 30.6
1 5 -4 443.86 30.5
1 5 -4 402.76 29.9
-1 -5 4 450.35 30.1
-1 -5 4 440.06 30.1
0 5 -4 131.89 10.7
0 5 -4 124.19 10.2
0 5 -4 127.69 9.8
0 5 -4 116.09 9.9
0 5 -4 127.79 10.7
0 5 -4 109.09 10.4
0 5 -4 132.99 10.1
0 -5 4 127.69 9.9
0 -5 4 113.89 10.2
0 -5 4 112.39 9.7
-1 5 -4 32.3 4.5
-1 5 -4 27.2 5.8
-1 5 -4 40.5 6.7
-1 5 -4 37.8 5.6
-1 5 -4 37.8 5.1
-1 5 -4 35.5 6.8
1 -5 4 43.7 5.3
1 -5 4 35.7 4.6
1 -5 4 29.7 5.5
-2 5 -4 812.92 51.59
-2 5 -4 709.93 52.39
-2 5 -4 817.72 50.79
-2 5 -4 791.22 52.29
-2 5 -4 769.42 52.09
2 -5 4 806.62 52.29
2 -5 4 774.62 51.49
2 -5 4 823.12 51.99
-3 5 -4 16.8 4.7
-3 5 -4 17.5 2.7
-3 5 -4 17.5 5.9
-3 5 -4 18.7 5.1
-3 5 -4 25 6
-3 5 -4 19.7 2.6
3 -5 4 18.4 4.7
3 -5 4 20 4.3
3 -5 4 21.4 5.2
-4 5 -4 186.28 15.2
-4 5 -4 189.18 15.2
-4 5 -4 190.78 14.1
-4 5 -4 172.98 15.5
4 -5 4 172.98 14.9
4 -5 4 182.88 14.6
4 -5 4 185.28 13.7
-5 5 -4 652.53 47.8
-5 5 -4 754.32 46.7
-5 5 -4 695.33 47.7
-5 5 -4 699.33 47.6
5 -5 4 711.03 47.4
5 -5 4 738.23 46.5
5 -5 4 676.73 47.4
-6 5 -4 239.98 19.2
-6 5 -4 231.88 18.9
-6 5 -4 216.48 17.5
6 -5 4 230.08 16.8
6 -5 4 211.48 18.5
6 -5 4 242.08 18.6
-7 5 -4 331.57 23.9
-7 5 -4 329.87 25.3
-7 5 -4 307.77 25.1
7 -5 4 336.17 23.2
7 -5 4 333.27 25
-8 5 -4 -0.3 7.3
-8 5 -4 13.7 5.5
-8 5 -4 1.6 6.4
8 -5 4 4.2 4.1
8 -5 4 0.1 5.5
-9 5 -4 153.58 17.1
-9 5 -4 156.38 16.1
-9 5 -4 163.78 16.9
9 -5 4 167.48 16.5
9 -5 4 166.88 13.9
-10 5 -4 9.6 7.6
-10 5 -4 24.7 8.2
10 -5 4 18.9 7.2
10 -5 4 24.9 7.8
-11 5 -4 -4.6 7.2
-11 5 -4 -4.6 7.6
11 -5 4 -5.5 5.7
11 -5 4 -2.9 6.5
12 4 -4 39 12
12 4 -4 45.8 11
12 4 -4 26.6 8.1
-12 -4 4 48.9 12
11 4 -4 11.8 12
11 4 -4 9.3 6.5
11 4 -4 14 6.3
-11 -4 4 7.5 7.3
10 4 -4 40.3 10.2
10 4 -4 17.4 8.2
10 4 -4 38.6 10.4
-10 -4 4 33.6 9.5
9 4 -4 294.37 21.9
9 4 -4 244.28 22.1
9 4 -4 298.87 22.1
9 4 -4 283.87 21.7
-9 -4 4 293.77 22.1
-9 -4 4 267.77 21.4
8 4 -4 248.38 22
8 4 -4 284.47 21.9
8 4 -4 322.17 22.5
8 4 -4 310.17 22
8 4 -4 270.07 22.5
-8 -4 4 314.67 21.9
-8 -4 4 299.07 22.1
7 4 -4 74.29 10.6
7 4 -4 107.09 10.4
7 4 -4 89.89 10.7
7 4 -4 125.39 10.8
7 4 -4 101.09 7.9
-7 -4 4 100.59 9.9
-7 -4 4 110.39 10.3
-7 -4 4 98.49 7.7
6 4 -4 111.69 11.1
6 4 -4 121.99 10.8
6 4 -4 133.39 11.3
6 4 -4 109.29 9.3
6 4 -4 110.89 11.5
-6 -4 4 126.19 9.4
-6 -4 4 135.59 10.9
-6 -4 4 126.19 11.1
-5 -4 4 111.89 9.9
4 4 -4 75.89 7.6
4 4 -4 79.09 7.9
4 4 -4 84.89 8.3
4 4 -4 74.59 6.9
4 4 -4 67.59 8
4 4 -4 86.29 8.3
-4 -4 4 72.69 7.1
3 4 -4 614.24 39
3 4 -4 615.14 39.1
3 4 -4 649.04 39.5
3 4 -4 554.54 38.9
3 4 -4 542.95 41.6
3 4 -4 531.55 38.8
3 4 -4 606.34 38.7
-3 -4 4 581.64 38.8
2 4 -4 278.87 19.7
2 4 -4 271.17 19.4
2 4 -4 291.17 19.7
2 4 -4 249.88 19.8
2 4 -4 281.37 19.8
2 4 -4 305.77 19.8
2 4 -4 282.47 19.7
-2 -4 4 286.17 19.4
-2 -4 4 277.47 19.9
1 4 -4 407.86 28.8
1 4 -4 478.45 28.9
1 4 -4 418.96 28.7
1 4 -4 391.26 28.8
1 4 -4 424.36 28.6
1 4 -4 444.26 28.8
-1 -4 4 436.06 28.7
-1 -4 4 408.06 28.5
0 4 -4 4.1 2.7
0 4 -4 3.2 2.7
0 4 -4 6.7 2.9
0 4 -4 1.8 3.3
0 4 -4 1.9 3.1
0 4 -4 1.1 2.4
0 4 -4 1.3 2.8
0 -4 4 3.6 2.6
0 -4 4 4.3 2.7
-1 4 -4 95.69 7.3
-1 4 -4 93.99 7.7
-1 4 -4 81.29 8.5
-1 4 -4 89.69 8.1
-1 4 -4 88.69 8.6
-1 4 -4 91.49 8.4
1 -4 4 84.09 7.4
1 -4 4 91.89 8.2
1 -4 4 93.79 8.3
-2 4 -4 500.75 32.8
-2 4 -4 469.75 32.8
-2 4 -4 485.35 31.2
-2 4 -4 500.85 31.9
-2 4 -4 460.85 32.4
-2 4 -4 429.66 32.2
2 -4 4 491.05 32.4
2 -4 4 487.25 31.8
2 -4 4 503.15 32.4
-3 4 -4 936.01 59.59
-3 4 -4 819.72 59.59
-3 4 -4 894.31 59.49
3 -4 4 962.3 59.49
3 -4 4 903.41 58.69
3 -4 4 920.61 59.49
-4 4 -4 86.39 9.7
-4 4 -4 103.79 9.9
-4 4 -4 102.89 10
-4 4 -4 112.09 9
4 -4 4 107.79 9.6
4 -4 4 110.59 10
4 -4 4 108.99 8.6
-5 4 -4 8.5 4.6
-5 4 -4 17.7 5.3
-5 4 -4 11.6 4.3
-5 4 -4 20.6 6.3
5 -4 4 16.9 4.8
5 -4 4 18.8 5.9
5 -4 4 14.3 3.9
-6 4 -4 110.19 12.2
-6 4 -4 129.59 10.5
-6 4 -4 110.19 11.9
-6 4 -4 114.19 11.6
6 -4 4 102.19 11.4
6 -4 4 121.49 9.7
6 -4 4 126.69 11.2
-7 4 -4 63.49 9.8
-7 4 -4 47.2 9.5
-7 4 -4 62.39 8.2
-7 4 -4 42.6 9.9
7 -4 4 64.29 7
7 -4 4 55.69 8.4
-8 4 -4 218.88 17.7
-8 4 -4 207.98 19.8
-8 4 -4 201.68 16.3
8 -4 4 190.08 17.3
8 -4 4 204.68 15.6
-9 4 -4 119.99 15.9
-9 4 -4 151.88 15
-9 4 -4 146.99 13.7
9 -4 4 146.69 15.4
9 -4 4 155.78 12.8
-10 4 -4 -2.4 6.8
-10 4 -4 13.3 7.2
10 -4 4 10.7 5.1
10 -4 4 11.5 6.3
-11 4 -4 45.4 13.4
-11 4 -4 78.29 13.1
11 -4 4 62.09 11.9
11 -4 4 72.09 10.2
12 3 -4 51.79 11.2
12 3 -4 52.79 12.4
-12 -3 4 45 11.9
11 3 -4 -2.8 5.5
11 3 -4 -9.9 6.2
11 3 -4 2.3 5.7
-11 -3 4 -1.7 8
10 3 -4 185.78 21.5
10 3 -4 224.28 18
10 3 -4 182.58 17.2
-10 -3 4 207.88 17.9
9 3 -4 72.39 11.1
9 3 -4 61.39 7
9 3 -4 68.09 9.5
9 3 -4 98.39 10.9
-9 -3 4 75.69 7.9
8 3 -4 95.29 11.8
-8 -3 4 114.89 11.7
-8 -3 4 125.89 11.6
-8 -3 4 117.99 12.1
-8 -3 4 138.49 9.6
7 3 -4 165.08 14.5
7 3 -4 162.08 13.9
7 3 -4 156.38 12
7 3 -4 188.28 13.9
7 3 -4 201.28 14.4
7 3 -4 134.59 14.2
-7 -3 4 162.58 13.6
-7 -3 4 166.28 12.1
-7 -3 4 174.38 13.9
-7 -3 4 174.38 14.1
6 3 -4 106.19 8.7
6 3 -4 100.39 10
6 3 -4 113.69 10
6 3 -4 105.59 10.9
6 3 -4 98.59 11.2
6 3 -4 99.59 9.9
-6 -3 4 138.99 10.5
-6 -3 4 120.29 10.4
-6 -3 4 110.29 8.9
-6 -3 4 135.39 10.6
5 3 -4 741.03 49.7
5 3 -4 732.03 50.29
5 3 -4 789.52 50.19
5 3 -4 714.63 48.9
5 3 -4 735.33 50.19
-5 -3 4 797.12 50.19
-5 -3 4 818.42 49.99
-5 -3 4 794.12 49.8
-5 -3 4 698.33 50.39
4 3 -4 372.16 24.8
4 3 -4 355.26 25.1
4 3 -4 377.56 25.5
4 3 -4 378.56 25.7
4 3 -4 374.06 25.9
-4 -3 4 401.16 25.4
-4 -3 4 329.87 24.8
-4 -3 4 388.06 25.5
3 3 -4 845.32 54.79
3 3 -4 800.42 54.69
3 3 -4 881.61 54.09
3 3 -4 863.71 54.29
-3 -3 4 775.92 54.29
2 3 -4 165.18 12.4
2 3 -4 178.38 12.7
2 3 -4 173.78 12.6
2 3 -4 176.38 12.6
2 3 -4 180.38 12.5
2 3 -4 149.39 12.6
-2 -3 4 170.88 12.5
-2 -3 4 166.98 12.6
0 3 -4 291.57 20
0 3 -4 311.67 20.8
0 3 -4 326.47 20.5
0 3 -4 291.77 20.4
0 3 -4 278.17 20.2
0 3 -4 272.97 20.5
0 3 -4 330.27 20.6
0 -3 4 282.37 20.1
0 -3 4 303.37 20.3
-1 3 -4 76.19 8
-1 3 -4 78.69 7.4
-1 3 -4 92.89 7
-1 3 -4 85.09 8
-1 3 -4 92.39 6.8
-1 3 -4 85.99 7.6
-1 3 -4 81.29 6.7
1 -3 4 84.59 7.1
1 -3 4 86.99 7.4
-2 3 -4 252.07 18.5
-2 3 -4 273.17 17.7
-2 3 -4 252.37 17.2
-2 3 -4 276.77 19.1
-2 3 -4 271.67 18.6
-2 3 -4 244.18 18.7
-2 3 -4 250.67 17.3
2 -3 4 251.37 17.7
2 -3 4 286.67 18.6
2 -3 4 262.67 18.5
-3 3 -4 558.24 37
-3 3 -4 551.54 35.9
-3 3 -4 562.74 36.8
-3 3 -4 556.74 36.9
-3 3 -4 510.15 36.9
3 -3 4 551.64 36.8
3 -3 4 542.95 36.7
3 -3 4 568.34 36
-4 3 -4 449.95 29.8
-4 3 -4 393.06 30
-4 3 -4 451.15 30.1
-4 3 -4 437.46 28.9
4 -3 4 439.26 29.9
4 -3 4 421.86 28.7
4 -3 4 452.95 29.8
-5 3 -4 220.48 16.8
-5 3 -4 225.38 17
-5 3 -4 204.28 16
-5 3 -4 209.28 16.9
5 -3 4 243.78 17.2
5 -3 4 223.58 15.5
5 -3 4 225.18 16.8
-6 3 -4 10.4 4.5
-6 3 -4 14.9 4.6
-6 3 -4 14.2 4.7
-6 3 -4 10.5 3.6
6 -3 4 9.3 4.4
6 -3 4 13.3 4.2
6 -3 4 12.7 4
-7 3 -4 40.3 7.5
-7 3 -4 33 8.7
-7 3 -4 44.3 8.4
-7 3 -4 46.6 7
7 -3 4 44.1 7.8
7 -3 4 32.6 7.9
7 -3 4 38.5 5.5
-8 3 -4 3.4 5.6
-8 3 -4 6.8 5.1
-8 3 -4 3 4.5
8 -3 4 3.5 6.3
8 -3 4 4.5 4.8
8 -3 4 11.8 3.7
-9 3 -4 127.79 16.3
-9 3 -4 184.18 14.4
-9 3 -4 166.18 15.8
9 -3 4 171.58 13.5
9 -3 4 163.68 15.3
-10 3 -4 61.39 11.4
-10 3 -4 50.49 11.2
-10 3 -4 58.59 10.4
10 -3 4 72.59 8.5
10 -3 4 59.09 11.3
-11 3 -4 1.4 6.9
11 -3 4 7.1 5.1
11 -3 4 12.2 6.5
-12 3 -4 6.1 7.1
-12 3 -4 -5.1 7.4
12 -3 4 6 6.6
12 -3 4 4.1 8.6
12 2 -4 74.19 12.2
12 2 -4 58.49 11
-12 -2 4 44.9 6.9
-12 -2 4 49.3 12.4
11 2 -4 16.9 5.3
11 2 -4 23.4 7.5
11 2 -4 27.2 8.8
-11 -2 4 21.6 7.3
-11 -2 4 16.6 5.6
10 2 -4 28.7 8.2
10 2 -4 20.4 6.3
10 2 -4 51.69 11.5
10 2 -4 35.3 9.6
-10 -2 4 42.9 5.9
-10 -2 4 35.3 9.6
-10 -2 4 19.5 8.4
9 2 -4 370.16 29.3
9 2 -4 389.96 28.6
9 2 -4 327.67 28.7
9 2 -4 411.66 28.8
9 2 -4 429.76 28.9
9 2 -4 371.76 26.9
-9 -2 4 422.76 29.5
-9 -2 4 426.36 28.5
-9 -2 4 432.06 26.8
8 2 -4 262.77 20.6
8 2 -4 287.97 21
8 2 -4 243.68 21.2
8 2 -4 312.87 20.9
8 2 -4 255.57 21.3
8 2 -4 274.97 19.1
-8 -2 4 275.67 20.6
-8 -2 4 285.77 20.6
-8 -2 4 285.17 19
-8 -2 4 272.17 21.1
7 2 -4 81.49 9.1
7 2 -4 74.39 7.4
7 2 -4 77.19 9.5
7 2 -4 71.79 8.9
7 2 -4 91.09 9.3
7 2 -4 74.69 9.9
-7 -2 4 99.79 9
-7 -2 4 84.59 9
-7 -2 4 89.59 7.5
-7 -2 4 98.89 9.6
6 2 -4 41.6 6.3
6 2 -4 32.4 6.9
6 2 -4 38 7.6
6 2 -4 33.4 5.2
6 2 -4 44.4 6.1
6 2 -4 47.5 6.2
-6 -2 4 35.1 5
-6 -2 4 42 6.2
-6 -2 4 41.5 6.2
-6 -2 4 33.2 6.7
5 2 -4 216.58 15.2
4 2 -4 566.54 36.9
4 2 -4 554.84 37.3
4 2 -4 528.05 37.8
4 2 -4 513.15 37.4
4 2 -4 569.54 38.1
4 2 -4 516.45 37.7
-4 -2 4 624.74 37.3
-4 -2 4 598.64 37.8
-4 -2 4 612.54 37.6
3 2 -4 763.12 48.1
3 2 -4 734.33 48.3
3 2 -4 651.73 47.6
3 2 -4 726.23 48.4
3 2 -4 742.23 47.7
3 2 -4 795.12 48.6
-3 -2 4 767.92 47.8
-3 -2 4 707.33 48.2
2 2 -4 490.45 29.7
2 2 -4 464.35 29.5
2 2 -4 412.86 29.3
2 2 -4 413.96 29
2 2 -4 408.76 28.9
2 2 -4 420.96 29.1
-2 -2 4 472.55 29.5
1 2 -4 334.17 21.4
1 2 -4 316.67 21.3
1 2 -4 328.07 21.3
1 2 -4 301.77 21
1 2 -4 285.57 20.9
1 2 -4 333.97 21.1
1 2 -4 316.57 21.3
-1 -2 4 324.97 21.4
-1 -2 4 291.47 21.2
0 2 -4 215.18 14
0 2 -4 208.48 14.2
0 2 -4 197.38 14.5
0 2 -4 207.38 14.5
0 2 -4 196.18 14.3
0 2 -4 209.48 14.2
0 -2 4 219.58 14.7
0 -2 4 190.38 14.2
-1 2 -4 155.28 11.7
-1 2 -4 169.08 12.2
-1 2 -4 166.78 11.3
-1 2 -4 172.58 12
-1 2 -4 167.78 11.4
-1 2 -4 168.78 11.2
1 -2 4 150.98 11.3
1 -2 4 157.48 11.7
-2 2 -4 929.51 62.59
-2 2 -4 967.4 62.79
-2 2 -4 1019.2 62.39
-2 2 -4 999.3 61.69
-2 2 -4 886.31 61.49
-2 2 -4 949.11 62.49
-2 2 -4 952.8 61.59
2 -2 4 935.31 61.69
2 -2 4 932.71 62.29
2 -2 4 1068.39 62.59
-3 2 -4 210.28 16.8
-3 2 -4 253.97 17.2
-3 2 -4 221.48 17
3 -2 4 250.77 17
3 -2 4 213.88 15.8
3 -2 4 259.47 16.8
-4 2 -4 810.52 51.29
-4 2 -4 724.93 51.39
-4 2 -4 775.32 51.39
-4 2 -4 788.42 51.39
-4 2 -4 781.62 50.39
4 -2 4 784.62 51.39
4 -2 4 829.72 51.29
4 -2 4 748.43 50.29
-5 2 -4 196.68 13.7
-5 2 -4 185.88 15.2
-5 2 -4 195.58 15
-5 2 -4 191.58 14.8
5 -2 4 181.88 13.4
5 -2 4 199.88 14.8
5 -2 4 192.88 14.9
-6 2 -4 407.06 29.1
-6 2 -4 421.06 29.8
-6 2 -4 469.85 30.4
-6 2 -4 449.66 29.9
6 -2 4 424.66 28.5
6 -2 4 407.46 29.7
6 -2 4 428.96 29.6
-7 2 -4 31.5 7.1
-7 2 -4 42 6.2
-7 2 -4 40.4 7.8
-7 2 -4 32.1 7.5
7 -2 4 36.4 5.2
7 -2 4 33.2 7.7
7 -2 4 44 7
-8 2 -4 105.39 10.4
-8 2 -4 79.29 9.3
-8 2 -4 90.69 11.8
-8 2 -4 103.09 11.2
8 -2 4 100.69 8.6
8 -2 4 91.99 10.6
8 -2 4 89.39 10.5
-9 2 -4 170.38 17.1
-9 2 -4 193.98 15.5
-9 2 -4 194.98 16.1
-9 2 -4 183.38 14.8
9 -2 4 161.18 15.5
9 -2 4 174.38 14.1
-10 2 -4 37.6 9.6
-10 2 -4 33.3 10.9
-10 2 -4 21.8 6.2
10 -2 4 38.8 7.3
-11 2 -4 90.79 13.7
-11 2 -4 80.19 12.9
-11 2 -4 98.29 12.7
11 -2 4 97.89 12.3
11 -2 4 98.29 10.7
-12 2 -4 3.4 6.8
-12 2 -4 6.3 7.1
12 -2 4 4.7 6.7
12 -2 4 6.8 5.7
12 1 -4 49.5 11.8
12 1 -4 41.6 10.4
12 1 -4 36.1 10.2
-12 -1 4 44.2 7.6
-12 -1 4 43.7 12
11 1 -4 3.4 6
11 1 -4 3.2 6.3
11 1 -4 6.2 6.5
11 1 -4 -1.5 5.7
-11 -1 4 6.3 4.1
-11 -1 4 5.4 6.4
10 1 -4 18.6 6.4
10 1 -4 17 7.4
10 1 -4 21.1 5.9
10 1 -4 10.5 5.1
-10 -1 4 16 6.2
-10 -1 4 20.8 5.6
-10 -1 4 6.4 6.9
9 1 -4 230.08 17.6
9 1 -4 228.78 17.9
9 1 -4 196.38 16.8
9 1 -4 200.58 18.6
9 1 -4 231.08 18.1
-9 -1 4 237.78 17.7
-9 -1 4 240.58 16.3
-9 -1 4 218.38 18.6
8 1 -4 128.99 13.2
8 1 -4 110.09 10.9
8 1 -4 125.69 12.7
8 1 -4 146.99 12.2
8 1 -4 153.38 12.5
8 1 -4 108.59 11.6
-8 -1 4 132.69 12
-8 -1 4 136.69 10.6
-8 -1 4 133.09 12
-8 -1 4 141.79 13.1
7 1 -4 395.06 27.6
7 1 -4 396.76 26.3
7 1 -4 368.46 27.1
7 1 -4 372.16 27.7
7 1 -4 378.16 27.2
7 1 -4 408.66 27.1
-7 -1 4 386.06 27.8
-7 -1 4 392.26 26.1
-7 -1 4 393.26 27.2
-7 -1 4 394.06 27
6 1 -4 1539.85 95.39
6 1 -4 1556.94 94.19
6 1 -4 1412.16 94.99
6 1 -4 1534.05 95.59
6 1 -4 1327.07 94.89
6 1 -4 1406.56 94.69
-6 -1 4 1398.16 94.09
-6 -1 4 1490.05 94.59
-6 -1 4 1473.45 95.49
-6 -1 4 1541.75 95.09
5 1 -4 2187.18 136.29
5 1 -4 2156.98 135.19
5 1 -4 2180.28 136.39
5 1 -4 1908.81 135.79
5 1 -4 2098.79 135.59
-5 -1 4 2360.96 136.09
-5 -1 4 1953.5 136.19
-5 -1 4 2101.19 135.19
4 1 -4 1020.7 65.69
4 1 -4 952.4 65.39
4 1 -4 1106.29 64.99
4 1 -4 968.6 65.09
4 1 -4 928.21 65.89
4 1 -4 996 65.79
-4 -1 4 1119.39 65.19
-4 -1 4 956.8 65.39
-4 -1 4 1157.78 66.09
-4 -1 4 883.01 64.99
3 1 -4 1194.88 85.29
3 1 -4 1417.36 85.69
3 1 -4 1332.97 85.69
3 1 -4 1440.66 85.19
-3 -1 4 1337.97 85.79
-3 -1 4 1335.17 84.99
-3 -1 4 1235.98 85.19
2 1 -4 1022.4 67.79
2 1 -4 1081.69 68.09
2 1 -4 1018 67.79
2 1 -4 1042.8 68.19
2 1 -4 1031.9 67.49
-2 -1 4 1021 67.79
-2 -1 4 1099.29 67.59
-2 -1 4 1120.79 68.29
1 1 -4 1183.38 72.49
1 1 -4 1174.38 71.89
1 1 -4 1002.2 71.99
1 1 -4 1196.98 71.89
1 1 -4 1069.89 72.19
1 1 -4 1076.79 72.09
-1 -1 4 1131.89 71.99
-1 -1 4 1152.68 72.39
0 1 -4 1421.56 86.29
0 1 -4 1296.47 86.19
0 1 -4 1463.35 86.89
0 1 -4 1308.07 86.69
0 -1 4 1422.46 86.79
0 -1 4 1201.78 86.59
-1 1 -4 11.7 2.1
-1 1 -4 11.2 2.2
-1 1 -4 14.6 3.2
-1 1 -4 16.3 1.9
1 -1 4 8.3 2.4
1 -1 4 11.9 2
1 -1 4 7.6 2.1
1 -1 4 6.6 2.4
-2 1 -4 21.9 3.8
-2 1 -4 22.4 2.4
-2 1 -4 26.8 4
-2 1 -4 23.7 2.4
-2 1 -4 27 3.4
2 -1 4 21.8 3.7
2 -1 4 21 3.7
2 -1 4 23.2 2.4
2 -1 4 25.6 2.4
-3 1 -4 1341.37 92.59
-3 1 -4 1585.94 92.79
-3 1 -4 1419.06 91.69
-3 1 -4 1438.56 92.39
-3 1 -4 1530.65 92.79
3 -1 4 1373.16 92.59
3 -1 4 1310.17 91.59
3 -1 4 1522.35 92.49
-4 1 -4 3.1 2.1
-4 1 -4 2.6 3.5
-4 1 -4 3.4 3
-4 1 -4 3.2 3.2
-4 1 -4 4.2 3.2
4 -1 4 2.7 3.1
4 -1 4 4 2.7
4 -1 4 4.7 1.9
-5 1 -4 642.24 44.7
-5 1 -4 705.73 44.9
-5 1 -4 640.84 45
-5 1 -4 733.23 44
-5 1 -4 729.53 45
5 -1 4 697.03 45
5 -1 4 620.44 43.8
5 -1 4 658.33 44.8
-6 1 -4 39.8 7.1
-6 1 -4 42.2 5.4
-6 1 -4 41.3 6.6
-6 1 -4 43.9 6.2
-6 1 -4 41.4 7.4
6 -1 4 33.1 6.1
6 -1 4 34.9 6.5
6 -1 4 45.1 4.9
-7 1 -4 282.37 20.9
-7 1 -4 279.97 20.4
-7 1 -4 269.47 20.3
-7 1 -4 302.17 19.6
-7 1 -4 276.17 20.6
7 -1 4 250.07 20.3
7 -1 4 273.67 20.4
7 -1 4 295.57 19.3
-8 1 -4 68.99 9.3
-8 1 -4 66.39 8.1
-8 1 -4 78.49 8.9
-8 1 -4 72.79 10.4
-8 1 -4 77.59 8.7
8 -1 4 74.39 10
8 -1 4 71.59 9.2
8 -1 4 82.79 7.3
8 -1 4 83.59 5.9
8 -1 4 67.89 5.8
-9 1 -4 80.69 11.9
-9 1 -4 108.69 10.4
-9 1 -4 94.09 12.4
-9 1 -4 117.89 11.1
-9 1 -4 121.89 11.8
9 -1 4 95.99 11.8
9 -1 4 115.59 11.4
9 -1 4 105.99 8
9 -1 4 98.39 8.1
9 -1 4 126.69 9.9
-10 1 -4 503.45 34.1
-10 1 -4 498.75 34.6
-10 1 -4 453.25 35.6
-10 1 -4 497.25 34.8
10 -1 4 486.75 35.2
10 -1 4 544.35 34
10 -1 4 450.65 32.8
10 -1 4 526.85 32.4
-11 1 -4 -3.8 5
-11 1 -4 -1.3 5.8
-11 1 -4 -2.2 6.2
-11 1 -4 0 6.7
11 -1 4 -0.2 3.4
11 -1 4 -4.1 4.4
11 -1 4 1.4 5.8
11 -1 4 0.9 3.1
-12 1 -4 64.79 10.7
-12 1 -4 63.19 12.9
12 -1 4 59.09 11.3
12 -1 4 54.79 6.5
12 -1 4 52.59 9.5
-13 1 -4 0.8 7.5
-13 1 -4 5.9 6.9
13 -1 4 3.3 6.3
13 -1 4 -5.3 6.3
12 0 -4 9.7 7.2
12 0 -4 11.8 6.7
12 0 -4 3.3 6.4
-12 0 4 2 5.2
-12 0 4 3.6 8.1
11 0 -4 94.19 11
11 0 -4 95.19 12.4
11 0 -4 82.39 11.7
11 0 -4 69.09 12.3
-11 0 4 86.39 9.4
-11 0 4 90.19 13.5
10 0 -4 54.49 9.8
10 0 -4 57.79 14.4
10 0 -4 39.6 11.9
10 0 -4 58.59 9.1
10 0 -4 56.69 9.3
-10 0 4 42.8 11.4
-10 0 4 41.2 7.2
9 0 -4 15.6 5.3
9 0 -4 18.6 5.1
9 0 -4 13.4 6.2
9 0 -4 4.4 4.3
9 0 -4 15.8 5.7
-9 0 4 13.4 5.7
-9 0 4 10.5 3.9
-9 0 4 17.9 5.5
8 0 -4 141.39 12.1
8 0 -4 130.89 12.1
8 0 -4 104.59 12.5
8 0 -4 147.29 11.8
8 0 -4 132.99 11.4
8 0 -4 126.79 13
-8 0 4 132.49 12.3
-8 0 4 135.29 11.9
-8 0 4 140.19 11
-8 0 4 127.49 13.3
7 0 -4 0 3.7
7 0 -4 1.7 3.3
7 0 -4 -0.2 4.7
7 0 -4 3.7 4.1
7 0 -4 -5 4.6
7 0 -4 -5.6 4.4
-7 0 4 1.5 3.6
-7 0 4 -2 4.1
-7 0 4 -0.1 3
-7 0 4 1.6 4.1
6 0 -4 628.44 40.4
6 0 -4 604.44 40
6 0 -4 617.24 39.4
6 0 -4 590.34 40.5
6 0 -4 557.04 39.8
6 0 -4 633.24 39.8
-6 0 4 588.34 40.6
-6 0 4 582.94 40
-6 0 4 593.14 39.3
-6 0 4 576.04 39.6
5 0 -4 349.27 24.6
5 0 -4 375.86 24.6
5 0 -4 362.76 25
5 0 -4 319.57 24.5
5 0 -4 384.76 24.3
5 0 -4 368.56 25.3
-5 0 4 362.96 24.7
-5 0 4 355.76 25.3
-5 0 4 346.87 24.1
-5 0 4 355.06 24.6
4 0 -4 5.1 3.1
4 0 -4 7.8 3.6
4 0 -4 5.8 2.9
4 0 -4 5.9 3.2
4 0 -4 8.6 3
-4 0 4 7.6 3.3
-4 0 4 9.3 3.4
-4 0 4 12.7 3.8
-4 0 4 8.8 2.9
3 0 -4 577.94 38.1
3 0 -4 569.54 37.7
3 0 -4 603.94 38.6
3 0 -4 562.24 38.1
3 0 -4 580.24 37.8
-3 0 4 582.84 38.5
-3 0 4 632.24 38.2
-3 0 4 554.64 37.9
-3 0 4 554.54 37.5
2 0 -4 4668.73 293.07
2 0 -4 4109.59 293.17
-2 0 4 5331.37 293.77
-2 0 4 4311.07 293.07
-2 0 4 4840.52 293.37
-2 0 4 4423.96 292.67
1 0 -4 3008.9 189.08
1 0 -4 2752.32 188.48
1 0 -4 2968.3 188.78
1 0 -4 2831.52 188.78
-1 0 4 2838.22 188.48
-1 0 4 3321.67 188.98
-1 0 4 3047.4 189.08
0 0 -4 368.76 24
0 0 -4 368.76 24
0 0 -4 370.76 23.8
0 0 -4 304.17 23.3
0 0 -4 378.76 23.2
0 0 4 355.36 23.4
0 0 4 376.36 23.8
0 0 4 315.07 24.1
0 0 4 405.26 23.3
-1 0 -4 122.09 8
-1 0 -4 118.09 8.9
-1 0 -4 119.69 8.5
-1 0 -4 126.79 9.1
-1 0 -4 121.49 8.3
-1 0 -4 114.19 8
1 0 4 128.49 8.3
1 0 4 113.39 8.4
-2 0 -4 1193.98 76.19
-2 0 -4 1115.59 75.59
-2 0 -4 1214.28 76.29
-2 0 -4 1213.18 75.99
2 0 4 1220.78 76.29
2 0 4 1152.28 76.19
2 0 4 1288.47 75.99
2 0 4 1097.09 75.59
-3 0 -4 602.44 34.8
-3 0 -4 570.64 34.8
-3 0 -4 520.55 34.4
-3 0 -4 477.75 33.6
3 0 4 462.35 33.7
3 0 4 548.25 34.6
3 0 4 548.65 34.7
3 0 4 493.15 33.6
3 0 4 517.35 34.4
-4 0 -4 1919.51 122.19
-4 0 -4 1813.12 121.39
-4 0 -4 1987 122.59
-4 0 -4 1988.3 122.29
-4 0 -4 2080.89 122.39
-4 0 -4 1836.62 121.29
4 0 4 1957.4 122.19
4 0 4 1795.52 121.39
4 0 4 1795.22 121.19
4 0 4 1922.41 122.39
-5 0 -4 0.4 3.4
-5 0 -4 -0.5 1.6
-5 0 -4 2.8 2.2
-5 0 -4 1.6 3.1
-5 0 -4 2.4 3
-5 0 -4 2.4 3.1
5 0 4 1.3 3.4
5 0 4 1 2.9
5 0 4 0.8 2.1
5 0 4 2 1.6
-6 0 -4 873.91 57.49
-6 0 -4 892.31 58.19
-6 0 -4 866.31 56.49
-6 0 -4 977.6 57.79
-6 0 -4 896.01 56.89
-6 0 -4 836.32 57.69
6 0 4 893.71 56.39
6 0 4 834.62 56.79
6 0 4 879.11 57.89
6 0 4 856.21 57.69
-7 0 -4 518.95 34.7
-7 0 -4 524.15 32.9
-7 0 -4 562.74 36.2
-7 0 -4 503.15 33.9
-7 0 -4 482.15 34.3
7 0 4 482.65 33.2
7 0 4 499.45 34.5
7 0 4 456.85 34.1
7 0 4 503.15 32.7
-8 0 -4 34.7 6.4
-8 0 -4 31.3 6.6
-8 0 -4 39.7 7.5
-8 0 -4 43.2 5.9
-8 0 -4 26.5 8
8 0 4 40.1 7.6
8 0 4 34.2 5.2
8 0 4 28.5 4.3
8 0 4 42.1 7
-9 0 -4 357.96 23.4
-9 0 -4 355.76 22.7
-9 0 -4 339.67 23.2
-9 0 -4 315.27 24.5
-9 0 -4 292.27 23.8
9 0 4 300.67 21.5
9 0 4 276.57 23.4
9 0 4 342.57 22.6
9 0 4 316.87 21.6
9 0 4 302.77 23.7
-10 0 -4 1.5 4.5
-10 0 -4 6.2 4.9
-10 0 -4 1.7 5
-10 0 -4 -2.6 5.6
10 0 4 5.3 4.3
10 0 4 0.6 5
10 0 4 4.3 2.9
10 0 4 3 3.6
-11 0 -4 250.57 21.2
-11 0 -4 268.47 20.7
-11 0 -4 210.18 26.7
-11 0 -4 288.47 20.9
11 0 4 286.07 20.5
11 0 4 282.77 19.1
11 0 4 287.67 23
11 0 4 283.87 19.5
-12 0 -4 2.7 6.9
-12 0 -4 -5.6 6.7
-12 0 -4 -7.1 5.3
12 0 4 -0.4 5.2
12 0 4 5.8 4.7
12 0 4 0.5 3.5
12 0 4 6.8 6.2
-13 0 -4 101.39 12.6
-13 0 -4 62.19 13.2
-13 0 -4 95.59 14
13 0 4 83.09 14.3
13 0 4 108.79 9.4
13 0 4 92.89 12.2
12 -1 -4 54.09 11.8
12 -1 -4 63.29 12.6
-12 1 4 67.69 12.6
-12 1 4 50.09 10
11 -1 -4 7.1 5.4
11 -1 -4 -3.7 7.1
11 -1 -4 0.6 6.4
-11 1 4 26.5 8
-11 1 4 5.5 7.1
10 -1 -4 35.8 9.2
10 -1 -4 40.7 8.9
10 -1 -4 27.7 9.1
10 -1 -4 23.6 8.1
10 -1 -4 32.5 8.1
-10 1 4 41.8 10.8
-10 1 4 35.8 7.3
9 -1 -4 94.99 9.8
9 -1 -4 85.59 10.5
9 -1 -4 80.69 11.1
9 -1 -4 97.09 10.7
9 -1 -4 81.29 10.6
-9 1 4 89.59 9.3
-9 1 4 101.89 12
-9 1 4 90.59 10.6
8 -1 -4 -3.5 4.9
8 -1 -4 4.5 4.3
8 -1 -4 1.9 3.6
8 -1 -4 11.7 5.2
8 -1 -4 3.3 4.5
8 -1 -4 4.7 4.4
-8 1 4 -2.9 3.6
-8 1 4 -1.3 4.8
-8 1 4 -3.3 4.7
-8 1 4 1.8 4.4
7 -1 -4 636.44 44.4
7 -1 -4 724.63 43.4
7 -1 -4 655.13 43.7
7 -1 -4 687.63 43.5
7 -1 -4 657.93 43.8
7 -1 -4 615.94 43.2
-7 1 4 619.14 44.3
-7 1 4 612.94 43
-7 1 4 644.44 43.6
-7 1 4 632.84 43.2
6 -1 -4 320.47 21.2
6 -1 -4 270.47 20.2
6 -1 -4 300.17 21.7
-6 1 4 274.67 21.4
-6 1 4 286.57 20.2
-6 1 4 266.17 20.5
5 -1 -4 367.56 26.5
5 -1 -4 403.26 27.7
5 -1 -4 410.26 26.8
5 -1 -4 391.86 26.8
5 -1 -4 427.56 27.3
-5 1 4 390.96 26.9
-5 1 4 367.36 27.4
-5 1 4 391.86 26.7
4 -1 -4 37.7 5.6
4 -1 -4 31.8 5.2
4 -1 -4 44.2 5.3
4 -1 -4 34.2 5.3
4 -1 -4 45 6.6
-4 1 4 40.1 5.5
-4 1 4 44.8 5.6
-4 1 4 44.4 5.3
-4 1 4 40.6 6.5
-4 1 4 34.1 5.7
3 -1 -4 39.5 5.7
3 -1 -4 44.2 5
3 -1 -4 42.6 5.2
3 -1 -4 50.99 4.8
3 -1 -4 41.4 5.5
-3 1 4 43.8 4.8
-3 1 4 52.99 5.3
-3 1 4 47.8 5.5
-3 1 4 45.5 5.7
-3 1 4 39.2 5.6
2 -1 -4 963 60.69
2 -1 -4 889.21 59.99
2 -1 -4 987.2 61.09
2 -1 -4 1000.4 60.69
2 -1 -4 852.21 60.49
-2 1 4 889.91 60.59
-2 1 4 916.31 60.49
-2 1 4 976.3 60.99
-2 1 4 907.61 59.99
-2 1 4 1018.2 60.79
1 -1 -4 391.86 26
1 -1 -4 394.86 25.8
1 -1 -4 371.06 26
1 -1 -4 350.96 25.2
1 -1 -4 440.06 26.4
-1 1 4 369.66 25.2
-1 1 4 429.36 26.1
-1 1 4 387.26 25.7
-1 1 4 415.36 26.4
0 -1 -4 762.92 49.7
0 -1 -4 770.42 49.2
0 -1 -4 779.92 49.6
0 1 4 791.92 49.8
0 1 4 740.63 49.2
-1 -1 -4 110.79 7.7
-1 -1 -4 101.59 7.3
-1 -1 -4 99.19 6.9
-1 -1 -4 100.89 6.7
1 1 4 89.29 6.7
1 1 4 101.99 6.8
1 1 4 110.09 7.4
1 1 4 91.99 7.8
-2 -1 -4 430.26 27
-2 -1 -4 390.26 26.5
-2 -1 -4 422.16 26.9
-2 -1 -4 401.46 26.5
2 1 4 375.56 26.5
2 1 4 405.36 26.5
2 1 4 447.76 26.9
2 1 4 396.76 27.1
-3 -1 -4 507.95 31.7
-3 -1 -4 471.55 31.5
-3 -1 -4 450.45 30.7
-3 -1 -4 541.65 31.2
-3 -1 -4 483.35 31.7
3 1 4 461.65 32
3 1 4 515.35 31.7
3 1 4 480.45 31.1
3 1 4 427.56 30.7
-4 -1 -4 1 2.4
-4 -1 -4 7.4 2.2
-4 -1 -4 3.3 1.5
-4 -1 -4 3.8 2.5
-4 -1 -4 7.7 2.7
4 1 4 3.7 2.5
4 1 4 6.4 2.5
4 1 4 3.8 2.4
4 1 4 1.8 1.5
-5 -1 -4 1529.35 88.39
-5 -1 -4 1358.76 88.59
-5 -1 -4 1370.56 87.69
-5 -1 -4 1285.37 87.59
-5 -1 -4 1479.95 88.79
5 1 4 1311.67 87.69
5 1 4 1452.55 87.69
5 1 4 1225.08 89.39
5 1 4 1338.57 88.49
-6 -1 -4 0.4 3.4
-6 -1 -4 0.4 2.9
-6 -1 -4 -3.1 2.3
-6 -1 -4 0.9 3.9
-6 -1 -4 -3.6 2.5
6 1 4 0.2 3.1
6 1 4 4.9 3.4
6 1 4 0.2 2.1
6 1 4 0.2 2.5
-7 -1 -4 12 3.9
-7 -1 -4 9.1 4
-7 -1 -4 14.1 4.3
-7 -1 -4 9.3 3
-7 -1 -4 11.3 3.2
-7 -1 -4 17.2 4.5
7 1 4 12.7 3.5
7 1 4 10.6 4
7 1 4 9.2 2.9
7 1 4 10.8 4
-8 -1 -4 113.09 9.7
-8 -1 -4 101.89 9.2
-8 -1 -4 110.79 9.2
-8 -1 -4 95.39 10.6
-8 -1 -4 102.19 10.3
-8 -1 -4 112.39 8.8
8 1 4 107.29 8.9
8 1 4 90.79 10.1
8 1 4 98.39 10.6
8 1 4 102.69 8.7
-9 -1 -4 58.39 7.8
-9 -1 -4 71.29 9.8
-9 -1 -4 52.09 6.5
-9 -1 -4 55.29 9.4
-9 -1 -4 51.99 7.5
-9 -1 -4 59.19 7
9 1 4 46.7 9
9 1 4 68.59 7.5
9 1 4 74.99 7.4
9 1 4 52.89 8.4
-10 -1 -4 595.24 39.8
-10 -1 -4 592.24 40
-10 -1 -4 589.54 39.8
-10 -1 -4 590.24 41.6
10 1 4 502.75 40.7
10 1 4 598.24 39.2
10 1 4 649.93 40
10 1 4 608.34 41.2
-11 -1 -4 17.7 7.2
-11 -1 -4 18.3 5.2
-11 -1 -4 13.2 5.6
-11 -1 -4 15.4 6
11 1 4 11.2 5.2
11 1 4 19.7 6.5
11 1 4 22.6 6.7
11 1 4 17 5.4
-12 -1 -4 68.39 13.8
-12 -1 -4 96.09 11
-12 -1 -4 60.19 12.3
-12 -1 -4 91.29 11.8
12 1 4 97.69 9.3
12 1 4 95.09 12.9
12 1 4 104.79 10.5
12 1 4 101.49 10.7
-13 -1 -4 6.9 7
-13 -1 -4 -11.9 6.5
-13 -1 -4 4.5 5.6
13 1 4 10.9 6.7
13 1 4 -1.8 4.4
13 1 4 -2 6.2
-14 -1 -4 14.4 8.2
-14 -1 -4 -0.8 6.4
14 1 4 26.3 7.6
14 1 4 16.4 7.7
14 1 4 18.4 5.4
12 -2 -4 13.6 7.2
12 -2 -4 7.7 7.1
12 -2 -4 7.6 6.6
-12 2 4 7.9 7.6
-12 2 4 7.6 7.1
11 -2 -4 249.97 20.1
11 -2 -4 256.77 21.6
11 -2 -4 233.48 21.6
11 -2 -4 242.38 21.2
-11 2 4 276.27 20.3
-11 2 4 272.27 22.6
10 -2 -4 26.9 7.8
10 -2 -4 15.3 5.1
10 -2 -4 13.9 7
10 -2 -4 12.5 6.4
10 -2 -4 8.4 6
-10 2 4 15.1 6.8
-10 2 4 9.1 5.4
9 -2 -4 46.5 10.5
9 -2 -4 69.39 9.6
9 -2 -4 59.29 9.4
9 -2 -4 74.09 8.5
9 -2 -4 71.09 9.8
-9 2 4 72.69 10.4
8 -2 -4 14.2 5
8 -2 -4 8.3 5.8
8 -2 -4 6.8 5.2
8 -2 -4 9.2 4.4
8 -2 -4 6.1 3.9
8 -2 -4 5.5 4.7
-8 2 4 15.6 5.3
-8 2 4 9.1 4.4
-8 2 4 10 5.1
-8 2 4 9.6 4.9
7 -2 -4 1.4 3.3
7 -2 -4 -2.8 3.6
7 -2 -4 2.3 4.6
7 -2 -4 4.8 3.6
7 -2 -4 8.2 5
7 -2 -4 15.2 5
-7 2 4 20.7 6.3
-7 2 4 4.9 4.4
-7 2 4 11 4.7
6 -2 -4 948.31 58.09
6 -2 -4 863.81 57.69
6 -2 -4 962 58.39
6 -2 -4 899.91 57.79
6 -2 -4 785.52 58.49
-6 2 4 921.61 58.29
-6 2 4 784.72 58.39
-6 2 4 832.62 57.79
-6 2 4 940.41 57.89
5 -2 -4 46 6.8
5 -2 -4 53.29 6.6
5 -2 -4 46.8 5.8
5 -2 -4 53.89 5.8
5 -2 -4 38.6 7.1
-5 2 4 46.1 6.9
-5 2 4 48.3 6.2
-5 2 4 51.89 6.8
-5 2 4 52.89 7
-5 2 4 51.19 6.1
4 -2 -4 39.9 6.5
4 -2 -4 41 5.3
4 -2 -4 41.9 6
4 -2 -4 39.9 6.8
4 -2 -4 44.9 5
-4 2 4 32.7 5.7
-4 2 4 47.9 6
-4 2 4 36.3 5.4
-4 2 4 38.9 6.1
-4 2 4 42.8 6.2
3 -2 -4 372.46 24.6
3 -2 -4 298.67 26.2
3 -2 -4 364.86 24.6
3 -2 -4 363.26 24.5
-3 2 4 364.66 24.8
-3 2 4 417.26 24.7
-3 2 4 346.67 24.1
-3 2 4 370.06 25.1
2 -2 -4 646.34 44
2 -2 -4 686.43 44
2 -2 -4 640.74 43.4
2 -2 -4 721.23 44.2
2 -2 -4 641.54 44.3
-2 2 4 643.94 43.4
-2 2 4 750.22 44.1
-2 2 4 655.13 43.9
-2 2 4 689.53 44.2
-2 2 4 683.43 44.4
1 -2 -4 1375.16 92.09
1 -2 -4 1402.26 92.19
1 -2 -4 1478.15 91.39
1 -2 -4 1441.16 92.19
-1 2 4 1461.75 92.09
-1 2 4 1469.65 92.39
-1 2 4 1508.35 92.29
-1 2 4 1424.56 91.89
-1 2 4 1380.26 91.39
0 -2 -4 83.59 6.3
0 -2 -4 82.09 6.9
0 -2 -4 84.59 6.6
0 2 4 81.79 6.6
0 2 4 93.79 6.7
0 2 4 80.39 6.2
-1 -2 -4 2319.77 143.09
-1 -2 -4 2267.77 142.49
-1 -2 -4 2359.16 143.09
-1 -2 -4 2402.36 143.19
-1 -2 -4 2199.78 142.59
1 2 4 2245.38 142.99
1 2 4 2440.76 143.09
1 2 4 2079.19 142.49
1 2 4 2068.39 142.59
1 2 4 2077.79 143.09
-2 -2 -4 5.6 2.1
-2 -2 -4 12.7 2.5
-2 -2 -4 10.7 2.1
2 2 4 10.6 1.5
2 2 4 9.3 2.3
2 2 4 11.1 3.1
-3 -2 -4 101.29 7.9
-3 -2 -4 115.19 7.9
-3 -2 -4 104.39 7.7
-3 -2 -4 101.09 7.7
3 2 4 103.99 7.7
3 2 4 93.69 7
3 2 4 113.89 7.7
3 2 4 98.29 7.9
3 2 4 101.89 7
3 2 4 97.99 7.8
-4 -2 -4 873.41 57.39
-4 -2 -4 888.81 57.19
-4 -2 -4 928.81 57.39
-4 -2 -4 857.11 57.39
4 2 4 937.31 57.39
4 2 4 785.82 56.69
4 2 4 851.31 57.39
4 2 4 973.4 57.09
-5 -2 -4 23.2 5.1
-5 -2 -4 34.6 4.6
-5 -2 -4 22.5 3.6
-5 -2 -4 23.6 4.2
-5 -2 -4 27.3 6.5
5 2 4 21 4.7
5 2 4 33.4 4.1
5 2 4 23.1 3.8
5 2 4 33.5 5.1
5 2 4 24.1 5.2
-6 -2 -4 1895.21 118.89
-6 -2 -4 1754.42 118.29
-6 -2 -4 1829.02 118.19
-6 -2 -4 1762.72 118.89
-6 -2 -4 1819.32 118.39
6 2 4 1804.62 118.99
6 2 4 1797.62 118.19
6 2 4 1947.11 118.99
6 2 4 2046.6 118.39
-7 -2 -4 28.5 4.5
-7 -2 -4 35.4 5.1
-7 -2 -4 14.3 3.6
-7 -2 -4 22.9 5.8
-7 -2 -4 23.5 5.9
-7 -2 -4 20.7 4.4
7 2 4 17 4.6
7 2 4 30.7 4.5
7 2 4 22.7 4.4
7 2 4 27.3 5.4
-8 -2 -4 285.67 19.4
-8 -2 -4 238.48 17.9
-8 -2 -4 255.57 18.2
-8 -2 -4 265.47 18.2
-8 -2 -4 266.47 19.4
-8 -2 -4 261.37 18.1
8 2 4 237.98 19
8 2 4 242.18 19.5
8 2 4 255.17 19.1
8 2 4 259.07 18.1
-9 -2 -4 125.89 10.4
-9 -2 -4 117.69 10.1
-9 -2 -4 120.99 10.5
-9 -2 -4 109.19 11.7
-9 -2 -4 117.49 11.8
-9 -2 -4 117.49 9.9
9 2 4 122.09 12
9 2 4 117.59 10.3
9 2 4 104.39 11.2
9 2 4 128.69 10.6
-10 -2 -4 29.7 7
-10 -2 -4 11 6.1
-10 -2 -4 31.9 6.2
-10 -2 -4 28.2 6.9
-10 -2 -4 19.8 6
-10 -2 -4 21.7 6.4
10 2 4 17.1 5.2
10 2 4 24.1 7
10 2 4 39.6 9.2
10 2 4 21.8 6.3
-11 -2 -4 153.58 15.7
-11 -2 -4 162.98 12.9
-11 -2 -4 147.99 13.2
-11 -2 -4 147.39 13.5
11 2 4 170.08 14
11 2 4 148.09 15.5
11 2 4 166.78 13.7
-12 -2 -4 -8 5.4
-12 -2 -4 5.4 4.8
-12 -2 -4 -1.9 6.3
12 2 4 -1.1 5.6
12 2 4 -4.5 5.5
12 2 4 -2.1 5.1
-13 -2 -4 75.29 12.4
-13 -2 -4 61.99 9.3
13 2 4 59.79 12.2
13 2 4 62.59 10.3
13 2 4 67.79 10.2
13 2 4 53.89 8.9
-14 -2 -4 27.2 8.6
-14 -2 -4 41 13
14 2 4 46.1 9.1
14 2 4 28 8.6
14 2 4 28.7 7.8
12 -3 -4 122.39 13.8
12 -3 -4 92.99 14.7
12 -3 -4 120.59 14.4
11 -3 -4 1.2 6.5
11 -3 -4 -7.4 6.4
11 -3 -4 2.6 5.6
-11 3 4 6.8 6.6
-11 3 4 0.4 6.8
10 -3 -4 236.88 19.6
10 -3 -4 222.98 20.2
10 -3 -4 260.17 18.2
10 -3 -4 237.78 19.2
10 -3 -4 192.28 19.5
-10 3 4 233.48 19
-10 3 4 205.98 19.9
9 -3 -4 148.09 11.9
9 -3 -4 128.09 12.9
9 -3 -4 139.89 13.6
9 -3 -4 120.09 13.5
9 -3 -4 140.69 12.8
-9 3 4 144.99 13.4
-9 3 4 114.39 14.4
-9 3 4 97.29 13.6
8 -3 -4 22 5.9
8 -3 -4 17.1 5.6
8 -3 -4 10.8 4.7
8 -3 -4 16.5 5.7
8 -3 -4 12.4 5.3
-8 3 4 15.4 5.7
-8 3 4 16.8 5.4
-8 3 4 11.7 5.4
7 -3 -4 290.77 20.4
7 -3 -4 240.78 19.3
7 -3 -4 265.17 19.1
7 -3 -4 268.27 20
7 -3 -4 267.07 20.8
-7 3 4 251.97 20.5
-7 3 4 261.77 20.2
-7 3 4 275.07 20.2
6 -3 -4 29.3 5.9
6 -3 -4 34.7 5.6
6 -3 -4 33.6 7.1
6 -3 -4 25.4 6.1
6 -3 -4 34.9 6.5
-6 3 4 39 7.2
-6 3 4 27.8 6.6
-6 3 4 28.2 7.1
-6 3 4 21.9 6.7
-6 3 4 35.1 6
5 -3 -4 479.95 31.9
5 -3 -4 424.16 31.3
5 -3 -4 419.46 31.3
5 -3 -4 527.95 32.3
5 -3 -4 487.05 32.8
-5 3 4 495.35 32.1
-5 3 4 482.35 32
-5 3 4 494.65 31.7
-5 3 4 438.76 31.6
-5 3 4 443.26 32.3
4 -3 -4 250.17 18.9
4 -3 -4 256.87 18.4
4 -3 -4 258.57 18.5
4 -3 -4 254.17 17.9
4 -3 -4 244.58 17.7
-4 3 4 291.27 18.2
-4 3 4 250.37 18.9
-4 3 4 245.88 18.5
-4 3 4 249.18 18.3
-4 3 4 248.08 18
3 -3 -4 1.7 2.3
3 -3 -4 -2.1 2.3
3 -3 -4 1.4 2.8
3 -3 -4 2.2 3.3
3 -3 -4 3.3 3.3
-3 3 4 2.4 3.2
-3 3 4 2.8 2.5
-3 3 4 0.3 2.7
-3 3 4 -2.5 2.9
-3 3 4 -0.4 3.1
2 -3 -4 1062.59 70.19
2 -3 -4 1123.49 70.99
2 -3 -4 1033.8 70.79
2 -3 -4 1131.29 70.69
2 -3 -4 1030.7 70.49
-2 3 4 1147.29 70.69
-2 3 4 1084.59 70.99
-2 3 4 1086.59 70.99
-2 3 4 1102.79 70.19
-2 3 4 1147.89 70.69
1 -3 -4 259.37 17.7
1 -3 -4 241.98 16.8
1 -3 -4 265.07 17.5
1 -3 -4 242.28 17.3
1 -3 -4 264.77 17.6
-1 3 4 265.37 17.4
-1 3 4 251.97 17.7
-1 3 4 251.97 16.9
-1 3 4 267.27 17.5
-1 3 4 243.18 17.8
0 -3 -4 1287.07 87.29
0 -3 -4 1432.66 87.59
0 -3 -4 1399.66 87.29
0 3 4 1385.96 86.79
0 3 4 1575.34 87.49
0 3 4 1210.58 87.09
0 3 4 1422.66 87.39
0 3 4 1196.28 87.49
-1 -3 -4 324.07 22.9
-1 -3 -4 348.87 22.7
-1 -3 -4 378.16 22.6
-1 -3 -4 320.27 22.9
1 3 4 336.87 22.9
1 3 4 352.26 22.6
1 3 4 335.97 22.4
1 3 4 362.56 22.7
-2 -3 -4 2307.17 131.99
-2 -3 -4 2187.68 131.99
-2 -3 -4 2340.87 132.39
-2 -3 -4 2110.49 131.89
2 3 4 1891.31 131.89
2 3 4 1889.31 131.79
2 3 4 1789.62 132.19
-3 -3 -4 1709.03 106.99
-3 -3 -4 1635.54 106.59
-3 -3 -4 1617.84 106.89
-3 -3 -4 1688.03 106.79
3 3 4 1680.13 106.99
3 3 4 1720.93 106.69
3 3 4 1728.93 106.59
3 3 4 1610.44 106.89
-4 -3 -4 24.3 3.4
-4 -3 -4 21.5 4.1
-4 -3 -4 28.7 4
-4 -3 -4 22.2 3.5
4 3 4 24.4 3.1
4 3 4 21 3.1
4 3 4 24.9 3.7
4 3 4 21.3 3.2
4 3 4 21.3 4.3
4 3 4 22.9 3.5
-5 -3 -4 933.61 59.19
-5 -3 -4 827.62 60.19
-5 -3 -4 930.31 58.79
-5 -3 -4 946.81 59.09
5 3 4 931.21 59.39
5 3 4 846.82 58.69
5 3 4 910.31 58.69
5 3 4 972.9 59.09
5 3 4 974.7 59.09
5 3 4 845.62 58.79
-6 -3 -4 300.07 20.9
-6 -3 -4 321.87 21.4
-6 -3 -4 325.37 21.4
-6 -3 -4 306.67 20.5
6 3 4 270.77 21.1
6 3 4 293.07 21.8
6 3 4 340.37 21.1
6 3 4 279.97 20.5
-7 -3 -4 183.18 13.2
-7 -3 -4 199.88 14.5
-7 -3 -4 189.58 14.3
-7 -3 -4 187.78 13.2
-7 -3 -4 186.38 13.6
7 3 4 171.48 14.5
7 3 4 176.18 13.5
7 3 4 182.08 13.8
7 3 4 191.48 14.2
-8 -3 -4 103.49 10
-8 -3 -4 113.09 9.1
-8 -3 -4 100.29 8.9
-8 -3 -4 90.99 8.2
-8 -3 -4 102.19 9.8
-8 -3 -4 106.29 8.5
8 3 4 105.49 10.1
8 3 4 103.99 9.1
8 3 4 97.79 10.1
8 3 4 98.79 8.8
-9 -3 -4 89.19 8.3
-9 -3 -4 90.99 9
-9 -3 -4 104.39 10.2
-9 -3 -4 96.49 10.4
-9 -3 -4 95.99 8.4
-9 -3 -4 100.49 9.2
9 3 4 100.19 10.4
9 3 4 101.29 9.3
9 3 4 90.59 10.3
9 3 4 98.89 9.1
-10 -3 -4 578.64 38
-10 -3 -4 557.74 36.9
-10 -3 -4 540.45 37.5
-10 -3 -4 518.05 38.5
-10 -3 -4 536.95 38.7
-10 -3 -4 533.05 36.9
10 3 4 536.05 38.7
10 3 4 579.24 37.7
10 3 4 621.94 37.9
10 3 4 572.34 38.7
-11 -3 -4 162.38 13.4
-11 -3 -4 178.88 15.4
-11 -3 -4 151.68 13.1
-11 -3 -4 150.78 12.1
-11 -3 -4 148.79 12.6
11 3 4 149.88 13.6
11 3 4 138.39 13.2
11 3 4 148.39 15.2
-12 -3 -4 57.39 8.1
-12 -3 -4 44.2 7
-12 -3 -4 39.8 10.6
12 3 4 30.8 9.3
12 3 4 38.7 8.6
12 3 4 53.39 11
-13 -3 -4 4 4.3
-13 -3 -4 8.5 7.4
-13 -3 -4 -1.7 5
13 3 4 13.4 7.1
13 3 4 5.3 6.2
13 3 4 3.7 6.5
-14 -3 -4 15.7 8.6
-14 -3 -4 23 6.6
14 3 4 24.5 8.2
14 3 4 29.1 7.6
14 3 4 30.2 9.3
11 -4 -4 131.79 15.6
11 -4 -4 100.09 17.9
11 -4 -4 179.18 14.4
11 -4 -4 170.98 15.9
-11 4 4 154.98 21.9
-11 4 4 109.99 16
10 -4 -4 17.1 9.4
10 -4 -4 23.2 7.4
10 -4 -4 7.6 6.3
10 -4 -4 -10 7.3
-10 4 4 9.8 7
-10 4 4 17.4 7.1
9 -4 -4 6 6.3
9 -4 -4 10.6 4.5
9 -4 -4 14.2 6.3
9 -4 -4 12.1 5.6
-9 4 4 12.3 6.9
-9 4 4 4.1 6.1
8 -4 -4 1.3 4.8
8 -4 -4 3.9 3.8
8 -4 -4 2.8 4.5
8 -4 -4 -5.7 5.3
-8 4 4 -2.7 5.2
-8 4 4 0.3 5.6
-8 4 4 9.1 5.8
7 -4 -4 -0.5 4
7 -4 -4 -1.2 3.2
7 -4 -4 2.8 3.8
7 -4 -4 4.6 5.1
7 -4 -4 2.5 5.5
-7 4 4 6.6 4.7
-7 4 4 7.3 5
-7 4 4 7.5 5
-7 4 4 -3.8 4.6
6 -4 -4 1011.1 65.69
6 -4 -4 1024.5 64.89
6 -4 -4 920.91 65.19
6 -4 -4 987.8 66.09
6 -4 -4 1029.6 65.29
-6 4 4 998.9 65.39
-6 4 4 977.2 65.59
-6 4 4 912.31 65.99
-6 4 4 1037.2 65.39
-6 4 4 1033.3 64.89
5 -4 -4 505.65 33.9
5 -4 -4 457.75 33.4
5 -4 -4 586.04 34.9
5 -4 -4 480.85 33.2
-5 4 4 504.15 33.7
-5 4 4 463.25 33.8
-5 4 4 497.65 34.4
-5 4 4 483.65 33.3
4 -4 -4 502.75 36
4 -4 -4 573.34 35.9
4 -4 -4 536.85 36.7
4 -4 -4 568.74 36.6
4 -4 -4 506.45 35.7
-4 4 4 508.65 36.6
-4 4 4 569.34 35.8
-4 4 4 548.65 36.2
-4 4 4 518.85 36.5
-4 4 4 543.55 35.9
3 -4 -4 206.48 14.3
3 -4 -4 200.18 14
3 -4 -4 166.78 12.8
3 -4 -4 165.48 12.7
3 -4 -4 160.48 13.1
-3 4 4 163.28 13.4
-3 4 4 140.39 15.2
-3 4 4 186.08 13.1
-3 4 4 188.88 13.5
2 -4 -4 160.68 12.7
2 -4 -4 158.88 11.6
2 -4 -4 163.98 12.5
2 -4 -4 148.59 12
2 -4 -4 158.68 11.9
-2 4 4 167.08 12.3
-2 4 4 155.58 12.5
-2 4 4 162.28 11.8
-2 4 4 161.58 12
-2 4 4 161.48 12.8
1 -4 -4 1095.19 68.49
1 -4 -4 1061.39 68.79
1 -4 -4 950.7 68.29
1 -4 -4 1073.99 68.59
-1 4 4 1139.29 68.59
-1 4 4 1042.1 68.89
-1 4 4 1036.7 68.59
-1 4 4 1054.59 68.49
-1 4 4 1108.69 68.29
0 -4 -4 88.29 6.9
0 -4 -4 80.59 6.8
0 -4 -4 91.59 7.4
0 -4 -4 79.89 6.8
0 -4 -4 94.79 6.7
0 4 4 84.99 7
0 4 4 80.69 6.5
0 4 4 69.39 7.2
0 4 4 83.89 7
0 4 4 95.39 7.1
-1 -4 -4 427.86 28.4
-1 -4 -4 388.56 28.2
-1 -4 -4 451.15 28
-1 -4 -4 420.66 28.1
1 4 4 414.46 27.9
1 4 4 441.66 28
1 4 4 429.06 28
1 4 4 425.66 28.6
1 4 4 451.25 28.3
1 4 4 430.86 28.1
-2 -4 -4 539.85 31.4
-2 -4 -4 461.75 31.9
-2 -4 -4 550.94 31.8
-2 -4 -4 470.35 32
2 4 4 433.56 31.8
2 4 4 458.75 32
-3 -4 -4 684.23 50.29
-3 -4 -4 817.32 49.99
-3 -4 -4 770.52 50.39
-3 -4 -4 790.62 50.69
3 4 4 765.42 50.39
3 4 4 687.73 50.29
3 4 4 866.71 50.69
3 4 4 858.31 50.29
-4 -4 -4 172.58 13
-4 -4 -4 222.98 13.7
-4 -4 -4 167.68 13.5
-4 -4 -4 205.88 13.4
4 4 4 204.38 13.8
4 4 4 213.28 13.3
4 4 4 186.08 12.9
4 4 4 180.98 13.1
4 4 4 157.58 13.4
-5 -4 -4 44.1 4.6
-5 -4 -4 29.8 4.9
-5 -4 -4 36.3 5.3
5 4 4 46.4 6.1
5 4 4 41.6 4.6
5 4 4 30.6 6.1
5 4 4 46.9 4.7
5 4 4 44.6 5
5 4 4 40.6 4.7
-6 -4 -4 2365.86 134.99
-6 -4 -4 2013 135.49
-6 -4 -4 2053.89 135.59
-6 -4 -4 2211.18 135.89
6 4 4 2179.38 135.59
6 4 4 2114.89 135.29
6 4 4 2233.18 135.99
6 4 4 2051.69 134.89
6 4 4 2067.19 135.29
6 4 4 1886.91 135.09
-7 -4 -4 229.98 17.3
-7 -4 -4 257.27 17.6
-7 -4 -4 250.67 16.3
-7 -4 -4 237.28 17.3
7 4 4 238.38 17.3
7 4 4 241.28 17.1
7 4 4 235.08 17
7 4 4 225.58 17.3
7 4 4 238.48 18
-8 -4 -4 44.4 4.8
-8 -4 -4 37.3 7.3
-8 -4 -4 36 6.2
-8 -4 -4 31.9 4.6
-8 -4 -4 42 6.2
8 4 4 38.8 5.8
8 4 4 37 6.3
8 4 4 42.6 6.7
8 4 4 37.7 7.6
-9 -4 -4 157.98 11
-9 -4 -4 149.09 12.3
-9 -4 -4 148.19 13
-9 -4 -4 152.78 13.6
-9 -4 -4 157.08 13
9 4 4 132.29 12.4
9 4 4 142.99 13.2
9 4 4 139.79 12.9
9 4 4 161.68 12.5
-10 -4 -4 88.49 10.9
-10 -4 -4 96.89 10.4
-10 -4 -4 83.09 7.8
10 4 4 119.19 10.1
10 4 4 62.39 10.6
-11 -4 -4 360.76 23.4
-11 -4 -4 309.37 23.2
-11 -4 -4 336.67 25.6
-11 -4 -4 355.16 25.3
11 4 4 331.57 26.3
11 4 4 385.56 25.2
11 4 4 359.96 25.2
11 4 4 318.07 25.6
-12 -4 -4 96.29 9.3
-12 -4 -4 97.29 11.8
-12 -4 -4 105.39 9.2
-12 -4 -4 110.59 12.8
12 4 4 109.49 13.9
12 4 4 81.39 11.9
12 4 4 120.09 11.8
-13 -4 -4 81.49 7.7
-13 -4 -4 85.69 13.2
-13 -4 -4 61.89 7.6
13 4 4 64.39 11
13 4 4 71.49 11.7
13 4 4 84.09 11.9
-14 -4 -4 13.4 7.9
14 4 4 18.1 7.5
14 4 4 27.7 8.4
11 -5 -4 22.5 6.5
11 -5 -4 15.8 7.5
11 -5 -4 9.7 7.7
-11 5 4 13.2 8.2
-11 5 4 39.5 12.6
10 -5 -4 3.2 6.2
10 -5 -4 9.2 5.2
10 -5 -4 -6.1 7.1
10 -5 -4 14.3 6.7
-10 5 4 6.4 7
-10 5 4 12.9 8.4
9 -5 -4 -6 4.2
9 -5 -4 -8.4 6.4
9 -5 -4 3.9 5.3
9 -5 -4 2.2 5.7
-9 5 4 0 6.5
8 -5 -4 -3.3 3.7
8 -5 -4 4.9 5.4
8 -5 -4 -0.3 7.6
8 -5 -4 11.2 5
-8 5 4 15.1 6.5
-8 5 4 7.7 5.8
-8 5 4 4.2 6.1
7 -5 -4 8.5 4.7
7 -5 -4 13.7 5.2
7 -5 -4 15 6.6
7 -5 -4 13 6.4
7 -5 -4 10.6 3.8
-7 5 4 14.9 5.6
-7 5 4 13 4.3
-7 5 4 23.5 7.6
-7 5 4 13 5.8
6 -5 -4 281.67 21
6 -5 -4 242.38 21.2
6 -5 -4 290.37 20.7
6 -5 -4 281.47 19.8
6 -5 -4 267.17 22.2
-6 5 4 267.87 21.2
-6 5 4 295.47 21.2
-6 5 4 299.27 20.2
-6 5 4 257.07 21.5
-6 5 4 296.37 21.7
5 -5 -4 399.76 27.8
5 -5 -4 384.06 27.3
5 -5 -4 333.67 26.4
5 -5 -4 372.36 26.1
5 -5 -4 374.06 26.9
-5 5 4 383.76 27.1
-5 5 4 410.16 27.6
-5 5 4 386.76 27.8
-5 5 4 406.86 27.1
-5 5 4 392.46 26.4
4 -5 -4 145.59 12.9
4 -5 -4 133.39 12.9
4 -5 -4 150.28 11.9
4 -5 -4 146.19 11.6
4 -5 -4 149.09 11.2
-4 5 4 149.49 12.1
-4 5 4 143.39 12.1
-4 5 4 141.89 12.6
-4 5 4 150.88 12.6
-4 5 4 151.98 11.6
3 -5 -4 244.58 17.3
3 -5 -4 195.38 16.1
3 -5 -4 203.18 16.4
3 -5 -4 261.47 17.5
3 -5 -4 235.98 16.3
-3 5 4 241.58 17
-3 5 4 241.48 17.4
-3 5 4 226.28 16.5
-3 5 4 233.68 17.1
-3 5 4 216.58 16.6
2 -5 -4 417.86 28.7
2 -5 -4 445.16 28.5
2 -5 -4 436.16 28.4
2 -5 -4 465.25 29.4
-2 5 4 406.26 28.7
-2 5 4 405.66 29.1
-2 5 4 412.56 28.6
-2 5 4 411.46 28.8
1 -5 -4 78.09 7.7
1 -5 -4 65.89 6.7
1 -5 -4 65.49 6.9
1 -5 -4 74.19 8.2
-1 5 4 82.19 7.1
-1 5 4 87.69 7.6
-1 5 4 86.89 7
-1 5 4 78.79 7.3
0 -5 -4 444.96 28.6
0 -5 -4 444.56 28.4
0 -5 -4 458.95 28.4
0 -5 -4 416.66 28.5
0 5 4 459.75 28.7
0 5 4 429.36 28.3
0 5 4 365.56 28.4
0 5 4 392.66 28.6
0 5 4 438.76 29.2
-1 -5 -4 1311.57 81.49
-1 -5 -4 1208.38 81.19
-1 -5 -4 1231.98 80.79
-1 -5 -4 1169.98 81.29
1 5 4 1411.76 81.49
1 5 4 1270.47 81.69
1 5 4 1317.47 81.19
1 5 4 1271.17 80.79
1 5 4 1191.18 81.19
-2 -5 -4 1436.06 96.19
-2 -5 -4 1594.54 97.19
-2 -5 -4 1505.95 96.99
-2 -5 -4 1535.55 96.89
2 5 4 1512.35 96.89
2 5 4 1431.96 96.19
2 5 4 1673.43 97.19
2 5 4 1412.46 96.99
-3 -5 -4 1229.28 84.99
-3 -5 -4 1342.97 85.09
-3 -5 -4 1395.16 85.49
-3 -5 -4 1270.77 84.29
-3 -5 -4 1380.06 85.09
-3 -5 -4 1348.47 84.39
3 5 4 1421.76 85.09
3 5 4 1289.57 85.19
3 5 4 1254.47 85.19
-4 -5 -4 39.9 4.2
-4 -5 -4 56.19 6
-4 -5 -4 35.8 4.9
-4 -5 -4 62.59 5.7
-4 -5 -4 57.39 5.8
4 5 4 48.6 5.9
4 5 4 42.6 5.2
4 5 4 51.49 5.9
4 5 4 33.8 5.2
4 5 4 51.39 4
-5 -5 -4 69.29 6.4
-5 -5 -4 61.79 7.5
-5 -5 -4 68.79 6.3
-5 -5 -4 78.69 7.1
5 5 4 86.39 6.2
5 5 4 71.39 6.5
5 5 4 87.99 7.4
5 5 4 78.69 7.8
5 5 4 83.29 7.7
-6 -5 -4 22.5 5.3
-6 -5 -4 14.2 4.2
-6 -5 -4 17.7 4
6 5 4 8.9 3.6
6 5 4 23.6 3.4
6 5 4 16.7 4.7
6 5 4 13.2 4.2
6 5 4 17 3.9
6 5 4 15.5 4.7
-7 -5 -4 381.56 28.3
-7 -5 -4 398.56 28.8
-7 -5 -4 448.66 29.2
-7 -5 -4 413.96 27.5
7 5 4 428.76 28.6
7 5 4 431.16 28.5
7 5 4 386.16 27.4
7 5 4 431.56 29.1
7 5 4 471.85 28.5
7 5 4 430.96 28.9
-8 -5 -4 336.77 24.9
-8 -5 -4 349.07 25.2
-8 -5 -4 373.96 23.4
-8 -5 -4 363.46 24.8
-8 -5 -4 327.17 23.3
8 5 4 408.96 25.2
8 5 4 375.06 24.9
8 5 4 321.07 24.5
8 5 4 350.46 25.4
8 5 4 363.76 24.6
-9 -5 -4 17.9 5
-9 -5 -4 8.9 4
-9 -5 -4 10.4 4.6
9 5 4 13.2 5.3
9 5 4 15.1 4.2
9 5 4 18.7 6.3
9 5 4 16.8 4.9
9 5 4 25.8 6.7
-10 -5 -4 241.98 20.7
-10 -5 -4 265.37 20.9
-10 -5 -4 265.97 20.4
10 5 4 277.37 20.1
10 5 4 297.87 20.8
10 5 4 274.57 20.3
10 5 4 285.27 21.3
-11 -5 -4 298.67 22.7
-11 -5 -4 285.87 22.8
11 5 4 253.97 22.5
11 5 4 338.07 22.6
11 5 4 339.87 24.2
11 5 4 301.07 22.6
-12 -5 -4 384.16 29.3
-12 -5 -4 401.96 29.2
12 5 4 345.87 29.5
12 5 4 452.75 30.7
12 5 4 429.16 28.9
12 5 4 364.46 28.9
-13 -5 -4 44.1 10.4
-13 -5 -4 51.59 10.6
13 5 4 36.6 10.9
13 5 4 33.9 9.6
-14 -5 -4 196.58 19.9
14 5 4 252.07 19.3
14 5 4 195.68 19.8
10 -6 -4 48.2 11.1
10 -6 -4 38.8 11
10 -6 -4 53.89 9
-10 6 4 76.39 13.4
-10 6 4 68.59 14.1
9 -6 -4 18.8 7.3
9 -6 -4 2.1 6.1
9 -6 -4 9.9 5.1
9 -6 -4 13 6.6
-9 6 4 9.5 7.9
-9 6 4 7.4 7.3
8 -6 -4 2 5.5
8 -6 -4 11.7 4.4
8 -6 -4 -1.5 5.5
-8 6 4 5 6.9
-8 6 4 2 6.3
7 -6 -4 5.6 3.6
7 -6 -4 5.7 5.2
7 -6 -4 3 4.9
-7 6 4 -1.8 6
-7 6 4 18 6
-7 6 4 4.6 5.8
-7 6 4 5.8 5.7
6 -6 -4 223.18 17.5
6 -6 -4 205.98 18.6
6 -6 -4 204.58 18.8
6 -6 -4 240.08 16.6
6 -6 -4 223.88 17.8
-6 6 4 226.48 18.1
-6 6 4 211.18 18.2
-6 6 4 202.18 18.4
-6 6 4 242.18 18.9
-6 6 4 236.08 16.8
5 -6 -4 164.68 14.5
5 -6 -4 185.28 15.8
5 -6 -4 190.48 15.1
5 -6 -4 172.38 13.7
5 -6 -4 151.98 15.8
-5 6 4 186.08 15.1
-5 6 4 165.68 14.1
-5 6 4 212.18 16.2
-5 6 4 188.68 15.4
-5 6 4 201.88 16
4 -6 -4 240.78 18.1
4 -6 -4 201.58 16.8
4 -6 -4 250.57 17
4 -6 -4 220.48 17.9
4 -6 -4 215.08 16.1
-4 6 4 216.38 17.3
-4 6 4 233.88 17.2
-4 6 4 233.98 16.5
-4 6 4 227.98 17.9
-4 6 4 219.78 17.5
3 -6 -4 392.16 27.8
3 -6 -4 386.16 26.5
3 -6 -4 348.67 26.7
3 -6 -4 434.56 27.7
3 -6 -4 364.26 27
-3 6 4 442.36 27.7
-3 6 4 387.46 26.7
-3 6 4 379.86 27.2
-3 6 4 385.86 27
-3 6 4 412.46 28
2 -6 -4 31.8 6.6
2 -6 -4 43 6.6
2 -6 -4 37.6 5.2
2 -6 -4 38 5.6
2 -6 -4 32.6 5
-2 6 4 46.2 6.1
-2 6 4 32.8 6.3
-2 6 4 39.8 5.8
-2 6 4 40.2 6
-2 6 4 46.3 5.8
1 -6 -4 427.46 28.5
1 -6 -4 381.76 28.1
1 -6 -4 413.16 28.3
1 -6 -4 405.36 28.9
1 -6 -4 465.85 28.5
-1 6 4 411.56 28.6
-1 6 4 426.56 29.3
-1 6 4 417.26 28.4
-1 6 4 427.26 28.4
-1 6 4 441.76 28.6
0 -6 -4 1.5 2.4
0 -6 -4 4.9 3.6
0 -6 -4 1.4 2.6
0 -6 -4 3.8 2.6
0 -6 -4 -1 2.6
0 6 4 -0.6 3.3
0 6 4 4.1 2.8
0 6 4 1.7 2.9
0 6 4 -2 2.8
0 6 4 0.6 2.6
-1 -6 -4 33.6 4.1
-1 -6 -4 43.8 5.4
-1 -6 -4 32.2 5.3
-1 -6 -4 23.6 5.4
1 6 4 47.6 5.7
1 6 4 37.8 5.4
1 6 4 34.6 5.1
1 6 4 36.2 4.1
1 6 4 36.5 5.7
-2 -6 -4 634.44 46.4
-2 -6 -4 729.93 47.6
-2 -6 -4 739.93 47.6
-2 -6 -4 775.82 47.6
2 6 4 724.13 47.5
2 6 4 708.33 47.6
2 6 4 747.33 47.9
2 6 4 685.63 46.5
2 6 4 780.12 47.8
2 6 4 752.82 47.7
-3 -6 -4 5 2.8
-3 -6 -4 7.1 3.1
3 6 4 6.4 3.1
3 6 4 8 3.4
3 6 4 -0.7 3
3 6 4 9 3
-4 -6 -4 204.68 14.7
-4 -6 -4 223.28 15.4
-4 -6 -4 217.08 15.1
-4 -6 -4 187.18 15.4
4 6 4 198.88 15
4 6 4 217.58 15.2
4 6 4 199.48 15.3
4 6 4 233.38 15.8
-5 -6 -4 38.1 5.2
-5 -6 -4 34.1 3.5
-5 -6 -4 30.7 5.1
-5 -6 -4 29.9 5.5
-5 -6 -4 30.2 4.2
5 6 4 29.9 3.3
5 6 4 34.7 5.7
5 6 4 36.2 5.3
5 6 4 27.3 5.3
5 6 4 35 5.6
-6 -6 -4 694.83 47.7
-6 -6 -4 721.23 48.9
-6 -6 -4 672.53 47.9
-6 -6 -4 770.82 49.1
6 6 4 695.13 48.9
6 6 4 718.93 47.8
6 6 4 780.52 49
6 6 4 826.02 47.9
6 6 4 794.52 48.7
-7 -6 -4 543.95 39.1
-7 -6 -4 526.35 37.5
-7 -6 -4 531.95 38.2
-7 -6 -4 617.84 39.4
7 6 4 627.84 39
7 6 4 614.74 39.2
7 6 4 566.94 37.6
7 6 4 582.74 38.7
7 6 4 583.04 39.3
7 6 4 642.04 38.3
-8 -6 -4 71.59 7
8 6 4 54.19 8.3
-9 -6 -4 174.98 14.6
-9 -6 -4 166.58 14.5
-9 -6 -4 156.68 13.3
9 6 4 161.88 14.2
9 6 4 193.78 15.2
9 6 4 175.78 14
9 6 4 175.78 13.8
9 6 4 169.18 13.5
10 6 4 -3.1 4.9
10 6 4 2.6 4.2
10 6 4 -2.7 4.9
10 6 4 5.2 4.6
-11 -6 -4 147.09 14
-11 -6 -4 140.49 14.5
11 6 4 163.18 14.3
11 6 4 181.48 14
11 6 4 148.79 14.6
11 6 4 147.29 14.8
-12 -6 -4 168.98 14.5
12 6 4 132.69 15.5
12 6 4 124.29 15.1
12 6 4 147.49 14
-13 -6 -4 52.59 11.9
-13 -6 -4 47.2 10.8
13 6 4 33 8.5
-14 -6 -4 95.99 14.6
-14 -6 -4 90.79 14.5
14 6 4 93.09 13.6
14 6 4 84.69 14.6
9 -7 -4 63.09 12.5
9 -7 -4 62.59 11.6
9 -7 -4 74.99 9.1
-9 7 4 43.1 13.2
-9 7 4 76.79 13.7
8 -7 -4 11.6 6.1
8 -7 -4 7.4 4.6
-8 7 4 5.8 7.3
-8 7 4 2.5 6.8
7 -7 -4 32.2 9.5
7 -7 -4 25.4 6.5
7 -7 -4 36.5 6.4
-7 7 4 47.7 10.8
-7 7 4 30.3 7.4
-7 7 4 19 7.7
6 -7 -4 128.19 10.2
6 -7 -4 105.19 11.7
6 -7 -4 97.79 13.3
6 -7 -4 120.29 11.6
-6 7 4 113.89 10.7
-6 7 4 121.19 13.2
-6 7 4 104.69 13.1
-6 7 4 129.79 13.9
5 -7 -4 24.4 7.4
5 -7 -4 10.4 6.5
5 -7 -4 20 6.8
5 -7 -4 37 5.7
5 -7 -4 25.8 6.8
-5 7 4 28.8 8.2
-5 7 4 25.6 8.4
-5 7 4 24.9 8.1
-5 7 4 35.6 6.1
-5 7 4 26.3 8.2
4 -7 -4 162.78 14.3
4 -7 -4 173.68 14.2
4 -7 -4 164.78 15.2
4 -7 -4 188.48 13.4
4 -7 -4 178.08 15.3
-4 7 4 198.08 13.8
-4 7 4 162.28 14.8
-4 7 4 171.68 14.7
-4 7 4 194.78 15.7
-4 7 4 167.98 14.9
3 -7 -4 117.39 12.6
3 -7 -4 116.69 11.6
3 -7 -4 133.39 11.1
3 -7 -4 128.39 10.2
3 -7 -4 126.69 11
-3 7 4 124.49 11.6
-3 7 4 130.19 11.6
-3 7 4 126.29 11.5
-3 7 4 128.29 12.3
-3 7 4 139.29 10.9
2 -7 -4 292.47 20.5
2 -7 -4 288.27 20.9
2 -7 -4 275.17 20.9
2 -7 -4 292.87 21.1
2 -7 -4 291.27 21.9
-2 7 4 295.07 21.2
-2 7 4 290.97 21.9
-2 7 4 316.27 21.3
-2 7 4 313.27 21.2
-2 7 4 299.97 20.8
1 -7 -4 102.19 8.8
1 -7 -4 79.79 8.4
1 -7 -4 84.29 8.6
1 -7 -4 113.89 10.4
1 -7 -4 99.99 8.3
-1 7 4 118.49 10.5
-1 7 4 88.19 8.9
-1 7 4 102.19 9.2
-1 7 4 106.09 8.9
0 -7 -4 364.46 25.3
0 -7 -4 379.86 25.6
0 -7 -4 370.36 26
0 -7 -4 368.96 24.9
0 -7 -4 375.86 25.6
0 7 4 412.96 25.6
0 7 4 359.06 25
0 7 4 350.66 25.5
0 7 4 381.86 26.2
0 7 4 366.46 25.6
-1 -7 -4 240.08 16.3
-1 -7 -4 195.98 15.4
-1 -7 -4 221.18 14.6
1 7 4 191.98 15.7
1 7 4 185.08 15.5
1 7 4 241.88 16.4
1 7 4 230.18 14.8
1 7 4 211.88 15.7
-2 -7 -4 189.28 13.9
-2 -7 -4 163.18 13.2
-2 -7 -4 182.48 13.5
2 7 4 174.68 13.7
2 7 4 179.58 13.7
2 7 4 188.68 14
2 7 4 163.78 13.4
2 7 4 185.68 13.8
-3 -7 -4 176.68 13.7
-3 -7 -4 179.98 14
-3 -7 -4 189.78 14
3 7 4 200.38 14
3 7 4 149.99 13.8
3 7 4 180.88 13.9
3 7 4 193.88 14.2
3 7 4 204.68 14
-4 -7 -4 1.5 3.1
-4 -7 -4 0.9 2.7
-4 -7 -4 0.2 2.8
4 7 4 1.2 3
4 7 4 -3 2.8
4 7 4 0.1 2.8
4 7 4 -1 3.1
-5 -7 -4 5.2 3.3
-5 -7 -4 -1.3 3.1
-5 -7 -4 -0.1 2.5
-5 -7 -4 0.6 3
5 7 4 3.4 2.7
5 7 4 -4.4 3.4
5 7 4 3.4 3.2
5 7 4 0.6 3.1
-6 -7 -4 381.66 26.9
-6 -7 -4 439.36 28.9
-6 -7 -4 392.06 27.2
-6 -7 -4 416.46 28.5
6 7 4 414.06 26.8
6 7 4 426.36 28.3
6 7 4 394.96 28.7
6 7 4 452.05 28.8
-7 -7 -4 41.8 8
-7 -7 -4 70.29 8.1
-7 -7 -4 47.6 7.2
7 7 4 40.2 5.1
7 7 4 51.49 6.9
7 7 4 60.89 7.5
7 7 4 41.7 7.2
7 7 4 57.09 5
7 7 4 48.9 7.4
-8 -7 -4 259.27 19.2
-8 -7 -4 281.97 19.3
-8 -7 -4 243.48 17.6
8 7 4 235.48 18.8
8 7 4 219.48 18.9
8 7 4 279.17 17.7
8 7 4 222.78 18.7
8 7 4 261.77 18.6
-9 -7 -4 57.89 9.1
-9 -7 -4 67.99 8.8
-9 -7 -4 55.79 7.2
9 7 4 85.49 8.8
9 7 4 72.09 9.5
9 7 4 64.29 9.5
9 7 4 59.89 8.8
9 7 4 81.89 7.9
-10 -7 -4 213.78 16.4
-10 -7 -4 179.18 14.5
10 7 4 171.28 16.7
10 7 4 159.98 15.6
10 7 4 196.58 15.4
10 7 4 195.58 14.9
-11 -7 -4 12.3 6.5
-11 -7 -4 15.5 4.9
11 7 4 27.5 7.8
11 7 4 34.8 7.8
11 7 4 18.9 7.3
11 7 4 25.1 8.4
-12 -7 -4 167.28 16.3
-12 -7 -4 179.58 14.9
12 7 4 151.18 15
12 7 4 175.88 15.8
12 7 4 156.38 17
-13 -7 -4 12.1 6.6
-13 -7 -4 20.5 8.1
13 7 4 25.7 7.5
13 7 4 20 7.7
-14 -7 -4 32.6 9
-14 -7 -4 29.2 9.2
14 7 4 25.9 7.9
14 7 4 38.4 12.1
9 -8 -4 3 5.1
9 -8 -4 2.1 6.8
9 -8 -4 1.2 6.7
-9 8 4 6.7 8.5
-9 8 4 -6.9 7.6
8 -8 -4 43.9 10.4
8 -8 -4 47.9 8.1
-8 8 4 78.69 13.3
7 -8 -4 4.3 4.4
7 -8 -4 12 7.5
7 -8 -4 1.3 5.8
-7 8 4 10.8 5.2
-7 8 4 16.1 7.7
-7 8 4 12.7 7.5
6 -8 -4 78.19 10.3
6 -8 -4 76.59 8.2
-6 8 4 86.49 9.2
-6 8 4 74.19 11.5
-6 8 4 88.79 14.4
5 -8 -4 240.48 20.1
5 -8 -4 265.87 20.3
5 -8 -4 251.97 18.6
5 -8 -4 275.77 21.4
-5 8 4 280.97 19.3
-5 8 4 244.08 20.6
-5 8 4 254.47 21.4
-5 8 4 268.47 21
4 -8 -4 28.1 7.4
4 -8 -4 35 8.1
4 -8 -4 20.3 7.2
4 -8 -4 35.2 5.7
4 -8 -4 31.3 6.9
-4 8 4 24.7 6.7
-4 8 4 44.2 9.5
-4 8 4 43.6 8.2
-4 8 4 22.2 6.3
3 -8 -4 94.39 8.6
3 -8 -4 68.79 10.9
3 -8 -4 110.29 10
3 -8 -4 93.79 9.7
3 -8 -4 96.69 10.6
-3 8 4 109.79 9.3
-3 8 4 109.19 10.6
-3 8 4 84.19 11.3
-3 8 4 70.19 10.4
-3 8 4 80.29 10.4
2 -8 -4 28.7 6.7
2 -8 -4 24.6 5.2
2 -8 -4 22.4 6.3
2 -8 -4 31.5 6.3
2 -8 -4 21.6 7.3
-2 8 4 18.1 5
-2 8 4 16.5 5.1
-2 8 4 34.6 7.5
-2 8 4 37.9 6.1
1 -8 -4 166.58 13.1
1 -8 -4 152.38 13.1
1 -8 -4 168.58 14.2
1 -8 -4 156.08 13.3
1 -8 -4 178.18 12.9
-1 8 4 191.98 13.2
-1 8 4 170.48 12.9
-1 8 4 165.28 13.4
-1 8 4 147.59 14.1
-1 8 4 169.48 13.9
0 -8 -4 60.39 7
0 -8 -4 45.1 6.4
0 -8 -4 59.89 6.2
0 -8 -4 55.89 8.1
0 -8 -4 45.4 5.8
0 8 4 52.29 7.2
0 8 4 58.79 6.6
0 8 4 49.8 5.8
0 8 4 50.69 7.3
0 8 4 58.79 8
-1 -8 -4 101.09 9.3
-1 -8 -4 108.69 10.2
-1 -8 -4 104.69 7.9
-1 -8 -4 100.69 8.9
1 8 4 113.69 8.1
1 8 4 106.09 9.5
1 8 4 86.29 9.8
1 8 4 91.89 9.8
1 8 4 109.69 9.7
-2 -8 -4 1304.77 80.49
-2 -8 -4 1244.18 80.39
-2 -8 -4 1105.39 79.99
2 8 4 1173.68 80.19
2 8 4 1320.87 80.59
2 8 4 1214.08 80.49
2 8 4 1226.28 80.49
2 8 4 1312.07 80.39
-3 -8 -4 355.56 26.3
-3 -8 -4 388.06 26.7
-3 -8 -4 411.46 26.6
3 8 4 400.56 26.6
3 8 4 381.26 26.4
3 8 4 345.07 26.5
3 8 4 415.16 26.7
3 8 4 379.46 26.8
-4 -8 -4 104.39 9.6
-4 -8 -4 106.99 9.9
-4 -8 -4 116.49 10
4 8 4 97.39 9.5
4 8 4 105.19 10
4 8 4 117.89 9.8
4 8 4 110.89 10.4
4 8 4 98.59 9.3
-5 -8 -4 119.49 10.8
5 8 4 118.49 10.5
5 8 4 117.99 10.3
-6 -8 -4 127.89 11
-6 -8 -4 133.79 10
-6 -8 -4 118.49 11.2
-6 -8 -4 121.39 11.3
6 8 4 128.49 10.9
6 8 4 133.29 10.1
6 8 4 131.29 11.5
6 8 4 121.09 11
-7 -8 -4 209.58 17
-7 -8 -4 223.78 17.1
-7 -8 -4 228.78 14.9
7 8 4 200.08 16.6
7 8 4 206.98 15.1
7 8 4 224.08 16.6
7 8 4 211.68 16.9
-8 -8 -4 -1.8 4.4
-8 -8 -4 -8 4.4
-8 -8 -4 0.2 2.7
8 8 4 -4.4 4.3
8 8 4 -0.4 4.6
8 8 4 -8.3 4.4
8 8 4 -1.8 2.4
8 8 4 -3.6 4
-9 -8 -4 124.29 12.6
-9 -8 -4 131.59 14.7
-9 -8 -4 115.89 9.9
9 8 4 114.09 12.4
9 8 4 134.29 12.5
9 8 4 126.69 12.4
9 8 4 130.39 11.5
-10 -8 -4 7 5.4
-10 -8 -4 -0.4 3.2
10 8 4 4.4 5.3
10 8 4 -8.5 5.6
10 8 4 -4.4 4.2
-11 -8 -4 24.1 6.9
-11 -8 -4 26.3 7.9
11 8 4 35.4 9
11 8 4 22.1 7.5
11 8 4 41.3 8.3
-12 -8 -4 55.79 11.1
-12 -8 -4 41.2 8.8
12 8 4 56.19 9.9
12 8 4 55.29 11.1
-13 -8 -4 43.3 11.7
-13 -8 -4 39.6 9.8
13 8 4 64.89 10.7
13 8 4 34 8.8
13 8 4 50.59 11.4
-14 -8 -4 61.69 13.5
-14 -8 -4 57.09 12.3
14 8 4 63.79 12.6
14 8 4 69.19 13.9
8 -9 -4 8.2 7.3
8 -9 -4 -0.2 6.7
8 -9 -4 1.5 4.9
-8 9 4 -0.9 7.8
-8 9 4 14.5 8.2
7 -9 -4 13.9 6.3
7 -9 -4 20.6 6.8
7 -9 -4 19.6 6.4
-7 9 4 8 6.6
-7 9 4 19.8 8
-7 9 4 25.5 7.9
6 -9 -4 11 6.4
6 -9 -4 25 6.3
-6 9 4 17.2 7.2
-6 9 4 44 11.7
-6 9 4 26.1 8.1
5 -9 -4 10 3.8
5 -9 -4 2.9 7.4
5 -9 -4 -1.4 6.6
5 -9 -4 4.8 5.4
-5 9 4 -6 4.6
-5 9 4 -5.2 5.3
-5 9 4 6.4 7.4
4 -9 -4 202.28 17.4
4 -9 -4 223.38 15.6
4 -9 -4 204.18 17.3
4 -9 -4 208.88 17.1
-4 9 4 165.98 17.5
-4 9 4 186.18 18.1
-4 9 4 239.38 17.9
-4 9 4 229.68 16.3
3 -9 -4 2.5 3.5
3 -9 -4 13.3 5.1
3 -9 -4 1.9 4.3
3 -9 -4 4.6 4.4
-3 9 4 -2.8 5.1
-3 9 4 -6.7 5.3
-3 9 4 1.7 3.8
-3 9 4 5.5 4.6
2 -9 -4 369.66 25.2
2 -9 -4 340.67 26
2 -9 -4 358.96 24.2
2 -9 -4 366.26 24.6
2 -9 -4 302.57 24.6
-2 9 4 293.07 24.7
-2 9 4 342.47 25.3
-2 9 4 324.17 25.8
-2 9 4 383.96 24.4
-2 9 4 365.76 24.9
1 -9 -4 1 3.9
1 -9 -4 -1.3 3.7
1 -9 -4 -3.4 3.8
1 -9 -4 9.5 5.3
1 -9 -4 0.1 3.2
-1 9 4 -1 4.2
-1 9 4 1.5 3.7
-1 9 4 5.1 3.5
-1 9 4 -0.4 4
-1 9 4 -0.6 4.7
0 -9 -4 55.59 7.4
0 -9 -4 68.39 7.9
0 -9 -4 62.09 6.7
0 -9 -4 80.49 7.3
0 -9 -4 51.39 8.9
0 9 4 68.89 8.6
0 9 4 61.89 7.6
0 9 4 68.49 9
0 9 4 70.69 6.6
0 9 4 48.8 7.9
-1 -9 -4 22.3 7.1
-1 -9 -4 17.7 5.2
-1 -9 -4 22.5 6.1
-1 -9 -4 18.4 3.8
1 9 4 9.3 4.4
1 9 4 16.9 5.5
1 9 4 20.8 6.6
1 9 4 13.6 4.4
-2 -9 -4 72.89 8
-2 -9 -4 74.99 9.2
-2 -9 -4 75.19 8.1
2 9 4 60.89 8.4
2 9 4 63.09 8.5
2 9 4 71.79 9
2 9 4 74.49 8.9
2 9 4 64.99 8.3
-3 -9 -4 639.34 43.4
-3 -9 -4 647.34 43.4
-3 -9 -4 722.43 43.6
3 9 4 663.13 43.8
3 9 4 668.23 43.4
3 9 4 612.64 43.5
3 9 4 614.74 43.2
3 9 4 622.14 43.4
-4 -9 -4 46.1 6.6
-4 -9 -4 42.4 6.8
-4 -9 -4 45.3 6.7
4 9 4 32.2 6.7
4 9 4 34.9 6.7
4 9 4 38.7 7.2
4 9 4 44.8 7
4 9 4 29.3 7.3
-5 -9 -4 125.99 10.7
-5 -9 -4 123.59 11.1
-5 -9 -4 132.39 11.6
5 9 4 117.09 11.3
5 9 4 126.29 11.8
5 9 4 130.69 11.3
5 9 4 126.49 10.8
-6 -9 -4 208.68 14.1
-6 -9 -4 197.68 15.4
-6 -9 -4 172.08 15.3
6 9 4 190.78 15.6
6 9 4 188.88 15.1
6 9 4 185.08 14.3
6 9 4 182.08 15.1
-7 -9 -4 169.18 14.1
-7 -9 -4 187.48 16
-7 -9 -4 193.68 16.3
7 9 4 209.48 16.4
7 9 4 218.08 15.9
7 9 4 223.98 16.6
-8 -9 -4 267.07 20.3
-8 -9 -4 220.38 19.7
8 9 4 258.77 20.1
8 9 4 228.38 19.4
8 9 4 287.17 19.7
8 9 4 252.47 19.6
-9 -9 -4 136.79 9.9
-9 -9 -4 149.99 13.4
9 9 4 94.09 12.6
9 9 4 98.49 9.6
9 9 4 116.19 12.4
9 9 4 138.79 12.5
-10 -9 -4 55.39 11.2
-10 -9 -4 82.49 7.6
10 9 4 54.49 9.8
10 9 4 64.19 12.4
10 9 4 71.59 9
-11 -9 -4 42.3 11.1
-11 -9 -4 55.49 7.6
11 9 4 67.29 8.6
11 9 4 58.29 10.6
11 9 4 46.6 10.1
-12 -9 -4 -5.2 6.9
-12 -9 -4 9.7 4.9
12 9 4 -0.5 6.5
12 9 4 9.7 6.4
12 9 4 -10.6 6.2
-13 -9 -4 30.7 9.5
-13 -9 -4 29.7 9.1
13 9 4 55.99 12
13 9 4 54.89 11.9
7 -10 -4 -5.3 6.5
7 -10 -4 5.6 5
7 -10 -4 -0.6 6.3
-7 10 4 -7.9 7.3
-7 10 4 -2.9 8.1
6 -10 -4 37.4 9.9
6 -10 -4 35.3 7.3
6 -10 -4 42.2 10.5
-6 10 4 28.2 8.7
-6 10 4 39.9 9.9
-6 10 4 41.6 12
5 -10 -4 13.8 6.2
5 -10 -4 21.8 6.4
5 -10 -4 16.9 6.7
-5 10 4 18.7 5.5
-5 10 4 19.8 7.1
-5 10 4 13.2 7.5
4 -10 -4 39.3 10.2
-4 10 4 32.2 7.9
3 -10 -4 61.79 9.5
3 -10 -4 51.59 9.5
3 -10 -4 74.29 9.5
3 -10 -4 54.49 7.4
-3 10 4 49.1 11.4
-3 10 4 56.39 9.3
-3 10 4 81.19 8.5
2 -10 -4 60.59 9.8
2 -10 -4 70.19 10
-2 10 4 70.79 8.4
1 -10 -4 62.49 8.5
1 -10 -4 52.89 8.4
1 -10 -4 54.29 7.6
1 -10 -4 72.29 8.2
1 -10 -4 60.09 10.1
-1 10 4 58.09 9.5
-1 10 4 60.79 7.9
-1 10 4 65.59 7.5
-1 10 4 56.29 9.6
0 -10 -4 60.19 8.5
0 -10 -4 63.19 10
0 -10 -4 45.9 7.8
0 -10 -4 50.69 6.8
0 10 4 50.69 6.8
0 10 4 52.69 8.1
0 10 4 64.49 9.1
0 10 4 35.4 8.9
0 10 4 54.79 9.9
-1 -10 -4 16.4 4.8
-1 -10 -4 20.1 4.1
-1 -10 -4 11.4 5.6
-1 -10 -4 13.1 4.5
1 10 4 7.4 4.7
1 10 4 14 4.6
1 10 4 16 5.8
1 10 4 7.5 3.5
1 10 4 10.7 4.9
-2 -10 -4 834.82 62.19
-2 -10 -4 930.81 62.19
-2 -10 -4 1095.19 62.99
2 10 4 947.41 62.79
2 10 4 809.62 61.99
2 10 4 996.2 62.89
2 10 4 1007.9 62.39
2 10 4 945.81 62.59
-3 -10 -4 6.6 4.6
-3 -10 -4 6.6 5.1
-3 -10 -4 20.8 6.8
3 10 4 9 5.2
3 10 4 2.2 5.2
3 10 4 9.2 4.7
3 10 4 -3.6 4.3
3 10 4 5.8 4.9
-4 -10 -4 190.98 14.1
-4 -10 -4 155.08 14
-4 -10 -4 173.98 14.4
4 10 4 157.38 14.2
4 10 4 153.98 14.5
4 10 4 144.69 13.8
4 10 4 162.48 14.7
4 10 4 188.88 14.1
-5 -10 -4 91.59 9.7
-5 -10 -4 102.79 10.4
-5 -10 -4 116.89 9.9
5 10 4 104.19 10.4
5 10 4 92.99 10.6
5 10 4 98.79 9.7
5 10 4 72.99 9.6
5 10 4 83.59 11.1
-6 -10 -4 4.5 4.4
-6 -10 -4 4.7 4.5
-6 -10 -4 -0.7 3.9
6 10 4 7.3 4.9
6 10 4 0.8 4.3
6 10 4 0.5 4.8
6 10 4 -1.7 3.5
-7 -10 -4 121.39 12.5
-7 -10 -4 129.79 10.3
7 10 4 112.39 10.5
7 10 4 122.09 12.3
-8 -10 -4 12.7 6.1
-8 -10 -4 17.1 4.6
8 10 4 11.4 6
8 10 4 10.5 5
-9 -10 -4 341.57 27.5
9 10 4 345.87 27.7
9 10 4 394.96 26.9
-10 -10 -4 -5 6.3
-10 -10 -4 8.7 3.4
10 10 4 4.4 6
10 10 4 3.6 6.2
10 10 4 1.5 3.4
-11 -10 -4 45.3 10.2
-11 -10 -4 34.2 6.6
11 10 4 36.1 9.3
11 10 4 23.6 7.7
11 10 4 36.9 7.7
-12 -10 -4 17.9 7.9
-12 -10 -4 35.4 7.5
12 10 4 8.1 7.5
12 10 4 22.4 7.4
-13 -10 -4 11.5 8
-13 -10 -4 1.2 5.4
13 10 4 -1.9 7.6
13 10 4 10.1 7.6
6 -11 -4 0.1 7.1
6 -11 -4 9.6 6.6
6 -11 -4 6.7 5.2
-6 11 4 6.9 8
-6 11 4 13.2 7.9
5 -11 -4 3.1 4.7
5 -11 -4 -3.4 6.4
5 -11 -4 -1.8 6.1
-5 11 4 4 7
-5 11 4 -4.4 7.3
-5 11 4 -1.9 7.5
4 -11 -4 80.99 11.7
4 -11 -4 67.69 10.7
4 -11 -4 62.69 14.1
4 -11 -4 72.19 9.3
-4 11 4 75.39 13.3
-4 11 4 77.89 10.2
-4 11 4 98.79 12.2
3 -11 -4 3 5.4
3 -11 -4 14.9 5.9
3 -11 -4 11.4 4.6
-3 11 4 -0.5 4.9
-3 11 4 -2.4 6.7
-3 11 4 3.5 5.4
2 -11 -4 34.5 8.7
2 -11 -4 17.7 5.6
2 -11 -4 27.3 6.8
2 -11 -4 10.5 6.2
-2 11 4 64.19 15.7
-2 11 4 18.5 5.3
-2 11 4 29.6 7.5
1 -11 -4 9.6 4.7
1 -11 -4 3 5
1 -11 -4 3.5 5.3
1 -11 -4 -1.1 4.2
-1 11 4 -3.9 4.3
-1 11 4 7.7 6.2
-1 11 4 0.2 4
0 -11 -4 85.79 8.7
0 -11 -4 100.99 10.1
0 -11 -4 85.09 11
0 11 4 102.89 9
0 11 4 78.59 9.5
0 11 4 111.39 12.6
-1 -11 -4 19.5 5.3
-1 -11 -4 27.5 7
-1 -11 -4 22.6 4.7
-1 -11 -4 17.9 5.8
1 11 4 16.4 6.7
1 11 4 22 6.6
1 11 4 14.1 3.9
1 11 4 23.3 6.1
-2 -11 -4 31.9 8.1
-2 -11 -4 18.3 6.4
2 11 4 25.7 8.1
2 11 4 13.2 5.2
2 11 4 17.7 6.5
2 11 4 29.1 8.8
-3 -11 -4 90.99 9.9
-3 -11 -4 85.69 9.9
-3 -11 -4 93.39 11.2
3 11 4 80.39 11.2
3 11 4 87.79 11.3
3 11 4 88.49 11.2
3 11 4 75.49 9.4
-4 -11 -4 1.4 4.8
-4 -11 -4 9.7 5.1
-4 -11 -4 19.1 5.6
4 11 4 8.4 5.3
4 11 4 11.3 5
4 11 4 13.2 5.6
4 11 4 3 5.2
-5 -11 -4 153.88 14.3
-5 -11 -4 169.38 13.6
-5 -11 -4 147.49 13.8
5 11 4 169.78 13.9
5 11 4 139.89 17.5
5 11 4 137.89 14.5
-6 -11 -4 20.6 6.2
-6 -11 -4 19.7 6.2
-6 -11 -4 14.3 5
6 11 4 10.8 5
6 11 4 18 6.3
7 11 4 30.8 7.2
-8 -11 -4 148.49 12
8 11 4 134.69 11.9
8 11 4 159.48 19.5
-9 -11 -4 52.89 11.8
9 11 4 99.79 15
9 11 4 77.29 11.7
-10 -11 -4 39.6 11.5
10 11 4 41.6 11.6
10 11 4 37.7 9.5
-11 -11 -4 10.7 7.3
11 11 4 5.6 7.3
11 11 4 19.8 7.3
-12 -11 -4 0.5 7.4
-12 -11 -4 -1.9 4
12 11 4 1.8 7.5
12 11 4 -1.4 7.2
5 -12 -4 7.5 7.6
5 -12 -4 6.6 6.9
5 -12 -4 9.7 5.7
-5 12 4 11.1 8.6
-5 12 4 35.7 11.8
4 -12 -4 -4.4 6.3
4 -12 -4 -3.4 5.3
4 -12 -4 -6.1 6.3
-4 12 4 -13 7.1
-4 12 4 5.4 7
3 -12 -4 74.59 12.1
3 -12 -4 98.49 11.1
3 -12 -4 59.69 11
3 -12 -4 64.29 9.1
-3 12 4 69.99 12.6
-3 12 4 88.09 11.5
-3 12 4 58.99 10.4
2 -12 -4 39.7 9.9
1 -12 -4 86.89 11.7
1 -12 -4 87.79 10.1
1 -12 -4 94.49 12.7
1 -12 -4 90.99 10.2
-1 12 4 85.59 10
-1 12 4 107.99 11.1
-1 12 4 104.59 13.9
0 -12 -4 43.6 7.6
0 -12 -4 28.3 7.1
0 -12 -4 32.4 8.4
0 12 4 38.6 8.5
0 12 4 65.79 12.2
-1 -12 -4 2.6 5.2
-1 -12 -4 1.5 3.3
-1 -12 -4 2.1 7.7
1 12 4 0.2 3.3
1 12 4 3.5 6.4
1 12 4 10.3 5.4
-2 -12 -4 128.89 14.3
-2 -12 -4 139.69 16.1
-2 -12 -4 177.28 14.1
2 12 4 184.18 15.6
2 12 4 157.48 15.4
2 12 4 120.59 14.2
-3 -12 -4 -4.9 4.9
-3 -12 -4 -0.4 5.5
-3 -12 -4 9 6.5
3 12 4 4.2 5.7
3 12 4 -3.4 5.7
-4 -12 -4 14.9 5.7
-4 -12 -4 5.4 6
-4 -12 -4 14.5 6.2
4 12 4 6.6 5.8
4 12 4 6.5 5.9
-5 -12 -4 -1.3 5.6
-5 -12 -4 -8.1 5.1
-5 -12 -4 -5.1 5.3
5 12 4 -5 5.1
5 12 4 2.5 5.6
-6 -12 -4 6.9 8.9
-6 -12 -4 9.6 5.6
-6 -12 -4 -2 6.1
6 12 4 -1.2 9.3
6 12 4 6.6 5.6
-7 -12 -4 41.2 8.4
-7 -12 -4 36.3 10.5
-7 -12 -4 33.2 9.6
7 12 4 40.7 10.9
7 12 4 36.8 7.9
-8 -12 -4 8 6.4
-8 -12 -4 -6 4.5
8 12 4 1.5 6.1
8 12 4 0.5 4.4
-9 -12 -4 43.4 10.6
9 12 4 42.1 10.9
9 12 4 57.39 11.6
-10 -12 -4 -3.1 6.3
10 12 4 -4.9 6.5
10 12 4 1.6 6.5
-11 -12 -4 88.29 14.1
11 12 4 72.79 13.4
11 12 4 114.69 14.5
3 -13 -4 0 6.2
3 -13 -4 4.6 5.6
3 -13 -4 8.4 7.3
-3 13 4 6.9 6.7
-3 13 4 -11.3 7.7
2 -13 -4 96.39 11.8
2 -13 -4 103.19 14.4
2 -13 -4 103.79 13.4
-2 13 4 92.19 15.4
-2 13 4 100.59 12
-2 13 4 95.29 14.9
1 -13 -4 8.7 6.5
1 -13 -4 1.8 5.8
1 -13 -4 6.8 5.3
-1 13 4 6.9 5.4
-1 13 4 15 8.6
0 -13 -4 57.99 9
0 -13 -4 37.5 7.2
0 -13 -4 28.1 9.1
0 13 4 45.6 12.4
0 13 4 54.39 7.8
-1 -13 -4 -9.3 5.3
-1 -13 -4 2.9 3.5
-1 -13 -4 7.5 5.4
1 13 4 -5.2 6.8
1 13 4 7 6.3
1 13 4 -4.7 3.7
-2 -13 -4 38.3 8.9
-2 -13 -4 45.5 9.7
2 13 4 26.7 7.8
2 13 4 56.59 11.1
-3 -13 -4 171.48 15.4
-3 -13 -4 151.88 15.2
3 13 4 165.88 17.3
3 13 4 171.78 16.5
-4 -13 -4 13.9 6.5
-4 -13 -4 23.2 7.6
-4 -13 -4 11.9 7.6
4 13 4 23.2 7.3
4 13 4 18 7
-5 -13 -4 64.69 10.9
-5 -13 -4 53.49 10.6
-5 -13 -4 54.29 10.6
5 13 4 57.99 10.9
5 13 4 42.2 11.3
-6 -13 -4 18.7 6.9
-6 -13 -4 14.9 7.1
-6 -13 -4 19.2 7.2
6 13 4 11.7 7.3
6 13 4 15 6.4
-7 -13 -4 8.9 6.5
-7 -13 -4 1.4 6.4
7 13 4 -8.9 5.9
7 13 4 6.4 5.7
-8 -13 -4 45 8.2
8 13 4 37.1 8.5
8 13 4 57.29 12.3
-9 -13 -4 19.6 8.2
9 13 4 32.9 7.4
9 13 4 23.6 7.6
9 13 4 19.6 7.7
-10 -13 -4 13.7 7.9
10 13 4 4.4 7.5
10 13 4 8.3 8.2
1 -14 -4 35.3 10.2
1 -14 -4 53.49 11
-1 14 4 30.8 10.2
-1 14 4 43.7 9.9
0 -14 -4 17.9 7
0 -14 -4 8.3 6.7
0 14 4 22.5 7.4
0 14 4 5.3 8.5
-1 -14 -4 4.1 6.4
-1 -14 -4 7.7 8.4
1 14 4 11 7.7
1 14 4 10.1 8.1
-2 -14 -4 13.9 6.9
-2 -14 -4 9.1 6.3
2 14 4 3.7 7.2
2 14 4 7.9 8
-3 -14 -4 13.3 7.3
-3 -14 -4 9.5 6.8
3 14 4 17.6 7.5
-4 -14 -4 85.99 11.8
-4 -14 -4 49.1 10.6
4 14 4 68.19 12.5
4 14 4 57.89 12.5
-5 -14 -4 18.6 7.2
-5 -14 -4 11.2 7
5 14 4 11.4 7.4
5 14 4 22.9 7.8
-6 -14 -4 76.99 12.2
-6 -14 -4 75.49 11.9
-6 -14 -4 56.99 12.5
6 14 4 113.49 14.2
-7 -14 -4 30.5 8.1
-7 -14 -4 18.6 7.4
7 14 4 36.6 10.1
7 14 4 22.2 8.1
-8 -14 -4 4.5 7.4
8 14 4 5.5 6.5
8 14 4 8.7 7.5
-9 -14 -4 10.8 7.9
9 14 4 14 8.3
-2 -15 -4 -3.8 6.6
-2 -15 -4 11.1 7.4
2 15 4 3.6 8.7
2 15 4 4.4 7.4
-3 -15 -4 33.7 10.7
-3 -15 -4 39.3 10.4
3 15 4 29.8 9.5
3 15 4 29.4 9
-4 -15 -4 16 7.5
-4 -15 -4 13.4 7.5
4 15 4 10.1 7.9
4 15 4 5.4 8.8
-5 -15 -4 3.1 6.9
-5 -15 -4 2.2 7.8
5 15 4 7.2 7.9
5 15 4 11.8 8.9
-6 -15 -4 13.2 8
-6 -15 -4 9.6 7.5
6 15 4 8 7.9
6 15 4 12.7 7.9
4 12 -5 1.8 7.5
4 12 -5 4.4 6.1
4 12 -5 -1.9 7.8
3 12 -5 7.5 6.6
3 12 -5 12.1 8.2
3 12 -5 7.6 7.8
2 12 -5 24.2 9.2
2 12 -5 62.49 14.2
2 12 -5 46.1 10.8
-2 -12 5 44.6 12.1
1 12 -5 5.8 8
1 12 -5 -0.8 8.6
1 12 -5 0.1 6.8
-1 -12 5 1.1 7.6
7 11 -5 -3.1 5.9
7 11 -5 -0.8 7.6
7 11 -5 -3.7 6.3
7 11 -5 2.7 7.8
6 11 -5 33 8.9
6 11 -5 39.7 10.3
6 11 -5 36.3 9.2
6 11 -5 51.79 12.1
5 11 -5 7.6 6.7
5 11 -5 2.8 7.3
5 11 -5 8.4 5.7
5 11 -5 -8.8 8.8
5 11 -5 6.5 7.2
4 11 -5 1.4 5.2
4 11 -5 8 9.4
4 11 -5 0.2 7.1
4 11 -5 5.2 6.7
-4 -11 5 0.4 6.9
3 11 -5 8.3 7.3
3 11 -5 4.3 6.9
3 11 -5 9.6 7
3 11 -5 1.4 5.5
-3 -11 5 -5.9 6.2
2 11 -5 10.6 9
2 11 -5 1.9 7.5
2 11 -5 6.4 6.2
2 11 -5 7.5 7.4
-2 -11 5 4.6 7
-2 -11 5 25.2 7.2
1 11 -5 71.59 13.4
1 11 -5 54.79 12
1 11 -5 78.49 12.4
1 11 -5 64.29 13.7
1 11 -5 101.29 11.4
-1 -11 5 75.89 12.1
0 11 -5 -2.6 7.2
0 11 -5 -11.6 6
0 11 -5 -4.4 7.3
0 11 -5 1.8 7.8
0 -11 5 -1.1 6.5
-1 11 -5 13 7
-1 11 -5 25.8 8.5
1 -11 5 14 6.9
-2 11 -5 4.9 7.6
-2 11 -5 -3.5 7.1
2 -11 5 -3.4 6.3
2 -11 5 7.3 7.3
-3 11 -5 26.7 9.4
-3 11 -5 -2.5 8
3 -11 5 -3.4 6.9
3 -11 5 8.7 6.8
8 10 -5 3.9 5
8 10 -5 7.9 7.4
8 10 -5 18.9 8.2
7 10 -5 53.89 13
7 10 -5 49 11.2
7 10 -5 74.89 10.2
7 10 -5 60.39 17.1
7 10 -5 79.59 9.9
6 10 -5 0.4 6.9
6 10 -5 5.3 6.9
6 10 -5 -0.8 5.6
6 10 -5 8.1 7.4
6 10 -5 -4.5 7.1
6 10 -5 -0.1 5
5 10 -5 79.49 12.7
5 10 -5 73.99 11.9
5 10 -5 58.99 11.1
5 10 -5 71.29 11.7
5 10 -5 71.69 9.5
5 10 -5 77.79 10.9
-5 -10 5 71.89 12.4
4 10 -5 13.6 7.1
4 10 -5 -0.1 6.1
4 10 -5 8.8 6.6
4 10 -5 1.9 5.9
4 10 -5 8.9 4.9
4 10 -5 -3.7 5.7
-4 -10 5 -2.2 6.3
3 10 -5 42 8.9
3 10 -5 21.8 7
3 10 -5 25.9 7.5
3 10 -5 5.9 8
3 10 -5 19.2 7.3
-3 -10 5 17.8 6.4
2 10 -5 33.3 10.9
2 10 -5 42.6 8.7
2 10 -5 37.2 10.2
2 10 -5 39 9.2
2 10 -5 37.1 9.9
-2 -10 5 46.6 9.1
-2 -10 5 38.1 11.2
1 10 -5 -5.1 5.4
1 10 -5 7.2 6.8
1 10 -5 7.2 5.6
1 10 -5 -4.3 4.9
-1 -10 5 5 6.1
-1 -10 5 -3.2 5.1
0 10 -5 94.99 10.4
0 10 -5 88.39 11.1
0 10 -5 89.89 11.9
0 -10 5 90.59 12.2
-1 10 -5 0 5.7
-1 10 -5 6.8 7
-1 10 -5 -5.9 5
-1 10 -5 9.4 6.2
1 -10 5 4.5 5.9
1 -10 5 8.4 6.3
-2 10 -5 20.4 8.5
-2 10 -5 27.5 7.4
-2 10 -5 23.3 7.7
2 -10 5 29.6 9.4
2 -10 5 16.3 7
-3 10 -5 3.3 7.7
-3 10 -5 12.3 4
-3 10 -5 15.7 7.6
3 -10 5 7 6.6
3 -10 5 12 8
-4 10 -5 1.7 7.7
-4 10 -5 9.7 8.2
4 -10 5 9.7 6.4
4 -10 5 4.4 6.6
-5 10 -5 78.79 15.8
-5 10 -5 93.89 15.4
5 -10 5 74.59 13.6
5 -10 5 62.89 11.1
10 9 -5 2.7 7.6
10 9 -5 1.5 7.8
9 9 -5 53.39 11.7
9 9 -5 25.7 14.2
9 9 -5 42.6 12.4
-9 -9 5 32.1 9.3
8 9 -5 12.5 7.6
8 9 -5 23.7 7.8
8 9 -5 15.8 4.9
8 9 -5 15.3 7.5
-8 -9 5 27.8 7.8
7 9 -5 4.1 5.9
7 9 -5 4 6.5
7 9 -5 2 6.4
7 9 -5 -7.1 6.3
7 9 -5 0.2 4.8
6 9 -5 39.3 14
6 9 -5 59.79 10.3
6 9 -5 61.69 9.2
6 9 -5 60.09 10.3
6 9 -5 73.09 8.8
6 9 -5 68.19 11.3
5 9 -5 -2.6 6
5 9 -5 -8.1 5.7
5 9 -5 3.4 4.3
5 9 -5 -1.7 5.5
5 9 -5 13.3 5.3
5 9 -5 0.1 9.4
-5 -9 5 3.4 6.1
4 9 -5 138.89 14.8
4 9 -5 133.19 13.2
4 9 -5 147.49 13.8
4 9 -5 148.49 12.7
4 9 -5 145.39 14.6
4 9 -5 120.19 12.8
-4 -9 5 140.29 14.2
3 9 -5 40 10.4
3 9 -5 41.7 8.9
3 9 -5 51.39 9.5
3 9 -5 37.7 7.8
3 9 -5 42.4 9.6
3 9 -5 54.09 8.9
-3 -9 5 57.79 9.7
2 9 -5 16.2 4.8
2 9 -5 6.2 5.5
2 9 -5 7 5.6
2 9 -5 4.1 6.1
2 9 -5 7.1 4.6
-2 -9 5 1.3 5.4
-2 -9 5 2.1 4.9
1 9 -5 61.39 8.5
1 9 -5 64.99 10.3
1 9 -5 71.39 9
-1 -9 5 60.09 9.4
-1 -9 5 55.69 8.6
0 9 -5 4.3 7.8
0 9 -5 5 5.1
0 9 -5 14.3 5.3
0 9 -5 10.4 5.4
0 9 -5 8.6 6.3
0 -9 5 18.7 5.8
-1 9 -5 116.39 12.6
-1 9 -5 103.59 13.3
-1 9 -5 104.99 11.6
-1 9 -5 106.49 16.4
-1 9 -5 132.49 10.8
1 -9 5 124.99 14.6
1 -9 5 132.59 12.4
-2 9 -5 -0.1 4.1
-2 9 -5 -10 7
-2 9 -5 -4.9 5.6
2 -9 5 -2.8 5.7
2 -9 5 -1.9 5.2
-3 9 -5 16.5 6.7
-3 9 -5 14.3 3.9
-3 9 -5 16.3 5.1
-3 9 -5 17 7.6
3 -9 5 5.7 5.4
3 -9 5 10 6.5
-4 9 -5 53.89 11.2
-4 9 -5 28.6 8.7
4 -9 5 22.7 6.5
4 -9 5 33.1 10.3
-5 9 -5 8.9 7.4
-5 9 -5 5.2 7.6
5 -9 5 3.9 6.3
5 -9 5 2 6
-6 9 -5 193.98 18.6
-6 9 -5 171.88 19.8
6 -9 5 195.28 17.1
6 -9 5 191.48 18.5
10 8 -5 16.4 7.6
10 8 -5 19.2 8
10 8 -5 9.7 6.7
-10 -8 5 16.5 7.1
9 8 -5 -2 8
9 8 -5 8.4 6.8
9 8 -5 5.2 7
-9 -8 5 2.8 5.6
8 8 -5 19.3 6.6
8 8 -5 10.7 11.4
8 8 -5 18.6 6
8 8 -5 20 7.3
8 8 -5 19.9 5.9
-8 -8 5 13.2 5.2
7 8 -5 108.49 12.6
7 8 -5 115.29 13
7 8 -5 106.69 13
7 8 -5 101.79 12.2
7 8 -5 104.09 9.7
-7 -8 5 88.89 10.4
6 8 -5 33.7 8.7
6 8 -5 38.2 9.5
6 8 -5 26.2 6.8
6 8 -5 36.8 7.1
6 8 -5 26.5 6.1
5 8 -5 56.99 9.3
5 8 -5 64.79 10.1
5 8 -5 68.29 8.8
5 8 -5 63.89 9.8
5 8 -5 49.2 8.9
4 8 -5 7.4 4
4 8 -5 16.1 7.9
4 8 -5 9.7 5.2
4 8 -5 8.1 4.8
4 8 -5 3.5 5.2
4 8 -5 12.4 4.8
4 8 -5 2.6 5.1
4 8 -5 9.2 5.7
4 8 -5 3.6 5.4
-4 -8 5 4.1 5
3 8 -5 156.58 13.1
3 8 -5 123.39 13.3
3 8 -5 129.89 13.4
3 8 -5 153.78 14.2
3 8 -5 146.99 14.5
3 8 -5 184.38 13.8
3 8 -5 159.78 14
3 8 -5 163.68 13.9
-3 -8 5 157.48 13.7
2 8 -5 178.68 15.4
2 8 -5 183.98 14.5
2 8 -5 166.88 16
2 8 -5 162.88 14.4
2 8 -5 179.58 14.9
2 8 -5 184.78 14.5
2 8 -5 146.19 15.3
2 8 -5 173.28 14.1
-2 -8 5 165.88 14.4
1 8 -5 13.5 5.4
1 8 -5 12.7 5.7
1 8 -5 21.5 6.2
1 8 -5 16.4 4.9
1 8 -5 15.4 4.9
1 8 -5 16.8 6.2
1 8 -5 12.8 5.9
-1 -8 5 14.9 5.4
-1 -8 5 17 5.1
0 8 -5 164.18 14.4
0 8 -5 151.68 13
0 8 -5 118.09 14.3
0 8 -5 151.78 13
0 8 -5 154.38 12.9
0 8 -5 145.19 12.2
0 8 -5 141.99 14.6
0 -8 5 148.19 12.8
0 -8 5 140.99 13.6
-1 8 -5 18.2 5
-1 8 -5 7.3 6
-1 8 -5 12.3 5.2
-1 8 -5 13.3 6.9
-1 8 -5 11.9 4.2
-1 8 -5 12.6 5.1
1 -8 5 11.9 5.1
1 -8 5 7.1 5.2
-2 8 -5 129.69 14
-2 8 -5 106.49 11.6
-2 8 -5 145.29 11.5
-2 8 -5 132.49 13
2 -8 5 130.69 11.9
2 -8 5 110.09 12.5
-3 8 -5 9.5 5
-3 8 -5 0.3 2.8
-3 8 -5 0.2 5.1
-3 8 -5 -5 5.5
-3 8 -5 2.5 2.9
3 -8 5 -0.8 5.5
3 -8 5 1.8 5.3
3 -8 5 2.9 4.4
-4 8 -5 3.7 5.8
-4 8 -5 -0.6 5.9
-4 8 -5 4 6.6
4 -8 5 7.6 6
4 -8 5 6.2 4.7
-5 8 -5 30.6 10.3
-5 8 -5 41.5 11
-5 8 -5 29.7 8.6
5 -8 5 47.3 8.1
5 -8 5 40.6 9.8
-6 8 -5 17.7 8.1
-6 8 -5 5.2 7.9
6 -8 5 15.1 5.8
6 -8 5 6.7 6.3
-7 8 -5 49.3 12.1
-7 8 -5 77.49 14.2
7 -8 5 51.39 11.6
7 -8 5 68.89 10.5
-8 8 -5 4.1 7.8
-8 8 -5 8.3 8.2
8 -8 5 -2.3 5.8
8 -8 5 -1 6.6
11 7 -5 85.29 12.2
11 7 -5 68.99 13.3
11 7 -5 56.59 11.7
-11 -7 5 37.3 14.7
10 7 -5 37.4 10
10 7 -5 40.7 11.3
10 7 -5 36.8 11.4
-10 -7 5 43 10.1
9 7 -5 29.8 13.7
9 7 -5 60.79 10.3
-9 -7 5 58.69 9.5
8 7 -5 57.49 10.8
8 7 -5 46.7 10.1
8 7 -5 40.4 10
-8 -7 5 61.69 8.7
7 7 -5 13.1 5.6
7 7 -5 12.9 5.7
7 7 -5 1.8 3.8
7 7 -5 8.6 6.2
7 7 -5 19.2 5.8
-7 -7 5 20.3 6.3
6 7 -5 194.38 16.5
6 7 -5 173.98 16.7
6 7 -5 190.78 16.2
6 7 -5 188.78 16
6 7 -5 199.28 15.2
6 7 -5 197.78 14.8
-6 -7 5 193.28 15.2
5 7 -5 49.99 9.1
5 7 -5 72.19 7.8
5 7 -5 66.19 9.5
5 7 -5 80.69 9.5
5 7 -5 55.49 9.6
4 7 -5 96.09 9.6
4 7 -5 64.79 9.1
4 7 -5 72.09 9.2
4 7 -5 72.09 9.8
4 7 -5 65.49 9.4
4 7 -5 77.99 9.5
4 7 -5 94.09 9.1
4 7 -5 78.19 9.8
3 7 -5 110.69 11.1
3 7 -5 81.69 10.2
3 7 -5 94.19 10.1
3 7 -5 111.59 10.3
3 7 -5 101.69 10.7
3 7 -5 104.89 9.5
3 7 -5 84.49 9.8
3 7 -5 88.79 10
-3 -7 5 86.59 10.2
2 7 -5 2 3.9
2 7 -5 4 4
2 7 -5 2.1 3.5
2 7 -5 0.9 4.3
2 7 -5 -1.8 4.5
2 7 -5 6.5 4.2
2 7 -5 2.6 4.1
2 7 -5 -4.9 4.3
-2 -7 5 3.6 3.8
1 7 -5 89.79 11.2
1 7 -5 106.89 10.1
1 7 -5 96.39 10.2
1 7 -5 92.19 10.7
1 7 -5 107.59 9.9
1 7 -5 104.89 11
1 7 -5 116.19 10.2
-1 -7 5 114.89 10.3
0 7 -5 -0.3 3.7
0 7 -5 -6.1 4.4
0 7 -5 0.5 4.8
0 7 -5 -4.6 3.8
0 7 -5 -6.1 4.5
0 7 -5 -0.8 3.9
0 7 -5 0.9 3.7
0 -7 5 -5.2 3.6
0 -7 5 2.1 4
-1 7 -5 184.78 12.7
-1 7 -5 152.68 14.4
-1 7 -5 177.48 14.3
-1 7 -5 172.78 14.9
-1 7 -5 155.48 14.9
-1 7 -5 146.59 13.3
1 -7 5 156.68 13.2
1 -7 5 159.38 13.8
-2 7 -5 20.3 6.1
-2 7 -5 12.2 6.2
-2 7 -5 16.9 4.9
-2 7 -5 16.9 5.2
-2 7 -5 20.9 6.3
-2 7 -5 13.6 5.5
2 -7 5 17.1 4.8
2 -7 5 13.9 5.5
-3 7 -5 119.79 11.9
-3 7 -5 102.39 12.4
-3 7 -5 105.19 10.4
-3 7 -5 107.29 9.4
-3 7 -5 104.29 8.3
3 -7 5 115.99 10.3
3 -7 5 119.49 11.8
3 -7 5 99.29 11.5
-4 7 -5 10.9 5.9
-4 7 -5 -3 4.7
-4 7 -5 7.6 5.5
4 -7 5 12.6 4.4
4 -7 5 7.5 5.2
4 -7 5 15.3 5.8
-5 7 -5 30.1 7.6
-5 7 -5 22.2 7.1
5 -7 5 35.3 9.7
5 -7 5 40.4 7.1
-6 7 -5 167.18 16.3
-6 7 -5 122.39 14.2
-6 7 -5 140.39 15.5
6 -7 5 162.88 14.7
6 -7 5 145.89 12.9
-7 7 -5 10.2 7.3
-7 7 -5 5.6 7.2
-7 7 -5 13.4 11
7 -7 5 7.1 6.3
7 -7 5 -3 4.8
-8 7 -5 28.6 8.7
-8 7 -5 24.1 9.1
8 -7 5 47.3 9.5
8 -7 5 27.2 7.6
-9 7 -5 26.2 9.4
-9 7 -5 13.2 8.8
9 -7 5 21.2 7.8
9 -7 5 19.1 7.8
11 6 -5 22.3 8.1
11 6 -5 21.6 7.5
11 6 -5 12.9 7.5
-11 -6 5 22.3 7.9
10 6 -5 66.79 11.9
10 6 -5 77.49 11.7
10 6 -5 90.79 13.8
-10 -6 5 71.19 11.5
9 6 -5 64.39 11
9 6 -5 41.3 10.3
9 6 -5 55.39 11.2
-9 -6 5 74.39 10.5
8 6 -5 7.4 5.6
8 6 -5 8.5 5.7
8 6 -5 6.3 6.1
-8 -6 5 12.9 6.4
-8 -6 5 6.1 4.7
7 6 -5 81.99 10.9
7 6 -5 94.69 10.9
7 6 -5 86.59 8.2
7 6 -5 89.59 8.5
7 6 -5 86.59 10.7
-7 -6 5 92.79 9.9
6 6 -5 40.1 8.5
6 6 -5 49.2 8.4
6 6 -5 34.2 8.5
6 6 -5 60.29 7.4
6 6 -5 38 8.4
6 6 -5 53.19 6.7
6 6 -5 62.89 9.3
-6 -6 5 60.69 7.9
5 6 -5 443.56 30.7
5 6 -5 436.66 29.5
5 6 -5 374.56 30.4
5 6 -5 455.65 30.6
5 6 -5 439.96 30.5
5 6 -5 391.06 30.1
5 6 -5 452.95 30.7
5 6 -5 453.65 29.8
-5 -6 5 469.55 30.1
4 6 -5 128.29 11.7
4 6 -5 141.99 11.1
4 6 -5 125.99 12
4 6 -5 135.69 11.2
4 6 -5 127.69 12.1
4 6 -5 116.29 11.7
4 6 -5 114.59 11.3
4 6 -5 138.99 11.7
-4 -6 5 113.19 10.5
3 6 -5 236.88 18.3
3 6 -5 243.28 18.4
3 6 -5 247.98 18.3
3 6 -5 250.07 18.6
3 6 -5 241.18 18.4
3 6 -5 254.47 18.3
3 6 -5 259.27 18.2
3 6 -5 219.28 17.9
2 6 -5 273.87 20
2 6 -5 267.57 19.8
2 6 -5 283.37 20.1
2 6 -5 270.47 20.2
2 6 -5 244.48 19.8
2 6 -5 269.27 19.6
2 6 -5 301.37 20.1
2 6 -5 281.07 20.4
1 6 -5 47.3 8.1
1 6 -5 58.59 7.7
1 6 -5 64.49 7.5
1 6 -5 52.99 7.2
1 6 -5 66.99 7.9
-1 -6 5 54.49 7.1
0 6 -5 381.16 26.4
0 6 -5 386.36 25.8
0 6 -5 382.66 25.3
0 6 -5 349.37 26.3
0 6 -5 379.36 26.5
0 6 -5 366.46 25.5
0 6 -5 375.26 26
0 -6 5 346.27 25.4
0 -6 5 354.36 26
-1 6 -5 131.69 10.3
-1 6 -5 113.89 11.7
-1 6 -5 141.59 11.3
-1 6 -5 125.69 11.9
-1 6 -5 114.89 10.4
-1 6 -5 119.39 11.9
1 -6 5 115.29 10.3
1 -6 5 128.29 11.4
-2 6 -5 75.29 10
-2 6 -5 97.09 7.4
-2 6 -5 83.99 8.5
-2 6 -5 85.59 9.2
-2 6 -5 77.89 9.7
-2 6 -5 73.89 10.1
2 -6 5 81.69 9.3
2 -6 5 85.29 9.3
2 -6 5 83.29 8.4
-3 6 -5 3.2 5.1
-3 6 -5 14.4 4.9
-3 6 -5 6.8 4.8
-3 6 -5 16 5.5
-3 6 -5 24.2 5.8
-3 6 -5 9.7 2.7
-3 6 -5 14.8 3.1
3 -6 5 12.9 4.9
3 -6 5 12.9 4.6
3 -6 5 11.2 4
-4 6 -5 11.1 5.5
-4 6 -5 7.5 5.6
-4 6 -5 12.4 5.3
-4 6 -5 15.8 5.8
-4 6 -5 14.8 4.7
4 -6 5 21.4 5.6
4 -6 5 11.7 4.1
4 -6 5 14.2 5.1
-5 6 -5 17.4 4.8
-5 6 -5 12 5.6
-5 6 -5 10.6 5.9
5 -6 5 6.4 5.4
5 -6 5 12.5 5.2
5 -6 5 5.2 4
-6 6 -5 82.69 9.8
-6 6 -5 99.79 12.1
-6 6 -5 61.79 11.3
6 -6 5 82.49 11.3
6 -6 5 84.19 8.9
-7 6 -5 141.69 16.1
-7 6 -5 162.78 13.9
7 -6 5 159.18 15.2
7 -6 5 141.59 12.7
-8 6 -5 13.7 7.4
-8 6 -5 38.5 11.5
-8 6 -5 21.2 8.1
8 -6 5 33.2 7.1
8 -6 5 24.2 7
-9 6 -5 39.7 11.9
-9 6 -5 28.2 8.4
9 -6 5 29 7.8
9 -6 5 29.7 8.2
-10 6 -5 11.2 8.3
-10 6 -5 5.2 8
10 -6 5 6 9.7
10 -6 5 18 7.4
12 5 -5 7.9 7.7
12 5 -5 -6 6.3
12 5 -5 -1.2 6.7
-12 -5 5 -10.2 6.5
11 5 -5 39.9 11.5
11 5 -5 28.7 9.7
11 5 -5 21.1 7.7
-11 -5 5 42.5 10.5
10 5 -5 161.08 16.6
10 5 -5 182.38 16.5
10 5 -5 160.08 16
-10 -5 5 142.19 15.4
9 5 -5 170.98 18
9 5 -5 211.98 17.6
9 5 -5 211.88 17.5
9 5 -5 190.68 17.6
-9 -5 5 207.38 17
8 5 -5 45.8 5.9
8 5 -5 66.79 9.1
8 5 -5 50.59 8.8
8 5 -5 40.3 8.5
8 5 -5 47.8 9.2
-8 -5 5 40 9.4
-8 -5 5 60.39 8.8
7 5 -5 7.7 5.8
7 5 -5 13.8 5.6
7 5 -5 8.6 4.8
7 5 -5 5.3 3.4
7 5 -5 9.1 5.2
7 5 -5 0.5 7.3
7 5 -5 11.3 5.1
-7 -5 5 5.7 4.9
6 5 -5 78.99 9.3
6 5 -5 49.1 8.7
6 5 -5 62.29 8.7
6 5 -5 61.79 7.3
6 5 -5 51.29 9.4
6 5 -5 79.19 9.5
-6 -5 5 78.49 8.5
-6 -5 5 74.49 9
5 5 -5 78.59 9.8
5 5 -5 82.29 8.2
5 5 -5 109.79 9.6
5 5 -5 96.99 9
5 5 -5 88.69 9.3
5 5 -5 67.59 10.1
5 5 -5 83.49 10.1
-5 -5 5 100.29 9.1
4 5 -5 65.89 7.8
4 5 -5 84.69 9
4 5 -5 60.19 8.4
4 5 -5 68.89 7.7
4 5 -5 68.19 8.5
4 5 -5 48.8 8.8
4 5 -5 60.49 7
4 5 -5 50.39 7.4
-4 -5 5 72.89 7.2
3 5 -5 129.79 11.2
-3 -5 5 135.49 11
2 5 -5 303.57 20.3
2 5 -5 264.57 20
2 5 -5 286.37 19.8
2 5 -5 254.17 19.8
2 5 -5 283.27 20.1
2 5 -5 284.67 19.7
2 5 -5 276.07 20
2 5 -5 275.47 20.2
1 5 -5 165.68 13.3
1 5 -5 155.38 12.8
1 5 -5 157.98 12.4
1 5 -5 165.08 13
1 5 -5 163.48 12.5
1 5 -5 150.68 12.4
1 5 -5 166.68 13.2
0 5 -5 344.37 23.8
0 5 -5 313.47 23.7
0 5 -5 331.67 24.2
0 5 -5 354.66 24.1
0 5 -5 334.07 23.2
0 5 -5 379.36 24.4
0 5 -5 334.87 23.5
0 -5 5 341.27 23.8
0 -5 5 329.97 23.3
-1 5 -5 201.18 16.2
-1 5 -5 234.18 15.2
-1 5 -5 237.48 16.9
-1 5 -5 213.48 16.2
-1 5 -5 220.98 16.7
-1 5 -5 227.78 15.7
1 -5 5 182.98 16
1 -5 5 196.98 15.4
-2 5 -5 120.69 11.9
-2 5 -5 143.39 10
-2 5 -5 118.89 11.8
-2 5 -5 119.59 10.1
-2 5 -5 127.09 11.9
-2 5 -5 144.99 11
-2 5 -5 135.39 11.6
2 -5 5 143.79 11.8
2 -5 5 163.38 12.1
2 -5 5 150.08 10.9
-3 5 -5 402.16 27.7
-3 5 -5 447.36 28.9
-3 5 -5 424.86 27.7
-3 5 -5 407.86 30
-3 5 -5 425.46 30
-3 5 -5 458.15 30
-3 5 -5 421.26 29.9
3 -5 5 458.25 28.9
3 -5 5 389.46 29.5
3 -5 5 435.06 29.7
-4 5 -5 147.39 12.1
-4 5 -5 141.99 13.3
-4 5 -5 137.29 12.8
-4 5 -5 137.69 13.2
-4 5 -5 159.48 13.4
4 -5 5 159.78 11.6
4 -5 5 152.48 13.1
4 -5 5 144.39 12.9
-5 5 -5 151.68 14.8
-5 5 -5 187.98 14
-5 5 -5 169.48 15.6
-5 5 -5 184.68 15.7
-5 5 -5 162.18 15.9
5 -5 5 183.08 13.5
5 -5 5 196.88 15.5
5 -5 5 177.78 15.1
-6 5 -5 108.79 11.8
-6 5 -5 75.69 11.9
-6 5 -5 98.09 10.1
6 -5 5 82.49 11.8
6 -5 5 103.39 11.6
6 -5 5 124.99 9.6
-7 5 -5 63.59 11.5
-7 5 -5 68.69 10.9
-7 5 -5 67.19 9.1
7 -5 5 78.19 10.3
7 -5 5 81.99 8.1
-8 5 -5 14.7 8.6
-8 5 -5 7.5 7
-8 5 -5 8.8 5.7
8 -5 5 11.5 4.3
8 -5 5 16 6.1
-9 5 -5 12.6 7.5
-9 5 -5 12.4 7
-9 5 -5 11.5 7.9
9 -5 5 18.2 6.9
9 -5 5 25 6.6
-10 5 -5 6.1 7.4
-10 5 -5 1.1 7.4
10 -5 5 1.5 6.5
10 -5 5 0.7 5.3
12 4 -5 36.1 11.6
12 4 -5 20.8 7.8
12 4 -5 12.8 7.5
-12 -4 5 19.4 7.3
11 4 -5 19.1 7.2
11 4 -5 20.9 6.9
11 4 -5 25.7 7.8
-11 -4 5 16.5 7.3
10 4 -5 211.28 17.8
10 4 -5 185.28 17.2
10 4 -5 184.48 17.5
-10 -4 5 174.18 17.6
9 4 -5 262.97 19.4
9 4 -5 221.78 18.9
9 4 -5 255.57 19.6
-9 -4 5 194.38 18.6
-9 -4 5 221.58 19.4
8 4 -5 57.69 8.8
8 4 -5 49.6 9.4
8 4 -5 65.49 9.5
8 4 -5 65.69 6.6
8 4 -5 63.19 10.2
-8 -4 5 70.79 9
-8 -4 5 68.09 9.5
7 4 -5 199.78 16
7 4 -5 191.48 14.5
7 4 -5 180.88 16.8
7 4 -5 188.18 16.8
7 4 -5 195.48 16.3
7 4 -5 231.38 16.8
-7 -4 5 220.08 16.4
-7 -4 5 209.78 14.4
-7 -4 5 199.58 16.1
6 4 -5 20 6.4
6 4 -5 15 4.9
6 4 -5 9.7 3.6
6 4 -5 18.1 5.8
6 4 -5 11.5 4.3
6 4 -5 12 4.6
-6 -4 5 25.2 5.6
-6 -4 5 22.7 4.1
-6 -4 5 21.6 6.7
5 4 -5 121.69 10.7
5 4 -5 119.79 10.1
5 4 -5 105.59 11
5 4 -5 129.19 11.2
5 4 -5 117.69 11.1
5 4 -5 113.19 11.2
-5 -4 5 137.89 11.2
-5 -4 5 117.39 9.5
-5 -4 5 132.69 10.6
4 4 -5 184.48 14.7
4 4 -5 218.18 15.3
4 4 -5 183.88 14
4 4 -5 175.98 14.4
4 4 -5 197.88 15
4 4 -5 185.78 14.3
-4 -4 5 193.78 14.4
3 4 -5 590.74 41.2
3 4 -5 663.33 41.5
3 4 -5 607.04 41.3
3 4 -5 647.84 41.7
3 4 -5 551.34 41
3 4 -5 623.14 41.7
3 4 -5 637.74 41.4
-3 -4 5 651.23 41.3
2 4 -5 372.46 25.6
2 4 -5 393.76 25.7
2 4 -5 351.26 25.3
2 4 -5 365.16 25.2
2 4 -5 377.56 25.6
2 4 -5 382.86 25.5
2 4 -5 352.96 25.3
1 4 -5 62.19 7.6
1 4 -5 80.09 7
1 4 -5 64.29 6.7
1 4 -5 60.19 7.2
1 4 -5 71.69 7.2
1 4 -5 64.19 7.3
1 4 -5 64.29 7.3
0 4 -5 14.4 3.7
0 4 -5 14.8 4.6
0 4 -5 19.3 4.5
0 4 -5 15.5 4.9
0 4 -5 12.2 3.7
0 4 -5 11.3 3.9
0 4 -5 15.3 4.4
0 4 -5 11.8 3.9
0 -4 5 16 4.3
0 -4 5 6.8 3
-1 4 -5 129.09 11.1
-1 4 -5 138.09 11.2
-1 4 -5 120.29 10.6
-1 4 -5 133.79 9.7
-1 4 -5 133.09 10.6
-1 4 -5 117.19 10
-1 4 -5 124.09 9.5
1 -4 5 118.99 9.6
1 -4 5 116.39 10.2
-2 4 -5 67.69 8.1
-2 4 -5 63.09 6.8
-2 4 -5 75.39 6.5
-2 4 -5 80.89 8.2
-2 4 -5 78.29 6.1
-2 4 -5 69.39 8
-2 4 -5 85.89 8.8
2 -4 5 83.69 7.8
2 -4 5 73.79 7.6
2 -4 5 67.39 6.6
-3 4 -5 526.55 36
-3 4 -5 557.14 36.5
-3 4 -5 536.75 36.1
-3 4 -5 479.95 34.1
-3 4 -5 498.65 35.8
3 -4 5 579.14 36.2
3 -4 5 544.95 35
3 -4 5 527.65 35.9
-4 4 -5 74.99 8.3
-4 4 -5 78.49 8.5
-4 4 -5 80.39 8.9
-4 4 -5 59.39 9
-4 4 -5 68.89 7.1
4 -4 5 82.59 8.2
4 -4 5 82.89 8.3
4 -4 5 70.49 6.7
-5 4 -5 159.48 14.8
-5 4 -5 187.98 15.2
-5 4 -5 161.98 14.6
-5 4 -5 194.18 13.8
-5 4 -5 190.68 14.7
5 -4 5 180.58 13
5 -4 5 159.08 14.4
5 -4 5 180.98 14.5
-6 4 -5 276.87 19.2
-6 4 -5 271.67 21.1
-6 4 -5 234.58 20.8
-6 4 -5 265.87 21.1
-6 4 -5 254.77 20.3
6 -4 5 279.17 18.8
6 -4 5 255.37 20.7
6 -4 5 291.57 20.6
-7 4 -5 283.67 25.7
-7 4 -5 345.07 26.1
-7 4 -5 380.56 24.6
-7 4 -5 322.97 26
7 -4 5 349.37 25.5
7 -4 5 375.06 24
-8 4 -5 0.1 5.1
-8 4 -5 0.8 5.7
-8 4 -5 13.8 6.4
8 -4 5 6.3 5.2
8 -4 5 10.1 3.9
-9 4 -5 141.79 13.3
-9 4 -5 150.58 15.5
-9 4 -5 130.59 16.5
9 -4 5 131.99 14
9 -4 5 141.89 12.1
-10 4 -5 23.5 8.1
-10 4 -5 20.3 8.5
-10 4 -5 42.7 10.9
10 -4 5 30.2 9.3
10 -4 5 38.2 7.9
-11 4 -5 -6.1 7.4
-11 4 -5 -0.9 7.2
11 -4 5 14 5.7
11 -4 5 -7.1 6.2
12 3 -5 -2.8 6.3
12 3 -5 -8.5 7.2
12 3 -5 -5.8 6.1
-12 -3 5 8 7.4
11 3 -5 35.8 9.4
11 3 -5 23 7.1
11 3 -5 38.3 12
-11 -3 5 28 7.8
10 3 -5 199.48 19.5
10 3 -5 236.08 19.1
10 3 -5 239.18 18.9
10 3 -5 206.18 15.7
-10 -3 5 223.98 15.6
-10 -3 5 205.18 19.1
9 3 -5 84.39 11.5
9 3 -5 108.49 12.3
9 3 -5 121.89 12.5
-9 -3 5 116.79 12.5
-9 -3 5 107.69 9.3
-9 -3 5 119.69 13
8 3 -5 97.09 9.2
8 3 -5 84.49 12.1
8 3 -5 125.29 11.7
8 3 -5 108.99 11.9
8 3 -5 121.19 11.5
-8 -3 5 121.29 11.6
-8 -3 5 111.99 9.1
-8 -3 5 117.79 11
7 3 -5 21 6
7 3 -5 17.5 5.2
7 3 -5 21.5 6.9
7 3 -5 19 5.1
7 3 -5 19.1 5.8
7 3 -5 21.3 6.2
-7 -3 5 15.6 4.8
-7 -3 5 22.4 6.4
-7 -3 5 24.6 4.6
-7 -3 5 22.8 7
6 3 -5 363.66 28.5
6 3 -5 418.06 29.4
6 3 -5 417.96 28.3
6 3 -5 452.55 27.7
6 3 -5 386.76 28.8
6 3 -5 431.76 29.3
-6 -3 5 448.56 28.4
-6 -3 5 400.66 27.4
-6 -3 5 396.96 28.8
-6 -3 5 398.16 28.7
5 3 -5 104.99 9.5
5 3 -5 119.59 10.4
5 3 -5 100.79 9.5
5 3 -5 101.99 9.3
5 3 -5 102.79 10.1
5 3 -5 100.69 8.7
-5 -3 5 95.69 9.5
-5 -3 5 95.29 8.5
-5 -3 5 122.99 9.8
-5 -3 5 108.69 9.5
4 3 -5 66.79 6.8
4 3 -5 70.59 8.2
4 3 -5 68.29 7.9
4 3 -5 73.09 6.9
4 3 -5 60.19 7.1
4 3 -5 66.19 7.5
-4 -3 5 58.79 6.4
-4 -3 5 88.09 7.6
-4 -3 5 63.59 7
3 3 -5 976.8 60.09
3 3 -5 936.81 60.09
3 3 -5 845.32 60.29
3 3 -5 834.42 60.39
3 3 -5 967.9 60.39
3 3 -5 1003.2 60.89
3 3 -5 951.1 60.79
-3 -3 5 945.41 60.49
-3 -3 5 875.71 59.99
2 3 -5 5.4 2.9
2 3 -5 19.5 4.8
2 3 -5 7.5 3.1
2 3 -5 6.7 3.3
2 3 -5 14.5 4.4
2 3 -5 11.5 3.7
2 3 -5 7 2.9
2 3 -5 6.4 3.1
-2 -3 5 6.4 2.9
-2 -3 5 11 3.2
1 3 -5 458.15 32.4
1 3 -5 530.05 32.8
1 3 -5 491.35 32.7
1 3 -5 528.45 33.5
1 3 -5 517.75 32.6
1 3 -5 445.66 33.2
-1 -3 5 469.15 32.8
0 3 -5 2.7 2.6
0 3 -5 -4.5 2.2
0 3 -5 -0.7 3.1
0 3 -5 2.8 2.3
0 3 -5 -4.3 2.6
0 3 -5 1.1 2.6
0 3 -5 0.4 2.7
0 -3 5 -1.7 2.2
-1 3 -5 293.97 19.5
-1 3 -5 298.47 20.6
-1 3 -5 302.67 19.3
-1 3 -5 261.57 19.9
-1 3 -5 249.58 21
-1 3 -5 314.07 20.6
1 -3 5 280.07 19.3
1 -3 5 279.77 19.9
-2 3 -5 1122.89 70.49
-2 3 -5 1158.28 70.89
-2 3 -5 1089.09 70.49
-2 3 -5 977.9 70.59
-2 3 -5 1133.89 69.49
-2 3 -5 1151.28 69.69
-2 3 -5 1009.7 69.39
2 -3 5 1064.39 70.29
2 -3 5 1106.39 69.79
2 -3 5 1035.6 70.39
-3 3 -5 488.35 31.1
-3 3 -5 428.66 31.3
-3 3 -5 449.76 29.4
-3 3 -5 458.45 31.6
-3 3 -5 485.65 30.1
-3 3 -5 445.36 31.4
3 -3 5 442.26 30.1
3 -3 5 478.95 31
3 -3 5 433.36 31.1
-4 3 -5 241.48 19.1
-4 3 -5 255.07 18.8
-4 3 -5 246.08 19
-4 3 -5 258.47 17.8
-4 3 -5 252.37 19.1
4 -3 5 267.67 18.9
4 -3 5 261.77 17.6
4 -3 5 283.17 19.3
-5 3 -5 3.3 4.1
-5 3 -5 2.4 3.8
-5 3 -5 -1.9 3.7
-5 3 -5 -1.9 4.1
-5 3 -5 -1.7 3.8
5 -3 5 1.3 2.4
5 -3 5 10.4 4.2
5 -3 5 1.7 3.3
-6 3 -5 8.8 4.6
-6 3 -5 13.6 4.6
-6 3 -5 13.5 4.9
-6 3 -5 15.5 3.9
-6 3 -5 12.9 5
6 -3 5 13.7 3.1
6 -3 5 8.3 4.8
6 -3 5 13.8 4.4
-7 3 -5 340.07 24.5
-7 3 -5 302.97 23.8
-7 3 -5 342.57 22.6
-7 3 -5 329.47 24.1
-7 3 -5 307.17 23.9
7 -3 5 323.17 23.6
7 -3 5 297.67 23.9
7 -3 5 318.17 21.9
-8 3 -5 37.6 7.1
-8 3 -5 23.9 6.9
-8 3 -5 31.7 9.5
-8 3 -5 45.7 8
8 -3 5 30.3 5.3
8 -3 5 30.9 8.1
-9 3 -5 534.35 37
-9 3 -5 574.64 38.5
-9 3 -5 528.25 40
9 -3 5 549.65 36.4
9 -3 5 517.75 38.2
-10 3 -5 -8.8 6.3
-10 3 -5 -0.1 6.1
-10 3 -5 0.6 6.5
10 -3 5 11.5 6
10 -3 5 1.6 4.2
-11 3 -5 70.59 13.4
-11 3 -5 89.09 14.3
11 -3 5 68.29 11.7
11 -3 5 93.29 10.2
-12 3 -5 4.3 7.2
-12 3 -5 -1.4 7.2
12 -3 5 -1.9 6.2
12 -3 5 -3.2 6.1
12 2 -5 14.7 7.4
12 2 -5 22.7 7.8
12 2 -5 31.7 10.5
-12 -2 5 12.6 7.9
-12 -2 5 10.2 4.3
11 2 -5 3.7 8.8
11 2 -5 1.2 6
11 2 -5 13.9 6.7
11 2 -5 3.6 6.9
-11 -2 5 4.6 6.6
-11 -2 5 8.6 4.2
10 2 -5 90.09 11.3
10 2 -5 95.69 11.9
10 2 -5 87.69 11.4
10 2 -5 72.29 12.4
-10 -2 5 100.39 8.9
-10 -2 5 74.49 12.7
9 2 -5 826.52 54.79
9 2 -5 781.22 54.99
9 2 -5 739.93 54.79
9 2 -5 837.02 53.49
-9 -2 5 846.22 55.79
-9 -2 5 838.42 54.69
-9 -2 5 849.12 53.29
8 2 -5 18 6.2
8 2 -5 11.9 5
8 2 -5 13 5.2
8 2 -5 9.9 4
8 2 -5 18.4 5.2
8 2 -5 15.8 5.9
-8 -2 5 12.3 4.9
-8 -2 5 26.6 7.6
-8 -2 5 12.5 5.6
-8 -2 5 15.7 5
7 2 -5 294.17 23.6
7 2 -5 319.97 22
7 2 -5 322.07 23.2
7 2 -5 323.57 23.3
7 2 -5 337.17 23
7 2 -5 295.47 23.5
-7 -2 5 339.87 22.9
-7 -2 5 324.27 21.8
-7 -2 5 316.57 23.6
-7 -2 5 315.77 23.1
6 2 -5 195.78 15.6
6 2 -5 210.48 14.8
6 2 -5 162.38 15.3
6 2 -5 205.68 14
6 2 -5 175.78 14.8
6 2 -5 156.28 14.5
-6 -2 5 187.28 13.7
-6 -2 5 199.08 14.4
-6 -2 5 199.98 15.4
-6 -2 5 201.48 15.2
5 2 -5 7.9 3.7
5 2 -5 20.8 4.6
5 2 -5 22.7 5.8
5 2 -5 16.3 4.7
5 2 -5 15.6 5
5 2 -5 9.9 4.4
-5 -2 5 13.2 4.2
-5 -2 5 12.5 4.1
-5 -2 5 10.3 3.5
-5 -2 5 8 3.6
4 2 -5 368.36 25.7
4 2 -5 366.06 25.3
4 2 -5 377.36 24.7
4 2 -5 366.66 25.7
4 2 -5 372.16 24.8
4 2 -5 349.37 25.4
-4 -2 5 382.26 25.2
-4 -2 5 382.16 24.8
-4 -2 5 356.66 24.7
-4 -2 5 345.17 25.3
3 2 -5 5.3 3
3 2 -5 5.4 3.2
3 2 -5 2.9 3.2
3 2 -5 0.2 3.5
3 2 -5 6.2 2.7
3 2 -5 2.9 2.9
-3 -2 5 1.8 2.9
-3 -2 5 4.6 2.9
-3 -2 5 5.1 3.3
-3 -2 5 7 2.8
2 2 -5 1986.8 123.79
2 2 -5 1833.02 124.19
2 2 -5 1900.11 123.99
2 2 -5 2213.38 123.99
2 2 -5 1805.12 123.99
2 2 -5 1896.11 124.39
-2 -2 5 1887.11 123.99
-2 -2 5 1983.4 124.39
1 2 -5 66.19 6.1
1 2 -5 75.69 6.8
1 2 -5 58.19 6
1 2 -5 68.49 6.1
1 2 -5 66.79 6.3
1 2 -5 65.59 7.1
1 2 -5 60.59 6
1 2 -5 59.69 6.9
-1 -2 5 67.09 6.7
-1 -2 5 67.99 6.7
0 2 -5 10.6 3.4
0 2 -5 7.3 2.6
0 2 -5 10.6 3.2
0 2 -5 8.2 2.9
0 2 -5 11.4 3.2
0 2 -5 18.2 3.6
0 2 -5 9.9 2.9
0 -2 5 9 2.5
0 -2 5 11.8 3.3
-1 2 -5 3.2 2.4
-1 2 -5 0.8 2.2
-1 2 -5 0.4 1.9
-1 2 -5 2.6 2.7
-1 2 -5 3.3 3.5
-1 2 -5 6.8 3.9
-1 2 -5 4 3
1 -2 5 5.1 2.3
1 -2 5 0.4 2.3
-2 2 -5 35.7 5.2
-2 2 -5 38.4 5.7
-2 2 -5 47.9 6.2
-2 2 -5 32.1 3.9
-2 2 -5 38.8 4.2
-2 2 -5 45.9 4
2 -2 5 42.2 5.4
2 -2 5 42.5 4.3
2 -2 5 44.3 5
-3 2 -5 974.9 63.59
-3 2 -5 992 63.49
-3 2 -5 960 62.19
-3 2 -5 919.91 61.89
-3 2 -5 979.6 63.09
-3 2 -5 960.9 61.89
-3 2 -5 944.71 63.29
3 -2 5 943.51 62.99
3 -2 5 978.6 62.19
3 -2 5 1053.79 63.49
-4 2 -5 105.59 10.1
-4 2 -5 107.49 9.5
-4 2 -5 109.19 9.7
-4 2 -5 89.19 9.4
-4 2 -5 100.29 7.9
4 -2 5 108.89 9.6
4 -2 5 109.79 8
4 -2 5 101.39 9.2
-5 2 -5 351.06 25.1
-5 2 -5 379.56 25.6
-5 2 -5 362.86 25.1
-5 2 -5 341.57 23.8
-5 2 -5 361.26 25.3
5 -2 5 350.96 25.1
5 -2 5 356.06 24.8
5 -2 5 349.37 23.7
-6 2 -5 93.79 9.4
-6 2 -5 65.09 9.3
-6 2 -5 91.59 9.4
-6 2 -5 98.59 9.9
-6 2 -5 101.69 8.1
6 -2 5 82.89 7.2
6 -2 5 89.59 9
6 -2 5 81.69 9.2
-7 2 -5 24.1 6.7
-7 2 -5 19.7 5.4
-7 2 -5 7.7 5
-7 2 -5 38.3 7.9
-7 2 -5 14.5 5
7 -2 5 16.6 4.9
7 -2 5 16.3 4.8
7 -2 5 22.2 4.4
-8 2 -5 25.7 6.9
-8 2 -5 44.7 8.7
-8 2 -5 47.7 8.9
-8 2 -5 44.4 8.7
-8 2 -5 39.7 8.1
8 -2 5 41.2 5.6
8 -2 5 40.3 7.5
-9 2 -5 10.1 6
-9 2 -5 4.4 5.2
-9 2 -5 5 4.8
-9 2 -5 6.2 6.6
9 -2 5 15.2 4
9 -2 5 2.9 5.2
-10 2 -5 179.48 16.1
-10 2 -5 144.29 17.4
-10 2 -5 167.58 14.8
10 -2 5 187.98 13.9
10 -2 5 180.68 16.3
-11 2 -5 15.2 7.2
-11 2 -5 25.1 7.1
-11 2 -5 15.6 7.1
11 -2 5 15.3 6.7
11 -2 5 23.7 5.5
-12 2 -5 3.4 7.5
-12 2 -5 7.2 7
12 -2 5 4.6 6.3
12 -2 5 -2.7 5.4
12 1 -5 17.4 8
12 1 -5 28 8.1
12 1 -5 30 10
-12 -1 5 8.3 7.7
-12 -1 5 30.7 6.8
11 1 -5 78.99 11.9
11 1 -5 116.29 13.4
11 1 -5 91.09 13.6
11 1 -5 82.89 12.5
-11 -1 5 107.29 9.9
-11 -1 5 103.99 13.6
10 1 -5 179.88 15
10 1 -5 145.39 13.3
10 1 -5 163.78 14.8
10 1 -5 132.99 14.9
-10 -1 5 146.79 12.2
-10 -1 5 137.29 18.9
9 1 -5 76.49 9.5
9 1 -5 72.19 9.9
-9 -1 5 70.09 9.5
-9 -1 5 83.69 11.6
8 1 -5 45.2 10.4
8 1 -5 63.19 8.8
8 1 -5 49.9 7.5
8 1 -5 51.29 8.2
8 1 -5 36.7 7.4
8 1 -5 55.19 9.7
-8 -1 5 67.99 9.8
-8 -1 5 65.09 9.1
-8 -1 5 56.89 6.8
7 1 -5 285.87 20.4
7 1 -5 271.77 21.3
7 1 -5 308.87 20
7 1 -5 266.57 20.6
7 1 -5 280.27 20.7
7 1 -5 271.27 21.7
-7 -1 5 279.17 19.5
-7 -1 5 270.17 20.6
-7 -1 5 262.87 19.9
-7 -1 5 287.07 21.5
6 1 -5 403.46 27
6 1 -5 384.36 28.2
6 1 -5 367.96 27.8
6 1 -5 385.86 27.4
6 1 -5 414.46 26.8
6 1 -5 386.66 27.5
-6 -1 5 386.76 27.3
-6 -1 5 398.96 26.9
-6 -1 5 392.56 28.1
-6 -1 5 408.16 26.6
5 1 -5 1081.19 72.39
5 1 -5 1050.79 71.69
5 1 -5 1102.09 72.29
5 1 -5 1182.68 71.79
5 1 -5 1131.09 72.79
5 1 -5 1193.48 72.79
-5 -1 5 1025 71.99
-5 -1 5 1157.68 71.69
-5 -1 5 1056.89 72.59
-5 -1 5 1119.39 72.19
4 1 -5 85.09 8.1
4 1 -5 81.79 8
4 1 -5 75.19 8.5
4 1 -5 90.09 9
4 1 -5 93.79 7.7
4 1 -5 77.79 7.4
-4 -1 5 85.29 7.4
-4 -1 5 100.19 8.5
-4 -1 5 92.69 8.5
-4 -1 5 84.59 7.7
3 1 -5 2973.1 194.18
3 1 -5 2665.13 194.28
3 1 -5 2980.5 194.88
3 1 -5 3097.19 194.88
3 1 -5 3010.8 194.08
3 1 -5 3126.39 194.78
-3 -1 5 3188.58 194.48
-3 -1 5 2960.4 194.28
-3 -1 5 3268.97 194.08
-3 -1 5 3218.18 194.98
1 1 -5 1380.36 86.59
1 1 -5 1446.96 87.49
1 1 -5 1489.95 86.69
1 1 -5 1331.47 87.09
1 1 -5 1362.56 87.19
1 1 -5 1278.37 86.79
-1 -1 5 1280.67 87.09
-1 -1 5 1365.66 87.29
-1 -1 5 1267.27 86.69
0 1 -5 36.8 4.4
0 1 -5 38.6 3.9
0 1 -5 47.3 4.2
0 1 -5 39.9 5.3
0 1 -5 51.19 5.1
0 1 -5 44.1 4
0 -1 5 43.2 5.3
0 -1 5 43 4.5
0 -1 5 42.7 4.1
0 -1 5 40.1 4.8
-1 1 -5 257.27 17.5
-1 1 -5 263.17 16.5
-1 1 -5 242.38 16.5
-1 1 -5 269.87 17.7
-1 1 -5 227.38 16.9
-1 1 -5 241.28 17.4
-1 1 -5 253.07 16.9
1 -1 5 274.17 17
1 -1 5 246.58 16.9
1 -1 5 237.68 17.6
-2 1 -5 716.83 44.9
-2 1 -5 663.73 44.6
-2 1 -5 709.13 43.5
-2 1 -5 680.23 44.2
-2 1 -5 673.13 43.8
2 -1 5 721.43 44.3
2 -1 5 661.93 44.5
2 -1 5 665.93 44.7
2 -1 5 641.24 43.5
2 -1 5 668.33 43.8
-3 1 -5 59.39 6.8
-3 1 -5 65.79 6.4
-3 1 -5 62.99 4.8
-3 1 -5 53.39 4.6
-3 1 -5 61.79 7
3 -1 5 62.99 6.7
3 -1 5 64.89 6.2
3 -1 5 58.49 4.7
3 -1 5 65.59 4.8
-4 1 -5 18.3 5.2
-4 1 -5 18.7 5.2
-4 1 -5 24.4 5.3
-4 1 -5 20.8 5.1
-4 1 -5 15.1 3.2
4 -1 5 18 5
4 -1 5 18.1 2.8
4 -1 5 10.2 3.3
-5 1 -5 39.3 6.1
-5 1 -5 36.3 6.1
-5 1 -5 37 4.4
-5 1 -5 34.4 6.4
-5 1 -5 28.6 5.9
5 -1 5 43.7 6.4
5 -1 5 30.7 5.9
5 -1 5 31.3 5.4
-6 1 -5 216.58 15.4
-6 1 -5 186.58 13.7
-6 1 -5 189.78 15.4
-6 1 -5 197.38 15.2
-6 1 -5 208.08 15.2
6 -1 5 193.38 14.9
6 -1 5 185.28 15.7
6 -1 5 181.58 13.4
-7 1 -5 109.79 10.4
-7 1 -5 108.29 11.3
-7 1 -5 90.19 11.6
-7 1 -5 101.59 10.8
-7 1 -5 109.09 11.2
7 -1 5 113.39 8.7
7 -1 5 126.99 10.8
7 -1 5 107.79 11
-8 1 -5 33.2 8
-8 1 -5 27.3 5.9
-8 1 -5 31.1 7.7
-8 1 -5 32.6 8.4
-8 1 -5 24.7 7
8 -1 5 24.9 6.9
8 -1 5 20.9 7.3
8 -1 5 28.9 4.9
-9 1 -5 166.78 14.8
-9 1 -5 166.08 13.9
-9 1 -5 197.68 15.1
-9 1 -5 170.98 16.5
9 -1 5 163.78 14.9
9 -1 5 172.18 13.3
-10 1 -5 12.7 5.3
-10 1 -5 13.6 6
-10 1 -5 3.2 6.7
-10 1 -5 9.1 6.3
10 -1 5 11 5.8
10 -1 5 15.5 4.5
-11 1 -5 93.09 11.6
-11 1 -5 76.39 10.6
-11 1 -5 76.79 13.1
-11 1 -5 72.09 12.6
11 -1 5 89.29 11.6
11 -1 5 90.19 9.6
-12 1 -5 8.2 6.7
-12 1 -5 22.3 8
12 -1 5 23.4 7.2
12 -1 5 21.7 6.1
-13 1 -5 -5.9 11.7
-13 1 -5 3.4 7.7
13 -1 5 -5.5 6.3
13 -1 5 9.5 7.1
12 0 -5 83.69 11.6
12 0 -5 72.59 12.1
12 0 -5 61.99 12.2
-12 0 5 59.49 13
-12 0 5 56.19 9.8
11 0 -5 25.2 11.2
11 0 -5 12.1 6.9
11 0 -5 -4.1 7.1
11 0 -5 11.4 6.4
-11 0 5 16.6 5.2
-11 0 5 14.4 7.3
10 0 -5 27.1 6.6
10 0 -5 41.1 9.7
10 0 -5 26.8 8.4
10 0 -5 16.5 6.3
-10 0 5 20.4 7.7
-10 0 5 27.3 6.6
9 0 -5 606.14 41
9 0 -5 495.95 41.1
9 0 -5 611.24 40.8
9 0 -5 621.64 41.3
9 0 -5 627.84 40.2
-9 0 5 532.55 40.3
-9 0 5 628.74 42.3
-9 0 5 632.44 39.7
8 0 -5 180.78 14.3
8 0 -5 172.98 15.8
8 0 -5 187.18 14.6
8 0 -5 189.68 14.8
8 0 -5 147.09 15.7
8 0 -5 181.48 15.4
-8 0 5 156.58 14.9
-8 0 5 186.38 16.2
-8 0 5 172.98 13.6
-8 0 5 191.38 14.8
7 0 -5 693.53 45.6
7 0 -5 769.72 45.1
7 0 -5 588.94 45.4
7 0 -5 689.73 44.6
7 0 -5 693.73 45.3
7 0 -5 664.33 45.1
-7 0 5 625.44 44.5
-7 0 5 615.54 44.9
-7 0 5 697.23 44.4
-7 0 5 686.73 46.1
6 0 -5 238.68 16.8
6 0 -5 209.98 17.2
6 0 -5 228.28 17.3
6 0 -5 233.68 17.8
5 0 -5 9.9 4.4
5 0 -5 24.1 6.5
5 0 -5 15.1 5
5 0 -5 10.8 3.7
5 0 -5 19.2 4.9
5 0 -5 17.6 4.9
-5 0 5 10.1 3.9
-5 0 5 19.6 4.5
-5 0 5 27.2 5.7
-5 0 5 22 5
4 0 -5 55.19 6.1
4 0 -5 55.29 6.3
4 0 -5 65.39 6.3
4 0 -5 39.4 6.2
-4 0 5 62.19 5.6
-4 0 5 47.8 6.4
-4 0 5 50.19 6
3 0 -5 8.3 2.8
3 0 -5 10.6 3.2
3 0 -5 22.2 5
3 0 -5 6.6 2.9
-3 0 5 12 3.2
-3 0 5 10 3.2
-3 0 5 10.2 3.5
-3 0 5 11.9 4
-3 0 5 6 2.9
2 0 -5 4661.53 295.07
2 0 -5 4931.41 295.67
2 0 -5 4768.12 296.17
2 0 -5 4748.82 295.67
-2 0 5 5031 295.97
-2 0 5 4187.38 295.47
-2 0 5 4489.05 295.07
-2 0 5 4392.66 295.97
1 0 -5 40.9 5.3
1 0 -5 43.3 4.7
1 0 -5 43.5 3.5
1 0 -5 39.4 4.4
1 0 -5 39.9 3.5
-1 0 5 34.4 4.5
-1 0 5 41.9 5
-1 0 5 45.2 4.5
-1 0 5 42.6 4.9
0 0 -5 1932.71 130.49
0 0 5 2111.89 130.39
0 0 5 1959.2 130.49
0 0 5 2228.58 131.39
0 0 5 2081.39 131.19
0 0 5 1998 130.89
-1 0 -5 -1.9 1.5
-1 0 -5 -0.1 2.1
-1 0 -5 1 1.8
-1 0 -5 0.9 1.2
-1 0 -5 -1.2 1
-1 0 -5 -0.2 1
1 0 5 -2 2.1
1 0 5 0.7 1.6
1 0 5 0 1.1
-2 0 -5 224.68 17.2
-2 0 -5 255.47 16.6
-2 0 -5 258.17 16.4
-2 0 -5 256.57 17.2
2 0 5 215.18 17
2 0 5 263.07 16.7
2 0 5 250.07 16.4
-3 0 -5 1252.57 77.19
-3 0 -5 1295.37 77.29
-3 0 -5 1145.09 76.69
-3 0 -5 1077.49 76.09
3 0 5 1148.69 76.19
3 0 5 1241.18 76.79
3 0 5 1230.88 77.19
3 0 5 1169.28 77.09
-4 0 -5 96.19 8.6
-4 0 -5 85.29 6.5
-4 0 -5 95.89 8.3
-4 0 -5 83.89 6.4
4 0 5 90.19 8.4
4 0 5 91.39 7.9
4 0 5 86.59 6.4
4 0 5 91.99 6.3
-5 0 -5 627.34 41.1
-5 0 -5 633.64 41.1
-5 0 -5 632.64 41.1
-5 0 -5 608.94 39.9
-5 0 -5 666.73 41.6
-5 0 -5 616.44 39.8
5 0 5 678.63 41.4
5 0 5 569.04 39.8
5 0 5 574.64 39.7
5 0 5 591.44 40.9
-6 0 -5 450.85 29.4
-6 0 -5 429.96 27.7
-6 0 -5 437.26 28.1
-6 0 -5 420.36 29.1
-6 0 -5 426.36 29.7
-6 0 -5 439.86 29.4
6 0 5 434.06 29.5
6 0 5 433.36 29.3
6 0 5 405.86 27.6
6 0 5 398.36 27.9
-7 0 -5 5.6 3.8
-7 0 -5 5.1 2.2
-7 0 -5 1.1 2.8
-7 0 -5 4 4.2
-7 0 -5 1.4 3.9
-7 0 -5 6.4 3.6
7 0 5 4.1 3.5
7 0 5 9 2.5
7 0 5 9.9 4.1
7 0 5 5.9 2.5
-8 0 -5 96.59 9.8
-8 0 -5 103.79 10.6
-8 0 -5 100.49 11.1
-8 0 -5 103.49 8.9
-8 0 -5 92.79 10.3
8 0 5 94.39 7.4
8 0 5 104.39 8.4
8 0 5 99.39 10
8 0 5 83.69 10.4
-9 0 -5 -0.1 4.3
-9 0 -5 -4.9 5.1
-9 0 -5 -7.8 4.4
-9 0 -5 0.2 5.3
-9 0 -5 -8.3 3.7
9 0 5 4.4 5.2
9 0 5 -2 3.2
9 0 5 1.3 2.4
9 0 5 -0.4 4.2
-10 0 -5 163.48 14
-10 0 -5 157.68 15.8
-10 0 -5 161.28 14.2
-10 0 -5 183.58 15
10 0 5 164.98 12
10 0 5 155.08 15.4
10 0 5 162.78 12.1
10 0 5 166.58 13.3
-11 0 -5 44.6 10.2
-11 0 -5 52.09 8.9
-11 0 -5 49 13.1
-11 0 -5 23.7 6.7
11 0 5 43.9 6.4
11 0 5 36.8 5.6
11 0 5 51.79 10.8
11 0 5 43.3 7.8
-12 0 -5 38.6 11.8
-12 0 -5 49.2 9.5
-12 0 -5 32.3 8.4
-12 0 -5 53.19 11.5
12 0 5 55.39 6.4
12 0 5 51.99 8.9
12 0 5 56.49 10.8
12 0 5 53.39 8.5
-13 0 -5 44 11.5
-13 0 -5 19.2 9
13 0 5 43.1 9.6
13 0 5 43.8 6
13 0 5 42.6 11.6
12 -1 -5 10.8 7.4
12 -1 -5 2.8 6.4
12 -1 -5 -3.2 6.9
-12 1 5 14.3 6.1
-12 1 5 -3.2 7.3
11 -1 -5 156.78 17.7
11 -1 -5 165.48 16.3
11 -1 -5 202.48 17.2
-11 1 5 172.38 18.1
-11 1 5 180.88 15
10 -1 -5 34.4 9
10 -1 -5 55.59 9.4
10 -1 -5 39.8 9.1
10 -1 -5 48.3 9.7
-10 1 5 48.2 8.2
-10 1 5 42.9 11
9 -1 -5 30.4 7.7
9 -1 -5 42.3 8.2
9 -1 -5 35.9 7.7
9 -1 -5 24.3 7.6
9 -1 -5 42 8.7
-9 1 5 39.3 9.5
-9 1 5 25.8 7
-9 1 5 14.7 6.1
8 -1 -5 111.89 10.2
8 -1 -5 113.89 10.8
8 -1 -5 109.69 11
8 -1 -5 94.69 11.7
8 -1 -5 114.29 10.8
8 -1 -5 83.19 11.6
-8 1 5 103.59 12
-8 1 5 103.29 10.9
-8 1 5 106.39 10.1
7 -1 -5 16.4 5.5
7 -1 -5 38.4 7.1
7 -1 -5 26.4 7.5
7 -1 -5 21.4 6.3
7 -1 -5 21.4 5.7
7 -1 -5 21.4 6.6
-7 1 5 31.1 6.6
-7 1 5 18.5 5.4
-7 1 5 20.2 5.7
-7 1 5 28.9 7.1
6 -1 -5 1329.67 91.79
6 -1 -5 1417.36 90.79
6 -1 -5 1430.66 91.19
6 -1 -5 1338.47 91.19
6 -1 -5 1589.64 91.09
-6 1 5 1264.27 91.69
-6 1 5 1465.65 90.99
-6 1 5 1504.15 90.89
-6 1 5 1318.07 91.19
5 -1 -5 283.67 20.5
5 -1 -5 279.07 19.6
5 -1 -5 262.87 19.7
5 -1 -5 277.47 19.2
5 -1 -5 311.67 19.8
-5 1 5 288.17 19.9
-5 1 5 279.27 20.6
-5 1 5 263.27 19.3
-5 1 5 235.98 19.9
4 -1 -5 249.58 18.3
4 -1 -5 262.37 19.5
4 -1 -5 288.47 19.1
4 -1 -5 267.47 19
4 -1 -5 247.88 18.7
-4 1 5 277.07 18.8
-4 1 5 281.87 19.1
-4 1 5 252.47 18.9
-4 1 5 287.27 18.4
-4 1 5 254.87 19.4
3 -1 -5 1162.58 74.39
3 -1 -5 1115.19 74.89
3 -1 -5 1136.69 73.79
3 -1 -5 1180.58 74.59
3 -1 -5 1153.78 74.39
-3 1 5 1096.59 73.69
-3 1 5 1063.69 74.29
-3 1 5 1178.18 74.49
-3 1 5 1246.88 74.69
-3 1 5 1188.38 75.09
2 -1 -5 85.99 6
2 -1 -5 84.49 7.1
2 -1 -5 90.39 7.3
2 -1 -5 80.89 7
-2 1 5 70.39 5.8
-2 1 5 81.89 7.4
-2 1 5 63.19 6.6
-2 1 5 81.39 7.5
1 -1 -5 1595.74 97.99
1 -1 -5 1597.64 97.79
1 -1 -5 1439.56 97.59
-1 1 5 1464.25 97.29
-1 1 5 1367.76 97.59
-1 1 5 1547.55 97.89
-1 1 5 1653.93 97.79
0 -1 -5 238.18 15.2
0 -1 -5 233.28 15.4
0 -1 -5 226.18 15.4
0 -1 -5 211.98 14.6
0 1 5 197.58 15.2
0 1 5 223.68 15.1
0 1 5 196.68 14.5
0 1 5 228.18 15.3
-1 -1 -5 173.88 12.3
-1 -1 -5 169.38 12.2
-1 -1 -5 200.28 13.3
-1 -1 -5 202.78 13.4
1 1 5 175.98 13.2
1 1 5 180.18 12.3
1 1 5 189.28 12.3
1 1 5 190.48 13
1 1 5 208.88 13.4
-2 -1 -5 2167.98 121.09
-2 -1 -5 1920.41 120.39
2 1 5 1825.12 120.99
2 1 5 1745.13 120.49
2 1 5 1801.02 120.39
-3 -1 -5 361.16 24.6
-3 -1 -5 377.46 24.6
-3 -1 -5 364.86 24
-3 -1 -5 368.96 24.3
3 1 5 351.66 23.9
3 1 5 335.17 24.5
3 1 5 403.06 24.7
-4 -1 -5 2653.73 177.58
-4 -1 -5 2989.1 178.68
-4 -1 -5 2564.14 178.68
-4 -1 -5 3102.19 178.88
-4 -1 -5 2898.31 178.08
4 1 5 2701.33 178.58
4 1 5 2808.32 178.78
4 1 5 2881.81 178.78
4 1 5 2613.44 177.98
-5 -1 -5 116.29 9.7
-5 -1 -5 88.29 9.6
-5 -1 -5 115.89 9.5
-5 -1 -5 109.99 7.8
-5 -1 -5 107.29 8
5 1 5 112.49 9.6
5 1 5 105.49 9.3
5 1 5 106.19 7.8
5 1 5 105.69 7.9
-6 -1 -5 442.96 28.6
-6 -1 -5 429.26 29.1
-6 -1 -5 432.56 28.6
-6 -1 -5 373.26 27.7
-6 -1 -5 421.26 27.6
-6 -1 -5 443.86 29
6 1 5 441.96 27.5
6 1 5 433.96 28.9
6 1 5 361.66 27.9
6 1 5 427.36 28.8
-7 -1 -5 60.79 8.1
-7 -1 -5 65.69 8.7
-7 -1 -5 69.89 7.1
-7 -1 -5 66.59 7.4
-7 -1 -5 55.99 6.2
-7 -1 -5 74.49 6.2
7 1 5 60.79 6
7 1 5 64.09 7.8
7 1 5 67.09 5.7
7 1 5 62.09 7.4
-8 -1 -5 86.59 8.9
-8 -1 -5 77.59 7.8
-8 -1 -5 99.49 8.3
-8 -1 -5 97.79 10.5
-8 -1 -5 112.69 9.6
[truncated: 558,663 more chars]
