# Supplementary material for: Important Role of NH-Carbazole in Aryl Amination Reactions Catalyzed by 2-Aminobiphenyl Palladacycles
Source: ACS Catal. 2023 Mar 7;13(6):3934–48. doi: 10.1021/acscatal.3c00075 (PMC10029719; doi:10.1021/acscatal.3c00075)
Supplement: Supplementary file 3 — cs3c00075_si_003.cif [file cs3c00075_si_003.cif]

data_global
# 1. SUBMISSION DETAILS
_publ_contact_author
;
        Celia M. Maya
        Departamento de Q\'imica Inorg\'anica
        Universidad de Sevilla
        Apdo 1203
        41071 SEVILLA
        Spain
;
_publ_contact_author_phone         '34 954557153'
_publ_contact_author_email         maya@us.es
_publ_requested_journal            '?'
_publ_requested_coeditor_name
;
?
;
#=======================================================================
# Data for compound 3CN (local labelling raq1116a)
#======================================================================= 
data_3CN_
_audit_creation_date               2022-11-25
_audit_creation_method
;
Olex2 1.3
(compiled 2020.11.12 svn.r5f609507 for OlexSys, GUI svn.r6408)
;
_shelx_SHELXL_version_number       '2018/3'
_audit_contact_author_address      ?
_audit_contact_author_email        ?
_audit_contact_author_name         ''
_audit_contact_author_phone        ?
_publ_contact_author_id_orcid      ?
_publ_section_references
;
Dolomanov, O.V., Bourhis, L.J., Gildea, R.J, Howard, J.A.K. & Puschmann, H.
 (2009), J. Appl. Cryst. 42, 339-341.

Sheldrick, G.M. (2015). Acta Cryst. C71, 3-8.
;
_chemical_name_common              ?
_chemical_name_systematic          ?
_chemical_formula_moiety           'C39 H43 Cl N P Pd'
_chemical_formula_sum              'C39 H43 Cl N P Pd'
_chemical_formula_weight           698.56
_chemical_absolute_configuration   unk
_chemical_melting_point            ?
loop_
  _atom_type_symbol
  _atom_type_description
  _atom_type_scat_dispersion_real
  _atom_type_scat_dispersion_imag
  _atom_type_scat_source
 'C' 'C' 0.0013 0.0009 'International Tables Vol C Tables 4.2.6.8 and 6.1.1.4'
 'H' 'H' 0.0000 0.0000 'International Tables Vol C Tables 4.2.6.8 and 6.1.1.4'
 'Cl' 'Cl' 0.1009 0.0992 'International Tables Vol C Tables 4.2.6.8 and 6.1.1.4'
 'N' 'N' 0.0030 0.0020 'International Tables Vol C Tables 4.2.6.8 and 6.1.1.4'
 'P' 'P' 0.0671 0.0586 'International Tables Vol C Tables 4.2.6.8 and 6.1.1.4'
 'Pd' 'Pd' -1.9167 0.6584
 'International Tables Vol C Tables 4.2.6.8 and 6.1.1.4'

_shelx_space_group_comment
;
The symmetry employed for this shelxl refinement is uniquely defined
by the following loop, which should always be used as a source of
symmetry information in preference to the above space-group names.
They are only intended as comments.
;
_space_group_crystal_system        'orthorhombic'
_space_group_IT_number             19
_space_group_name_H-M_alt          'P 21 21 21'
_space_group_name_Hall             'P 2ac 2ab'
loop_
  _space_group_symop_operation_xyz
 'x, y, z'
 '-x+1/2, -y, z+1/2'
 '-x, y+1/2, -z+1/2'
 'x+1/2, -y+1/2, -z'

_cell_length_a                     9.4797(3)
_cell_length_b                     14.5710(5)
_cell_length_c                     24.2860(9)
_cell_angle_alpha                  90
_cell_angle_beta                   90
_cell_angle_gamma                  90
_cell_volume                       3354.6(2)
_cell_formula_units_Z              4
_cell_measurement_reflns_used      9884
_cell_measurement_temperature      273.15
_cell_measurement_theta_max        23.38
_cell_measurement_theta_min        2.42
_shelx_estimated_absorpt_T_max     0.953
_shelx_estimated_absorpt_T_min     0.926
_exptl_absorpt_coefficient_mu      0.374
_exptl_absorpt_correction_T_max    0.7450
_exptl_absorpt_correction_T_min    0.6559
_exptl_absorpt_correction_type     multi-scan
_exptl_absorpt_process_details
;
SADABS-2008/1 (Bruker,2008) was used for absorption correction.
wR2(int) was 0.1008 before and 0.0501 after correction.
The Ratio of minimum to maximum transmission is 0.8804.
The \l/2 correction factor is 0.0000.
;
_exptl_absorpt_special_details     ?
_exptl_crystal_colour              yellow
_exptl_crystal_colour_primary      yellow
_exptl_crystal_density_diffrn      1.383
_exptl_crystal_density_meas        ?
_exptl_crystal_density_method      ?
_exptl_crystal_description         prism
_exptl_crystal_F_000               1448
_exptl_crystal_size_max            0.21
_exptl_crystal_size_mid            0.16
_exptl_crystal_size_min            0.13
_exptl_transmission_factor_max     ?
_exptl_transmission_factor_min     ?
_diffrn_reflns_av_R_equivalents    0.0487
_diffrn_reflns_av_unetI/netI       0.0397
_diffrn_reflns_Laue_measured_fraction_full  0.999
_diffrn_reflns_Laue_measured_fraction_max  0.999
_diffrn_reflns_limit_h_max         12
_diffrn_reflns_limit_h_min         -13
_diffrn_reflns_limit_k_max         20
_diffrn_reflns_limit_k_min         -20
_diffrn_reflns_limit_l_max         34
_diffrn_reflns_limit_l_min         -33
_diffrn_reflns_number              56063
_diffrn_reflns_point_group_measured_fraction_full  1.000
_diffrn_reflns_point_group_measured_fraction_max  0.999
_diffrn_reflns_theta_full          19.665
_diffrn_reflns_theta_max           23.686
_diffrn_reflns_theta_min           1.723
_diffrn_ambient_temperature        273.15
_diffrn_detector_area_resol_mean   ?
_diffrn_measured_fraction_theta_full  0.999
_diffrn_measured_fraction_theta_max  0.999
_diffrn_measurement_device_type    'Bruker APEX-II CCD'
_diffrn_measurement_method         '\f and \w scans'
_diffrn_radiation_monochromator    'graphite'
_diffrn_radiation_type             'AgK\a'
_diffrn_radiation_wavelength       0.56086
_diffrn_source                     'sealed tube'
_diffrn_standards_decay_%          ?
_diffrn_standards_interval_count   ?
_diffrn_standards_number           0
_reflns_Friedel_coverage           0.803
_reflns_Friedel_fraction_full      1.000
_reflns_Friedel_fraction_max       0.999
_reflns_number_gt                  9425
_reflns_number_total               10324
_reflns_special_details
;
 Reflections were merged by SHELXL according to the crystal
 class for the calculation of statistics and refinement.
 
 _reflns_Friedel_fraction is defined as the number of unique
 Friedel pairs measured divided by the number that would be
 possible theoretically, ignoring centric projections and
 systematic absences. Completness statistics refer to single and
 composite reflections containing twin component 1 only.
;
_reflns_threshold_expression       'I > 2\s(I)'
_computing_cell_refinement         'Bruker SAINT'
_computing_data_collection         'Bruker APEX2'
_computing_data_reduction          'Bruker SAINT'
_computing_molecular_graphics      'Olex2 1.3 (Dolomanov et al., 2009)'
_computing_publication_material    'Olex2 1.3 (Dolomanov et al., 2009)'
_computing_structure_refinement    'SHELXL 2018/3 (Sheldrick, 2015)'
_computing_structure_solution      'SHELXS-97 (Sheldrick, 2008)'
_refine_diff_density_max           0.354
_refine_diff_density_min           -0.527
_refine_diff_density_rms           0.062
_refine_ls_abs_structure_details
;
 Refined as an inversion twin.
;
_refine_ls_abs_structure_Flack     0.66(3)
_refine_ls_extinction_coef         .
_refine_ls_extinction_method       none
_refine_ls_goodness_of_fit_ref     1.030
_refine_ls_hydrogen_treatment      constr
_refine_ls_matrix_type             full
_refine_ls_number_parameters       393
_refine_ls_number_reflns           10324
_refine_ls_number_restraints       0
_refine_ls_R_factor_all            0.0356
_refine_ls_R_factor_gt             0.0294
_refine_ls_restrained_S_all        1.030
_refine_ls_shift/su_max            0.002
_refine_ls_shift/su_mean           0.000
_refine_ls_structure_factor_coef   Fsqd
_refine_ls_weighting_details      
 'w=1/[\s^2^(Fo^2^)+(0.0254P)^2^+0.8103P] where P=(Fo^2^+2Fc^2^)/3'
_refine_ls_weighting_scheme        calc
_refine_ls_wR_factor_gt            0.0596
_refine_ls_wR_factor_ref           0.0622
_refine_special_details
;
 Refined as a 2-component inversion twin.
;
_olex2_refinement_description
;
1. Twinned data refinement
 Scales: 0.34(3)
 0.66(3)
2. Fixed Uiso
 At 1.2 times of:
  All C(H) groups, All C(H,H) groups
 At 1.5 times of:
  All C(H,H,H) groups
3.a Ternary CH refined with riding coordinates:
 C28(H28), C23(H23)
3.b Secondary CH2 refined with riding coordinates:
 C29(H29A,H29B), C32(H32A,H32B), C27(H27A,H27B), C24(H24A,H24B), C31(H31A,
 H31B), C30(H30A,H30B), C26(H26A,H26B), C25(H25A,H25B)
3.c Aromatic/amide H refined with riding coordinates:
 C4(H4), C5(H5), C3(H3), C11(H11), C34(H34), C35(H35), C37(H37), C38(H38),
 C19(H19), C10(H10), C18(H18), C9(H9), C17(H17)
3.d Idealised Me refined as rotating group:
 C14(H14A,H14B,H14C), C22(H22A,H22B,H22C), C21(H21A,H21B,H21C), C13(H13A,H13B,
 H13C)
;
_atom_sites_solution_hydrogens     geom
_atom_sites_solution_primary       ?
_atom_sites_solution_secondary     ?
loop_
  _atom_site_label
  _atom_site_type_symbol
  _atom_site_fract_x
  _atom_site_fract_y
  _atom_site_fract_z
  _atom_site_U_iso_or_equiv
  _atom_site_adp_type
  _atom_site_occupancy
  _atom_site_site_symmetry_order
  _atom_site_calc_flag
  _atom_site_refinement_flags_posn
  _atom_site_refinement_flags_adp
  _atom_site_refinement_flags_occupancy
  _atom_site_disorder_assembly
  _atom_site_disorder_group
 Pd1 Pd 0.79586(2) 0.44758(2) 0.04046(2) 0.01705(5) Uani 1 1 d . . . . .
 P1 P 0.70795(8) 0.47147(4) 0.12584(3) 0.01515(12) Uani 1 1 d . . . . .
 C1 C 0.7185(3) 0.59628(16) 0.13929(10) 0.0165(5) Uani 1 1 d . . . . .
 C4 C 0.7834(4) 0.7825(2) 0.15723(12) 0.0339(7) Uani 1 1 d . . . . .
 H4 H 0.808455 0.843117 0.164103 0.041 Uiso 1 1 calc R U . . .
 C6 C 0.6682(3) 0.64239(19) 0.18684(11) 0.0202(5) Uani 1 1 d . . . . .
 C5 C 0.7043(4) 0.73410(19) 0.19478(11) 0.0302(6) Uani 1 1 d . . . . .
 H5 H 0.673911 0.763636 0.226583 0.036 Uiso 1 1 calc R U . . .
 C3 C 0.8254(3) 0.73954(19) 0.10898(12) 0.0277(7) Uani 1 1 d . . . . .
 H3 H 0.875312 0.772498 0.082603 0.033 Uiso 1 1 calc R U . . .
 C2 C 0.7935(3) 0.64734(16) 0.09963(10) 0.0193(5) Uani 1 1 d . . . . .
 C7 C 0.8321(3) 0.61453(17) 0.04265(13) 0.0232(5) Uani 1 1 d . . . . .
 C12 C 0.7290(4) 0.62417(19) 0.00108(12) 0.0311(7) Uani 1 1 d . . . . .
 C8 C 0.9773(4) 0.6072(2) 0.02713(14) 0.0339(8) Uani 1 1 d . . . . .
 C11 C 0.7697(5) 0.6267(2) -0.05420(13) 0.0472(11) Uani 1 1 d . . . . .
 H11 H 0.701521 0.631794 -0.081574 0.057 Uiso 1 1 calc R U . . .
 C33 C 0.8136(3) 0.31390(17) 0.05621(10) 0.0187(5) Uani 1 1 d . . . . .
 C34 C 0.7041(3) 0.25060(17) 0.05369(10) 0.0217(5) Uani 1 1 d . . . . .
 H34 H 0.613015 0.270071 0.045625 0.026 Uiso 1 1 calc R U . . .
 C35 C 0.7308(3) 0.1585(2) 0.06321(13) 0.0287(7) Uani 1 1 d . . . . .
 H35 H 0.657318 0.116218 0.062212 0.034 Uiso 1 1 calc R U . . .
 C37 C 0.9785(3) 0.1913(2) 0.07472(13) 0.0286(7) Uani 1 1 d . . . . .
 H37 H 1.070404 0.171382 0.080827 0.034 Uiso 1 1 calc R U . . .
 C38 C 0.9507(3) 0.28324(19) 0.06597(13) 0.0246(6) Uani 1 1 d . . . . .
 H38 H 1.024493 0.325287 0.066607 0.029 Uiso 1 1 calc R U . . .
 C20 C 0.6136(4) 0.5725(2) 0.28010(12) 0.0323(7) Uani 1 1 d . . . . .
 C15 C 0.5680(3) 0.60379(19) 0.22871(11) 0.0232(6) Uani 1 1 d . . . . .
 C19 C 0.5129(5) 0.5397(3) 0.31733(14) 0.0522(11) Uani 1 1 d . . . . .
 H19 H 0.541733 0.517268 0.351357 0.063 Uiso 1 1 calc R U . . .
 C16 C 0.4216(3) 0.6117(2) 0.21748(14) 0.0334(7) Uani 1 1 d . . . . .
 C10 C 0.9093(6) 0.6218(2) -0.06827(16) 0.0550(13) Uani 1 1 d . . . . .
 H10 H 0.935488 0.626515 -0.105074 0.066 Uiso 1 1 calc R U . . .
 C18 C 0.3702(5) 0.5404(3) 0.30403(18) 0.0611(13) Uani 1 1 d . . . . .
 H18 H 0.304829 0.515035 0.328198 0.073 Uiso 1 1 calc R U . . .
 C9 C 1.0114(5) 0.6101(2) -0.02867(17) 0.0503(11) Uani 1 1 d . . . . .
 H9 H 1.105199 0.603979 -0.039334 0.060 Uiso 1 1 calc R U . . .
 C17 C 0.3263(4) 0.5779(3) 0.25582(18) 0.0527(11) Uani 1 1 d . . . . .
 H17 H 0.230206 0.581017 0.248328 0.063 Uiso 1 1 calc R U . . .
 C14 C 0.5768(4) 0.6438(2) 0.01478(14) 0.0377(8) Uani 1 1 d . . . . .
 H14A H 0.554013 0.616933 0.049774 0.057 Uiso 1 1 calc R U . . .
 H14B H 0.517151 0.617932 -0.013150 0.057 Uiso 1 1 calc R U . . .
 H14C H 0.562309 0.708917 0.016449 0.057 Uiso 1 1 calc R U . . .
 C22 C 0.7670(4) 0.5775(3) 0.29780(14) 0.0477(10) Uani 1 1 d . . . . .
 H22A H 0.826048 0.582384 0.265833 0.072 Uiso 1 1 calc R U . . .
 H22B H 0.791143 0.523017 0.317915 0.072 Uiso 1 1 calc R U . . .
 H22C H 0.780677 0.630278 0.320855 0.072 Uiso 1 1 calc R U . . .
 C21 C 0.3676(4) 0.6591(3) 0.16665(17) 0.0520(10) Uani 1 1 d . . . . .
 H21A H 0.410485 0.718531 0.163614 0.078 Uiso 1 1 calc R U . . .
 H21B H 0.267079 0.665742 0.169114 0.078 Uiso 1 1 calc R U . . .
 H21C H 0.390848 0.623128 0.134777 0.078 Uiso 1 1 calc R U . . .
 C13 C 1.0903(4) 0.6026(3) 0.06966(18) 0.0499(10) Uani 1 1 d . . . . .
 H13A H 1.113209 0.663488 0.081778 0.075 Uiso 1 1 calc R U . . .
 H13B H 1.172724 0.574259 0.054191 0.075 Uiso 1 1 calc R U . . .
 H13C H 1.057855 0.566985 0.100422 0.075 Uiso 1 1 calc R U . . .
 Cl1 Cl 0.85256(8) 0.40309(5) -0.04976(3) 0.02765(15) Uani 1 1 d . . . . .
 C28 C 0.7987(3) 0.42617(17) 0.18729(10) 0.0208(5) Uani 1 1 d . . . . .
 H28 H 0.752616 0.453755 0.219386 0.025 Uiso 1 1 calc R U . . .
 C23 C 0.5201(3) 0.4387(2) 0.13113(12) 0.0240(6) Uani 1 1 d . . . . .
 H23 H 0.473662 0.485598 0.153710 0.029 Uiso 1 1 calc R U . . .
 C29 C 0.8049(4) 0.32077(19) 0.19796(12) 0.0303(6) Uani 1 1 d . . . . .
 H29A H 0.730651 0.302133 0.223060 0.036 Uiso 1 1 calc R U . . .
 H29B H 0.794467 0.287038 0.163769 0.036 Uiso 1 1 calc R U . . .
 C32 C 0.9541(3) 0.4558(2) 0.18921(13) 0.0298(6) Uani 1 1 d . . . . .
 H32A H 1.000549 0.444076 0.154312 0.036 Uiso 1 1 calc R U . . .
 H32B H 0.962647 0.520440 0.198051 0.036 Uiso 1 1 calc R U . . .
 C27 C 0.4428(3) 0.4368(2) 0.07520(13) 0.0304(6) Uani 1 1 d . . . . .
 H27A H 0.400173 0.495986 0.067489 0.037 Uiso 1 1 calc R U . . .
 H27B H 0.507880 0.421953 0.045714 0.037 Uiso 1 1 calc R U . . .
 C24 C 0.4854(4) 0.3449(3) 0.15724(14) 0.0387(8) Uani 1 1 d . . . . .
 H24A H 0.547238 0.297099 0.143459 0.046 Uiso 1 1 calc R U . . .
 H24B H 0.491897 0.347201 0.197077 0.046 Uiso 1 1 calc R U . . .
 C31 C 1.0162(4) 0.3964(2) 0.23473(14) 0.0387(8) Uani 1 1 d . . . . .
 H31A H 1.118254 0.393780 0.232227 0.046 Uiso 1 1 calc R U . . .
 H31B H 0.989725 0.419090 0.270820 0.046 Uiso 1 1 calc R U . . .
 C30 C 0.9507(5) 0.3033(3) 0.22348(19) 0.0544(11) Uani 1 1 d . . . . .
 H30A H 0.941391 0.268774 0.257448 0.065 Uiso 1 1 calc R U . . .
 H30B H 1.009284 0.268434 0.198254 0.065 Uiso 1 1 calc R U . . .
 C26 C 0.3287(4) 0.3622(3) 0.08052(19) 0.0521(11) Uani 1 1 d . . . . .
 H26A H 0.236563 0.387289 0.071790 0.063 Uiso 1 1 calc R U . . .
 H26B H 0.348142 0.311848 0.055556 0.063 Uiso 1 1 calc R U . . .
 C25 C 0.3326(4) 0.3302(3) 0.13814(18) 0.0588(12) Uani 1 1 d . . . . .
 H25A H 0.307061 0.265878 0.140393 0.071 Uiso 1 1 calc R U . . .
 H25B H 0.267810 0.365462 0.160711 0.071 Uiso 1 1 calc R U . . .
 C36 C 0.8678(3) 0.1291(2) 0.07429(13) 0.0280(7) Uani 1 1 d . . . . .
 C39 C 0.8962(4) 0.0342(2) 0.08598(15) 0.0411(9) Uani 1 1 d . . . . .
 N1 N 0.9190(4) -0.0410(2) 0.09658(17) 0.0660(12) Uani 1 1 d . . . . .

loop_
  _atom_site_aniso_label
  _atom_site_aniso_U_11
  _atom_site_aniso_U_22
  _atom_site_aniso_U_33
  _atom_site_aniso_U_23
  _atom_site_aniso_U_13
  _atom_site_aniso_U_12
 Pd1 0.02062(9) 0.01367(8) 0.01686(9) 0.00009(8) 0.00273(8) -0.00036(8)
 P1 0.0167(3) 0.0132(3) 0.0156(3) 0.0004(2) 0.0000(3) -0.0014(2)
 C1 0.0194(12) 0.0150(11) 0.0150(11) 0.0013(9) -0.0036(10) 0.0005(10)
 C4 0.057(2) 0.0177(13) 0.0269(15) -0.0037(11) 0.0034(16) -0.0123(15)
 C6 0.0248(14) 0.0201(13) 0.0159(12) 0.0001(10) -0.0013(9) -0.0009(9)
 C5 0.0493(17) 0.0218(13) 0.0196(13) -0.0059(10) 0.0036(15) -0.0053(15)
 C3 0.0421(19) 0.0180(13) 0.0231(14) 0.0039(11) 0.0029(12) -0.0085(11)
 C2 0.0243(12) 0.0160(11) 0.0177(11) 0.0005(9) -0.0020(12) 0.0001(11)
 C7 0.0386(15) 0.0109(11) 0.0201(13) 0.0013(11) 0.0069(12) -0.0022(9)
 C12 0.059(2) 0.0150(12) 0.0191(14) 0.0009(11) -0.0016(14) 0.0002(13)
 C8 0.0428(18) 0.0179(14) 0.041(2) 0.0001(13) 0.0175(14) -0.0057(12)
 C11 0.101(4) 0.0227(15) 0.0175(16) 0.0026(12) -0.0002(17) 0.0017(18)
 C33 0.0206(13) 0.0157(11) 0.0196(12) -0.0004(9) 0.0025(9) -0.0006(10)
 C34 0.0211(11) 0.0218(12) 0.0222(13) -0.0028(9) 0.0017(11) -0.0030(11)
 C35 0.0349(18) 0.0208(14) 0.0304(16) -0.0034(12) 0.0079(12) -0.0091(12)
 C37 0.0276(16) 0.0236(15) 0.0345(17) 0.0033(13) 0.0073(12) 0.0053(12)
 C38 0.0212(14) 0.0190(14) 0.0335(16) 0.0000(12) 0.0029(11) -0.0010(10)
 C20 0.055(2) 0.0230(16) 0.0187(14) -0.0046(12) 0.0022(13) -0.0048(13)
 C15 0.0345(15) 0.0175(13) 0.0176(13) -0.0053(10) 0.0055(11) -0.0037(11)
 C19 0.103(4) 0.033(2) 0.0205(16) -0.0025(15) 0.0169(18) -0.016(2)
 C16 0.0338(17) 0.0328(17) 0.0337(18) -0.0133(14) 0.0089(13) -0.0016(13)
 C10 0.118(4) 0.0222(17) 0.0250(19) -0.0007(14) 0.028(2) -0.010(2)
 C18 0.078(3) 0.055(3) 0.050(2) -0.017(2) 0.040(2) -0.034(2)
 C9 0.071(3) 0.0219(16) 0.058(3) -0.0026(16) 0.044(2) -0.0083(16)
 C17 0.045(2) 0.054(2) 0.059(3) -0.029(2) 0.0266(18) -0.0159(17)
 C14 0.052(2) 0.0275(17) 0.0334(18) -0.0010(14) -0.0210(16) 0.0080(15)
 C22 0.075(3) 0.043(2) 0.0248(16) -0.0080(15) -0.0156(17) 0.0092(18)
 C21 0.039(2) 0.063(3) 0.054(2) -0.013(2) -0.0059(18) 0.0196(19)
 C13 0.0301(19) 0.043(2) 0.077(3) 0.007(2) 0.0130(18) -0.0046(16)
 Cl1 0.0406(4) 0.0230(3) 0.0194(3) -0.0020(3) 0.0080(3) 0.0003(3)
 C28 0.0255(12) 0.0195(12) 0.0174(11) 0.0037(9) -0.0008(11) -0.0011(11)
 C23 0.0192(12) 0.0236(14) 0.0293(14) -0.0102(12) 0.0053(10) -0.0050(11)
 C29 0.0419(17) 0.0217(13) 0.0272(15) 0.0068(11) -0.0008(14) 0.0029(14)
 C32 0.0234(14) 0.0338(17) 0.0323(16) 0.0071(14) -0.0077(11) -0.0016(13)
 C27 0.0188(13) 0.0343(17) 0.0382(17) -0.0021(14) -0.0043(11) -0.0012(12)
 C24 0.0400(19) 0.046(2) 0.0304(18) 0.0019(16) 0.0080(14) -0.0216(16)
 C31 0.0331(18) 0.049(2) 0.0337(19) 0.0060(16) -0.0088(14) 0.0086(15)
 C30 0.062(3) 0.039(2) 0.062(3) 0.0156(19) -0.021(2) 0.0126(19)
 C26 0.031(2) 0.052(2) 0.073(3) -0.001(2) -0.0144(17) -0.0169(16)
 C25 0.042(2) 0.078(3) 0.056(3) -0.006(2) 0.0121(18) -0.036(2)
 C36 0.0404(18) 0.0160(14) 0.0276(15) 0.0002(12) 0.0140(13) 0.0018(12)
 C39 0.055(2) 0.0218(17) 0.046(2) 0.0064(14) 0.0281(17) 0.0052(14)
 N1 0.092(3) 0.0246(17) 0.082(3) 0.0153(17) 0.053(2) 0.0155(17)

_geom_special_details
;
 All esds (except the esd in the dihedral angle between two l.s. planes)
 are estimated using the full covariance matrix.  The cell esds are taken
 into account individually in the estimation of esds in distances, angles
 and torsion angles; correlations between esds in cell parameters are only
 used when they are defined by crystal symmetry.  An approximate (isotropic)
 treatment of cell esds is used for estimating esds involving l.s. planes.
;
loop_
  _geom_bond_atom_site_label_1
  _geom_bond_atom_site_label_2
  _geom_bond_distance
  _geom_bond_site_symmetry_2
  _geom_bond_publ_flag
 Pd1 P1 2.2617(7) . ?
 Pd1 C7 2.457(2) . ?
 Pd1 C33 1.992(3) . ?
 Pd1 Cl1 2.3471(7) . ?
 P1 C1 1.851(2) . ?
 P1 C28 1.845(3) . ?
 P1 C23 1.848(3) . ?
 C1 C6 1.419(4) . ?
 C1 C2 1.409(4) . ?
 C4 H4 0.9300 . ?
 C4 C5 1.375(4) . ?
 C4 C3 1.387(4) . ?
 C6 C5 1.393(4) . ?
 C6 C15 1.501(4) . ?
 C5 H5 0.9300 . ?
 C3 H3 0.9300 . ?
 C3 C2 1.396(4) . ?
 C2 C7 1.509(4) . ?
 C7 C12 1.412(4) . ?
 C7 C8 1.431(4) . ?
 C12 C11 1.397(4) . ?
 C12 C14 1.508(5) . ?
 C8 C9 1.394(5) . ?
 C8 C13 1.490(5) . ?
 C11 H11 0.9300 . ?
 C11 C10 1.369(7) . ?
 C33 C34 1.390(4) . ?
 C33 C38 1.395(4) . ?
 C34 H34 0.9300 . ?
 C34 C35 1.386(4) . ?
 C35 H35 0.9300 . ?
 C35 C36 1.394(4) . ?
 C37 H37 0.9300 . ?
 C37 C38 1.382(4) . ?
 C37 C36 1.387(4) . ?
 C38 H38 0.9300 . ?
 C20 C15 1.397(4) . ?
 C20 C19 1.399(5) . ?
 C20 C22 1.518(5) . ?
 C15 C16 1.419(4) . ?
 C19 H19 0.9300 . ?
 C19 C18 1.391(7) . ?
 C16 C17 1.388(5) . ?
 C16 C21 1.504(5) . ?
 C10 H10 0.9300 . ?
 C10 C9 1.375(6) . ?
 C18 H18 0.9300 . ?
 C18 C17 1.358(7) . ?
 C9 H9 0.9300 . ?
 C17 H17 0.9300 . ?
 C14 H14A 0.9600 . ?
 C14 H14B 0.9600 . ?
 C14 H14C 0.9600 . ?
 C22 H22A 0.9600 . ?
 C22 H22B 0.9600 . ?
 C22 H22C 0.9600 . ?
 C21 H21A 0.9600 . ?
 C21 H21B 0.9600 . ?
 C21 H21C 0.9600 . ?
 C13 H13A 0.9600 . ?
 C13 H13B 0.9600 . ?
 C13 H13C 0.9600 . ?
 C28 H28 0.9800 . ?
 C28 C29 1.559(4) . ?
 C28 C32 1.536(4) . ?
 C23 H23 0.9800 . ?
 C23 C27 1.544(4) . ?
 C23 C24 1.543(4) . ?
 C29 H29A 0.9700 . ?
 C29 H29B 0.9700 . ?
 C29 C30 1.536(5) . ?
 C32 H32A 0.9700 . ?
 C32 H32B 0.9700 . ?
 C32 C31 1.522(4) . ?
 C27 H27A 0.9700 . ?
 C27 H27B 0.9700 . ?
 C27 C26 1.538(5) . ?
 C24 H24A 0.9700 . ?
 C24 H24B 0.9700 . ?
 C24 C25 1.536(5) . ?
 C31 H31A 0.9700 . ?
 C31 H31B 0.9700 . ?
 C31 C30 1.517(6) . ?
 C30 H30A 0.9700 . ?
 C30 H30B 0.9700 . ?
 C26 H26A 0.9700 . ?
 C26 H26B 0.9700 . ?
 C26 C25 1.476(6) . ?
 C25 H25A 0.9700 . ?
 C25 H25B 0.9700 . ?
 C36 C39 1.438(4) . ?
 C39 N1 1.145(4) . ?

loop_
  _geom_angle_atom_site_label_1
  _geom_angle_atom_site_label_2
  _geom_angle_atom_site_label_3
  _geom_angle
  _geom_angle_site_symmetry_1
  _geom_angle_site_symmetry_3
  _geom_angle_publ_flag
 P1 Pd1 C7 83.06(7) . . ?
 P1 Pd1 Cl1 169.32(3) . . ?
 C33 Pd1 P1 90.32(7) . . ?
 C33 Pd1 C7 162.17(10) . . ?
 C33 Pd1 Cl1 83.68(7) . . ?
 Cl1 Pd1 C7 105.17(7) . . ?
 C1 P1 Pd1 107.05(8) . . ?
 C28 P1 Pd1 120.98(10) . . ?
 C28 P1 C1 100.57(11) . . ?
 C28 P1 C23 107.51(13) . . ?
 C23 P1 Pd1 112.28(9) . . ?
 C23 P1 C1 107.07(13) . . ?
 C6 C1 P1 126.2(2) . . ?
 C2 C1 P1 115.18(18) . . ?
 C2 C1 C6 118.4(2) . . ?
 C5 C4 H4 120.5 . . ?
 C5 C4 C3 119.1(3) . . ?
 C3 C4 H4 120.5 . . ?
 C1 C6 C15 125.9(2) . . ?
 C5 C6 C1 119.0(3) . . ?
 C5 C6 C15 114.9(2) . . ?
 C4 C5 C6 122.3(3) . . ?
 C4 C5 H5 118.9 . . ?
 C6 C5 H5 118.9 . . ?
 C4 C3 H3 119.7 . . ?
 C4 C3 C2 120.6(3) . . ?
 C2 C3 H3 119.7 . . ?
 C1 C2 C7 125.6(2) . . ?
 C3 C2 C1 120.4(2) . . ?
 C3 C2 C7 113.7(2) . . ?
 C2 C7 Pd1 107.44(16) . . ?
 C12 C7 Pd1 89.22(17) . . ?
 C12 C7 C2 117.2(3) . . ?
 C12 C7 C8 119.0(3) . . ?
 C8 C7 Pd1 93.13(17) . . ?
 C8 C7 C2 119.9(3) . . ?
 C7 C12 C14 121.5(3) . . ?
 C11 C12 C7 119.9(3) . . ?
 C11 C12 C14 118.1(3) . . ?
 C7 C8 C13 120.8(3) . . ?
 C9 C8 C7 118.5(4) . . ?
 C9 C8 C13 120.5(3) . . ?
 C12 C11 H11 119.8 . . ?
 C10 C11 C12 120.3(4) . . ?
 C10 C11 H11 119.8 . . ?
 C34 C33 Pd1 125.3(2) . . ?
 C34 C33 C38 119.4(2) . . ?
 C38 C33 Pd1 115.12(19) . . ?
 C33 C34 H34 120.0 . . ?
 C35 C34 C33 120.0(3) . . ?
 C35 C34 H34 120.0 . . ?
 C34 C35 H35 120.0 . . ?
 C34 C35 C36 120.0(3) . . ?
 C36 C35 H35 120.0 . . ?
 C38 C37 H37 120.4 . . ?
 C38 C37 C36 119.2(3) . . ?
 C36 C37 H37 120.4 . . ?
 C33 C38 H38 119.5 . . ?
 C37 C38 C33 121.0(3) . . ?
 C37 C38 H38 119.5 . . ?
 C15 C20 C19 118.5(3) . . ?
 C15 C20 C22 122.3(3) . . ?
 C19 C20 C22 119.1(3) . . ?
 C20 C15 C6 122.1(3) . . ?
 C20 C15 C16 120.0(3) . . ?
 C16 C15 C6 117.3(3) . . ?
 C20 C19 H19 119.6 . . ?
 C18 C19 C20 120.8(4) . . ?
 C18 C19 H19 119.6 . . ?
 C15 C16 C21 121.9(3) . . ?
 C17 C16 C15 118.6(3) . . ?
 C17 C16 C21 119.5(3) . . ?
 C11 C10 H10 119.6 . . ?
 C11 C10 C9 120.8(3) . . ?
 C9 C10 H10 119.6 . . ?
 C19 C18 H18 120.0 . . ?
 C17 C18 C19 120.1(3) . . ?
 C17 C18 H18 120.0 . . ?
 C8 C9 H9 119.3 . . ?
 C10 C9 C8 121.3(4) . . ?
 C10 C9 H9 119.3 . . ?
 C16 C17 H17 119.3 . . ?
 C18 C17 C16 121.4(4) . . ?
 C18 C17 H17 119.3 . . ?
 C12 C14 H14A 109.5 . . ?
 C12 C14 H14B 109.5 . . ?
 C12 C14 H14C 109.5 . . ?
 H14A C14 H14B 109.5 . . ?
 H14A C14 H14C 109.5 . . ?
 H14B C14 H14C 109.5 . . ?
 C20 C22 H22A 109.5 . . ?
 C20 C22 H22B 109.5 . . ?
 C20 C22 H22C 109.5 . . ?
 H22A C22 H22B 109.5 . . ?
 H22A C22 H22C 109.5 . . ?
 H22B C22 H22C 109.5 . . ?
 C16 C21 H21A 109.5 . . ?
 C16 C21 H21B 109.5 . . ?
 C16 C21 H21C 109.5 . . ?
 H21A C21 H21B 109.5 . . ?
 H21A C21 H21C 109.5 . . ?
 H21B C21 H21C 109.5 . . ?
 C8 C13 H13A 109.5 . . ?
 C8 C13 H13B 109.5 . . ?
 C8 C13 H13C 109.5 . . ?
 H13A C13 H13B 109.5 . . ?
 H13A C13 H13C 109.5 . . ?
 H13B C13 H13C 109.5 . . ?
 P1 C28 H28 106.8 . . ?
 C29 C28 P1 120.3(2) . . ?
 C29 C28 H28 106.8 . . ?
 C32 C28 P1 111.82(18) . . ?
 C32 C28 H28 106.8 . . ?
 C32 C28 C29 103.6(3) . . ?
 P1 C23 H23 107.0 . . ?
 C27 C23 P1 113.64(19) . . ?
 C27 C23 H23 107.0 . . ?
 C24 C23 P1 117.6(2) . . ?
 C24 C23 H23 107.0 . . ?
 C24 C23 C27 104.2(2) . . ?
 C28 C29 H29A 110.7 . . ?
 C28 C29 H29B 110.7 . . ?
 H29A C29 H29B 108.8 . . ?
 C30 C29 C28 105.3(3) . . ?
 C30 C29 H29A 110.7 . . ?
 C30 C29 H29B 110.7 . . ?
 C28 C32 H32A 111.1 . . ?
 C28 C32 H32B 111.1 . . ?
 H32A C32 H32B 109.0 . . ?
 C31 C32 C28 103.5(2) . . ?
 C31 C32 H32A 111.1 . . ?
 C31 C32 H32B 111.1 . . ?
 C23 C27 H27A 110.6 . . ?
 C23 C27 H27B 110.6 . . ?
 H27A C27 H27B 108.7 . . ?
 C26 C27 C23 105.8(3) . . ?
 C26 C27 H27A 110.6 . . ?
 C26 C27 H27B 110.6 . . ?
 C23 C24 H24A 111.5 . . ?
 C23 C24 H24B 111.5 . . ?
 H24A C24 H24B 109.3 . . ?
 C25 C24 C23 101.5(3) . . ?
 C25 C24 H24A 111.5 . . ?
 C25 C24 H24B 111.5 . . ?
 C32 C31 H31A 111.2 . . ?
 C32 C31 H31B 111.2 . . ?
 H31A C31 H31B 109.1 . . ?
 C30 C31 C32 102.7(3) . . ?
 C30 C31 H31A 111.2 . . ?
 C30 C31 H31B 111.2 . . ?
 C29 C30 H30A 110.3 . . ?
 C29 C30 H30B 110.3 . . ?
 C31 C30 C29 107.0(3) . . ?
 C31 C30 H30A 110.3 . . ?
 C31 C30 H30B 110.3 . . ?
 H30A C30 H30B 108.6 . . ?
 C27 C26 H26A 110.4 . . ?
 C27 C26 H26B 110.4 . . ?
 H26A C26 H26B 108.6 . . ?
 C25 C26 C27 106.6(3) . . ?
 C25 C26 H26A 110.4 . . ?
 C25 C26 H26B 110.4 . . ?
 C24 C25 H25A 110.7 . . ?
 C24 C25 H25B 110.7 . . ?
 C26 C25 C24 105.4(3) . . ?
 C26 C25 H25A 110.7 . . ?
 C26 C25 H25B 110.7 . . ?
 H25A C25 H25B 108.8 . . ?
 C35 C36 C39 120.5(3) . . ?
 C37 C36 C35 120.4(3) . . ?
 C37 C36 C39 119.1(3) . . ?
 N1 C39 C36 178.4(4) . . ?

loop_
  _geom_torsion_atom_site_label_1
  _geom_torsion_atom_site_label_2
  _geom_torsion_atom_site_label_3
  _geom_torsion_atom_site_label_4
  _geom_torsion
  _geom_torsion_site_symmetry_1
  _geom_torsion_site_symmetry_2
  _geom_torsion_site_symmetry_3
  _geom_torsion_site_symmetry_4
  _geom_torsion_publ_flag
 Pd1 P1 C1 C6 176.5(2) . . . . ?
 Pd1 P1 C1 C2 -8.4(2) . . . . ?
 Pd1 P1 C28 C29 -68.4(3) . . . . ?
 Pd1 P1 C28 C32 53.5(2) . . . . ?
 Pd1 P1 C23 C27 -21.9(2) . . . . ?
 Pd1 P1 C23 C24 100.1(2) . . . . ?
 Pd1 C7 C12 C11 -93.4(3) . . . . ?
 Pd1 C7 C12 C14 94.4(3) . . . . ?
 Pd1 C7 C8 C9 91.0(3) . . . . ?
 Pd1 C7 C8 C13 -92.9(3) . . . . ?
 Pd1 C33 C34 C35 177.1(2) . . . . ?
 Pd1 C33 C38 C37 -176.8(2) . . . . ?
 P1 C1 C6 C5 169.7(2) . . . . ?
 P1 C1 C6 C15 -15.4(4) . . . . ?
 P1 C1 C2 C3 -171.1(2) . . . . ?
 P1 C1 C2 C7 16.0(4) . . . . ?
 P1 C28 C29 C30 143.8(3) . . . . ?
 P1 C28 C32 C31 -168.5(2) . . . . ?
 P1 C23 C27 C26 149.1(2) . . . . ?
 P1 C23 C24 C25 -163.1(2) . . . . ?
 C1 P1 C28 C29 174.2(2) . . . . ?
 C1 P1 C28 C32 -63.9(2) . . . . ?
 C1 P1 C23 C27 95.3(2) . . . . ?
 C1 P1 C23 C24 -142.7(2) . . . . ?
 C1 C6 C5 C4 2.1(5) . . . . ?
 C1 C6 C15 C20 103.2(3) . . . . ?
 C1 C6 C15 C16 -85.4(4) . . . . ?
 C1 C2 C7 Pd1 -14.1(3) . . . . ?
 C1 C2 C7 C12 84.2(3) . . . . ?
 C1 C2 C7 C8 -118.4(3) . . . . ?
 C4 C3 C2 C1 -0.3(5) . . . . ?
 C4 C3 C2 C7 173.4(3) . . . . ?
 C6 C1 C2 C3 4.4(4) . . . . ?
 C6 C1 C2 C7 -168.5(3) . . . . ?
 C6 C15 C16 C17 -179.0(3) . . . . ?
 C6 C15 C16 C21 -1.8(4) . . . . ?
 C5 C4 C3 C2 -2.9(5) . . . . ?
 C5 C6 C15 C20 -81.7(4) . . . . ?
 C5 C6 C15 C16 89.8(3) . . . . ?
 C3 C4 C5 C6 1.9(6) . . . . ?
 C3 C2 C7 Pd1 172.5(2) . . . . ?
 C3 C2 C7 C12 -89.1(3) . . . . ?
 C3 C2 C7 C8 68.3(3) . . . . ?
 C2 C1 C6 C5 -5.2(4) . . . . ?
 C2 C1 C6 C15 169.7(3) . . . . ?
 C2 C7 C12 C11 157.4(3) . . . . ?
 C2 C7 C12 C14 -14.8(4) . . . . ?
 C2 C7 C8 C9 -156.8(3) . . . . ?
 C2 C7 C8 C13 19.3(4) . . . . ?
 C7 C12 C11 C10 -1.3(5) . . . . ?
 C7 C8 C9 C10 1.5(5) . . . . ?
 C12 C7 C8 C9 0.2(4) . . . . ?
 C12 C7 C8 C13 176.3(3) . . . . ?
 C12 C11 C10 C9 3.0(5) . . . . ?
 C8 C7 C12 C11 -0.2(4) . . . . ?
 C8 C7 C12 C14 -172.4(3) . . . . ?
 C11 C10 C9 C8 -3.1(5) . . . . ?
 C33 C34 C35 C36 -1.2(4) . . . . ?
 C34 C33 C38 C37 -1.9(4) . . . . ?
 C34 C35 C36 C37 -1.4(5) . . . . ?
 C34 C35 C36 C39 178.0(3) . . . . ?
 C38 C33 C34 C35 2.8(4) . . . . ?
 C38 C37 C36 C35 2.3(5) . . . . ?
 C38 C37 C36 C39 -177.1(3) . . . . ?
 C20 C15 C16 C17 -7.4(5) . . . . ?
 C20 C15 C16 C21 169.9(3) . . . . ?
 C20 C19 C18 C17 -3.8(6) . . . . ?
 C15 C6 C5 C4 -173.3(3) . . . . ?
 C15 C20 C19 C18 -1.6(5) . . . . ?
 C15 C16 C17 C18 2.0(5) . . . . ?
 C19 C20 C15 C6 178.4(3) . . . . ?
 C19 C20 C15 C16 7.1(5) . . . . ?
 C19 C18 C17 C16 3.6(6) . . . . ?
 C14 C12 C11 C10 171.1(3) . . . . ?
 C22 C20 C15 C6 1.6(5) . . . . ?
 C22 C20 C15 C16 -169.7(3) . . . . ?
 C22 C20 C19 C18 175.3(4) . . . . ?
 C21 C16 C17 C18 -175.4(4) . . . . ?
 C13 C8 C9 C10 -174.7(3) . . . . ?
 C28 P1 C1 C6 -56.3(3) . . . . ?
 C28 P1 C1 C2 118.8(2) . . . . ?
 C28 P1 C23 C27 -157.3(2) . . . . ?
 C28 P1 C23 C24 -35.4(3) . . . . ?
 C28 C29 C30 C31 7.9(4) . . . . ?
 C28 C32 C31 C30 42.4(4) . . . . ?
 C23 P1 C1 C6 55.9(3) . . . . ?
 C23 P1 C1 C2 -129.0(2) . . . . ?
 C23 P1 C28 C29 62.4(3) . . . . ?
 C23 P1 C28 C32 -175.7(2) . . . . ?
 C23 C27 C26 C25 5.1(4) . . . . ?
 C23 C24 C25 C26 40.5(4) . . . . ?
 C29 C28 C32 C31 -37.4(3) . . . . ?
 C32 C28 C29 C30 18.0(3) . . . . ?
 C32 C31 C30 C29 -31.0(4) . . . . ?
 C27 C23 C24 C25 -36.4(3) . . . . ?
 C27 C26 C25 C24 -28.5(5) . . . . ?
 C24 C23 C27 C26 19.9(3) . . . . ?
 C36 C37 C38 C33 -0.7(5) . . . . ?

_shelx_res_file
;
TITL ag_raq1116a_0m in P2(1)2(1)2(1)
    ag_raq1116a_0m.res
    created by SHELXL-2018/3 at 19:53:01 on 25-Nov-2022
CELL 0.56086 9.4797 14.571 24.286 90 90 90
ZERR 4 0.0003 0.0005 0.0009 0 0 0
LATT -1
SYMM 0.5-X,-Y,0.5+Z
SYMM -X,0.5+Y,0.5-Z
SYMM 0.5+X,0.5-Y,-Z
SFAC C H Cl N P Pd
DISP C 0.0013 0.0009 7.4
DISP Cl 0.1009 0.0992 336.8
DISP H 0 0 0.7
DISP N 0.003 0.002 11.7
DISP P 0.0671 0.0586 203.6
DISP Pd -1.9167 0.6584 2267.2
UNIT 156 172 4 4 4 4

L.S. 10
PLAN  7
SIZE 0.13 0.16 0.21
TEMP 0
CONF
BOND
MORE -1
BOND $H
fmap 2
acta
TWIN -1 0 0 0 -1 0 0 0 -1 2
REM <olex2.extras>
REM <HklSrc "%.\\ag_raq1116a_0m.hkl">
REM </olex2.extras>

WGHT    0.025400    0.810300
BASF   0.65528
FVAR       0.10930
PD1   6    0.795858    0.447577    0.040456    11.00000    0.02062    0.01367 =
         0.01686    0.00009    0.00273   -0.00036
P1    5    0.707954    0.471466    0.125835    11.00000    0.01670    0.01315 =
         0.01559    0.00039   -0.00005   -0.00138
C1    1    0.718534    0.596282    0.139291    11.00000    0.01943    0.01501 =
         0.01497    0.00133   -0.00365    0.00052
C4    1    0.783449    0.782471    0.157234    11.00000    0.05703    0.01772 =
         0.02695   -0.00373    0.00339   -0.01230
AFIX  43
H4    2    0.808455    0.843117    0.164103    11.00000   -1.20000
AFIX   0
C6    1    0.668184    0.642392    0.186841    11.00000    0.02477    0.02010 =
         0.01588    0.00012   -0.00128   -0.00090
C5    1    0.704336    0.734098    0.194782    11.00000    0.04930    0.02180 =
         0.01962   -0.00593    0.00361   -0.00525
AFIX  43
H5    2    0.673911    0.763636    0.226583    11.00000   -1.20000
AFIX   0
C3    1    0.825411    0.739539    0.108984    11.00000    0.04209    0.01800 =
         0.02305    0.00388    0.00295   -0.00846
AFIX  43
H3    2    0.875312    0.772498    0.082603    11.00000   -1.20000
AFIX   0
C2    1    0.793483    0.647341    0.099626    11.00000    0.02427    0.01595 =
         0.01774    0.00054   -0.00197    0.00010
C7    1    0.832067    0.614532    0.042648    11.00000    0.03855    0.01094 =
         0.02013    0.00131    0.00692   -0.00219
C12   1    0.729019    0.624170    0.001085    11.00000    0.05932    0.01499 =
         0.01911    0.00092   -0.00165    0.00021
C8    1    0.977278    0.607187    0.027130    11.00000    0.04284    0.01790 =
         0.04104    0.00006    0.01745   -0.00570
C11   1    0.769675    0.626736   -0.054197    11.00000    0.10137    0.02268 =
         0.01751    0.00260   -0.00020    0.00171
AFIX  43
H11   2    0.701521    0.631794   -0.081574    11.00000   -1.20000
AFIX   0
C33   1    0.813594    0.313896    0.056207    11.00000    0.02063    0.01570 =
         0.01962   -0.00040    0.00246   -0.00059
C34   1    0.704128    0.250600    0.053693    11.00000    0.02113    0.02177 =
         0.02218   -0.00276    0.00170   -0.00302
AFIX  43
H34   2    0.613015    0.270071    0.045625    11.00000   -1.20000
AFIX   0
C35   1    0.730817    0.158460    0.063214    11.00000    0.03486    0.02076 =
         0.03036   -0.00339    0.00793   -0.00907
AFIX  43
H35   2    0.657318    0.116218    0.062212    11.00000   -1.20000
AFIX   0
C37   1    0.978525    0.191308    0.074722    11.00000    0.02761    0.02356 =
         0.03454    0.00327    0.00734    0.00530
AFIX  43
H37   2    1.070404    0.171382    0.080827    11.00000   -1.20000
AFIX   0
C38   1    0.950709    0.283236    0.065974    11.00000    0.02121    0.01896 =
         0.03354   -0.00001    0.00287   -0.00100
AFIX  43
H38   2    1.024493    0.325287    0.066607    11.00000   -1.20000
AFIX   0
C20   1    0.613611    0.572523    0.280097    11.00000    0.05528    0.02301 =
         0.01867   -0.00465    0.00219   -0.00483
C15   1    0.568042    0.603793    0.228713    11.00000    0.03452    0.01750 =
         0.01761   -0.00529    0.00547   -0.00368
C19   1    0.512920    0.539738    0.317325    11.00000    0.10333    0.03277 =
         0.02045   -0.00249    0.01693   -0.01593
AFIX  43
H19   2    0.541733    0.517268    0.351357    11.00000   -1.20000
AFIX   0
C16   1    0.421633    0.611665    0.217478    11.00000    0.03383    0.03284 =
         0.03366   -0.01327    0.00894   -0.00160
C10   1    0.909348    0.621840   -0.068272    11.00000    0.11765    0.02222 =
         0.02502   -0.00068    0.02843   -0.01011
AFIX  43
H10   2    0.935488    0.626515   -0.105074    11.00000   -1.20000
AFIX   0
C18   1    0.370232    0.540356    0.304034    11.00000    0.07838    0.05461 =
         0.05043   -0.01742    0.03957   -0.03370
AFIX  43
H18   2    0.304829    0.515035    0.328198    11.00000   -1.20000
AFIX   0
C9    1    1.011445    0.610100   -0.028671    11.00000    0.07073    0.02187 =
         0.05827   -0.00258    0.04360   -0.00834
AFIX  43
H9    2    1.105199    0.603979   -0.039334    11.00000   -1.20000
AFIX   0
C17   1    0.326292    0.577881    0.255823    11.00000    0.04507    0.05431 =
         0.05883   -0.02887    0.02657   -0.01586
AFIX  43
H17   2    0.230206    0.581017    0.248328    11.00000   -1.20000
AFIX   0
C14   1    0.576789    0.643769    0.014784    11.00000    0.05215    0.02748 =
         0.03341   -0.00096   -0.02102    0.00803
AFIX 137
H14A  2    0.554013    0.616933    0.049774    11.00000   -1.50000
H14B  2    0.517151    0.617932   -0.013150    11.00000   -1.50000
H14C  2    0.562309    0.708917    0.016449    11.00000   -1.50000
AFIX   0
C22   1    0.766956    0.577508    0.297801    11.00000    0.07515    0.04321 =
         0.02479   -0.00798   -0.01558    0.00924
AFIX 137
H22A  2    0.826048    0.582384    0.265833    11.00000   -1.50000
H22B  2    0.791143    0.523017    0.317915    11.00000   -1.50000
H22C  2    0.780677    0.630278    0.320855    11.00000   -1.50000
AFIX   0
C21   1    0.367626    0.659053    0.166648    11.00000    0.03946    0.06304 =
         0.05352   -0.01350   -0.00589    0.01963
AFIX 137
H21A  2    0.410485    0.718531    0.163614    11.00000   -1.50000
H21B  2    0.267079    0.665742    0.169114    11.00000   -1.50000
H21C  2    0.390848    0.623128    0.134777    11.00000   -1.50000
AFIX   0
C13   1    1.090317    0.602569    0.069662    11.00000    0.03007    0.04303 =
         0.07655    0.00698    0.01295   -0.00459
AFIX 137
H13A  2    1.113209    0.663488    0.081778    11.00000   -1.50000
H13B  2    1.172724    0.574259    0.054191    11.00000   -1.50000
H13C  2    1.057855    0.566985    0.100422    11.00000   -1.50000
AFIX   0
CL1   3    0.852563    0.403088   -0.049755    11.00000    0.04058    0.02299 =
         0.01938   -0.00202    0.00802    0.00026
C28   1    0.798735    0.426169    0.187288    11.00000    0.02546    0.01949 =
         0.01743    0.00367   -0.00077   -0.00113
AFIX  13
H28   2    0.752616    0.453755    0.219386    11.00000   -1.20000
AFIX   0
C23   1    0.520071    0.438743    0.131130    11.00000    0.01917    0.02358 =
         0.02927   -0.01016    0.00535   -0.00498
AFIX  13
H23   2    0.473662    0.485598    0.153710    11.00000   -1.20000
AFIX   0
C29   1    0.804916    0.320767    0.197961    11.00000    0.04186    0.02174 =
         0.02722    0.00678   -0.00083    0.00290
AFIX  23
H29A  2    0.730651    0.302133    0.223060    11.00000   -1.20000
H29B  2    0.794467    0.287038    0.163769    11.00000   -1.20000
AFIX   0
C32   1    0.954129    0.455758    0.189209    11.00000    0.02341    0.03376 =
         0.03235    0.00707   -0.00768   -0.00156
AFIX  23
H32A  2    1.000549    0.444076    0.154312    11.00000   -1.20000
H32B  2    0.962647    0.520440    0.198051    11.00000   -1.20000
AFIX   0
C27   1    0.442756    0.436834    0.075199    11.00000    0.01881    0.03428 =
         0.03824   -0.00210   -0.00429   -0.00119
AFIX  23
H27A  2    0.400173    0.495986    0.067489    11.00000   -1.20000
H27B  2    0.507880    0.421953    0.045714    11.00000   -1.20000
AFIX   0
C24   1    0.485396    0.344904    0.157241    11.00000    0.04001    0.04576 =
         0.03036    0.00190    0.00804   -0.02164
AFIX  23
H24A  2    0.547238    0.297099    0.143459    11.00000   -1.20000
H24B  2    0.491897    0.347201    0.197077    11.00000   -1.20000
AFIX   0
C31   1    1.016208    0.396369    0.234729    11.00000    0.03308    0.04945 =
         0.03368    0.00598   -0.00882    0.00864
AFIX  23
H31A  2    1.118254    0.393780    0.232227    11.00000   -1.20000
H31B  2    0.989725    0.419090    0.270820    11.00000   -1.20000
AFIX   0
C30   1    0.950708    0.303252    0.223476    11.00000    0.06209    0.03851 =
         0.06250    0.01557   -0.02143    0.01265
AFIX  23
H30A  2    0.941391    0.268774    0.257448    11.00000   -1.20000
H30B  2    1.009284    0.268434    0.198254    11.00000   -1.20000
AFIX   0
C26   1    0.328696    0.362248    0.080521    11.00000    0.03111    0.05191 =
         0.07338   -0.00092   -0.01440   -0.01691
AFIX  23
H26A  2    0.236563    0.387289    0.071790    11.00000   -1.20000
H26B  2    0.348142    0.311848    0.055556    11.00000   -1.20000
AFIX   0
C25   1    0.332585    0.330235    0.138144    11.00000    0.04219    0.07770 =
         0.05650   -0.00577    0.01207   -0.03600
AFIX  23
H25A  2    0.307061    0.265878    0.140393    11.00000   -1.20000
H25B  2    0.267810    0.365462    0.160711    11.00000   -1.20000
AFIX   0
C36   1    0.867811    0.129105    0.074291    11.00000    0.04040    0.01598 =
         0.02759    0.00024    0.01401    0.00183
C39   1    0.896219    0.034164    0.085975    11.00000    0.05496    0.02178 =
         0.04646    0.00635    0.02807    0.00518
N1    4    0.919027   -0.040982    0.096578    11.00000    0.09159    0.02459 =
         0.08175    0.01533    0.05308    0.01552
HKLF 4


REM  ag_raq1116a_0m in P2(1)2(1)2(1)
REM wR2 = 0.0622, GooF = S = 1.030, Restrained GooF = 1.030 for all data
REM R1 = 0.0294 for 9425 Fo > 4sig(Fo) and 0.0356 for all 10324 data
REM 393 parameters refined using 0 restraints

END

WGHT      0.0254      0.8100

REM Highest difference peak  0.354,  deepest hole -0.527,  1-sigma level  0.062
Q1    1   0.2902  0.4057  0.1016  11.00000  0.05    0.35
Q2    1   0.8831  0.3143  0.0720  11.00000  0.05    0.31
Q3    1   0.9290  0.4056 -0.0357  11.00000  0.05    0.31
Q4    1   0.8050  0.3606  0.0585  11.00000  0.05    0.30
Q5    1   0.8022  0.6266  0.0714  11.00000  0.05    0.30
Q6    1   0.8393  0.6063 -0.0561  11.00000  0.05    0.29
Q7    1   0.4431  0.5094  0.3145  11.00000  0.05    0.29
;
_shelx_res_checksum                30914
_shelx_hkl_file
;
   1   0   0   -0.03    0.05
   1   0   0    0.05    0.05
  -2   0   0  455.53   15.46
  -2   0   0  451.63   15.55
   2   0   0  433.57   15.42
   2   0   0  459.15   15.40
   2   0   0  441.15   14.82
  -3   0   0    0.00    0.16
  -3   0   0   -0.01    0.10
  -3   0   0    0.04    0.05
  -3   0   0   -0.13    0.16
   3   0   0    0.12    0.19
   3   0   0   -0.06    0.15
   3   0   0    0.09    0.15
  -4   0   0  133.83    4.96
  -4   0   0  129.02    5.00
   4   0   0  125.93    4.84
   4   0   0  126.21    4.78
   4   0   0  125.95    4.79
  -5   0   0    0.32    0.32
  -5   0   0    0.25    0.32
   5   0   0    0.19    0.26
   5   0   0    0.13    0.26
   5   0   0   -0.30    0.31
  -6   0   0   35.46    2.03
  -6   0   0   46.73    2.30
  -6   0   0   42.32    2.24
  -6   0   0   40.91    2.20
   6   0   0   39.95    2.03
   6   0   0   40.74    2.19
  -7   0   0    3.08    0.69
   7   0   0    2.15    0.60
  -8   0   0   85.97    3.95
  -8   0   0   75.71    3.97
   8   0   0   82.68    3.63
   8   0   0   76.89    3.78
  -9   0   0   -0.12    0.50
   9   0   0    1.08    0.51
 -10   0   0   54.63    3.30
 -10   0   0   52.59    3.17
 -10   0   0   62.84    3.43
  10   0   0   56.24    2.88
 -11   0   0    0.03    0.54
 -11   0   0   -0.28    0.57
 -12   0   0   36.99    2.68
 -12   0   0   33.28    2.68
 -13   0   0    0.85    0.83
 -13   1   0   20.16    2.41
 -12   1   0    0.36    0.68
 -12   1   0   -0.92    0.56
 -11   1   0   40.67    2.82
 -11   1   0   44.54    2.94
  10  -1   0    0.04    0.48
 -10   1   0    0.51    0.66
 -10   1   0   -0.14    0.51
 -10   1   0   -0.24    0.45
   9  -1   0   40.20    2.32
  -9   1   0   34.89    2.39
  -9   1   0   41.33    2.60
   8  -1   0    1.15    0.55
   8  -1   0    1.37    0.60
  -8   1   0    1.00    0.62
  -8   1   0    1.09    0.54
   7  -1   0   48.71    2.58
   7  -1   0   43.82    2.43
  -7   1   0   55.72    2.77
  -7   1   0   49.62    2.57
  -7   1   0   45.76    2.54
   6  -1   0   15.38    1.22
   6  -1   0   14.73    1.15
  -6   1   0   16.20    1.28
  -6   1   0   14.21    1.17
  -6   1   0   14.30    1.14
   5  -1   0   15.25    1.06
   5  -1   0   14.55    1.11
   5  -1   0   16.26    1.18
  -5   1   0   15.15    1.18
  -5   1   0   16.09    1.15
   4  -1   0    2.94    0.55
   4  -1   0    2.49    0.49
   4  -1   0    2.28    0.44
  -4   1   0    2.29    0.50
  -4   1   0    3.95    0.54
   3  -1   0  398.19   13.80
   3  -1   0  390.33   13.29
   3  -1   0  387.49   13.85
  -3   1   0  380.79   13.82
  -3   1   0  414.15   13.92
  -3   1   0  399.29   13.82
   2  -1   0  148.61    5.43
   2  -1   0  147.12    5.38
   2  -1   0  147.85    5.19
  -2   1   0  151.65    5.45
  -2   1   0  153.45    5.41
   1  -1   0  941.38   32.56
   1  -1   0  957.48   31.56
   1  -1   0  934.02   32.94
  -1   1   0  942.85   32.98
  -1  -1   0 1000.00   34.47
   1   1   0  980.87   32.80
  -2  -1   0  149.25    5.28
  -2  -1   0  150.68    5.55
  -2  -1   0  150.04    5.32
  -2  -1   0  157.13    5.32
   2   1   0  154.51    5.27
   2   1   0  150.43    5.24
   2   1   0  144.63    5.20
  -3  -1   0  416.23   13.76
  -3  -1   0  383.72   13.68
  -3  -1   0  389.68   14.00
  -3  -1   0  387.75   13.30
   3   1   0  402.23   13.61
   3   1   0  390.08   13.65
   3   1   0  397.85   13.29
  -4  -1   0    3.36    0.49
  -4  -1   0    2.66    0.45
  -4  -1   0    3.73    0.61
  -4  -1   0    3.24    0.56
   4   1   0    3.49    0.44
   4   1   0    2.06    0.47
   4   1   0    2.71    0.38
  -5  -1   0   16.07    1.25
  -5  -1   0   13.25    1.11
  -5  -1   0   14.72    1.04
  -5  -1   0   17.21    1.12
   5   1   0   15.52    0.92
   5   1   0   15.08    0.96
   5   1   0   16.85    1.16
  -6  -1   0   16.84    1.21
  -6  -1   0   15.08    1.23
  -6  -1   0   13.83    1.08
  -6  -1   0   15.78    1.30
   6   1   0   14.90    1.02
   6   1   0   16.86    1.25
  -7  -1   0   48.28    2.49
  -7  -1   0   44.01    2.49
   7   1   0   45.61    2.19
   7   1   0   45.33    2.45
  -8  -1   0    1.46    0.63
  -8  -1   0    1.22    0.63
   8   1   0    0.63    0.54
   8   1   0    0.52    0.42
  -9  -1   0   39.32    2.48
   9   1   0   37.98    2.05
 -10  -1   0   -0.39    0.66
 -10  -1   0   -0.07    0.55
 -10  -1   0    0.64    0.55
  10   1   0    0.36    0.43
 -11  -1   0   43.72    2.79
 -11  -1   0   39.59    2.85
 -12  -1   0   -0.24    0.57
 -12  -1   0    1.33    0.85
 -13  -1   0   18.78    2.26
 -13   2   0    0.85    0.86
 -12   2   0   14.16    1.97
 -12   2   0   17.85    2.15
 -11   2   0    0.62    0.68
 -11   2   0    0.82    0.88
  10  -2   0   23.24    1.88
 -10   2   0   28.22    2.30
 -10   2   0   25.69    2.08
 -10   2   0   23.88    2.06
   9  -2   0    0.53    0.54
  -9   2   0   -0.24    0.47
  -9   2   0   -0.12    0.49
   8  -2   0   10.49    1.36
   8  -2   0    9.37    1.23
  -8   2   0    9.32    1.28
  -8   2   0   12.31    1.33
  -8   2   0   11.49    1.49
   7  -2   0   31.69    1.97
   7  -2   0   31.90    1.95
  -7   2   0   33.06    1.89
  -7   2   0   35.28    2.14
  -7   2   0   29.50    1.96
  -7   2   0   25.11    1.80
   6  -2   0    0.57    0.39
   6  -2   0    1.19    0.48
  -6   2   0    0.06    0.38
  -6   2   0    1.25    0.54
  -6   2   0    0.07    0.27
  -6   2   0    0.34    0.38
   5  -2   0   28.07    1.55
   5  -2   0   24.95    1.56
   5  -2   0   26.49    1.57
  -5   2   0   28.75    1.70
  -5   2   0   23.92    1.54
  -5   2   0   25.65    1.44
   4  -2   0   10.55    0.87
   4  -2   0   12.13    0.93
   4  -2   0   11.10    0.93
  -4   2   0   11.37    0.78
  -4   2   0   11.18    0.96
   3  -2   0  215.64    8.11
   3  -2   0  225.24    8.07
   3  -2   0  228.68    7.77
  -3   2   0  216.53    8.07
  -3   2   0  229.67    8.17
   2  -2   0   23.17    1.15
   2  -2   0   23.13    1.10
   2  -2   0   25.30    1.21
  -2   2   0   23.27    1.18
  -2   2   0   22.04    1.07
  -2   2   0   23.19    1.15
   1  -2   0   51.58    1.97
   1  -2   0   57.04    2.15
   1  -2   0   53.22    2.09
  -1   2   0   51.00    1.96
  -1   2   0   56.29    2.11
  -1   2   0   57.05    2.15
   0  -2   0  479.00   16.66
   0  -2   0  478.91   16.35
   0   2   0  464.91   16.35
   0   2   0  478.23   16.36
   0   2   0  478.98   16.36
  -1  -2   0   47.90    1.97
  -2  -2   0   22.85    1.21
  -2  -2   0   21.72    0.85
  -2  -2   0   23.81    1.08
  -2  -2   0   23.35    0.88
   2   2   0   22.38    1.04
  -3  -2   0  219.79    7.88
  -3  -2   0  231.04    8.37
  -3  -2   0  232.68    7.94
  -3  -2   0  221.47    7.83
   3   2   0  223.36    7.75
   3   2   0  232.53    7.77
   3   2   0  222.79    7.80
  -4  -2   0   11.46    0.99
  -4  -2   0   11.04    0.90
  -4  -2   0   12.25    0.79
  -4  -2   0   10.60    0.73
   4   2   0   11.43    0.60
   4   2   0   11.10    0.88
   4   2   0   11.69    0.63
  -5  -2   0   29.20    1.47
  -5  -2   0   23.97    1.34
  -5  -2   0   29.18    1.73
  -5  -2   0   24.83    1.54
   5   2   0   26.25    1.17
   5   2   0   23.62    1.47
   5   2   0   27.44    1.24
  -6  -2   0    0.30    0.36
  -6  -2   0   -0.08    0.43
  -6  -2   0    0.15    0.28
  -6  -2   0    0.03    0.29
   6   2   0    0.25    0.25
   6   2   0    0.44    0.26
   6   2   0   -0.06    0.33
  -7  -2   0   29.80    1.96
  -7  -2   0   28.99    1.75
  -7  -2   0   32.49    1.88
   7   2   0   32.48    1.56
   7   2   0   30.45    1.91
  -8  -2   0   10.65    1.42
  -8  -2   0   10.04    1.23
  -8  -2   0   11.05    1.22
   8   2   0   10.06    1.29
   8   2   0   10.80    0.87
  -9  -2   0    0.89    0.64
  -9  -2   0   -0.30    0.45
   9   2   0    0.57    0.38
 -10  -2   0   26.94    2.09
 -10  -2   0   25.47    2.10
 -10  -2   0   20.49    1.79
  10   2   0   26.55    1.50
 -11  -2   0    2.15    0.94
 -11  -2   0    0.43    0.59
 -12  -2   0   14.32    1.81
 -12  -2   0   14.93    2.07
 -13  -2   0    0.70    0.80
 -13   3   0    3.33    1.14
 -12   3   0    0.14    0.71
 -12   3   0    0.05    0.80
 -11   3   0   24.50    2.17
 -11   3   0   23.71    2.46
  10  -3   0   -0.49    0.50
 -10   3   0   -0.01    0.60
 -10   3   0    0.53    0.73
 -10   3   0    0.98    0.69
   9  -3   0    3.48    0.92
  -9   3   0    5.11    1.10
  -9   3   0    4.52    1.04
   8  -3   0   24.17    1.82
   8  -3   0   20.65    1.76
  -8   3   0   20.42    1.77
  -8   3   0   25.56    1.65
  -8   3   0   25.00    1.96
   7  -3   0    3.39    0.76
   7  -3   0    3.84    0.84
  -7   3   0    3.14    0.75
  -7   3   0    4.93    0.96
  -7   3   0    3.71    0.81
  -7   3   0    3.66    0.66
   6  -3   0   26.12    1.74
   6  -3   0   26.71    1.69
  -6   3   0   25.33    1.72
  -6   3   0   26.05    1.50
  -6   3   0   27.91    1.84
  -6   3   0   26.91    1.67
   5  -3   0    1.06    0.47
   5  -3   0    2.09    0.54
   5  -3   0    1.88    0.49
  -5   3   0    1.65    0.39
  -5   3   0    2.01    0.58
  -5   3   0    2.55    0.56
  -5   3   0    1.29    0.47
   4  -3   0  121.51    5.07
   4  -3   0  134.18    5.05
   4  -3   0  130.47    4.86
  -4   3   0  125.28    4.70
  -4   3   0  130.67    5.16
  -4   3   0  122.76    5.03
   3  -3   0   90.48    3.46
   3  -3   0   91.97    3.64
   3  -3   0   86.84    3.67
  -3   3   0   87.80    3.44
  -3   3   0   96.96    3.75
  -3   3   0   86.20    3.61
   2  -3   0  205.16    7.19
   2  -3   0  189.94    6.80
   2  -3   0  198.63    7.24
  -2   3   0  198.89    6.81
  -2   3   0  190.59    7.15
  -2   3   0  207.19    7.26
   1  -3   0   37.59    1.47
   1  -3   0   37.23    1.57
   1  -3   0   35.09    1.60
  -1   3   0   36.18    1.47
  -1   3   0   37.55    1.39
  -1   3   0   37.53    1.62
  -1   3   0   37.56    1.56
   0  -3   0    0.15    0.11
   0  -3   0    0.09    0.11
   0  -3   0    0.27    0.17
   0   3   0    0.03    0.15
   0   3   0   -0.07    0.10
   0   3   0    0.16    0.10
   0   3   0    0.09    0.10
  -1  -3   0   37.24    1.65
   1   3   0   34.78    1.64
  -2  -3   0  194.19    7.17
  -2  -3   0  192.83    6.64
  -3  -3   0   83.36    3.15
  -3  -3   0   90.77    3.41
  -3  -3   0   90.58    3.20
  -3  -3   0   92.80    3.76
  -4  -3   0  129.92    4.58
  -4  -3   0  123.63    4.49
  -4  -3   0  123.30    5.09
  -4  -3   0  118.32    4.68
   4   3   0  122.52    4.64
  -5  -3   0    1.15    0.45
  -5  -3   0    1.07    0.49
  -5  -3   0    1.98    0.38
  -5  -3   0    2.12    0.42
   5   3   0    1.62    0.15
   5   3   0    2.33    0.54
  -6  -3   0   29.76    1.58
  -6  -3   0   28.15    1.76
  -6  -3   0   26.71    1.47
   6   3   0   27.29    1.13
   6   3   0   24.11    1.59
   6   3   0   27.34    1.11
  -7  -3   0    3.10    0.61
  -7  -3   0    3.39    0.66
  -7  -3   0    3.32    0.78
   7   3   0    4.77    0.44
   7   3   0    4.13    0.80
  -8  -3   0   24.08    1.89
  -8  -3   0   25.45    1.68
  -8  -3   0   18.89    1.47
   8   3   0   23.64    1.12
   8   3   0   23.81    1.73
  -9  -3   0    4.13    0.82
  -9  -3   0    4.33    1.05
  -9  -3   0    4.64    0.91
   9   3   0    4.46    0.49
 -10  -3   0    0.69    0.57
 -10  -3   0    0.59    0.68
 -11  -3   0   20.25    1.81
 -11  -3   0   23.61    2.43
 -12  -3   0    0.70    0.67
 -12  -3   0   -1.48    0.54
 -13  -3   0    2.98    1.03
 -13   4   0    1.47    0.87
 -12   4   0   10.66    1.79
 -12   4   0   12.58    1.87
 -11   4   0   -1.43    0.48
 -11   4   0    0.17    0.66
  10  -4   0   10.57    1.52
 -10   4   0   11.84    1.58
 -10   4   0    9.47    1.52
   9  -4   0    3.53    0.93
  -9   4   0    3.66    0.99
  -9   4   0    4.77    1.15
  -9   4   0    2.49    0.71
   8  -4   0   11.04    1.42
   8  -4   0   11.87    1.50
  -8   4   0   13.24    1.57
  -8   4   0   13.86    1.69
  -8   4   0   14.17    1.15
  -8   4   0   13.33    1.52
   7  -4   0    7.03    1.12
   7  -4   0    6.64    1.05
  -7   4   0    8.08    1.10
  -7   4   0    5.31    1.01
  -7   4   0    4.86    0.75
  -7   4   0    5.35    1.04
   6  -4   0    2.32    0.65
   6  -4   0    2.12    0.60
  -6   4   0    2.44    0.63
  -6   4   0    2.54    0.63
  -6   4   0    3.39    0.53
  -6   4   0    2.70    0.72
   5  -4   0   74.42    3.28
   5  -4   0   72.89    3.46
   5  -4   0   79.94    3.42
  -5   4   0   73.63    3.21
  -5   4   0   77.94    3.53
  -5   4   0   75.10    2.97
  -5   4   0   68.05    3.35
   4  -4   0   20.81    1.38
   4  -4   0   22.11    1.47
   4  -4   0   31.54    1.72
  -4   4   0   26.12    1.56
  -4   4   0   26.89    1.16
  -4   4   0   26.32    1.62
   3  -4   0  121.87    5.03
   3  -4   0  128.01    4.99
   3  -4   0  127.86    4.73
  -3   4   0  129.76    5.07
  -3   4   0  130.79    4.99
   2  -4   0   12.77    0.82
   2  -4   0   11.76    0.73
   2  -4   0   11.45    0.86
  -2   4   0   10.46    0.70
  -2   4   0   10.74    0.81
  -2   4   0   10.86    0.78
   1  -4   0   49.63    1.93
   1  -4   0   50.89    2.07
   1  -4   0   48.74    2.12
  -1   4   0   47.49    1.91
  -1   4   0   50.63    1.91
  -1   4   0   48.99    2.02
  -1   4   0   49.56    2.10
   0  -4   0  361.91   12.48
   0  -4   0  354.32   12.37
   0  -4   0  363.48   12.30
   0   4   0  346.02   12.23
   0   4   0  350.00   12.24
   0   4   0  362.28   12.50
   0   4   0  355.53   12.32
  -1  -4   0   48.61    1.84
  -1  -4   0   49.67    1.78
  -1  -4   0   51.77    2.20
   1   4   0   47.83    2.19
  -2  -4   0   11.13    0.87
   2   4   0   11.15    0.90
  -3  -4   0  123.11    4.62
  -3  -4   0  124.82    5.10
  -3  -4   0  122.48    4.35
  -3  -4   0  132.60    4.38
  -4  -4   0   23.12    1.42
  -4  -4   0   28.67    1.20
  -4  -4   0   25.75    1.69
  -5  -4   0   71.97    3.54
  -5  -4   0   73.83    3.25
  -5  -4   0   76.66    2.98
  -5  -4   0   71.27    2.88
   5   4   0   76.67    3.17
  -6  -4   0    3.39    0.53
  -6  -4   0    3.08    0.49
  -6  -4   0    3.91    0.75
   6   4   0    2.46    0.59
  -7  -4   0    5.90    1.07
  -7  -4   0    6.11    0.77
  -7  -4   0    6.13    0.81
   7   4   0    7.58    1.03
  -8  -4   0   10.06    1.12
  -8  -4   0   14.64    1.22
  -8  -4   0   13.26    1.57
   8   4   0   12.66    1.41
  -9  -4   0    5.17    1.14
  -9  -4   0    3.78    0.79
  -9  -4   0    4.75    0.91
 -10  -4   0   12.45    1.72
 -10  -4   0    9.09    1.20
 -11  -4   0   -0.23    0.63
 -11  -4   0    1.13    0.62
 -12  -4   0   14.11    1.72
 -12  -4   0   15.87    2.14
 -13  -4   0    1.46    0.82
 -13   5   0   -0.58    0.69
 -12   5   0    0.03    0.80
 -12   5   0    1.08    0.81
 -11   5   0    0.26    0.66
 -11   5   0    0.22    0.67
  10  -5   0    2.65    0.96
 -10   5   0    1.70    0.91
 -10   5   0    4.85    1.15
   9  -5   0    7.48    1.30
  -9   5   0    7.48    1.31
  -9   5   0    9.61    1.11
  -9   5   0    9.88    1.39
   8  -5   0   33.41    2.32
  -8   5   0   33.30    2.16
  -8   5   0   29.43    1.74
  -8   5   0   32.65    2.30
  -8   5   0   32.15    2.38
   7  -5   0    2.99    0.77
   7  -5   0    2.74    0.79
  -7   5   0    2.41    0.74
  -7   5   0    3.47    0.86
  -7   5   0    2.67    0.82
  -7   5   0    2.49    0.52
   6  -5   0   50.32    2.89
   6  -5   0   56.48    2.81
  -6   5   0   59.75    3.08
  -6   5   0   55.59    2.92
  -6   5   0   57.98    2.38
  -6   5   0   54.11    2.72
   5  -5   0    9.09    1.02
   5  -5   0    8.15    1.06
   5  -5   0    7.79    1.00
  -5   5   0    7.94    1.08
  -5   5   0    8.27    0.57
  -5   5   0    6.70    0.87
  -5   5   0    6.23    0.89
   4  -5   0   18.98    1.41
   4  -5   0   21.68    1.32
   4  -5   0   18.56    1.33
  -4   5   0   20.06    1.38
  -4   5   0   20.31    0.88
  -4   5   0   21.00    1.45
   3  -5   0    1.49    0.44
   3  -5   0    1.19    0.44
   3  -5   0    1.08    0.40
  -3   5   0    1.44    0.44
  -3   5   0    1.87    0.54
   2  -5   0   15.43    1.00
   2  -5   0   16.00    0.94
   2  -5   0   13.28    1.02
  -2   5   0   16.39    1.06
  -2   5   0   14.58    0.67
  -2   5   0   13.70    0.95
  -2   5   0   14.03    0.88
   1  -5   0   48.16    2.10
   1  -5   0   49.84    1.98
  -1   5   0   48.75    1.99
  -1   5   0   49.70    2.14
  -1   5   0   47.43    2.03
  -1   5   0   49.67    1.99
   0  -5   0   -0.15    0.13
   0  -5   0    0.13    0.24
   0  -5   0    0.52    0.22
   0   5   0    0.30    0.23
   0   5   0    0.10    0.16
   0   5   0    0.10    0.13
   0   5   0    0.11    0.13
  -1  -5   0   47.14    1.75
  -1  -5   0   48.11    2.17
  -1  -5   0   44.75    1.83
   1   5   0   47.18    2.20
  -2  -5   0   14.53    0.57
  -2  -5   0   13.23    1.04
  -2  -5   0   14.11    0.59
   2   5   0   15.65    1.15
  -3  -5   0    1.61    0.40
  -3  -5   0    0.94    0.46
  -4  -5   0   22.80    1.56
  -4  -5   0   20.00    0.91
  -4  -5   0   20.24    0.87
  -4  -5   0   18.09    1.22
  -5  -5   0    7.44    0.54
  -5  -5   0    7.51    0.58
  -5  -5   0    7.37    0.93
  -6  -5   0   54.15    2.74
  -6  -5   0   55.79    2.41
  -6  -5   0   54.64    2.33
  -7  -5   0    2.20    0.49
  -7  -5   0    1.87    0.49
  -7  -5   0    1.64    0.69
  -8  -5   0   32.58    2.19
  -8  -5   0   31.23    1.85
  -8  -5   0   30.14    1.78
   8   5   0   31.29    2.02
  -9  -5   0    7.63    1.03
  -9  -5   0    8.58    1.37
  -9  -5   0    9.77    1.19
 -10  -5   0    2.87    0.75
 -10  -5   0    4.13    1.07
 -11  -5   0   -0.03    0.48
 -11  -5   0    0.33    0.64
 -12  -5   0    0.39    0.93
 -12  -5   0    1.90    0.82
 -13  -5   0   -0.20    0.58
 -12   6   0    1.88    1.02
 -12   6   0    3.12    1.07
 -11   6   0   -0.32    0.74
 -11   6   0    1.73    0.81
 -10   6   0    0.65    0.75
 -10   6   0    0.23    0.64
   9  -6   0    0.87    0.64
  -9   6   0    3.21    0.68
  -9   6   0    2.01    0.80
  -9   6   0    3.28    0.99
  -8   6   0    1.44    0.76
  -8   6   0    2.03    0.51
  -8   6   0    2.93    0.81
   7  -6   0   36.43    2.24
  -7   6   0   36.04    2.18
  -7   6   0   30.82    2.25
  -7   6   0   38.09    1.72
   6  -6   0    1.64    0.59
  -6   6   0    2.03    0.70
  -6   6   0    1.57    0.63
  -6   6   0    2.32    0.63
  -6   6   0    1.52    0.32
   5  -6   0   90.49    3.92
   5  -6   0   84.42    3.66
  -5   6   0   84.48    3.08
  -5   6   0   73.88    3.76
  -5   6   0   91.75    4.04
  -5   6   0   84.82    3.60
   4  -6   0    0.16    0.33
   4  -6   0   -0.18    0.15
   4  -6   0    0.09    0.29
  -4   6   0    0.18    0.35
  -4   6   0    0.07    0.29
  -4   6   0   -0.16    0.36
   3  -6   0   54.85    2.40
   3  -6   0   53.86    2.58
  -3   6   0   55.16    2.65
  -3   6   0   52.01    2.53
   2  -6   0   12.09    0.91
   2  -6   0   12.66    0.98
  -2   6   0   14.20    1.04
  -2   6   0   11.70    0.88
  -2   6   0   13.32    0.95
  -2   6   0   13.20    0.69
   1  -6   0   70.79    2.71
   1  -6   0   69.78    2.88
  -1   6   0   67.71    2.78
  -1   6   0   68.69    2.90
  -1   6   0   69.65    2.78
   0  -6   0  224.41    8.27
   0  -6   0  232.29    8.32
   0  -6   0  234.76    8.13
   0   6   0  227.54    8.35
   0   6   0  230.03    8.12
   0   6   0  221.50    7.99
  -1  -6   0   68.23    2.58
  -1  -6   0   67.96    2.69
  -1  -6   0   71.00    3.04
   1   6   0   69.39    3.07
   1   6   0   70.15    2.42
   1   6   0   68.15    2.43
  -2  -6   0   14.13    1.14
  -2  -6   0   13.26    0.59
  -2  -6   0   13.14    0.66
   2   6   0   12.39    1.15
  -3  -6   0   54.74    2.73
  -3  -6   0   53.23    1.90
  -3  -6   0   52.00    1.91
  -4  -6   0    0.30    0.14
  -4  -6   0   -0.15    0.32
  -4  -6   0    0.53    0.15
  -4  -6   0    0.29    0.30
  -5  -6   0   78.90    3.58
  -5  -6   0   86.00    3.14
  -5  -6   0   86.54    3.21
  -6  -6   0    1.83    0.59
  -6  -6   0    1.32    0.33
  -6  -6   0    1.82    0.38
  -7  -6   0   36.65    1.83
  -7  -6   0   35.93    2.21
  -7  -6   0   33.07    1.72
  -8  -6   0    3.45    0.66
  -8  -6   0    2.73    0.59
  -8  -6   0    2.72    0.84
  -9  -6   0    4.37    1.03
  -9  -6   0    2.50    0.64
  -9  -6   0    3.48    0.73
 -10  -6   0    1.37    0.57
 -10  -6   0    2.05    0.86
 -11  -6   0    0.78    0.80
 -11  -6   0    1.09    0.61
 -12  -6   0    1.24    0.74
 -12  -6   0    2.14    1.05
 -12   7   0   10.39    1.89
 -11   7   0    9.52    1.52
 -11   7   0    7.70    1.55
 -10   7   0    1.73    0.91
 -10   7   0    0.62    0.74
   9  -7   0    0.85    0.74
  -9   7   0    0.98    0.77
  -9   7   0    3.08    0.86
   8  -7   0    0.60    0.65
  -8   7   0    0.38    0.30
  -8   7   0    1.46    0.68
  -8   7   0    1.19    0.68
   7  -7   0    6.75    1.12
   7  -7   0    6.43    1.18
  -7   7   0    5.36    1.06
  -7   7   0    6.07    1.00
  -7   7   0    6.65    0.53
   6  -7   0   51.19    2.72
   6  -7   0   49.67    2.95
  -6   7   0   53.09    2.64
  -6   7   0   50.70    2.84
   5  -7   0    0.71    0.45
   5  -7   0    0.12    0.40
   5  -7   0    0.29    0.38
  -5   7   0    0.32    0.37
  -5   7   0   -0.09    0.29
   4  -7   0   18.41    1.51
   4  -7   0   17.87    1.29
   4  -7   0   20.41    1.46
  -4   7   0   20.30    1.50
  -4   7   0   16.19    1.20
  -4   7   0   19.43    1.41
   3  -7   0    8.49    1.08
   3  -7   0   10.40    1.09
   3  -7   0    9.22    0.93
  -3   7   0   10.03    0.92
  -3   7   0    9.32    1.08
  -3   7   0    8.95    0.91
   2  -7   0    7.65    0.80
   2  -7   0    9.99    0.88
  -2   7   0    7.20    0.81
  -2   7   0    9.24    0.61
  -2   7   0    9.67    0.88
   1  -7   0  120.17    4.54
   1  -7   0  113.80    4.28
  -1   7   0  115.78    4.53
  -1   7   0  114.94    4.44
  -1   7   0  112.59    4.37
  -1  -7   0  110.98    4.31
  -1  -7   0  115.90    4.19
  -1  -7   0  111.03    4.65
   1   7   0  118.10    3.99
   1   7   0  111.42    4.01
   1   7   0  118.90    4.77
  -2  -7   0   10.07    1.12
  -2  -7   0    8.35    0.47
  -2  -7   0    7.73    0.54
  -3  -7   0    8.54    1.13
  -3  -7   0    9.37    0.47
  -3  -7   0    9.30    0.51
  -4  -7   0   18.65    0.82
  -4  -7   0   19.34    1.26
  -4  -7   0   18.77    0.81
  -5  -7   0   -0.04    0.27
  -5  -7   0    0.22    0.17
  -5  -7   0    0.01    0.17
  -6  -7   0   57.04    2.30
  -6  -7   0   53.37    2.22
  -6  -7   0   51.52    2.73
  -7  -7   0    6.17    0.69
  -7  -7   0    9.61    1.30
  -7  -7   0    6.55    0.74
  -8  -7   0    0.74    0.60
  -8  -7   0    1.33    0.45
  -8  -7   0    0.69    0.39
  -9  -7   0    1.92    0.58
  -9  -7   0    1.18    0.51
  -9  -7   0    2.54    0.84
 -10  -7   0    1.15    0.84
 -10  -7   0    1.34    0.57
 -11  -7   0   11.67    1.80
 -11  -7   0   10.49    1.34
 -12  -7   0    6.79    1.15
 -12  -7   0    7.78    1.68
 -12   8   0   13.01    2.10
 -11   8   0    0.70    0.82
 -11   8   0    0.86    0.72
  10  -8   0   16.90    2.18
 -10   8   0   14.53    1.82
 -10   8   0   14.53    2.01
   9  -8   0   -0.18    0.63
  -9   8   0    0.62    0.62
  -9   8   0   -0.42    0.48
   8  -8   0   15.01    1.87
  -8   8   0   12.93    1.70
  -8   8   0   10.59    1.41
   7  -8   0    0.69    0.58
   7  -8   0   -0.03    0.59
  -7   8   0    0.78    0.59
  -7   8   0    0.16    0.53
   6  -8   0    1.20    0.74
   6  -8   0    2.86    0.78
  -6   8   0    2.45    0.68
  -6   8   0    2.17    0.75
   5  -8   0   -0.27    0.42
   5  -8   0    0.23    0.48
   5  -8   0   -0.41    0.40
  -5   8   0    0.51    0.33
  -5   8   0    0.05    0.40
   4  -8   0   23.91    1.65
   4  -8   0   22.44    1.49
   4  -8   0   23.58    1.73
  -4   8   0   22.76    1.55
  -4   8   0   19.98    1.40
   3  -8   0    5.47    0.76
   3  -8   0    4.03    0.83
   3  -8   0    5.47    0.85
  -3   8   0    6.19    0.76
  -3   8   0    4.88    0.75
   2  -8   0   21.39    1.28
   2  -8   0   23.72    1.44
   2  -8   0   20.14    1.46
  -2   8   0   20.71    1.42
  -2   8   0   19.58    1.24
  -2   8   0   21.30    1.29
   1  -8   0    1.68    0.42
   1  -8   0    1.12    0.38
  -1   8   0    1.77    0.37
  -1   8   0    1.50    0.41
  -1   8   0    1.30    0.39
   0  -8   0   52.60    2.36
   0  -8   0   52.92    2.41
   0  -8   0   49.54    2.21
   0   8   0   51.69    2.17
   0   8   0   51.79    2.45
   0   8   0   45.40    2.01
  -1  -8   0    1.91    0.39
  -1  -8   0    1.13    0.48
  -1  -8   0    1.29    0.30
   1   8   0    1.77    0.21
   1   8   0    1.38    0.18
   1   8   0    1.60    0.53
  -2  -8   0   22.01    0.99
  -2  -8   0   20.43    1.09
  -2  -8   0   21.92    1.53
  -3  -8   0    5.33    0.37
  -3  -8   0    5.35    0.44
  -4  -8   0   21.49    0.98
  -4  -8   0   23.58    0.97
  -5  -8   0    0.13    0.16
  -5  -8   0    0.22    0.18
  -5  -8   0   -0.08    0.36
  -6  -8   0    2.08    0.38
  -6  -8   0    2.30    0.37
  -6  -8   0    1.95    0.63
  -7  -8   0    1.04    0.36
  -7  -8   0    1.05    0.67
  -7  -8   0    1.01    0.37
  -8  -8   0   12.73    1.00
  -8  -8   0   10.73    0.93
  -8  -8   0    9.80    1.43
  -9  -8   0   -0.11    0.35
  -9  -8   0   -0.39    0.56
  -9  -8   0    0.21    0.39
 -10  -8   0   16.91    1.35
 -10  -8   0   15.79    2.01
 -11  -8   0    1.35    0.62
 -11  -8   0    1.96    1.02
 -12  -8   0   14.01    1.60
 -12   9   0    1.52    1.11
 -11   9   0   37.54    2.78
 -11   9   0   43.57    3.22
  10  -9   0    1.42    0.95
 -10   9   0    0.35    0.61
 -10   9   0    0.01    0.63
   9  -9   0   35.86    2.85
  -9   9   0   34.68    2.67
  -9   9   0   42.12    2.61
   8  -9   0    2.76    0.99
  -8   9   0    1.65    0.80
  -8   9   0    3.74    0.91
   7  -9   0    5.07    1.24
  -7   9   0    5.93    1.05
  -7   9   0    6.07    1.21
   6  -9   0    2.54    0.87
   6  -9   0    3.12    0.75
  -6   9   0    2.69    0.75
  -6   9   0    3.60    0.88
   5  -9   0    4.78    0.85
   5  -9   0    6.15    1.17
  -5   9   0    5.58    0.89
   4  -9   0   10.09    1.25
   4  -9   0    9.99    1.34
   4  -9   0   11.02    1.17
  -4   9   0    7.14    1.00
  -4   9   0    8.72    1.01
   3  -9   0   66.50    3.29
   3  -9   0   62.45    3.10
   3  -9   0   62.99    2.83
  -3   9   0   63.90    2.98
  -3   9   0   62.77    2.86
   2  -9   0   28.03    1.57
   2  -9   0   28.00    1.83
   2  -9   0   29.22    1.74
  -2   9   0   28.69    1.59
   1  -9   0   40.34    1.89
   1  -9   0   39.42    2.02
   1  -9   0   34.47    2.05
  -1   9   0   40.63    1.83
   0  -9   0    0.05    0.28
   0  -9   0    0.68    0.29
   0  -9   0    0.82    0.37
   0   9   0    0.23    0.20
   0   9   0    0.83    0.28
  -1  -9   0   36.78    2.13
  -1  -9   0   40.48    1.79
  -1  -9   0   38.37    1.91
   1   9   0   41.56    1.51
   1   9   0   38.78    1.53
  -2  -9   0   29.95    1.89
  -2  -9   0   27.75    1.29
  -2  -9   0   28.53    1.43
  -3  -9   0   63.14    2.57
  -3  -9   0   65.96    2.45
  -4  -9   0    9.51    0.60
  -4  -9   0    9.67    0.55
  -5  -9   0    5.70    0.45
  -5  -9   0    6.27    0.96
  -5  -9   0    5.26    0.45
  -6  -9   0    3.72    0.46
  -6  -9   0    2.72    0.78
  -6  -9   0    4.04    0.46
  -7  -9   0    6.75    0.69
  -7  -9   0    6.08    0.65
  -7  -9   0    4.99    0.98
  -8  -9   0    3.39    0.91
  -8  -9   0    3.20    0.56
  -8  -9   0    2.63    0.53
  -9  -9   0   35.39    2.63
  -9  -9   0   39.74    2.07
  -9  -9   0   38.75    2.04
 -10  -9   0    1.73    0.94
 -10  -9   0    0.64    0.47
 -11  -9   0   34.07    2.69
 -11  -9   0   33.88    2.15
 -12  -9   0    0.27    0.55
 -11  10   0    2.00    0.85
 -11  10   0   -0.21    0.66
  10 -10   0   32.64    2.88
 -10  10   0   34.80    2.82
 -10  10   0   34.36    2.54
   9 -10   0    1.62    1.00
  -9  10   0    2.25    0.96
  -9  10   0    5.14    1.11
   8 -10   0   24.81    2.30
  -8  10   0   24.76    1.92
  -8  10   0   23.73    2.12
   7 -10   0    2.43    0.93
  -7  10   0    3.03    0.92
  -7  10   0    3.42    0.96
   6 -10   0    1.07    0.78
   6 -10   0    1.55    0.70
  -6  10   0    0.25    0.51
  -6  10   0    0.80    0.63
   5 -10   0   16.61    1.37
   5 -10   0   13.53    1.70
  -5  10   0   16.34    1.40
   4 -10   0   22.37    1.68
   4 -10   0   21.47    1.77
   4 -10   0   20.80    1.47
  -4  10   0   18.98    1.41
  -4  10   0   21.31    1.58
   3 -10   0   64.87    3.53
   3 -10   0   74.72    3.50
   3 -10   0   73.02    3.19
  -3  10   0   72.86    3.19
  -3  10   0   70.35    3.27
   2 -10   0  109.37    5.02
   2 -10   0  121.01    4.96
   2 -10   0  120.74    4.62
  -2  10   0  116.52    4.69
   1 -10   0    3.48    0.63
   1 -10   0    2.93    0.59
   1 -10   0    1.82    0.56
  -1  10   0    2.01    0.42
  -1  10   0    2.49    0.46
   0 -10   0  101.93    4.31
   0 -10   0   99.89    4.02
   0 -10   0  103.06    4.33
   0 -10   0  101.69    4.15
   0  10   0  103.62    3.84
  -1 -10   0    3.61    0.75
  -1 -10   0    1.22    0.42
  -1 -10   0    2.54    0.45
   1  10   0    2.20    0.26
   1  10   0    2.37    0.25
  -2 -10   0  117.89    4.43
  -2 -10   0  113.02    4.59
  -2 -10   0  123.49    4.46
  -3 -10   0   68.03    2.82
  -3 -10   0   70.50    2.68
  -4 -10   0   20.92    1.08
  -4 -10   0   20.80    0.97
  -5 -10   0   14.71    1.31
  -5 -10   0   14.76    0.84
  -5 -10   0   16.22    0.80
  -6 -10   0    1.06    0.63
  -6 -10   0    0.60    0.29
  -6 -10   0    0.39    0.23
  -7 -10   0    4.04    0.52
  -7 -10   0    2.05    0.75
  -7 -10   0    2.45    0.43
  -8 -10   0   23.18    1.35
  -8 -10   0   25.09    1.97
  -8 -10   0   23.59    1.35
  -9 -10   0    5.69    0.78
  -9 -10   0    3.66    0.99
  -9 -10   0    3.92    0.68
 -10 -10   0   30.55    1.86
 -10 -10   0   35.25    2.61
 -11 -10   0    1.15    0.59
 -11 -10   0   -0.45    0.64
 -11  11   0   20.72    2.61
  10 -11   0   -0.03    0.82
 -10  11   0   -0.81    0.67
 -10  11   0    0.17    0.56
   9 -11   0   18.90    2.38
  -9  11   0   21.08    2.14
  -9  11   0   17.27    2.18
   8 -11   0   12.27    1.90
  -8  11   0   13.56    1.62
  -8  11   0   10.69    1.63
   7 -11   0   12.35    1.87
  -7  11   0   14.91    1.64
  -7  11   0   13.01    1.68
   6 -11   0   23.37    2.12
  -6  11   0   21.48    1.68
  -6  11   0   22.18    1.86
   5 -11   0   15.86    1.94
   5 -11   0   19.82    1.55
  -5  11   0   20.34    1.53
   4 -11   0   24.02    1.67
   4 -11   0   23.66    1.83
   4 -11   0   22.42    1.94
  -4  11   0   25.18    1.70
  -4  11   0   22.19    1.66
   3 -11   0   43.26    2.26
   3 -11   0   44.60    2.69
   3 -11   0   43.02    2.51
  -3  11   0   42.58    2.31
   2 -11   0    7.75    1.05
   2 -11   0    7.34    0.95
   2 -11   0    9.04    1.23
  -2  11   0    7.27    0.87
   1 -11   0   45.33    2.55
   1 -11   0   46.50    2.44
   1 -11   0   49.96    2.34
  -1  11   0   46.78    2.15
  -1  11   0   47.56    2.17
   0 -11   0   -0.35    0.35
   0 -11   0    0.01    0.34
   0 -11   0   -0.14    0.34
   0 -11   0   -0.12    0.26
   0  11   0    0.07    0.22
  -1 -11   0   48.17    2.20
  -1 -11   0   45.80    2.61
  -1 -11   0   45.12    2.33
   1  11   0   46.61    1.74
  -2 -11   0    6.29    0.67
  -2 -11   0    6.86    0.80
  -3 -11   0   41.31    1.97
  -3 -11   0   42.93    1.84
  -4 -11   0   22.31    1.06
  -4 -11   0   21.49    1.19
  -5 -11   0   16.26    1.62
  -5 -11   0   19.26    1.03
  -5 -11   0   18.60    0.94
  -6 -11   0   22.39    1.14
  -6 -11   0   22.99    1.09
  -6 -11   0   18.99    1.59
  -7 -11   0   10.73    1.47
  -7 -11   0   12.12    0.84
  -7 -11   0   11.79    0.80
  -8 -11   0   12.86    0.92
  -8 -11   0   11.52    1.61
  -8 -11   0   12.34    0.93
  -9 -11   0   19.29    1.29
  -9 -11   0   19.29    2.13
 -10 -11   0   -0.21    0.38
 -10 -11   0    0.59    0.69
 -11 -11   0   14.72    2.07
 -11 -11   0   13.21    1.38
 -11  12   0    0.11    0.90
  10 -12   0    4.42    1.44
 -10  12   0    4.56    1.26
 -10  12   0    5.18    1.19
   9 -12   0   10.64    1.88
  -9  12   0    9.86    1.70
  -9  12   0   14.07    1.80
   8 -12   0    7.81    1.57
  -8  12   0    8.32    1.50
  -8  12   0    7.39    1.30
   7 -12   0   27.95    2.50
  -7  12   0   30.75    2.19
  -7  12   0   29.46    2.30
   6 -12   0    2.17    0.96
  -6  12   0    1.03    0.69
  -6  12   0    1.43    0.66
   5 -12   0   33.86    2.57
  -5  12   0   37.41    2.19
  -5  12   0   32.66    2.21
   4 -12   0   12.28    1.55
   4 -12   0   13.58    1.71
   4 -12   0   11.54    1.29
  -4  12   0   10.40    1.26
  -4  12   0    9.74    1.23
   3 -12   0   21.22    1.84
   3 -12   0   22.09    1.74
   3 -12   0   22.84    1.59
  -3  12   0   19.85    1.46
   2 -12   0    7.03    1.05
   2 -12   0    5.53    1.04
   2 -12   0    6.29    0.91
  -2  12   0    5.98    0.82
   1 -12   0    2.94    0.68
   1 -12   0    3.07    0.70
  -1  12   0    2.79    0.53
   0 -12   0  101.10    4.31
   0 -12   0   95.19    4.10
   0 -12   0   95.93    3.99
   0 -12   0   94.84    4.27
   0  12   0   93.06    3.65
  -1 -12   0    1.06    0.44
  -1 -12   0    2.35    0.60
   1  12   0    2.53    0.22
  -2 -12   0    6.33    0.83
  -2 -12   0    7.46    0.78
  -3 -12   0   19.54    1.28
  -3 -12   0   21.13    1.17
  -3 -12   0   21.62    1.17
  -4 -12   0   13.69    0.94
  -4 -12   0   11.47    0.77
  -5 -12   0   38.68    1.78
  -5 -12   0   38.54    1.66
  -6 -12   0    1.37    0.32
  -6 -12   0    1.53    0.63
  -6 -12   0    1.50    0.38
  -7 -12   0   25.98    2.08
  -7 -12   0   27.69    1.42
  -7 -12   0   29.58    1.37
  -8 -12   0    6.42    0.69
  -8 -12   0    7.45    1.31
  -8 -12   0    6.75    0.73
  -9 -12   0   11.08    0.97
  -9 -12   0   12.66    1.76
 -10 -12   0    4.76    0.78
 -10 -12   0    3.88    1.20
 -11 -12   0    0.50    0.46
  10 -13   0    1.62    1.20
 -10  13   0    1.85    1.02
   9 -13   0    1.08    0.99
  -9  13   0    2.74    0.93
  -9  13   0    3.77    1.17
   8 -13   0   18.34    2.46
  -8  13   0   18.58    1.96
  -8  13   0   18.54    2.18
   7 -13   0    5.25    1.28
  -7  13   0    4.79    1.04
  -7  13   0    6.63    1.29
   6 -13   0   62.18    3.88
  -6  13   0   65.75    3.39
  -6  13   0   66.81    3.60
   5 -13   0    1.13    0.83
  -5  13   0    3.02    0.81
  -5  13   0    1.88    0.71
   4 -13   0   28.90    2.31
   4 -13   0   29.14    2.01
   4 -13   0   33.93    2.34
  -4  13   0   32.30    2.07
   3 -13   0   23.28    1.61
   3 -13   0   21.30    1.79
   3 -13   0   21.04    1.91
  -3  13   0   21.71    1.55
   2 -13   0   12.77    1.47
   2 -13   0   13.07    1.61
   2 -13   0   14.46    1.25
  -2  13   0   12.78    1.08
  -2  13   0   12.56    1.08
   1 -13   0   26.59    1.82
   1 -13   0   26.48    1.69
  -1  13   0   27.53    1.49
   0 -13   0    1.08    0.46
   0 -13   0    1.18    0.52
   0  13   0    0.66    0.29
  -1 -13   0   26.82    1.59
  -1 -13   0   23.53    1.69
  -2 -13   0   11.17    0.95
  -2 -13   0   13.09    1.13
  -3 -13   0   23.73    1.28
  -3 -13   0   18.18    1.33
  -4 -13   0   28.97    1.46
  -4 -13   0   30.57    1.64
  -5 -13   0    1.87    0.44
  -5 -13   0    2.26    0.40
  -6 -13   0   65.76    2.59
  -6 -13   0   64.33    2.70
  -6 -13   0   61.29    3.31
  -7 -13   0    5.14    1.09
  -7 -13   0    5.55    0.67
  -7 -13   0    6.69    0.60
  -8 -13   0   17.41    1.07
  -8 -13   0   17.16    2.00
  -8 -13   0   17.86    1.13
  -9 -13   0    3.27    1.05
  -9 -13   0    2.90    0.59
 -10 -13   0    1.23    0.80
 -10 -13   0    1.20    0.51
  10 -14   0    1.67    1.20
   9 -14   0    2.81    1.28
  -9  14   0    6.77    1.31
  -9  14   0    4.20    1.27
   8 -14   0   -0.05    0.74
  -8  14   0    1.17    0.78
  -8  14   0    1.08    0.84
   7 -14   0   38.05    3.08
  -7  14   0   38.05    2.60
  -7  14   0   39.99    2.76
   6 -14   0    1.05    0.84
  -6  14   0    2.64    0.85
   5 -14   0   45.58    3.21
  -5  14   0   49.86    2.76
  -5  14   0   44.60    2.74
   4 -14   0   -0.64    0.47
   4 -14   0    0.02    0.63
  -4  14   0   -0.02    0.45
   3 -14   0   23.71    1.93
   3 -14   0   20.51    2.16
   3 -14   0   20.77    1.62
  -3  14   0   19.91    1.53
   2 -14   0    0.17    0.52
   2 -14   0    0.07    0.42
   2 -14   0   -0.18    0.50
  -2  14   0   -0.24    0.34
  -2  14   0   -0.08    0.36
   1 -14   0    0.61    0.49
   1 -14   0    0.56    0.53
  -1  14   0    0.37    0.34
   0 -14   0   45.32    2.43
   0 -14   0   41.24    2.28
   0  14   0   40.37    1.83
  -1 -14   0    0.11    0.36
  -1 -14   0    0.90    0.50
  -2 -14   0    0.02    0.37
  -2 -14   0    0.21    0.36
  -3 -14   0   20.54    1.43
  -3 -14   0   20.64    1.29
  -4 -14   0   -0.06    0.27
  -4 -14   0   -0.22    0.31
  -4 -14   0    0.38    0.27
  -5 -14   0   50.91    2.16
  -5 -14   0   46.09    2.26
  -6 -14   0    1.51    0.37
  -6 -14   0    1.02    0.44
  -6 -14   0    1.64    0.69
  -7 -14   0   38.34    1.79
  -7 -14   0   40.35    1.94
  -7 -14   0   44.27    2.76
  -8 -14   0    1.19    0.69
  -8 -14   0    0.22    0.38
  -9 -14   0    5.27    0.74
  -9 -14   0    5.05    1.34
 -10 -14   0    2.16    0.57
 -10 -14   0    1.93    1.02
   9 -15   0   -0.50    0.80
   8 -15   0   23.52    2.89
  -8  15   0   20.45    2.15
   7 -15   0    1.27    0.96
  -7  15   0    2.48    0.98
   6 -15   0   46.24    3.43
  -6  15   0   53.70    3.05
   5 -15   0    1.90    0.98
  -5  15   0    2.13    0.83
   4 -15   0   46.15    3.25
  -4  15   0   52.90    2.85
   3 -15   0   -0.39    0.53
  -3  15   0   -0.41    0.40
  -3  15   0    0.09    0.39
   2 -15   0    5.79    1.11
   2 -15   0    3.31    0.94
  -2  15   0    5.53    0.83
   1 -15   0    0.83    0.60
   1 -15   0    0.48    0.54
  -1  15   0    0.38    0.34
   0 -15   0    2.51    0.78
   0 -15   0    1.58    0.60
   0 -15   0    0.61    0.54
   0  15   0    0.60    0.28
  -1 -15   0    0.56    0.53
  -1 -15   0    0.73    0.48
  -1 -15   0    0.37    0.50
  -2 -15   0    5.35    0.85
  -2 -15   0    4.23    0.87
  -3 -15   0   -0.29    0.30
  -3 -15   0   -0.21    0.38
  -4 -15   0   52.50    2.41
  -4 -15   0   50.61    2.55
  -5 -15   0    2.91    0.51
  -5 -15   0    2.07    0.55
  -5 -15   0    2.35    0.49
  -6 -15   0   46.15    2.89
  -6 -15   0   47.20    2.12
  -6 -15   0   46.84    2.23
  -7 -15   0    2.54    0.98
  -7 -15   0    1.61    0.48
  -8 -15   0   20.29    1.27
  -8 -15   0   18.88    2.19
  -9 -15   0    1.57    0.48
  -9 -15   0    0.59    0.94
   8 -16   0    2.44    1.30
  -8  16   0    3.56    1.16
   7 -16   0   22.90    2.78
  -7  16   0   19.62    2.21
   6 -16   0    0.73    0.82
   5 -16   0   27.32    2.53
   4 -16   0    2.12    0.96
   3 -16   0   23.26    2.50
   2 -16   0    2.39    0.93
   1 -16   0    2.01    0.82
   0 -16   0    2.59    0.80
  -1 -16   0    2.21    0.75
  -2 -16   0    1.13    0.59
  -3 -16   0   20.09    1.59
  -4 -16   0    1.78    0.58
  -5 -16   0   25.12    1.61
  -6 -16   0    1.77    0.51
  -6 -16   0    0.13    0.68
  -7 -16   0   19.68    1.30
  -7 -16   0   20.60    2.17
  -8 -16   0    4.16    1.15
  -8 -16   0    1.77    0.54
   7 -17   0    2.66    1.26
   6 -17   0    7.65    1.68
   5 -17   0    1.69    0.96
   4 -17   0    5.52    1.32
   3 -17   0    7.55    1.52
   2 -17   0    3.03    1.04
   1 -17   0    9.39    1.51
   0 -17   0    1.35    0.70
  -1 -17   0   10.00    1.42
  -2 -17   0    3.36    0.89
  -3 -17   0    7.31    1.13
  -4 -17   0    7.99    1.09
  -5 -17   0   -0.03    0.47
  -6 -17   0    6.20    0.87
  -6 -17   0    8.45    1.39
  -7 -17   0    2.92    1.04
  -7 -17   0    1.56    0.55
   6 -18   0    0.79    1.03
   5 -18   0    1.26    0.97
   4 -18   0    2.90    1.17
   3 -18   0    2.55    1.08
   2 -18   0    0.97    0.81
   1 -18   0    6.69    1.33
   0 -18   0   12.18    1.68
  -1 -18   0    8.64    1.37
  -2 -18   0    0.23    0.53
  -3 -18   0    3.51    0.89
  -4 -18   0    3.64    0.85
  -5 -18   0    0.87    0.55
  -6 -18   0    0.73    0.52
  -6 -18   0    0.24    0.73
   5 -19   0   -0.76    0.80
   4 -19   0    0.84    0.89
   3 -19   0   -0.09    0.79
   2 -19   0    0.79    0.84
   1 -19   0    2.73    1.03
   0 -19   0    0.12    0.62
  -1 -19   0    3.88    1.08
  -2 -19   0    0.57    0.62
  -3 -19   0   -0.55    0.51
  -4 -19   0    0.21    0.50
  -5 -19   0   -0.14    0.50
   3 -20   0   -0.14    0.78
   2 -20   0    1.50    1.03
   1 -20   0   -0.72    0.56
   0 -20   0   18.26    2.17
  -1 -20   0   -0.55    0.59
  -2 -20   0    1.66    0.83
  -3 -20   0    0.95    0.70
  -3 -20   1   -0.28    0.55
  -2 -20   1    7.40    1.35
  -1 -20   1   -0.23    0.59
   0 -20   1    0.89    0.79
   1 -20   1    0.37    0.79
   2 -20   1    4.96    1.39
   3 -20   1   -0.24    0.91
  -5 -19   1   24.47    1.78
  -4 -19   1    1.61    0.72
  -3 -19   1   13.38    1.59
  -2 -19   1    1.67    0.78
  -1 -19   1    9.40    1.52
   0 -19   1    2.45    0.93
   1 -19   1    6.99    1.41
   2 -19   1    2.31    0.97
   3 -19   1   17.94    2.36
   4 -19   1    1.88    1.03
   5 -19   1   25.35    3.03
  -6 -18   1   25.54    1.65
  -6 -18   1   25.24    2.48
  -5 -18   1    4.14    0.83
  -4 -18   1   21.14    1.65
  -3 -18   1    5.39    1.02
  -2 -18   1    8.87    1.31
  -1 -18   1    8.23    1.37
   0 -18   1    0.06    0.57
   1 -18   1    9.20    1.53
   2 -18   1    7.37    1.47
   3 -18   1    3.55    1.13
   4 -18   1   28.53    3.03
   5 -18   1    3.99    1.32
   6 -18   1   29.75    3.30
  -7 -17   1   12.30    1.06
  -7 -17   1   17.13    2.03
  -6 -17   1    2.66    0.90
  -6 -17   1    2.46    0.60
  -5 -17   1   23.09    1.59
  -4 -17   1    5.03    0.88
  -3 -17   1   12.43    1.40
  -2 -17   1   15.43    1.65
  -1 -17   1    5.42    1.06
   0 -17   1    8.19    1.38
   1 -17   1    3.50    1.02
   2 -17   1   14.78    1.95
   3 -17   1   16.61    2.17
   4 -17   1    6.82    1.54
   5 -17   1   21.72    2.61
   6 -17   1    1.96    1.03
   7 -17   1   17.58    2.51
  -8 -16   1    5.11    1.21
  -8 -16   1    9.34    0.88
  -7 -16   1    2.27    0.55
  -7 -16   1    3.01    0.98
  -6 -16   1   16.34    1.20
  -6 -16   1   19.88    2.06
  -5 -16   1    7.32    0.92
  -4 -16   1   11.97    1.25
  -3 -16   1   12.30    1.35
  -2 -16   1    4.21    0.87
  -1 -16   1   25.10    1.91
   0 -16   1   -0.25    0.51
   1 -16   1   22.01    1.97
   2 -16   1    3.80    1.08
   3 -16   1    8.46    1.53
   4 -16   1   12.06    1.88
   5 -16   1    6.37    1.46
   6 -16   1   15.75    2.26
  -7  16  -1    0.52    0.83
   7 -16   1    3.79    1.28
  -8  16  -1   10.17    1.62
   8 -16   1   10.47    2.11
  -9 -15   1    3.18    0.57
  -9 -15   1    5.30    1.33
  -8 -15   1   13.92    1.85
  -8 -15   1   11.97    0.93
  -7 -15   1   12.97    1.73
  -7 -15   1   14.98    1.02
  -6 -15   1    8.51    0.72
  -6 -15   1    8.25    1.28
  -6 -15   1    7.21    0.80
  -5 -15   1    4.63    0.69
  -5 -15   1    4.39    0.59
  -5 -15   1    4.04    0.59
  -4 -15   1    7.26    0.92
  -4 -15   1    6.96    0.81
  -3 -15   1    3.81    0.67
  -3 -15   1    2.95    0.69
  -2 -15   1   28.99    1.92
  -2 -15   1   30.96    1.82
  -1 -15   1    9.04    1.25
  -1 -15   1   11.85    1.33
  -1 -15   1   11.48    1.27
   0  15  -1   23.87    1.15
   0 -15   1   22.70    1.71
   0 -15   1   18.57    1.72
   0 -15   1   25.50    1.72
  -1  15  -1    9.04    0.83
   1 -15   1   12.17    1.46
   1 -15   1    9.67    1.24
  -2  15  -1   29.43    1.76
  -2  15  -1   30.53    1.77
   2 -15   1   29.43    2.17
   2 -15   1   34.35    2.43
  -3  15  -1    1.81    0.61
   3 -15   1    1.97    0.85
  -4  15  -1    7.58    1.15
   4 -15   1    8.69    1.53
   5 -15   1    3.52    1.09
  -6  15  -1    7.51    1.28
   6 -15   1    7.60    1.61
  -7  15  -1   16.47    1.91
   7 -15   1   16.92    2.41
  -8  15  -1   13.53    1.75
   8 -15   1   13.82    2.25
  -9  15  -1    3.88    1.23
   9 -15   1    0.67    1.02
 -10 -14   1    0.93    0.46
 -10 -14   1   -0.02    0.70
  -9 -14   1   20.93    2.36
  -9 -14   1   16.21    1.11
  -8 -14   1    4.12    0.58
  -8 -14   1    5.03    1.27
  -7 -14   1    9.12    0.67
  -7 -14   1    7.30    1.33
  -7 -14   1    8.05    0.78
  -6 -14   1    3.55    0.55
  -6 -14   1    2.15    0.84
  -6 -14   1    4.03    0.49
  -5 -14   1    5.09    0.58
  -5 -14   1    4.83    0.67
  -4 -14   1    0.71    0.40
  -4 -14   1    0.44    0.32
  -3 -14   1   28.73    1.57
  -3 -14   1   26.70    1.67
  -2 -14   1    5.53    0.80
  -2 -14   1    4.26    0.81
  -1 -14   1   20.72    1.42
  -1 -14   1   16.51    1.45
  -1 -14   1   17.69    1.42
   0  14  -1   14.71    0.85
   0 -14   1   13.74    1.37
   0 -14   1   13.40    1.41
  -1  14  -1   15.52    1.07
   1 -14   1   15.01    1.29
   1 -14   1   17.05    1.48
  -2  14  -1    5.29    0.77
  -2  14  -1    5.47    0.80
   2 -14   1    7.24    1.05
   2 -14   1    5.84    1.08
   2 -14   1    5.43    1.09
  -3  14  -1   28.52    1.81
   3 -14   1   24.27    2.14
   3 -14   1   27.17    1.86
   3 -14   1   27.59    2.10
  -4  14  -1   -0.34    0.43
   4 -14   1    0.57    0.69
   4 -14   1   -0.57    0.53
  -5  14  -1    4.35    0.98
  -5  14  -1    3.66    0.90
   5 -14   1    6.49    1.39
  -6  14  -1    2.90    0.89
   6 -14   1    5.41    1.41
  -7  14  -1    9.29    1.37
  -7  14  -1    6.75    1.34
   7 -14   1    7.15    1.58
  -8  14  -1    5.64    1.17
  -8  14  -1    3.01    1.13
   8 -14   1    4.17    1.29
  -9  14  -1   18.38    2.42
  -9  14  -1   20.06    2.18
   9 -14   1   19.56    2.68
  10 -14   1    0.73    1.15
 -10 -13   1    7.74    0.92
 -10 -13   1    9.03    1.60
  -9 -13   1    2.36    0.90
  -9 -13   1    0.39    0.37
  -8 -13   1    7.72    1.41
  -8 -13   1    7.85    0.72
  -8 -13   1    8.11    0.66
  -7 -13   1    1.13    0.30
  -7 -13   1    0.62    0.33
  -7 -13   1    1.17    0.74
  -6 -13   1    0.71    0.64
  -6 -13   1    0.87    0.27
  -6 -13   1    0.61    0.31
  -5 -13   1    6.72    0.55
  -5 -13   1    6.07    0.67
  -4 -13   1   11.39    0.94
  -4 -13   1   12.46    0.83
  -4 -13   1   12.01    0.81
  -3 -13   1    2.22    0.56
  -3 -13   1    2.10    0.47
  -2 -13   1    2.52    0.60
  -2 -13   1    2.43    0.53
  -1 -13   1    6.08    0.93
  -1 -13   1    4.72    0.74
   0  13  -1   14.60    0.86
   0 -13   1   15.38    1.20
   0 -13   1   15.50    1.26
   0 -13   1   13.58    1.56
  -1  13  -1    4.35    0.65
   1 -13   1    5.86    0.97
   1 -13   1    5.69    0.88
  -2  13  -1    1.87    0.54
   2 -13   1    1.67    0.67
   2 -13   1    2.66    0.65
   2 -13   1    2.31    0.74
  -3  13  -1    1.27    0.58
   3 -13   1    2.94    0.93
   3 -13   1    2.10    0.75
   3 -13   1    3.10    0.75
  -4  13  -1   12.11    1.38
   4 -13   1   11.60    1.65
   4 -13   1   12.51    1.62
   4 -13   1    9.96    1.25
  -5  13  -1    3.99    0.96
  -5  13  -1    6.33    1.09
   5 -13   1    7.99    1.45
  -6  13  -1    2.59    0.83
  -6  13  -1    0.82    0.62
   6 -13   1    0.15    0.73
  -7  13  -1    0.41    0.58
  -7  13  -1    1.02    0.75
   7 -13   1    0.82    0.82
  -8  13  -1    7.40    1.42
  -8  13  -1    9.41    1.48
   8 -13   1    9.17    1.78
  -9  13  -1    0.04    0.75
  -9  13  -1    2.71    0.97
   9 -13   1    0.33    0.86
 -10  13  -1    6.21    1.50
 -10  13  -1   10.44    1.69
  10 -13   1    8.31    1.94
 -11 -12   1    7.11    0.97
 -10 -12   1    1.79    0.54
 -10 -12   1    0.62    0.71
  -9 -12   1    2.16    0.50
  -9 -12   1    2.57    1.07
  -8 -12   1    9.31    1.42
  -8 -12   1    9.21    0.75
  -8 -12   1    9.45    0.74
  -7 -12   1    1.66    0.33
  -7 -12   1    1.22    0.36
  -7 -12   1    0.22    0.53
  -6 -12   1   23.51    1.11
  -6 -12   1   24.81    1.80
  -6 -12   1   23.97    1.19
  -5 -12   1    3.89    0.87
  -5 -12   1    4.33    0.52
  -5 -12   1    4.96    0.44
  -4 -12   1    7.30    0.57
  -4 -12   1    6.31    0.69
  -3 -12   1    9.97    0.86
  -3 -12   1    9.33    0.72
  -2 -12   1   16.66    1.24
  -2 -12   1   20.19    1.18
  -1 -12   1    3.90    0.72
  -1 -12   1    3.72    0.63
   0  12  -1    0.64    0.30
   0 -12   1    0.44    0.44
   0 -12   1    0.80    0.44
   0 -12   1    0.41    0.41
  -1  12  -1    4.78    0.63
  -1  12  -1    4.20    0.62
   1 -12   1    5.38    0.87
   1 -12   1    3.80    0.70
  -2  12  -1   17.92    1.29
   2 -12   1   21.35    1.40
   2 -12   1   22.32    1.63
   2 -12   1   17.77    1.63
  -3  12  -1   10.66    1.18
   3 -12   1   11.21    1.54
   3 -12   1    8.99    1.29
   3 -12   1   10.56    1.20
  -4  12  -1    8.23    1.10
  -4  12  -1    6.89    1.07
   4 -12   1    9.00    1.34
   4 -12   1    7.38    1.33
   4 -12   1    8.45    1.12
  -5  12  -1    4.47    0.89
  -5  12  -1    7.02    1.13
   5 -12   1    3.99    1.07
   5 -12   1    6.66    1.08
  -6  12  -1   25.64    2.04
  -6  12  -1   24.45    1.88
   6 -12   1   25.67    2.31
  -7  12  -1    0.92    0.66
  -7  12  -1    1.85    0.83
   7 -12   1    1.40    0.84
  -8  12  -1    6.82    1.39
  -8  12  -1    8.63    1.33
   8 -12   1    9.28    1.66
  -9  12  -1    1.64    0.94
  -9  12  -1    3.65    0.98
   9 -12   1    3.84    1.23
 -10  12  -1   -0.42    0.60
 -10  12  -1    0.67    0.83
  10 -12   1   -0.08    0.93
 -11  12  -1    6.84    1.66
 -11 -11   1    0.09    0.43
 -11 -11   1    0.61    0.76
 -10 -11   1    2.74    1.07
 -10 -11   1    2.73    0.63
  -9 -11   1    6.76    0.79
  -9 -11   1    5.21    1.19
  -9 -11   1    7.56    0.81
  -8 -11   1    2.73    0.48
  -8 -11   1    1.96    0.44
  -8 -11   1    3.68    0.96
  -7 -11   1   31.78    2.14
  -7 -11   1   29.87    1.39
  -7 -11   1   28.47    1.37
  -6 -11   1    0.63    0.25
  -6 -11   1    0.47    0.22
  -6 -11   1    1.45    0.59
  -5 -11   1   42.19    1.78
  -5 -11   1   42.86    1.69
  -5 -11   1   40.56    2.30
  -4 -11   1   15.65    0.82
  -4 -11   1   17.05    0.96
  -3 -11   1    4.20    0.47
  -3 -11   1    2.88    0.49
  -3 -11   1    3.68    0.45
  -2 -11   1    4.25    0.54
  -2 -11   1    3.91    0.62
   1  11  -1    2.60    0.73
  -1 -11   1    2.44    0.55
  -1 -11   1    1.90    0.46
   0  11  -1   34.37    2.08
   0  11  -1   32.07    1.47
   0 -11   1   28.96    1.85
   0 -11   1   33.69    1.78
   0 -11   1   36.24    1.86
  -1  11  -1    2.38    0.46
  -1  11  -1    2.22    0.47
  -1  11  -1    3.25    0.69
   1 -11   1    2.63    0.63
   1 -11   1    1.23    0.46
   1 -11   1    3.53    0.63
  -2  11  -1    4.15    0.68
   2 -11   1    5.01    0.74
   2 -11   1    4.41    0.81
   2 -11   1    2.77    0.77
  -3  11  -1    4.07    0.75
   3 -11   1    5.76    1.01
   3 -11   1    4.53    0.75
   3 -11   1    3.28    0.88
  -4  11  -1   16.71    1.33
  -4  11  -1   14.73    1.36
   4 -11   1   13.06    1.66
   4 -11   1   17.24    1.34
   4 -11   1   18.40    1.58
  -5  11  -1   30.45    2.21
  -5  11  -1   42.91    2.35
   5 -11   1   39.57    2.68
   5 -11   1   44.06    2.36
  -6  11  -1   -0.25    0.43
  -6  11  -1    0.79    0.62
   6 -11   1    0.12    0.64
  -7  11  -1   33.30    2.13
  -7  11  -1   29.21    2.25
   7 -11   1   26.60    2.44
  -8  11  -1    1.20    0.79
  -8  11  -1    1.76    0.75
   8 -11   1    0.54    0.74
  -9  11  -1    7.69    1.38
  -9  11  -1    7.00    1.47
   9 -11   1    7.83    1.59
 -10  11  -1    1.71    0.85
 -10  11  -1    1.66    0.96
  10 -11   1    2.21    1.16
 -11  11  -1    0.36    0.86
 -11 -10   1   -0.03    0.70
 -11 -10   1   -0.01    0.41
 -10 -10   1    0.61    0.82
 -10 -10   1    0.62    0.45
  -9 -10   1    1.64    0.81
  -9 -10   1   -0.01    0.32
  -9 -10   1    0.16    0.37
  -8 -10   1   33.17    2.39
  -8 -10   1   34.20    1.68
  -8 -10   1   34.66    1.70
  -7 -10   1    7.99    0.63
  -7 -10   1    8.01    1.25
  -7 -10   1    7.96    0.64
  -6 -10   1   52.81    2.06
  -6 -10   1   50.77    2.04
  -6 -10   1   51.67    2.80
  -5 -10   1    5.62    0.92
  -5 -10   1    5.70    0.42
  -5 -10   1    6.58    0.47
  -4 -10   1   33.78    1.47
  -4 -10   1   33.78    1.37
  -3 -10   1    7.21    0.50
  -3 -10   1    6.56    0.65
   2  10  -1   12.87    1.54
  -2 -10   1   10.55    0.84
  -2 -10   1   12.46    0.77
   1  10  -1   21.56    1.63
  -1 -10   1   18.36    1.43
  -1 -10   1   16.86    1.20
  -1 -10   1   21.27    1.18
   0  10  -1    0.22    0.21
   0  10  -1    0.00    0.35
   0 -10   1    0.13    0.26
   0 -10   1    0.61    0.39
   0 -10   1    0.62    0.39
  -1  10  -1   18.91    1.14
  -1  10  -1   18.40    1.31
   1 -10   1   22.24    1.42
   1 -10   1   18.93    1.22
  -2  10  -1   13.31    1.01
  -2  10  -1   11.03    0.90
   2 -10   1   10.18    1.16
   2 -10   1   10.51    0.92
   2 -10   1   10.25    1.25
  -3  10  -1    7.93    0.96
  -3  10  -1    5.12    0.82
   3 -10   1    6.71    0.87
   3 -10   1    4.63    0.93
   3 -10   1    6.83    1.03
  -4  10  -1   33.48    1.91
  -4  10  -1   32.75    2.04
   4 -10   1   33.64    1.97
   4 -10   1   28.56    2.19
   4 -10   1   35.66    2.21
  -5  10  -1    6.43    0.97
   5 -10   1    7.55    1.06
   5 -10   1    8.12    1.34
  -6  10  -1   51.24    2.97
  -6  10  -1   51.51    2.74
   6 -10   1   49.85    2.78
   6 -10   1   52.91    3.25
  -7  10  -1    8.74    1.28
  -7  10  -1    6.58    1.23
   7 -10   1    9.18    1.55
  -8  10  -1   35.11    2.33
  -8  10  -1   33.66    2.58
   8 -10   1   36.06    2.78
  -9  10  -1   -0.59    0.64
  -9  10  -1    0.56    0.62
   9 -10   1   -0.35    0.68
 -10  10  -1    2.24    0.85
 -10  10  -1    1.54    0.99
  10 -10   1    0.96    0.91
 -11  10  -1   -0.79    0.70
 -11  10  -1   -0.53    0.71
 -12  -9   1    2.22    0.80
 -11  -9   1    1.20    0.97
 -11  -9   1    0.38    0.46
 -10  -9   1    5.89    1.27
 -10  -9   1    6.79    0.93
  -9  -9   1   18.69    1.30
  -9  -9   1   20.75    1.36
  -9  -9   1   14.95    1.88
  -8  -9   1    2.59    0.51
  -8  -9   1    2.80    0.86
  -8  -9   1    2.22    0.47
  -7  -9   1   75.48    3.77
  -7  -9   1   79.54    3.10
  -7  -9   1   81.56    3.17
  -6  -9   1   12.70    0.70
  -6  -9   1   12.17    0.72
  -6  -9   1   12.14    1.37
  -5  -9   1   81.01    3.67
  -5  -9   1   83.41    3.06
  -5  -9   1   87.63    3.08
  -4  -9   1   25.84    1.04
  -4  -9   1   25.95    1.10
   3   9  -1   66.60    3.57
  -3  -9   1   68.07    2.52
  -3  -9   1   69.17    2.64
   2   9  -1   27.38    1.89
  -2  -9   1   24.89    1.15
  -2  -9   1   23.42    1.26
  -2  -9   1   25.77    1.16
  -2  -9   1   23.43    1.66
   1   9  -1   18.88    1.39
  -1  -9   1   16.15    0.95
  -1  -9   1   15.98    1.27
  -1  -9   1   15.35    1.05
   0   9  -1    3.81    0.48
   0   9  -1    3.31    0.41
   0   9  -1    3.52    0.69
   0  -9   1    3.29    0.61
   0  -9   1    2.37    0.53
   0  -9   1    3.22    0.52
   0  -9   1    4.14    0.60
  -1   9  -1   16.28    0.98
  -1   9  -1   16.57    1.13
   1  -9   1   15.01    1.11
   1  -9   1   11.04    1.05
   1  -9   1   15.80    1.02
  -2   9  -1   25.76    1.38
  -2   9  -1   25.00    1.47
   2  -9   1   25.80    1.44
   2  -9   1   23.43    1.66
   2  -9   1   27.48    1.65
  -3   9  -1   72.50    3.26
  -3   9  -1   67.42    2.79
  -3   9  -1   75.12    3.12
   3  -9   1   73.16    3.10
   3  -9   1   70.05    3.50
   3  -9   1   71.01    3.39
  -4   9  -1   27.59    1.79
  -4   9  -1   25.60    1.59
   4  -9   1   25.15    1.79
   4  -9   1   25.87    1.63
   4  -9   1   26.37    1.96
  -5   9  -1   88.46    3.85
   5  -9   1   88.92    3.93
   5  -9   1   88.23    4.39
  -6   9  -1   11.19    1.41
  -6   9  -1   10.91    1.31
   6  -9   1   11.03    1.36
   6  -9   1   12.43    1.63
  -7   9  -1   76.04    3.63
  -7   9  -1   74.07    3.95
   7  -9   1   77.18    4.18
  -8   9  -1    3.93    0.96
  -8   9  -1    1.85    0.73
   8  -9   1    1.83    0.86
  -9   9  -1   22.44    1.90
  -9   9  -1   20.04    2.29
   9  -9   1   20.91    2.34
 -10   9  -1    5.71    1.41
 -10   9  -1   10.77    1.59
  10  -9   1    7.78    1.58
 -11   9  -1    0.62    0.84
 -11   9  -1    0.18    0.78
 -12   9  -1    3.96    1.30
 -12  -8   1    1.58    0.92
 -12  -8   1    3.19    0.84
 -11  -8   1   13.59    1.45
 -11  -8   1   13.47    1.94
 -10  -8   1    3.72    1.06
 -10  -8   1    2.17    0.63
  -9  -8   1   17.45    1.94
  -9  -8   1   12.13    1.12
  -9  -8   1   15.57    1.17
  -8  -8   1   35.00    1.81
  -8  -8   1   38.72    2.45
  -8  -8   1   38.18    1.91
  -7  -8   1   21.93    1.79
  -7  -8   1   24.67    1.32
  -7  -8   1   25.15    1.27
  -6  -8   1   85.55    3.26
  -6  -8   1   86.26    3.20
  -6  -8   1   86.03    3.90
  -5  -8   1   19.58    0.83
  -5  -8   1   20.26    0.87
  -5  -8   1   17.78    1.35
  -4  -8   1   55.43    1.94
  -4  -8   1   50.64    2.49
   3   8  -1   52.23    2.93
  -3  -8   1   53.38    1.95
  -3  -8   1   53.21    2.01
   2   8  -1   42.10    2.45
  -2  -8   1   45.05    1.75
  -2  -8   1   44.43    2.40
  -2  -8   1   45.64    1.87
   1   8  -1    9.76    1.13
  -1  -8   1    8.91    0.73
  -1  -8   1   11.05    0.99
  -1  -8   1    9.94    0.66
   0   8  -1   33.31    1.49
   0   8  -1   37.11    1.94
   0   8  -1   36.87    1.60
   0  -8   1   36.45    1.85
   0  -8   1   34.28    1.68
   0  -8   1   33.85    1.78
  -1   8  -1   10.36    0.85
  -1   8  -1   10.92    0.77
  -1   8  -1    9.47    0.81
   1  -8   1    8.78    0.78
   1  -8   1    9.95    0.86
  -2   8  -1   49.05    2.07
  -2   8  -1   47.18    2.37
  -2   8  -1   42.90    2.17
   2  -8   1   47.98    2.15
   2  -8   1   49.77    2.37
   2  -8   1   43.03    2.39
  -3   8  -1   53.78    2.41
  -3   8  -1   50.59    2.55
  -3   8  -1   51.61    2.10
   3  -8   1   55.25    2.46
   3  -8   1   47.71    2.69
   3  -8   1   57.04    2.71
  -4   8  -1   60.23    2.91
  -4   8  -1   55.39    2.61
   4  -8   1   57.89    2.71
   4  -8   1   52.26    2.99
   4  -8   1   61.03    2.98
  -5   8  -1   18.14    1.39
   5  -8   1   17.04    1.52
   5  -8   1   18.04    1.87
   5  -8   1   21.14    1.46
  -6   8  -1   84.83    3.83
  -6   8  -1   88.48    4.22
   6  -8   1   87.75    4.38
   6  -8   1   86.79    3.96
  -7   8  -1   23.58    1.97
  -7   8  -1   23.89    1.03
  -7   8  -1   24.24    1.76
   7  -8   1   22.16    2.03
   7  -8   1   22.38    1.79
  -8   8  -1   38.66    2.67
  -8   8  -1   37.61    1.64
  -8   8  -1   37.45    2.44
   8  -8   1   36.79    2.73
  -9   8  -1   15.18    1.96
  -9   8  -1   15.70    1.79
   9  -8   1   14.03    1.92
 -10   8  -1    3.08    1.12
 -10   8  -1    2.08    0.86
  10  -8   1    3.10    1.15
 -11   8  -1   15.16    1.99
 -11   8  -1   11.59    1.91
 -12   8  -1    4.28    1.37
 -12  -7   1    8.28    1.61
 -12  -7   1    6.77    1.19
 -11  -7   1    7.32    1.10
 -11  -7   1    5.54    1.34
 -10  -7   1   34.35    2.07
 -10  -7   1   35.76    2.58
  -9  -7   1    0.84    0.63
  -9  -7   1    1.74    0.54
  -9  -7   1    1.29    0.53
  -8  -7   1   21.93    1.79
  -8  -7   1   25.20    1.47
  -8  -7   1   19.71    1.31
  -7  -7   1   16.43    1.01
  -7  -7   1   16.52    1.46
  -7  -7   1   16.96    1.08
  -6  -7   1    4.88    0.85
  -6  -7   1    6.46    0.52
  -6  -7   1    6.46    0.56
  -5  -7   1   35.26    1.35
  -5  -7   1   28.39    1.78
  -5  -7   1   32.50    1.29
  -4  -7   1   93.80    3.80
   3   7  -1  100.18    4.58
  -3  -7   1  101.85    4.48
   2   7  -1   49.34    2.68
  -2  -7   1   52.79    2.04
  -2  -7   1   54.94    2.67
  -2  -7   1   53.60    1.96
   1   7  -1  134.13    5.48
  -1  -7   1  140.94    4.92
  -1  -7   1  138.50    5.43
  -1  -7   1  129.96    5.01
   0   7  -1  491.02   16.77
   0   7  -1  494.95   16.87
   0   7  -1  495.61   17.28
   0   7  -1  486.92   16.76
   0  -7   1  485.84   17.18
   0  -7   1  489.29   16.94
   0  -7   1  464.57   17.04
  -1   7  -1  138.21    5.27
  -1   7  -1  133.81    5.17
  -1   7  -1  149.24    5.33
   1  -7   1  137.10    5.02
   1  -7   1  136.63    5.31
  -2   7  -1   55.68    2.56
  -2   7  -1   55.24    2.22
  -2   7  -1   50.82    2.42
   2  -7   1   55.34    2.55
   2  -7   1   53.33    2.30
  -3   7  -1  105.47    3.78
  -3   7  -1   97.96    4.27
  -3   7  -1  105.07    4.42
  -3   7  -1   99.14    4.00
   3  -7   1  108.96    4.41
   3  -7   1  106.19    4.07
   3  -7   1  103.84    4.49
  -4   7  -1   92.31    3.74
  -4   7  -1   94.66    4.16
  -4   7  -1   91.10    4.02
   4  -7   1   89.35    4.05
   4  -7   1   94.62    3.80
   4  -7   1   86.16    4.12
  -5   7  -1   31.77    1.25
  -5   7  -1   32.20    1.82
   5  -7   1   30.76    1.84
   5  -7   1   30.26    2.07
   5  -7   1   30.87    2.00
  -6   7  -1    4.48    0.84
  -6   7  -1    6.12    0.48
  -6   7  -1    4.23    0.90
   6  -7   1    5.85    1.10
   6  -7   1    6.07    0.97
  -7   7  -1   16.95    1.83
  -7   7  -1   19.11    1.03
  -7   7  -1   19.80    1.54
   7  -7   1   17.37    1.95
   7  -7   1   17.31    1.53
  -8   7  -1   20.88    1.73
  -8   7  -1   22.00    1.26
  -8   7  -1   20.68    1.90
   8  -7   1   23.37    2.07
  -9   7  -1    1.80    0.77
  -9   7  -1    0.53    0.69
   9  -7   1    2.47    0.92
 -10   7  -1   34.01    2.50
 -10   7  -1   36.37    2.76
 -11   7  -1    8.27    1.63
 -11   7  -1    6.79    1.43
 -12   7  -1    7.72    1.59
 -12  -6   1    6.90    1.48
 -12  -6   1    3.60    0.95
 -11  -6   1   28.54    2.02
 -11  -6   1   29.87    2.45
 -10  -6   1    1.80    0.63
 -10  -6   1    1.72    0.90
  -9  -6   1   36.24    2.09
  -9  -6   1   39.08    2.61
  -9  -6   1   41.64    2.25
  -8  -6   1   17.81    1.27
  -8  -6   1   16.48    1.18
  -8  -6   1   18.30    1.85
  -7  -6   1   21.22    1.27
  -7  -6   1   25.15    1.83
  -7  -6   1   25.59    1.40
  -6  -6   1    6.27    0.54
  -6  -6   1    5.65    0.60
  -6  -6   1    6.51    0.96
  -5  -6   1   30.17    1.75
  -5  -6   1   30.05    1.25
  -5  -6   1   31.56    1.31
  -4  -6   1   20.83    1.28
   3   6  -1  120.06    5.23
  -3  -6   1  124.86    5.18
   2   6  -1   54.42    2.63
  -2  -6   1   49.03    2.49
  -2  -6   1   50.71    1.81
  -2  -6   1   51.07    1.85
   1   6  -1  525.15   19.10
  -1  -6   1  556.42   19.07
  -1  -6   1  522.40   18.57
  -1  -6   1  554.59   18.48
   0   6  -1  172.52    6.08
   0   6  -1  178.04    6.48
   0   6  -1  172.12    6.16
   0   6  -1  169.38    6.08
   0  -6   1  175.74    6.40
   0  -6   1  168.62    6.30
   0  -6   1  167.80    6.20
  -1   6  -1  548.70   19.51
  -1   6  -1  569.36   19.62
  -1   6  -1  559.45   19.59
   1  -6   1  559.99   18.67
   1  -6   1  581.31   19.64
  -2   6  -1   54.60    2.08
  -2   6  -1   51.49    2.42
  -2   6  -1   49.32    2.19
  -2   6  -1   51.24    2.34
   2  -6   1   52.81    2.41
   2  -6   1   52.05    2.20
  -3   6  -1  117.25    4.87
  -3   6  -1  121.99    4.99
   3  -6   1  125.41    4.95
   3  -6   1  123.21    4.63
  -4   6  -1   23.86    1.60
  -4   6  -1   23.73    1.39
  -4   6  -1   21.16    1.49
   4  -6   1   22.97    1.43
   4  -6   1   21.79    1.49
  -5   6  -1   33.24    2.08
  -5   6  -1   32.66    1.82
   5  -6   1   29.76    1.81
   5  -6   1   33.96    2.00
  -6   6  -1    5.97    0.61
  -6   6  -1    5.42    0.93
  -6   6  -1    6.52    1.12
  -6   6  -1    5.62    0.89
   6  -6   1    6.21    0.97
  -7   6  -1   24.25    1.32
  -7   6  -1   21.92    1.83
  -7   6  -1   21.61    1.65
   7  -6   1   27.29    1.86
  -8   6  -1   18.77    1.25
  -8   6  -1   17.48    1.77
  -8   6  -1   19.19    1.76
  -9   6  -1   41.47    2.13
  -9   6  -1   36.25    2.65
  -9   6  -1   38.56    2.51
 -10   6  -1    1.79    0.79
 -10   6  -1    1.14    0.79
 -11   6  -1   30.40    2.39
 -11   6  -1   28.81    2.54
 -12   6  -1    6.76    1.40
 -12   6  -1    7.01    1.51
 -13  -5   1    0.79    0.69
 -12  -5   1   26.51    2.15
 -12  -5   1   33.77    2.67
 -11  -5   1    4.79    1.18
 -11  -5   1    5.46    1.05
 -10  -5   1   30.64    2.03
 -10  -5   1   32.61    2.42
  -9  -5   1    3.79    0.78
  -9  -5   1    6.93    0.99
  -9  -5   1    4.59    1.08
   8   5  -1   42.45    2.38
  -8  -5   1   37.98    2.39
  -8  -5   1   34.25    1.95
  -8  -5   1   37.10    2.05
   7   5  -1   16.28    1.35
  -7  -5   1   18.82    1.17
  -7  -5   1   17.06    1.47
  -7  -5   1   20.54    1.27
  -6  -5   1    4.54    0.81
  -6  -5   1    4.13    0.52
  -6  -5   1    5.20    0.61
  -5  -5   1    1.72    0.30
  -5  -5   1    1.79    0.50
  -5  -5   1    1.70    0.28
  -4  -5   1   61.72    3.04
  -4  -5   1   60.75    2.16
  -4  -5   1   55.87    2.61
  -4  -5   1   63.62    2.19
  -3  -5   1   27.79    1.44
  -3  -5   1   30.24    1.76
   2   5  -1  138.04    5.57
  -2  -5   1  141.73    5.53
   1   5  -1   95.17    3.96
  -1  -5   1   99.64    3.93
  -1  -5   1   94.91    3.50
  -1  -5   1   99.92    3.45
   0   5  -1  662.99   23.33
   0   5  -1  695.60   23.41
   0   5  -1  680.02   23.72
   0  -5   1  696.53   23.44
   0  -5   1  692.69   23.68
   0  -5   1  673.05   23.51
  -1   5  -1  100.10    3.61
  -1   5  -1   99.50    3.78
  -1   5  -1  100.12    3.74
  -1   5  -1  101.90    3.86
   1  -5   1  100.52    3.85
   1  -5   1   96.23    3.58
  -2   5  -1  145.58    5.38
  -2   5  -1  134.93    4.94
  -2   5  -1  136.99    5.26
   2  -5   1  139.93    4.98
   2  -5   1  138.06    5.39
   2  -5   1  137.88    5.30
  -3   5  -1   25.13    1.50
  -3   5  -1   26.98    1.61
   3  -5   1   27.30    1.64
   3  -5   1   26.66    1.42
   3  -5   1   29.03    1.60
  -4   5  -1   60.48    2.93
  -4   5  -1   60.83    2.86
   4  -5   1   58.87    2.67
   4  -5   1   59.98    2.95
   4  -5   1   63.98    2.90
  -5   5  -1    1.88    0.52
  -5   5  -1    1.47    0.58
  -5   5  -1    1.67    0.53
   5  -5   1    1.35    0.53
   5  -5   1    2.28    0.59
   5  -5   1    1.13    0.48
  -6   5  -1    5.99    0.65
  -6   5  -1    5.93    1.03
  -6   5  -1    5.82    1.00
  -6   5  -1    5.54    0.88
   6  -5   1    4.53    0.92
   6  -5   1    4.26    0.80
  -7   5  -1   18.31    1.47
  -7   5  -1   18.62    1.67
  -7   5  -1   18.65    1.62
  -7   5  -1   16.87    1.16
   7  -5   1   17.37    1.59
   7  -5   1   15.81    1.63
  -8   5  -1   37.41    2.00
  -8   5  -1   36.19    2.48
  -8   5  -1   37.55    2.58
  -8   5  -1   38.48    2.36
   8  -5   1   34.82    2.45
  -9   5  -1    5.34    1.06
  -9   5  -1    4.39    1.04
  -9   5  -1    5.54    0.87
   9  -5   1    5.26    1.12
 -10   5  -1   34.78    2.46
 -10   5  -1   31.84    2.53
  10  -5   1   34.79    2.57
 -11   5  -1    4.98    1.25
 -11   5  -1    5.70    1.26
 -12   5  -1   28.40    2.59
 -12   5  -1   31.60    2.56
 -13   5  -1    1.85    1.05
 -13  -4   1    6.70    1.30
 -12  -4   1    4.55    1.29
 -12  -4   1    4.37    1.06
 -11  -4   1   25.69    1.98
 -11  -4   1   24.42    2.51
 -10  -4   1    4.99    1.17
 -10  -4   1    3.84    0.87
  -9  -4   1   23.48    1.70
  -9  -4   1   26.97    2.11
  -9  -4   1   28.24    1.86
   8   4  -1   10.37    1.29
  -8  -4   1    8.13    0.98
  -8  -4   1    7.47    1.22
  -8  -4   1   10.82    1.15
   7   4  -1   20.14    1.48
  -7  -4   1   19.79    1.27
  -7  -4   1   16.97    1.45
  -7  -4   1   14.06    1.09
   6   4  -1    5.60    0.85
  -6  -4   1    7.24    0.64
  -6  -4   1    6.82    0.74
  -6  -4   1    7.01    0.97
   5   4  -1    6.72    0.82
  -5  -4   1    7.50    1.04
  -5  -4   1    6.20    0.55
  -5  -4   1    8.83    0.99
  -5  -4   1    6.90    0.55
  -4  -4   1   48.74    1.80
  -4  -4   1   45.36    2.42
  -4  -4   1   46.42    1.75
  -4  -4   1   41.29    2.11
  -3  -4   1   79.53    3.46
  -3  -4   1   77.05    3.06
   2   4  -1   14.17    1.05
  -2  -4   1   12.71    0.94
   1   4  -1  474.49   16.49
  -1  -4   1  463.92   15.92
  -1  -4   1  465.47   15.99
  -1  -4   1  469.25   16.44
   0   4  -1   15.14    0.70
   0   4  -1   14.97    0.73
   0   4  -1   14.46    0.86
   0  -4   1   17.23    0.88
   0  -4   1   15.42    0.80
   0  -4   1   15.39    0.75
  -1   4  -1  462.86   15.44
  -1   4  -1  459.80   16.19
  -1   4  -1  467.20   16.13
  -1   4  -1  494.12   16.28
   1  -4   1  467.88   15.44
   1  -4   1  456.50   16.22
   1  -4   1  466.48   16.30
  -2   4  -1   13.77    0.79
  -2   4  -1   13.71    0.89
  -2   4  -1   14.12    0.93
   2  -4   1   15.36    0.94
   2  -4   1   13.49    0.94
   2  -4   1   12.74    0.80
  -3   4  -1   74.66    3.21
  -3   4  -1   74.92    2.99
  -3   4  -1   76.58    3.28
   3  -4   1   76.05    3.30
   3  -4   1   75.61    3.03
   3  -4   1   78.34    3.24
  -4   4  -1   44.67    2.27
  -4   4  -1   42.12    2.19
   4  -4   1   45.49    2.11
   4  -4   1   39.74    2.21
   4  -4   1   43.64    2.18
  -5   4  -1    7.66    1.04
  -5   4  -1    6.66    0.92
  -5   4  -1    6.18    0.84
   5  -4   1    7.43    0.94
   5  -4   1    8.37    0.96
   5  -4   1    6.58    0.94
  -6   4  -1    7.47    1.10
  -6   4  -1    8.55    0.74
  -6   4  -1    5.62    0.90
  -6   4  -1    7.80    1.01
   6  -4   1    7.41    1.00
   6  -4   1    5.45    0.94
  -7   4  -1   16.56    1.22
  -7   4  -1   18.50    1.58
  -7   4  -1   16.36    1.41
  -7   4  -1   16.40    1.76
   7  -4   1   18.36    1.48
   7  -4   1   16.27    1.50
  -8   4  -1    8.14    1.33
  -8   4  -1    7.46    1.16
  -8   4  -1    8.67    1.05
  -8   4  -1    8.54    1.33
   8  -4   1    8.20    1.28
   8  -4   1    8.09    1.22
  -9   4  -1   24.19    1.69
  -9   4  -1   23.11    2.08
  -9   4  -1   24.14    2.04
  -9   4  -1   24.07    1.94
   9  -4   1   24.92    2.00
 -10   4  -1    5.30    1.18
 -10   4  -1    5.14    1.14
  10  -4   1    3.33    1.00
 -11   4  -1   26.09    2.17
 -11   4  -1   18.43    2.27
 -12   4  -1    5.27    1.30
 -12   4  -1    7.01    1.52
 -13   4  -1    7.97    1.69
 -13  -3   1    0.43    0.67
 -12  -3   1   14.23    2.07
 -12  -3   1   11.81    1.64
 -11  -3   1    3.10    1.06
 -11  -3   1    5.87    1.12
 -10  -3   1   12.64    1.49
 -10  -3   1   11.49    1.65
   9   3  -1    7.67    0.52
  -9  -3   1    8.24    1.29
  -9  -3   1    7.05    1.05
  -9  -3   1    8.79    1.20
   8   3  -1    8.90    1.21
   8   3  -1   10.81    0.61
  -8  -3   1   11.55    1.26
  -8  -3   1   10.51    1.39
  -8  -3   1   10.17    1.13
   7   3  -1    2.37    0.64
   7   3  -1    2.29    0.27
  -7  -3   1    1.68    0.48
  -7  -3   1    2.10    0.68
  -7  -3   1    1.84    0.52
   6   3  -1   18.75    1.35
  -6  -3   1   22.82    1.52
  -6  -3   1   19.52    1.24
  -6  -3   1   19.82    1.19
   5   3  -1   15.60    1.12
  -5  -3   1   13.87    0.86
  -5  -3   1   15.52    1.27
  -5  -3   1   14.23    1.11
  -5  -3   1   13.96    0.90
   4   3  -1    1.06    0.37
  -4  -3   1    1.44    0.28
  -4  -3   1    1.26    0.42
  -4  -3   1    1.23    0.28
  -4  -3   1    1.37    0.55
   3   3  -1   34.14    1.57
  -3  -3   1   36.17    1.85
  -3  -3   1   35.65    1.29
  -3  -3   1   34.31    1.60
  -3  -3   1   33.80    1.27
  -2  -3   1  234.85    8.13
  -2  -3   1  246.06    8.77
   1   3  -1   32.57    1.57
  -1  -3   1   35.19    1.58
   0   3  -1  156.95    5.44
   0   3  -1  156.86    5.59
   0   3  -1  156.21    5.41
   0  -3   1  151.60    5.56
   0  -3   1  157.06    5.44
   0  -3   1  153.81    5.47
  -1   3  -1   35.48    1.49
  -1   3  -1   32.09    1.43
  -1   3  -1   33.13    1.33
   1  -3   1   32.06    1.48
   1  -3   1   34.49    1.46
   1  -3   1   32.76    1.32
  -2   3  -1  239.15    8.82
  -2   3  -1  254.94    8.90
  -2   3  -1  247.15    8.37
   2  -3   1  254.11    8.85
   2  -3   1  248.88    8.39
   2  -3   1  237.95    8.88
  -3   3  -1   33.36    1.70
  -3   3  -1   34.06    1.59
  -3   3  -1   35.65    1.77
   3  -3   1   33.79    1.68
   3  -3   1   35.33    1.78
   3  -3   1   32.71    1.59
  -4   3  -1    1.51    0.49
  -4   3  -1    1.64    0.50
   4  -3   1    2.51    0.52
   4  -3   1    1.74    0.47
   4  -3   1    1.46    0.49
  -5   3  -1   14.09    1.18
  -5   3  -1   14.04    1.17
  -5   3  -1   14.23    1.10
   5  -3   1   14.23    1.19
   5  -3   1   16.16    1.16
   5  -3   1   14.79    1.13
  -6   3  -1   22.27    1.60
  -6   3  -1   20.78    1.29
  -6   3  -1   20.73    1.52
  -6   3  -1   19.49    1.41
   6  -3   1   18.15    1.39
   6  -3   1   18.94    1.48
  -7   3  -1    0.65    0.51
  -7   3  -1    2.41    0.74
  -7   3  -1    2.74    0.60
  -7   3  -1    1.95    0.62
   7  -3   1    2.68    0.73
   7  -3   1    2.84    0.72
  -8   3  -1    8.68    1.27
  -8   3  -1   10.09    1.35
  -8   3  -1   10.14    1.47
  -8   3  -1   11.74    1.29
   8  -3   1   11.85    1.45
   8  -3   1    8.54    1.28
  -9   3  -1    8.95    1.42
  -9   3  -1    7.23    1.28
   9  -3   1    8.33    1.29
 -10   3  -1   10.65    1.55
 -10   3  -1   13.35    1.79
 -10   3  -1   12.51    1.70
  10  -3   1    8.17    1.33
 -11   3  -1    3.66    1.10
 -11   3  -1    4.18    1.15
 -12   3  -1   13.64    1.95
 -12   3  -1   16.03    2.18
 -13   3  -1    0.59    0.86
 -13  -2   1    4.27    1.13
 -12  -2   1    1.18    0.86
 -12  -2   1    0.67    0.71
 -11  -2   1    9.21    1.58
 -11  -2   1    9.38    1.38
  10   2  -1    3.86    0.61
 -10  -2   1    4.57    1.03
 -10  -2   1    3.13    1.00
 -10  -2   1    2.76    0.86
   9   2  -1   11.15    0.88
  -9  -2   1   11.42    1.51
  -9  -2   1   11.19    1.38
   8   2  -1   20.59    1.59
   8   2  -1   18.27    1.11
  -8  -2   1   17.82    1.47
  -8  -2   1   16.05    1.35
  -8  -2   1   19.17    1.64
   7   2  -1    4.68    0.82
   7   2  -1    3.71    0.50
  -7  -2   1    3.90    0.67
  -7  -2   1    5.08    0.79
  -7  -2   1    3.56    0.81
   6   2  -1   25.37    1.25
   6   2  -1   27.85    1.66
   6   2  -1   27.78    1.23
  -6  -2   1   25.40    1.74
  -6  -2   1   27.90    1.57
  -6  -2   1   23.50    1.44
  -6  -2   1   25.49    1.67
   5   2  -1    8.06    0.56
   5   2  -1    8.94    0.55
   5   2  -1    8.34    0.93
  -5  -2   1    9.21    0.76
  -5  -2   1    9.75    1.08
  -5  -2   1    8.55    0.99
  -5  -2   1    9.10    0.73
   4   2  -1   90.24    3.69
   4   2  -1   97.39    3.42
   4   2  -1   95.88    3.40
  -4  -2   1   97.13    3.65
  -4  -2   1   97.98    3.78
  -4  -2   1   93.92    3.60
  -4  -2   1   96.60    4.04
   3   2  -1    6.79    0.79
   3   2  -1    5.69    0.59
  -3  -2   1    7.23    0.78
  -3  -2   1    6.48    0.42
  -3  -2   1    5.70    0.39
  -3  -2   1    5.82    0.62
   2   2  -1   58.83    2.18
   2   2  -1   55.88    2.47
  -2  -2   1   59.44    2.45
  -2  -2   1   54.78    2.17
  -1  -2   1   34.16    1.50
   0   2  -1    5.31    0.29
   0   2  -1    5.84    0.30
   0   2  -1    5.42    0.36
   0  -2   1    5.77    0.31
  -1   2  -1   30.38    1.27
  -1   2  -1   32.42    1.39
  -1   2  -1   34.53    1.43
   1  -2   1   34.07    1.41
   1  -2   1   35.17    1.30
   1  -2   1   34.86    1.45
  -2   2  -1   56.64    2.35
  -2   2  -1   57.51    2.18
  -2   2  -1   52.91    2.29
   2  -2   1   58.02    2.19
   2  -2   1   58.04    2.37
   2  -2   1   55.55    2.29
  -3   2  -1    7.25    0.64
  -3   2  -1    6.45    0.71
  -3   2  -1    6.65    0.58
   3  -2   1    5.70    0.62
   3  -2   1    6.68    0.60
   3  -2   1    5.23    0.65
  -4   2  -1  100.97    4.04
   4  -2   1   96.84    3.81
   4  -2   1   93.11    3.95
   4  -2   1   95.87    3.89
  -5   2  -1    8.43    0.95
  -5   2  -1    9.45    0.80
  -5   2  -1    8.50    1.00
   5  -2   1    9.26    1.02
   5  -2   1    9.02    0.99
   5  -2   1    8.98    0.93
  -6   2  -1   25.74    1.67
  -6   2  -1   26.88    1.77
  -6   2  -1   28.47    1.61
  -6   2  -1   26.91    1.73
   6  -2   1   26.69    1.71
   6  -2   1   26.69    1.68
  -7   2  -1    5.58    0.86
  -7   2  -1    3.62    0.81
  -7   2  -1    2.81    0.74
  -7   2  -1    2.49    0.73
   7  -2   1    4.52    0.84
   7  -2   1    3.77    0.80
  -8   2  -1   17.64    1.59
  -8   2  -1   23.01    1.80
  -8   2  -1   17.85    1.47
   8  -2   1   17.88    1.56
   8  -2   1   18.11    1.81
  -9   2  -1   11.75    1.52
  -9   2  -1   12.21    1.62
   9  -2   1   13.32    1.52
 -10   2  -1    3.89    1.08
 -10   2  -1    4.21    1.09
 -10   2  -1    3.45    0.94
  10  -2   1    4.97    1.01
 -11   2  -1   11.78    1.73
 -11   2  -1   11.18    1.67
 -12   2  -1    0.24    0.74
 -12   2  -1    2.47    0.99
 -13   2  -1    5.71    1.42
 -13  -1   1    4.20    1.13
 -12  -1   1    5.43    1.29
 -12  -1   1    2.46    0.93
 -11  -1   1    0.39    0.66
 -11  -1   1    1.18    0.69
  10   1  -1    1.24    0.56
 -10  -1   1    1.98    0.69
 -10  -1   1    2.76    0.86
 -10  -1   1    2.69    0.90
   9   1  -1    3.12    0.64
  -9  -1   1    3.16    0.88
  -9  -1   1    4.60    0.97
   8   1  -1    3.21    0.86
   8   1  -1    2.17    0.55
  -8  -1   1    3.37    0.81
  -8  -1   1    3.13    0.82
   7   1  -1   14.40    1.43
   7   1  -1   12.27    0.95
  -7  -1   1   11.87    1.27
  -7  -1   1   14.31    1.46
  -7  -1   1   12.58    1.09
   6   1  -1   21.58    1.44
   6   1  -1   21.41    1.21
  -6  -1   1   19.00    1.28
  -6  -1   1   20.88    1.51
  -6  -1   1   20.15    1.43
  -6  -1   1   21.29    1.39
   5   1  -1  112.16    4.46
   5   1  -1  113.56    4.30
   5   1  -1  114.62    4.25
  -5  -1   1  116.87    4.73
  -5  -1   1  108.85    4.41
  -5  -1   1  110.85    4.48
  -5  -1   1  116.99    4.51
   4   1  -1   24.94    1.09
   4   1  -1   21.81    1.09
   4   1  -1   20.26    1.25
  -4  -1   1   20.82    1.28
  -4  -1   1   22.86    1.37
  -4  -1   1   22.66    1.18
  -4  -1   1   22.60    1.21
   3   1  -1  150.03    5.77
   3   1  -1  151.74    5.36
   3   1  -1  156.35    5.42
   3   1  -1  150.08    5.38
  -3  -1   1  148.37    5.44
  -3  -1   1  157.20    5.76
  -3  -1   1  150.53    5.42
  -3  -1   1  152.61    5.48
   2   1  -1   19.06    0.91
   2   1  -1   18.60    0.75
   2   1  -1   19.44    0.76
   2   1  -1   20.02    1.05
  -2  -1   1   18.59    0.80
  -2  -1   1   19.75    0.82
  -2  -1   1   17.79    1.01
  -2  -1   1   18.62    0.92
   1   1  -1   31.31    1.16
  -1  -1   1   30.52    1.16
  -1  -1   1   30.63    1.30
  -1   1  -1   28.84    1.22
  -1   1  -1   30.04    1.20
  -1   1  -1   29.66    1.25
   1  -1   1   30.46    1.23
   1  -1   1   31.56    1.26
  -2   1  -1   19.52    0.99
  -2   1  -1   20.05    0.96
  -2   1  -1   18.41    1.00
   2  -1   1   19.86    0.98
   2  -1   1   19.31    0.95
   2  -1   1   20.01    1.01
  -3   1  -1  155.24    5.71
  -3   1  -1  146.65    5.44
  -3   1  -1  150.87    5.65
   3  -1   1  149.57    5.67
   3  -1   1  156.64    5.47
   3  -1   1  157.62    5.62
  -4   1  -1   22.11    1.36
   4  -1   1   23.24    1.28
   4  -1   1   24.44    1.35
   4  -1   1   22.59    1.34
  -5   1  -1  114.67    4.57
  -5   1  -1  122.07    4.70
   5  -1   1  108.01    4.44
   5  -1   1  109.67    4.55
   5  -1   1  109.87    4.45
  -6   1  -1   20.99    1.44
  -6   1  -1   22.41    1.50
  -6   1  -1   20.61    1.45
  -6   1  -1   24.21    1.58
   6  -1   1   24.03    1.52
   6  -1   1   19.64    1.39
  -7   1  -1    7.48    1.09
  -7   1  -1   12.55    1.32
  -7   1  -1   12.50    1.37
  -7   1  -1   10.97    1.27
   7  -1   1   11.06    1.26
   7  -1   1   13.33    1.17
  -8   1  -1    2.51    0.80
  -8   1  -1    1.61    0.66
   8  -1   1    1.65    0.62
   8  -1   1    2.74    0.76
  -9   1  -1    3.32    0.88
  -9   1  -1    3.97    0.96
   9  -1   1    2.71    0.76
 -10   1  -1    1.71    0.79
 -10   1  -1    1.22    0.69
  10  -1   1    3.11    0.82
 -11   1  -1    0.98    0.73
 -11   1  -1    0.48    0.87
 -12   1  -1    3.41    1.10
 -12   1  -1    5.01    1.24
 -13   1  -1    3.09    1.15
 -13   0   1    2.89    1.06
 -12   0   1    1.97    0.90
 -12   0   1    1.50    0.86
 -11   0   1   -0.75    0.69
 -11   0   1    1.43    0.72
  10   0  -1   -0.89    0.37
 -10   0   1   -0.70    0.47
 -10   0   1    0.14    0.58
 -10   0   1   -0.77    0.43
   9   0  -1    0.12    0.45
  -9   0   1    0.19    0.52
   8   0  -1    0.17    0.50
   8   0  -1    0.42    0.41
  -8   0   1   -0.07    0.46
  -8   0   1    0.08    0.49
   7   0  -1    5.79    0.78
   7   0  -1    6.36    1.00
  -7   0   1    5.00    0.79
  -7   0   1    6.96    1.03
  -7   0   1    6.18    0.99
  -7   0   1    6.70    0.98
   6   0  -1   50.73    2.54
   6   0  -1   49.31    2.36
  -6   0   1   46.73    2.49
  -6   0   1   54.58    2.63
  -6   0   1   53.41    2.57
   5   0  -1    6.41    0.84
   5   0  -1    7.55    0.67
   5   0  -1    6.53    0.72
  -5   0   1    8.35    0.90
  -5   0   1    7.92    0.91
  -5   0   1    4.75    0.74
   4   0  -1  157.27    5.72
   4   0  -1  154.16    5.67
   4   0  -1  153.86    5.66
  -4   0   1  151.47    5.79
  -4   0   1  149.81    5.69
  -4   0   1  159.50    5.90
   3   0  -1   20.71    1.01
   3   0  -1   20.06    1.09
   3   0  -1   20.39    1.03
   3   0  -1   21.03    1.16
  -3   0   1   21.88    1.10
  -3   0   1   20.35    1.10
  -3   0   1   21.67    1.14
   2   0  -1  689.48   23.53
   2   0  -1  662.65   23.31
   2   0  -1  669.71   23.33
   2   0  -1  678.08   22.41
  -2   0   1  706.36   23.37
  -2   0   1  690.23   23.51
   1   0  -1   40.09    1.48
   1   0  -1   40.38    1.48
   1   0  -1   41.11    1.55
   1   0  -1   39.05    1.46
   1   0   1   41.26    1.56
   1   0   1   42.41    1.58
  -2   0  -1  708.03   23.61
   2   0   1  677.40   23.54
   2   0   1  684.26   22.60
   2   0   1  684.83   23.59
  -3   0  -1   22.60    1.14
   3   0   1   20.38    1.07
   3   0   1   20.56    1.10
   3   0   1   20.23    1.03
  -4   0  -1  164.16    5.90
   4   0   1  152.19    5.70
   4   0   1  151.69    5.79
   4   0   1  152.89    5.68
  -5   0  -1    6.90    0.84
  -5   0  -1    6.25    0.86
   5   0   1    6.73    0.87
   5   0   1    8.29    0.75
   5   0   1    7.21    0.74
  -6   0  -1   50.60    2.54
  -6   0  -1   50.73    2.50
  -6   0  -1   44.18    2.36
   6   0   1   49.68    2.45
   6   0   1   46.09    2.31
  -7   0  -1    6.12    0.92
  -7   0  -1    6.53    0.98
  -7   0  -1    7.00    1.06
   7   0   1    5.93    0.83
   7   0   1    5.82    0.95
  -8   0  -1    0.74    0.56
  -8   0  -1    0.54    0.48
   8   0   1    1.56    0.68
   8   0   1   -0.21    0.41
  -9   0  -1   -0.28    0.46
   9   0   1    0.17    0.43
 -10   0  -1    0.57    0.61
 -10   0  -1    1.16    0.70
 -10   0  -1   -0.02    0.57
  10   0   1    0.46    0.51
 -11   0  -1    1.06    0.77
 -11   0  -1    0.49    0.62
 -12   0  -1    2.69    0.92
 -12   0  -1    2.48    1.08
 -13   0  -1    1.53    0.88
 -13   1   1    2.95    1.08
 -12   1   1    6.38    1.36
 -12   1   1    3.57    1.08
 -11   1   1    1.61    0.82
 -11   1   1    2.49    0.89
  10  -1  -1    2.50    0.74
 -10   1   1    0.24    0.62
 -10   1   1    2.39    0.90
 -10   1   1    1.85    0.74
   9  -1  -1    3.08    0.74
  -9   1   1    3.96    0.97
  -9   1   1    2.43    0.76
   8  -1  -1    1.27    0.58
   8  -1  -1    3.17    0.81
  -8   1   1    1.91    0.65
  -8   1   1    4.04    0.91
   7  -1  -1   13.40    1.15
   7  -1  -1   15.09    1.50
  -7   1   1   11.08    1.26
  -7   1   1   11.31    1.34
  -7   1   1   13.79    1.46
  -7   1   1   13.05    1.16
   6  -1  -1   21.57    1.47
   6  -1  -1   23.13    1.43
  -6   1   1   20.55    1.49
  -6   1   1   21.70    1.46
  -6   1   1   20.70    1.43
  -6   1   1   20.39    1.38
   5  -1  -1  115.43    4.50
   5  -1  -1  112.85    4.55
   5  -1  -1  114.63    4.53
  -5   1   1  116.98    4.69
  -5   1   1  110.72    4.55
   4  -1  -1   23.70    1.32
   4  -1  -1   22.84    1.33
   4  -1  -1   23.00    1.26
  -4   1   1   22.83    1.28
  -4   1   1   24.55    1.39
   3  -1  -1  147.31    5.34
   3  -1  -1  152.73    5.50
   3  -1  -1  146.31    5.52
  -3   1   1  153.94    5.58
  -3   1   1  154.24    5.48
  -3   1   1  142.14    5.50
   2  -1  -1   18.46    0.97
   2  -1  -1   19.66    0.96
   2  -1  -1   19.67    0.89
   2  -1  -1   18.84    0.94
  -2   1   1   20.01    0.97
  -2   1   1   19.26    0.89
  -2   1   1   20.16    0.99
   1  -1  -1   32.44    1.23
   1  -1  -1   28.96    1.14
   1  -1  -1   31.20    1.21
   1  -1  -1   29.08    1.08
  -1   1   1   28.04    1.24
  -1   1   1   27.06    1.21
  -1  -1  -1   30.90    1.15
   1   1   1   29.71    1.12
   1   1   1   30.75    1.14
  -2  -1  -1   17.69    0.83
  -2  -1  -1   19.81    0.88
   2   1   1   19.27    0.92
   2   1   1   18.17    0.80
   2   1   1   19.53    0.85
  -3  -1  -1  158.08    5.43
  -3  -1  -1  143.64    5.34
   3   1   1  146.99    5.34
   3   1   1  148.98    5.28
   3   1   1  143.22    5.27
  -4  -1  -1   23.92    1.29
  -4  -1  -1   24.62    1.45
   4   1   1   23.01    1.20
   4   1   1   24.56    1.35
   4   1   1   22.86    1.14
  -5  -1  -1  118.95    4.87
  -5  -1  -1  121.48    4.68
   5   1   1  114.17    4.57
   5   1   1  114.13    4.49
   5   1   1  116.43    4.40
  -6  -1  -1   23.00    1.52
  -6  -1  -1   21.59    1.56
  -6  -1  -1   21.48    1.42
   6   1   1   19.69    1.24
   6   1   1   21.68    1.44
  -7  -1  -1   11.84    1.28
  -7  -1  -1   12.89    1.40
   7   1   1   15.18    1.31
   7   1   1   11.07    0.98
  -8  -1  -1    1.80    0.69
   8   1   1    2.45    0.58
   8   1   1    3.87    0.84
  -9  -1  -1    3.77    0.91
   9   1   1    3.52    0.72
 -10  -1  -1    1.84    0.72
 -10  -1  -1    3.02    0.93
 -10  -1  -1    3.09    0.89
  10   1   1    1.72    0.59
 -11  -1  -1    1.58    0.90
 -11  -1  -1    2.07    0.82
 -12  -1  -1    3.63    1.06
 -12  -1  -1    5.49    1.37
 -13  -1  -1    4.17    1.15
 -13   2   1    5.11    1.31
 -12   2   1    1.62    0.81
 -12   2   1    3.95    1.12
 -11   2   1   11.84    1.69
 -11   2   1    9.23    1.52
  10  -2  -1    3.63    0.89
 -10   2   1    3.47    0.94
 -10   2   1    6.58    1.31
 -10   2   1    3.70    0.97
   9  -2  -1   11.22    1.36
  -9   2   1   11.38    1.50
  -9   2   1    9.47    1.45
   8  -2  -1   15.73    1.44
   8  -2  -1   20.57    1.64
  -8   2   1   18.54    1.58
  -8   2   1   19.47    1.70
  -8   2   1   18.43    1.44
   7  -2  -1    4.20    0.83
   7  -2  -1    3.23    0.71
  -7   2   1    3.14    0.67
  -7   2   1    4.45    0.88
  -7   2   1    3.41    0.78
   6  -2  -1   27.50    1.72
   6  -2  -1   24.35    1.64
  -6   2   1   27.79    1.79
  -6   2   1   27.21    1.71
  -6   2   1   28.30    1.59
   5  -2  -1    9.14    0.99
   5  -2  -1    9.27    1.01
   5  -2  -1    7.88    0.88
  -5   2   1    9.38    0.76
  -5   2   1    8.97    1.04
  -5   2   1    7.85    0.93
   4  -2  -1   93.64    3.94
   4  -2  -1   99.48    3.91
   4  -2  -1   96.45    3.83
  -4   2   1   98.25    3.76
  -4   2   1   97.25    4.02
   3  -2  -1    6.47    0.66
   3  -2  -1    7.02    0.62
   3  -2  -1    5.95    0.69
  -3   2   1    7.07    0.49
  -3   2   1    7.60    0.63
  -3   2   1    6.48    0.70
   2  -2  -1   55.77    2.33
   2  -2  -1   56.13    2.30
   2  -2  -1   55.10    2.19
  -2   2   1   58.54    2.06
  -2   2   1   55.51    2.34
  -2   2   1   57.77    2.31
   1  -2  -1   31.59    1.44
   1  -2  -1   33.29    1.41
   1  -2  -1   33.72    1.33
  -1   2   1   36.86    1.47
  -1   2   1   34.92    1.41
   0  -2  -1    5.24    0.30
   0  -2  -1    5.01    0.30
   0   2   1    5.30    0.34
   0   2   1    6.10    0.31
  -1  -2  -1   34.19    1.22
  -1  -2  -1   33.03    1.23
   1   2   1   32.20    1.19
   1   2   1   33.25    1.19
  -2  -2  -1   60.96    2.15
  -2  -2  -1   57.72    2.23
  -2  -2  -1   56.83    2.10
   2   2   1   55.88    2.04
   2   2   1   58.05    2.06
  -3  -2  -1    6.53    0.48
  -3  -2  -1    6.18    0.44
  -3  -2  -1    5.66    0.63
  -3  -2  -1    6.13    0.73
   3   2   1    6.40    0.37
   3   2   1    6.55    0.57
   3   2   1    6.82    0.41
  -4  -2  -1   94.47    3.65
  -4  -2  -1   89.63    3.57
  -4  -2  -1   99.70    4.03
  -4  -2  -1   89.77    3.70
   4   2   1   94.10    3.43
   4   2   1   98.43    3.70
   4   2   1   92.31    3.49
  -5  -2  -1   10.06    1.08
  -5  -2  -1    8.19    0.77
  -5  -2  -1    8.90    0.74
  -5  -2  -1   10.12    1.13
   5   2   1    8.06    0.91
   5   2   1    8.99    0.61
   5   2   1    9.42    0.66
  -6  -2  -1   25.55    1.49
  -6  -2  -1   26.82    1.69
  -6  -2  -1   24.12    1.77
  -6  -2  -1   26.78    1.57
   6   2   1   26.32    1.35
   6   2   1   25.65    1.61
  -7  -2  -1    4.92    0.91
  -7  -2  -1    3.63    0.71
  -7  -2  -1    4.46    0.74
   7   2   1    3.91    0.79
   7   2   1    4.58    0.61
  -8  -2  -1   22.42    1.61
  -8  -2  -1   16.92    1.80
   8   2   1   18.08    1.20
   8   2   1   18.14    1.59
  -9  -2  -1   12.88    1.49
   9   2   1   10.86    0.97
 -10  -2  -1    4.97    0.97
 -10  -2  -1    3.00    0.99
  10   2   1    2.95    0.64
 -11  -2  -1    8.70    1.35
 -11  -2  -1    8.85    1.56
 -12  -2  -1    0.65    0.83
 -12  -2  -1    1.13    0.72
 -13  -2  -1    3.76    1.15
 -13   3   1    1.91    0.99
 -12   3   1   14.43    1.96
 -12   3   1   14.11    1.96
 -11   3   1    3.86    1.09
 -11   3   1    4.24    1.10
  10  -3  -1   10.18    1.42
 -10   3   1   12.89    1.69
 -10   3   1   11.68    1.82
 -10   3   1   12.01    1.61
   9  -3  -1    8.90    1.27
  -9   3   1    5.89    1.12
  -9   3   1    6.83    1.30
   8  -3  -1   10.50    1.39
   8  -3  -1   11.40    1.39
  -8   3   1   13.03    1.61
  -8   3   1   11.70    1.26
  -8   3   1   10.36    1.36
   7  -3  -1    2.76    0.72
   7  -3  -1    3.45    0.83
  -7   3   1    2.74    0.69
  -7   3   1    2.72    0.73
  -7   3   1    3.33    0.82
  -7   3   1    2.87    0.60
   6  -3  -1   23.43    1.54
   6  -3  -1   18.54    1.45
  -6   3   1   20.10    1.55
  -6   3   1   20.35    1.27
  -6   3   1   20.57    1.48
  -6   3   1   21.77    1.53
   5  -3  -1   13.36    1.14
   5  -3  -1   15.99    1.17
   5  -3  -1   15.14    1.14
  -5   3   1   15.22    0.94
  -5   3   1   14.34    1.16
  -5   3   1   15.36    1.24
   4  -3  -1    0.89    0.41
   4  -3  -1    1.82    0.48
   4  -3  -1    0.99    0.43
  -4   3   1    1.34    0.45
  -4   3   1    1.83    0.53
  -4   3   1    1.45    0.33
   3  -3  -1   35.57    1.75
   3  -3  -1   36.54    1.81
   3  -3  -1   36.43    1.68
  -3   3   1   35.94    1.41
  -3   3   1   36.86    1.83
  -3   3   1   34.15    1.73
   2  -3  -1  239.69    8.85
   2  -3  -1  246.79    8.80
   2  -3  -1  245.85    8.38
  -2   3   1  260.21    8.89
  -2   3   1  243.76    8.36
  -2   3   1  241.65    8.78
   1  -3  -1   32.86    1.50
   1  -3  -1   32.34    1.36
   1  -3  -1   35.96    1.47
   1  -3  -1   33.71    1.26
  -1   3   1   33.37    1.49
  -1   3   1   33.40    1.37
  -1   3   1   32.20    1.42
   0  -3  -1  148.12    5.48
   0  -3  -1  159.46    5.37
   0   3   1  155.00    5.43
   0   3   1  149.62    5.34
  -1  -3  -1   32.54    1.27
  -1  -3  -1   32.67    1.53
  -1  -3  -1   33.56    1.23
   1   3   1   32.21    1.20
   1   3   1   33.96    1.19
  -2  -3  -1  249.00    9.09
  -2  -3  -1  255.11    8.59
  -2  -3  -1  244.79    8.57
  -3  -3  -1   31.92    1.34
  -3  -3  -1   33.48    1.39
  -3  -3  -1   38.57    1.87
  -3  -3  -1   33.28    1.58
  -4  -3  -1    1.30    0.50
  -4  -3  -1    1.60    0.33
  -4  -3  -1    0.70    0.43
  -4  -3  -1    1.88    0.33
   4   3   1    1.69    0.18
   4   3   1    1.15    0.39
   4   3   1    1.58    0.16
  -5  -3  -1   17.17    1.21
  -5  -3  -1   15.65    0.99
  -5  -3  -1   13.91    0.91
  -5  -3  -1   14.67    1.26
   5   3   1   13.86    1.06
   5   3   1   14.38    0.70
   5   3   1   15.54    0.73
  -6  -3  -1   22.13    1.35
  -6  -3  -1   21.61    1.53
  -6  -3  -1   19.09    1.23
   6   3   1   21.38    0.97
   6   3   1   21.61    1.02
   6   3   1   18.89    1.37
  -7  -3  -1    3.02    0.82
  -7  -3  -1    1.54    0.49
  -7  -3  -1    2.72    0.61
   7   3   1    2.42    0.38
   7   3   1    1.83    0.57
  -8  -3  -1   10.52    1.47
  -8  -3  -1   10.57    1.22
  -8  -3  -1    9.66    1.13
   8   3   1    9.46    1.26
   8   3   1   10.43    0.74
  -9  -3  -1    7.43    1.08
  -9  -3  -1    6.55    1.20
  -9  -3  -1    8.02    1.15
   9   3   1    6.98    0.65
 -10  -3  -1    9.50    1.31
 -10  -3  -1   12.50    1.72
 -11  -3  -1    5.07    1.23
 -11  -3  -1    4.44    0.99
 -12  -3  -1   13.42    1.76
 -12  -3  -1   11.03    1.84
 -13  -3  -1    0.50    0.70
 -13   4   1    6.55    1.53
 -12   4   1    4.40    1.16
 -12   4   1    7.10    1.48
 -11   4   1   29.44    2.44
 -11   4   1   27.11    2.36
  10  -4  -1    6.19    1.20
 -10   4   1    5.20    1.12
 -10   4   1    4.21    1.21
 -10   4   1    5.31    1.14
   9  -4  -1   21.87    1.90
  -9   4   1   28.60    2.24
  -9   4   1   23.85    2.02
  -9   4   1   25.13    1.69
   8  -4  -1    9.08    1.32
   8  -4  -1    7.90    1.22
  -8   4   1    8.74    1.37
  -8   4   1    9.00    1.03
  -8   4   1    6.54    1.15
   7  -4  -1   18.41    1.49
   7  -4  -1   14.70    1.60
  -7   4   1   17.66    1.19
  -7   4   1   16.40    1.52
  -7   4   1   18.76    1.56
  -7   4   1   16.66    1.41
   6  -4  -1    9.28    1.11
   6  -4  -1    6.87    1.00
  -6   4   1    7.19    0.75
  -6   4   1    8.25    1.14
  -6   4   1    6.67    0.98
  -6   4   1    7.48    0.98
   5  -4  -1    5.32    0.79
   5  -4  -1    6.38    0.86
   5  -4  -1    7.25    0.99
  -5   4   1    6.83    0.57
  -5   4   1    8.67    1.07
  -5   4   1    6.95    0.86
  -5   4   1    6.30    0.87
   4  -4  -1   43.42    2.14
   4  -4  -1   45.78    2.26
   4  -4  -1   44.67    2.31
  -4   4   1   45.27    1.79
  -4   4   1   46.54    2.27
  -4   4   1   46.36    2.35
   3  -4  -1   79.79    3.13
   3  -4  -1   74.89    3.34
   3  -4  -1   82.26    3.32
  -3   4   1   76.09    3.27
  -3   4   1   79.01    3.37
   2  -4  -1   14.70    0.91
   2  -4  -1   12.62    0.92
   2  -4  -1   13.63    0.82
  -2   4   1   13.67    0.87
  -2   4   1   13.15    0.91
  -2   4   1   12.85    0.79
   1  -4  -1  465.77   16.02
   1  -4  -1  474.69   15.89
   1  -4  -1  448.77   16.09
   1  -4  -1  470.39   15.29
  -1   4   1  450.26   15.28
  -1   4   1  458.36   16.08
  -1   4   1  462.02   15.98
   0  -4  -1   14.82    0.73
   0  -4  -1   14.78    0.83
   0   4   1   15.59    0.79
   0   4   1   14.50    0.70
  -1  -4  -1  461.15   16.25
  -1  -4  -1  455.10   15.87
  -1  -4  -1  469.19   15.91
   1   4   1  471.13   15.74
   1   4   1  456.53   15.77
  -2  -4  -1   13.94    0.98
  -2  -4  -1   12.75    0.60
  -2  -4  -1   14.11    0.59
  -3  -4  -1   81.55    3.46
  -3  -4  -1   74.37    3.04
  -3  -4  -1   78.05    2.83
  -3  -4  -1   76.15    2.79
  -4  -4  -1   41.97    1.80
  -4  -4  -1   46.66    2.16
  -4  -4  -1   47.73    1.89
  -4  -4  -1   45.12    2.41
  -5  -4  -1    6.34    1.00
  -5  -4  -1    7.22    0.63
  -5  -4  -1    5.91    0.84
  -5  -4  -1    6.35    0.57
  -6  -4  -1    6.88    0.73
  -6  -4  -1    6.09    0.73
  -6  -4  -1    7.32    1.00
   6   4   1    6.50    0.89
  -7  -4  -1   17.16    1.45
  -7  -4  -1   18.18    1.25
  -7  -4  -1   14.34    1.12
   7   4   1   16.23    1.33
  -8  -4  -1   10.49    1.16
  -8  -4  -1    8.94    1.04
  -8  -4  -1    7.57    1.20
   8   4   1    7.62    1.14
  -9  -4  -1   23.41    1.97
  -9  -4  -1   25.84    1.77
  -9  -4  -1   25.00    1.76
 -10  -4  -1    5.75    1.21
 -10  -4  -1    4.66    0.97
 -11  -4  -1   29.00    2.37
 -11  -4  -1   24.38    1.96
 -12  -4  -1    3.56    1.22
 -12  -4  -1    4.07    1.02
 -13  -4  -1    6.22    1.33
 -13   5   1    0.35    0.86
 -12   5   1   27.99    2.58
 -12   5   1   29.68    2.55
 -11   5   1    7.02    1.37
 -11   5   1    6.22    1.39
  10  -5  -1   35.81    2.60
 -10   5   1   37.69    2.57
 -10   5   1   36.59    2.66
   9  -5  -1    4.17    1.07
  -9   5   1    5.22    1.16
  -9   5   1    5.20    0.84
  -9   5   1    5.85    1.11
   8  -5  -1   34.37    2.42
  -8   5   1   38.36    2.61
  -8   5   1   37.64    2.35
  -8   5   1   34.32    2.41
  -8   5   1   38.36    1.96
   7  -5  -1   16.44    1.73
   7  -5  -1   17.34    1.49
  -7   5   1   20.40    1.60
  -7   5   1   18.82    1.15
  -7   5   1   16.41    1.54
  -7   5   1   19.07    1.66
   6  -5  -1    5.83    0.99
   6  -5  -1    4.72    0.87
  -6   5   1    3.93    0.84
  -6   5   1    4.33    0.79
  -6   5   1    4.95    0.96
  -6   5   1    5.47    0.59
   5  -5  -1    1.53    0.52
   5  -5  -1    1.71    0.54
   5  -5  -1    1.68    0.50
  -5   5   1    1.48    0.27
  -5   5   1    2.28    0.63
  -5   5   1    0.90    0.47
  -5   5   1    1.91    0.56
   4  -5  -1   60.21    2.82
   4  -5  -1   56.36    2.85
   4  -5  -1   61.06    2.68
  -4   5   1   55.89    2.61
  -4   5   1   60.35    2.91
  -4   5   1   60.81    2.81
   3  -5  -1   27.17    1.45
   3  -5  -1   27.68    1.56
   3  -5  -1   24.65    1.57
  -3   5   1   25.45    1.51
  -3   5   1   28.28    1.64
   2  -5  -1  137.95    4.99
   2  -5  -1  134.94    5.38
   2  -5  -1  146.49    5.33
  -2   5   1  139.13    5.25
  -2   5   1  132.88    4.97
  -2   5   1  140.29    5.37
   1  -5  -1   99.94    3.83
   1  -5  -1   95.60    3.91
   1  -5  -1  100.24    3.64
   1  -5  -1  101.20    3.68
  -1   5   1   97.54    3.76
  -1   5   1  101.84    3.90
   0  -5  -1  674.72   23.14
   0  -5  -1  705.58   23.42
   0  -5  -1  583.56   23.33
   0   5   1  709.97   23.23
   0   5   1  699.82   23.30
  -1  -5  -1   97.20    3.92
  -1  -5  -1   91.70    3.58
  -1  -5  -1   98.92    3.49
   1   5   1   99.96    3.41
   1   5   1   97.97    3.46
  -2  -5  -1  135.35    5.43
  -2  -5  -1  142.28    4.81
  -2  -5  -1  133.97    4.85
  -3  -5  -1   26.78    1.11
  -3  -5  -1   27.78    1.12
  -3  -5  -1   27.01    1.69
  -4  -5  -1   60.61    2.32
  -4  -5  -1   59.06    2.67
  -4  -5  -1   62.04    3.07
  -4  -5  -1   62.90    2.38
  -5  -5  -1    1.77    0.32
  -5  -5  -1    1.98    0.36
  -5  -5  -1    2.00    0.51
  -6  -5  -1    5.14    0.65
  -6  -5  -1    5.28    0.61
  -6  -5  -1    6.02    0.94
  -7  -5  -1   21.21    1.32
  -7  -5  -1   17.86    1.52
  -7  -5  -1   18.06    1.22
  -8  -5  -1   36.11    2.03
  -8  -5  -1   38.29    2.10
  -8  -5  -1   37.69    2.41
  -9  -5  -1    4.64    0.82
  -9  -5  -1    5.60    1.17
  -9  -5  -1    5.14    0.86
 -10  -5  -1   41.08    2.71
 -10  -5  -1   31.37    2.11
 -11  -5  -1    4.89    1.02
 -11  -5  -1    7.40    1.45
 -12  -5  -1   27.13    2.20
 -12  -5  -1   31.15    2.62
 -13  -5  -1    0.22    0.60
 -12   6   1    5.69    1.38
 -12   6   1    4.99    1.41
 -11   6   1   32.51    2.66
 -11   6   1   28.85    2.36
 -10   6   1    1.73    0.79
 -10   6   1    2.30    0.94
   9  -6  -1   31.25    2.44
  -9   6   1   38.65    2.47
  -9   6   1   36.88    2.61
  -9   6   1   37.56    1.93
  -8   6   1   16.67    1.85
  -8   6   1   19.49    1.61
  -8   6   1   16.60    1.09
   7  -6  -1   24.35    1.80
  -7   6   1   21.95    1.83
  -7   6   1   23.94    1.23
  -7   6   1   23.35    1.70
   6  -6  -1    5.39    0.92
  -6   6   1    5.56    1.03
  -6   6   1    5.88    0.97
  -6   6   1    6.83    0.96
   5  -6  -1   30.98    1.83
   5  -6  -1   32.11    1.95
  -5   6   1   34.62    2.12
  -5   6   1   29.17    1.90
  -5   6   1   31.55    1.81
   4  -6  -1   23.50    1.43
   4  -6  -1   24.08    1.55
  -4   6   1   21.00    1.36
  -4   6   1   23.93    1.52
  -4   6   1   22.35    1.60
   3  -6  -1  118.60    4.88
   3  -6  -1  119.88    4.60
  -3   6   1  125.01    5.01
  -3   6   1  120.67    4.84
   2  -6  -1   56.15    2.48
   2  -6  -1   52.77    2.27
  -2   6   1   51.63    2.49
  -2   6   1   52.04    2.37
   1  -6  -1  557.34   19.09
   1  -6  -1  550.09   18.32
   1  -6  -1  546.82   19.17
  -1   6   1  564.72   19.26
  -1   6   1  535.10   19.07
   0  -6  -1  165.70    6.35
   0  -6  -1  176.12    6.19
   0   6   1  177.11    6.23
   0   6   1  164.88    6.07
  -1  -6  -1  531.62   18.90
  -1  -6  -1  552.57   18.77
  -1  -6  -1  537.30   19.31
   1   6   1  555.13   18.72
   1   6   1  557.92   18.66
  -2  -6  -1   50.63    2.50
  -2  -6  -1   52.35    1.91
  -2  -6  -1   48.09    1.98
  -3  -6  -1  124.50    5.12
  -3  -6  -1  118.95    4.29
  -3  -6  -1  119.28    4.27
  -4  -6  -1   21.91    1.67
  -4  -6  -1   24.03    1.04
  -4  -6  -1   20.01    1.32
  -4  -6  -1   22.78    1.01
  -5  -6  -1   31.81    1.83
  -5  -6  -1   31.67    1.41
  -5  -6  -1   32.44    1.47
  -6  -6  -1    6.04    0.63
  -6  -6  -1    5.58    0.92
  -6  -6  -1    7.30    0.73
  -7  -6  -1   22.05    1.34
  -7  -6  -1   24.14    1.42
  -7  -6  -1   24.45    1.78
  -8  -6  -1   19.77    1.68
  -8  -6  -1   16.44    1.23
  -8  -6  -1   18.83    1.33
  -9  -6  -1   37.11    2.14
  -9  -6  -1   40.06    2.24
  -9  -6  -1   38.25    2.58
 -10  -6  -1    1.96    0.63
 -10  -6  -1    0.09    0.62
 -11  -6  -1   34.06    2.65
 -11  -6  -1   31.54    2.17
 -12  -6  -1    3.81    1.21
 -12  -6  -1    6.40    1.17
 -12   7   1    8.07    1.67
 -11   7   1    4.94    1.32
 -11   7   1    5.23    1.24
 -10   7   1   36.65    2.62
 -10   7   1   39.40    2.86
   9  -7  -1    1.30    0.80
  -9   7   1    0.82    0.74
  -9   7   1    0.85    0.67
   8  -7  -1   22.54    2.02
  -8   7   1   25.69    1.88
  -8   7   1   21.16    1.92
   7  -7  -1   18.54    1.95
   7  -7  -1   18.50    1.60
  -7   7   1   17.62    1.86
  -7   7   1   19.65    1.55
   6  -7  -1    4.48    0.88
   6  -7  -1    4.43    0.97
  -6   7   1    6.81    1.08
  -6   7   1    5.18    0.88
   5  -7  -1   32.85    2.11
   5  -7  -1   30.81    2.09
   5  -7  -1   35.03    1.96
  -5   7   1   30.55    1.99
  -5   7   1   34.26    1.89
   4  -7  -1   93.92    4.17
   4  -7  -1   91.30    4.26
   4  -7  -1   95.09    3.91
  -4   7   1   92.08    4.09
  -4   7   1   97.97    3.87
  -4   7   1   97.18    4.29
   3  -7  -1   93.47    4.41
   3  -7  -1  108.35    4.13
   3  -7  -1  107.87    4.41
  -3   7   1  104.35    4.29
  -3   7   1  102.00    4.06
  -3   7   1  107.49    4.48
   2  -7  -1   56.00    2.57
   2  -7  -1   55.01    2.38
  -2   7   1   51.97    2.44
  -2   7   1   56.34    2.62
   1  -7  -1  138.72    5.08
   1  -7  -1  138.83    5.21
   1  -7  -1  142.70    5.34
  -1   7   1  138.42    5.37
  -1   7   1  137.97    5.20
   0  -7  -1  471.41   17.23
   0  -7  -1  507.15   17.01
   0   7   1  476.76   16.84
   0   7   1  498.61   17.03
  -1  -7  -1  139.65    5.03
  -1  -7  -1  130.46    5.15
  -1  -7  -1  142.85    5.53
  -1  -7  -1  141.87    5.04
   1   7   1  141.87    4.88
   1   7   1  135.60    4.94
  -2  -7  -1   54.11    2.02
  -2  -7  -1   50.19    2.12
  -2  -7  -1   52.61    2.64
  -3  -7  -1  106.49    4.64
  -3  -7  -1  101.46    3.81
  -3  -7  -1  106.07    3.75
  -4  -7  -1   91.13    3.77
  -4  -7  -1   92.53    3.35
  -4  -7  -1   90.17    3.35
  -5  -7  -1   30.62    1.85
  -5  -7  -1   33.46    1.44
  -5  -7  -1   33.07    1.46
  -6  -7  -1    6.17    0.62
  -6  -7  -1    6.08    0.64
  -6  -7  -1    5.47    0.97
  -7  -7  -1   14.99    1.05
  -7  -7  -1   17.63    1.14
  -7  -7  -1   19.88    1.65
  -8  -7  -1   23.45    1.48
  -8  -7  -1   22.98    1.88
  -8  -7  -1   23.33    1.47
  -9  -7  -1    1.92    0.58
  -9  -7  -1    2.39    0.61
  -9  -7  -1    1.25    0.84
 -10  -7  -1   34.54    2.13
 -10  -7  -1   35.68    2.62
 -11  -7  -1    6.09    1.06
 -11  -7  -1    7.53    1.54
 -12  -7  -1    8.82    1.35
 -12  -7  -1    6.35    1.57
 -12   8   1    0.12    0.93
 -11   8   1   17.19    2.05
 -11   8   1   14.41    2.10
  10  -8  -1    3.03    1.07
 -10   8   1    6.08    1.21
 -10   8   1    3.79    1.13
   9  -8  -1   12.05    1.79
  -9   8   1   16.05    1.95
  -9   8   1   13.57    1.66
   8  -8  -1   38.68    2.72
  -8   8   1   35.28    2.33
  -8   8   1   36.50    2.59
   7  -8  -1   25.73    2.11
  -7   8   1   25.10    2.01
  -7   8   1   23.76    1.77
   6  -8  -1   86.56    3.84
   6  -8  -1   77.13    4.07
  -6   8   1   76.32    3.91
  -6   8   1   83.79    3.70
   5  -8  -1   21.67    1.49
   5  -8  -1   21.13    1.73
  -5   8   1   19.60    1.40
  -5   8   1   13.74    1.30
   4  -8  -1   53.42    2.94
   4  -8  -1   54.93    2.84
   4  -8  -1   57.40    2.65
  -4   8   1   54.57    2.74
  -4   8   1   54.60    2.58
   3  -8  -1   53.14    2.78
   3  -8  -1   52.69    2.63
   3  -8  -1   51.36    2.41
  -3   8   1   51.78    2.43
  -3   8   1   52.61    2.54
   2  -8  -1   50.35    2.35
   2  -8  -1   42.62    2.35
   2  -8  -1   46.20    2.12
  -2   8   1   46.06    2.17
  -2   8   1   43.03    2.32
  -2   8   1   44.01    2.10
   1  -8  -1   11.77    0.91
   1  -8  -1   10.39    0.86
   1  -8  -1   10.63    0.80
  -1   8   1   10.64    0.78
  -1   8   1    9.61    0.86
   0  -8  -1   32.75    1.79
   0  -8  -1   38.00    1.71
   0  -8  -1   33.53    1.79
   0   8   1   34.26    1.51
   0   8   1   33.46    1.65
  -1  -8  -1   11.26    0.83
  -1  -8  -1   11.43    1.01
  -1  -8  -1   10.47    0.70
   1   8   1    9.85    0.53
   1   8   1   10.43    0.60
  -2  -8  -1   45.25    2.45
  -2  -8  -1   45.66    1.82
  -2  -8  -1   43.66    1.94
  -3  -8  -1   51.52    2.00
  -3  -8  -1   51.23    2.10
  -4  -8  -1   56.84    2.16
  -4  -8  -1   55.15    2.20
  -5  -8  -1   18.41    0.95
  -5  -8  -1   19.51    0.97
  -5  -8  -1   18.25    1.38
  -6  -8  -1   82.97    3.29
  -6  -8  -1   88.72    3.35
  -6  -8  -1   82.41    3.85
  -7  -8  -1   21.84    1.82
  -7  -8  -1   24.08    1.35
  -7  -8  -1   23.38    1.30
  -8  -8  -1   38.13    1.91
  -8  -8  -1   35.16    1.89
  -8  -8  -1   34.59    2.40
  -9  -8  -1   15.47    1.23
  -9  -8  -1   13.52    1.17
  -9  -8  -1   15.03    1.85
 -10  -8  -1    2.81    0.69
 -10  -8  -1    2.78    1.00
 -11  -8  -1   12.65    1.90
 -11  -8  -1   16.25    1.48
 -12  -8  -1    2.02    0.80
 -12   9   1    4.59    1.40
 -11   9   1    1.14    0.83
 -11   9   1    0.27    0.78
  10  -9  -1    6.50    1.47
 -10   9   1    6.90    1.28
 -10   9   1    6.91    1.45
   9  -9  -1   21.83    2.41
  -9   9   1   19.31    2.25
  -9   9   1   19.35    2.02
   8  -9  -1    2.94    1.01
  -8   9   1    1.87    0.84
  -8   9   1    2.43    0.79
   7  -9  -1   77.27    4.17
  -7   9   1   71.06    3.63
  -7   9   1   84.82    4.10
   6  -9  -1   13.09    1.47
   6  -9  -1   11.69    1.62
  -6   9   1   12.40    1.52
  -6   9   1   11.20    1.30
   5  -9  -1   79.52    4.14
   5  -9  -1   86.77    3.81
  -5   9   1   85.40    3.72
   4  -9  -1   22.47    1.80
   4  -9  -1   25.38    1.59
   4  -9  -1   22.03    1.69
  -4   9   1   26.43    1.60
  -4   9   1   22.62    1.62
   3  -9  -1   71.31    3.10
   3  -9  -1   67.37    3.45
   3  -9  -1   72.67    3.37
  -3   9   1   68.69    3.20
  -3   9   1   72.33    3.13
   2  -9  -1   25.36    1.44
   2  -9  -1   26.19    1.60
   2  -9  -1   25.45    1.70
  -2   9   1   20.78    1.37
   1  -9  -1   17.19    1.17
   1  -9  -1   15.17    1.24
   1  -9  -1   14.92    1.10
   1  -9  -1   16.43    1.07
  -1   9   1   17.59    1.03
  -1   9   1   16.02    1.02
   0  -9  -1    3.15    0.62
   0  -9  -1    3.03    0.51
   0  -9  -1    3.37    0.60
   0   9   1    3.53    0.43
  -1  -9  -1   17.10    1.31
  -1  -9  -1   16.04    0.97
  -1  -9  -1   15.07    1.07
   1   9   1   17.05    0.77
   1   9   1   16.23    0.83
  -2  -9  -1   25.51    1.20
  -2  -9  -1   25.75    1.34
  -2  -9  -1   22.83    1.66
  -3  -9  -1   65.58    2.73
  -3  -9  -1   69.87    2.60
  -4  -9  -1   25.20    1.13
  -4  -9  -1   25.26    1.21
  -5  -9  -1   84.84    3.29
  -5  -9  -1   83.58    3.77
  -5  -9  -1   88.70    3.25
  -6  -9  -1   10.93    0.78
  -6  -9  -1   12.47    0.79
  -6  -9  -1   11.24    1.33
  -7  -9  -1   75.65    3.15
  -7  -9  -1   80.02    3.21
  -7  -9  -1   79.65    3.84
  -8  -9  -1    2.79    0.55
  -8  -9  -1    2.22    0.76
  -8  -9  -1    1.88    0.51
  -9  -9  -1   19.76    1.43
  -9  -9  -1   23.70    2.02
  -9  -9  -1   22.72    1.47
 -10  -9  -1    6.58    0.96
 -10  -9  -1    9.69    1.59
 -11  -9  -1    1.50    0.86
 -11  -9  -1   -0.17    0.47
 -12  -9  -1    2.76    0.85
 -11  10   1    0.41    0.76
 -11  10   1    0.74    0.73
  10 -10  -1    0.14    0.89
 -10  10   1    0.65    0.64
 -10  10   1    0.49    0.77
   9 -10  -1    0.24    0.73
  -9  10   1   -0.29    0.64
  -9  10   1   -0.09    0.71
   8 -10  -1   36.89    2.82
  -8  10   1   36.81    2.65
  -8  10   1   34.52    2.34
   7 -10  -1    8.29    1.45
  -7  10   1    7.14    1.23
  -7  10   1    7.63    1.20
   6 -10  -1   51.19    3.17
   6 -10  -1   52.92    2.91
  -6  10   1   48.34    2.90
  -6  10   1   53.51    2.80
   5 -10  -1    7.85    1.11
   5 -10  -1    4.27    1.01
  -5  10   1    6.68    1.06
   4 -10  -1   34.76    1.97
   4 -10  -1   33.72    2.32
   4 -10  -1   34.94    2.21
  -4  10   1   29.80    1.97
  -4  10   1   32.38    1.91
   3 -10  -1    8.56    1.12
   3 -10  -1    5.20    0.99
   3 -10  -1    6.84    0.95
  -3  10   1    6.43    0.89
  -3  10   1    7.45    0.93
   2 -10  -1   12.93    1.03
   2 -10  -1   12.19    1.35
   2 -10  -1   12.96    1.17
  -2  10   1   11.09    0.98
   1 -10  -1   17.99    1.21
   1 -10  -1   18.86    1.23
   1 -10  -1   21.19    1.35
   1 -10  -1   17.17    1.38
  -1  10   1   19.32    1.15
  -1  10   1   17.45    1.10
   0 -10  -1    0.12    0.34
   0 -10  -1    0.13    0.37
   0 -10  -1    0.39    0.30
   0 -10  -1   -0.09    0.28
   0  10   1   -0.04    0.21
  -1 -10  -1   20.07    1.16
  -1 -10  -1   17.31    1.43
  -1 -10  -1   20.14    1.31
   1  10   1   19.59    0.88
  -2 -10  -1   12.35    0.80
  -2 -10  -1   10.93    0.89
  -2 -10  -1   10.98    0.77
  -3 -10  -1    6.32    0.69
  -3 -10  -1    6.30    0.52
  -4 -10  -1   32.19    1.56
  -4 -10  -1   35.64    1.48
  -5 -10  -1    4.68    0.54
  -5 -10  -1    6.43    0.96
  -5 -10  -1    5.87    0.48
  -6 -10  -1   52.44    2.80
  -6 -10  -1   52.77    2.16
  -6 -10  -1   49.88    2.17
  -7 -10  -1    7.91    0.72
  -7 -10  -1    7.52    1.20
  -7 -10  -1    7.78    0.70
  -8 -10  -1   38.39    1.82
  -8 -10  -1   31.96    1.75
  -8 -10  -1   32.70    2.41
  -9 -10  -1    0.18    0.37
  -9 -10  -1   -0.49    0.64
  -9 -10  -1   -0.04    0.36
 -10 -10  -1    0.15    0.64
 -10 -10  -1    1.62    0.55
 -11 -10  -1   -1.04    0.75
 -11 -10  -1    0.21    0.44
 -11  11   1    1.47    0.96
  10 -11  -1    2.61    1.17
 -10  11   1    2.95    1.12
 -10  11   1    3.32    0.98
   9 -11  -1    7.75    1.62
  -9  11   1    7.57    1.32
  -9  11   1    6.25    1.40
   8 -11  -1    1.65    0.93
  -8  11   1    0.90    0.76
  -8  11   1    1.69    0.79
   7 -11  -1   29.33    2.48
  -7  11   1   30.03    2.07
  -7  11   1   28.81    2.25
   6 -11  -1    1.25    0.74
  -6  11   1    0.23    0.50
  -6  11   1    0.27    0.58
   5 -11  -1   42.08    2.42
   5 -11  -1   42.92    2.84
  -5  11   1   41.51    2.37
   4 -11  -1   16.46    1.36
   4 -11  -1   18.34    1.94
   4 -11  -1   16.77    1.55
  -4  11   1   17.04    1.39
  -4  11   1   16.84    1.41
   3 -11  -1    4.00    0.76
   3 -11  -1    4.94    1.01
   3 -11  -1    4.45    0.89
  -3  11   1    3.71    0.71
   2 -11  -1    2.45    0.73
   2 -11  -1    3.60    0.76
   2 -11  -1    3.35    0.65
  -2  11   1    4.07    0.66
   1 -11  -1    2.47    0.63
   1 -11  -1    2.61    0.70
   1 -11  -1    2.39    0.59
   1 -11  -1    3.62    0.70
  -1  11   1    2.47    0.49
   0 -11  -1   32.42    1.96
   0 -11  -1   29.88    1.91
   0 -11  -1   31.36    1.79
   0 -11  -1   35.12    1.86
   0  11   1   35.15    1.55
  -1 -11  -1    2.36    0.49
  -1 -11  -1    3.15    0.61
  -1 -11  -1    2.71    0.73
   1  11   1    2.62    0.31
  -2 -11  -1    3.65    0.51
  -2 -11  -1    3.96    0.62
  -3 -11  -1    4.16    0.61
  -3 -11  -1    4.49    0.52
  -4 -11  -1   15.30    1.01
  -4 -11  -1   16.75    0.90
  -5 -11  -1   40.70    1.73
  -5 -11  -1   40.59    1.84
  -6 -11  -1   -0.26    0.50
  -6 -11  -1    0.62    0.33
  -6 -11  -1    0.64    0.27
  -7 -11  -1   31.47    2.20
  -7 -11  -1   28.38    1.52
  -7 -11  -1   33.09    1.54
  -8 -11  -1    3.25    0.93
  -8 -11  -1    1.74    0.44
  -8 -11  -1    2.26    0.49
  -9 -11  -1    6.88    1.35
  -9 -11  -1    7.31    0.89
 -10 -11  -1    2.07    0.93
 -10 -11  -1    2.83    0.66
 -11 -11  -1    0.93    0.53
 -11 -11  -1    0.26    0.74
 -11  12   1   10.64    1.92
  10 -12  -1    2.53    1.17
 -10  12   1    1.43    0.80
 -10  12   1   -0.12    0.69
   9 -12  -1    2.83    1.15
  -9  12   1    3.02    1.06
  -9  12   1    3.13    0.94
   8 -12  -1   11.86    1.90
  -8  12   1    8.32    1.50
  -8  12   1    8.85    1.40
   7 -12  -1    3.48    1.11
  -7  12   1   -0.19    0.59
  -7  12   1    0.79    0.62
   6 -12  -1   22.26    2.44
  -6  12   1   26.84    1.95
  -6  12   1   24.41    1.98
   5 -12  -1    6.10    1.27
  -5  12   1    5.76    1.10
   4 -12  -1    9.26    1.17
   4 -12  -1    7.76    1.25
   4 -12  -1    6.56    1.27
  -4  12   1    9.02    1.20
  -4  12   1    6.85    1.05
   3 -12  -1    9.18    1.13
   3 -12  -1    9.06    1.38
   3 -12  -1   10.54    1.33
  -3  12   1    9.54    1.11
   2 -12  -1   20.84    1.58
   2 -12  -1   19.01    1.66
   2 -12  -1   18.30    1.36
  -2  12   1   19.01    1.33
  -2  12   1   18.57    1.30
   1 -12  -1    6.78    0.93
   1 -12  -1    6.03    0.89
  -1  12   1    3.64    0.59
   0 -12  -1    1.96    0.56
   0 -12  -1    0.51    0.41
   0 -12  -1    0.91    0.54
   0 -12  -1    1.32    0.57
   0  12   1    0.58    0.29
  -1 -12  -1    4.37    0.67
  -1 -12  -1    3.91    0.75
   1  12   1    4.66    0.38
  -2 -12  -1   17.38    1.14
  -2 -12  -1   20.14    1.36
  -3 -12  -1   10.06    0.77
  -3 -12  -1    8.36    0.92
  -3 -12  -1   11.17    0.80
  -4 -12  -1    6.81    0.76
  -4 -12  -1    7.54    0.63
  -5 -12  -1    4.83    0.52
  -5 -12  -1    4.34    0.60
  -6 -12  -1   22.22    1.78
  -6 -12  -1   24.12    1.31
  -6 -12  -1   24.69    1.23
  -7 -12  -1    1.98    0.46
  -7 -12  -1    1.64    0.39
  -7 -12  -1   -0.55    0.44
  -8 -12  -1    8.00    0.84
  -8 -12  -1    8.15    1.36
  -8 -12  -1    9.32    0.79
  -9 -12  -1    2.41    1.00
  -9 -12  -1    3.67    0.65
 -10 -12  -1    0.88    0.47
 -10 -12  -1   -0.15    0.57
 -11 -12  -1    9.35    1.22
  10 -13  -1    7.31    1.78
 -10  13   1    7.89    1.72
   9 -13  -1    0.11    0.74
  -9  13   1    0.22    0.68
  -9  13   1    0.01    0.82
   8 -13  -1   10.27    1.83
  -8  13   1    7.20    1.42
  -8  13   1    7.99    1.34
   7 -13  -1    1.75    0.91
  -7  13   1   -0.53    0.67
  -7  13   1    1.42    0.72
   6 -13  -1    0.68    0.78
  -6  13   1    0.89    0.68
  -6  13   1    1.38    0.69
   5 -13  -1    6.91    1.35
  -5  13   1    6.57    1.10
  -5  13   1    6.77    1.15
   4 -13  -1   11.91    1.72
   4 -13  -1   13.52    1.69
  -4  13   1   11.70    1.35
   3 -13  -1    2.25    0.81
   3 -13  -1    2.13    0.75
   3 -13  -1    1.47    0.67
  -3  13   1    2.05    0.62
   2 -13  -1    2.62    0.82
   2 -13  -1    2.84    0.80
   2 -13  -1    3.65    0.75
  -2  13   1    2.00    0.56
  -2  13   1    2.94    0.62
   1 -13  -1    5.18    0.93
   1 -13  -1    4.78    0.83
  -1  13   1    5.46    0.69
   0 -13  -1   14.82    1.28
   0 -13  -1   14.65    1.24
   0  13   1   14.39    0.89
  -1 -13  -1    5.85    0.93
  -1 -13  -1    5.69    0.82
   1  13   1    5.17    0.38
  -2 -13  -1    3.20    0.56
  -2 -13  -1    1.76    0.56
  -3 -13  -1    1.52    0.50
  -3 -13  -1    3.26    0.54
  -4 -13  -1   10.84    0.82
  -4 -13  -1   10.95    0.96
  -5 -13  -1    5.51    0.60
  -5 -13  -1    5.63    0.70
  -6 -13  -1    0.96    0.40
  -6 -13  -1    1.16    0.72
  -6 -13  -1    0.92    0.32
  -7 -13  -1    0.82    0.62
  -7 -13  -1    0.88    0.34
  -7 -13  -1    0.72    0.39
  -8 -13  -1    6.96    0.81
  -8 -13  -1    7.55    1.36
  -9 -13  -1    1.45    0.84
  -9 -13  -1    0.91    0.43
 -10 -13  -1    7.94    1.00
 -10 -13  -1    8.53    1.60
  10 -14  -1   -0.25    0.94
   9 -14  -1   17.68    2.45
  -9  14   1   16.99    2.03
  -9  14   1   16.51    2.18
   8 -14  -1    4.71    1.45
  -8  14   1    4.92    1.24
  -8  14   1    4.60    1.13
   7 -14  -1    8.26    1.68
  -7  14   1    9.96    1.49
  -7  14   1    5.62    1.25
   6 -14  -1    2.37    1.02
  -6  14   1    4.86    1.05
   5 -14  -1    6.05    1.28
  -5  14   1    4.01    0.97
  -5  14   1    4.81    1.03
   4 -14  -1    1.41    0.77
   4 -14  -1    0.04    0.55
  -4  14   1    0.60    0.52
   3 -14  -1   30.56    2.18
   3 -14  -1   24.68    2.17
  -3  14   1   27.42    1.79
   2 -14  -1    6.43    0.96
   2 -14  -1    3.05    0.89
   2 -14  -1    5.05    1.10
  -2  14   1    5.96    0.83
  -2  14   1    5.26    0.80
   1 -14  -1   17.02    1.39
   1 -14  -1   19.31    1.54
  -1  14   1   17.09    1.15
   0 -14  -1   13.31    1.41
   0 -14  -1   15.97    1.37
   0  14   1   14.91    0.93
  -1 -14  -1   15.63    1.27
  -1 -14  -1   15.14    1.39
  -2 -14  -1    5.36    0.80
  -2 -14  -1    6.30    0.96
  -3 -14  -1   26.82    1.55
  -3 -14  -1   26.49    1.68
  -4 -14  -1    0.34    0.31
  -4 -14  -1    0.32    0.38
  -4 -14  -1    0.69    0.33
  -5 -14  -1    5.25    0.64
  -5 -14  -1    4.04    0.65
  -6 -14  -1    4.23    0.98
  -6 -14  -1    3.71    0.60
  -6 -14  -1    3.10    0.49
  -7 -14  -1    7.69    0.85
  -7 -14  -1    9.26    0.75
  -7 -14  -1    7.05    1.30
  -8 -14  -1    4.05    1.04
  -8 -14  -1    3.56    0.63
  -9 -14  -1   18.34    2.20
  -9 -14  -1   18.09    1.29
 -10 -14  -1    1.00    0.50
   9 -15  -1    0.94    1.09
   8 -15  -1   11.01    1.96
  -8  15   1   13.61    1.79
   7 -15  -1   15.37    2.27
  -7  15   1   15.17    1.89
   6 -15  -1    9.72    1.74
  -6  15   1    8.08    1.35
   5 -15  -1    5.04    1.33
  -5  15   1    2.78    0.86
   4 -15  -1    5.73    1.34
  -4  15   1    7.26    1.11
   3 -15  -1    1.55    0.83
  -3  15   1    2.71    0.68
  -3  15   1    3.48    0.76
   2 -15  -1   30.15    2.36
   2 -15  -1   34.87    2.33
  -2  15   1   31.34    1.85
   1 -15  -1   12.49    1.49
  -1  15   1   10.99    0.93
   0 -15  -1   23.70    1.74
   0  15   1   22.76    1.21
  -1 -15  -1    9.83    1.32
  -1 -15  -1   11.27    1.24
  -2 -15  -1   28.91    1.95
  -2 -15  -1   30.23    1.82
  -3 -15  -1    3.60    0.66
  -3 -15  -1    2.45    0.63
  -4 -15  -1    5.57    0.88
  -4 -15  -1    7.97    0.88
  -5 -15  -1    4.02    0.70
  -5 -15  -1    4.67    0.64
  -6 -15  -1    6.67    0.85
  -6 -15  -1    7.76    1.34
  -7 -15  -1   17.54    2.00
  -7 -15  -1   14.77    1.15
  -8 -15  -1   10.62    1.63
  -8 -15  -1    9.76    0.99
  -9 -15  -1    4.86    0.71
  -9 -15  -1    2.62    1.19
   8 -16  -1    6.98    1.78
  -8  16   1   10.30    1.62
   7 -16  -1    1.97    1.09
  -7  16   1    3.58    1.14
   6 -16  -1   18.07    2.41
   5 -16  -1    5.70    1.46
   4 -16  -1   11.45    1.81
   3 -16  -1    9.11    1.58
   2 -16  -1    3.94    1.06
   1 -16  -1   25.16    2.09
   0 -16  -1   -0.75    0.41
  -1 -16  -1   24.44    1.90
  -2 -16  -1    3.64    0.83
  -3 -16  -1    9.33    1.20
  -4 -16  -1   11.14    1.25
  -5 -16  -1    6.27    0.89
  -6 -16  -1   16.53    1.98
  -6 -16  -1   16.79    1.29
  -7 -16  -1    1.36    0.54
  -7 -16  -1    1.91    0.86
  -8 -16  -1    8.05    1.55
  -8 -16  -1    8.40    0.95
   7 -17  -1   16.37    2.46
   6 -17  -1    1.24    0.98
   5 -17  -1   30.38    2.76
   4 -17  -1    4.42    1.27
   3 -17  -1   16.77    2.15
   2 -17  -1   15.75    2.02
   1 -17  -1    2.12    0.87
   0 -17  -1    7.72    1.35
  -1 -17  -1    4.43    0.99
  -2 -17  -1   12.97    1.57
  -3 -17  -1   15.91    1.64
  -4 -17  -1    7.58    1.05
  -5 -17  -1   21.67    1.57
  -6 -17  -1    1.81    0.63
  -6 -17  -1    1.40    0.80
  -7 -17  -1   15.42    2.04
  -7 -17  -1   15.77    1.27
   6 -18  -1   29.50    3.27
   5 -18  -1    5.74    1.51
   4 -18  -1   23.75    2.73
   3 -18  -1    5.79    1.40
   2 -18  -1   11.18    1.75
   1 -18  -1    9.10    1.53
   0 -18  -1    0.18    0.59
  -1 -18  -1    9.44    1.45
  -2 -18  -1    9.83    1.39
  -3 -18  -1    4.79    0.99
  -4 -18  -1   20.94    1.67
  -5 -18  -1    3.82    0.84
  -6 -18  -1   23.43    1.67
  -6 -18  -1   22.65    2.36
   5 -19  -1   22.15    2.81
   4 -19  -1    1.67    0.99
   3 -19  -1   17.37    2.33
   2 -19  -1    1.99    0.99
   1 -19  -1    9.64    1.68
   0 -19  -1    4.58    1.20
  -1 -19  -1    7.93    1.39
  -2 -19  -1    1.01    0.72
  -3 -19  -1   16.66    1.80
  -4 -19  -1    1.34    0.69
  -5 -19  -1   25.37    1.84
   3 -20  -1    0.99    0.88
   2 -20  -1    6.01    1.45
   1 -20  -1    1.02    0.85
   0 -20  -1    2.37    0.96
  -1 -20  -1   -0.17    0.62
  -2 -20  -1    7.44    1.34
  -3 -20  -1   -0.18    0.58
  -3 -20   2    0.80    0.67
  -2 -20   2   14.40    1.78
  -1 -20   2    1.80    0.86
   0 -20   2   18.94    2.21
   1 -20   2   -0.13    0.70
   2 -20   2   14.63    2.11
   3 -20   2    1.72    1.09
  -5 -19   2    0.09    0.52
  -4 -19   2    1.31    0.65
  -3 -19   2    5.10    1.04
  -2 -19   2    1.23    0.71
  -1 -19   2   22.42    2.03
   0 -19   2    1.94    0.80
   1 -19   2   19.15    2.25
   2 -19   2    2.78    1.06
   3 -19   2    4.45    1.33
   4 -19   2    0.31    0.82
   5 -19   2    0.01    0.85
  -6 -18   2    2.77    0.65
  -6 -18   2    0.54    0.73
  -5 -18   2    1.69    0.63
  -4 -18   2    2.81    0.76
  -3 -18   2   11.31    1.41
  -2 -18   2   10.64    1.43
  -1 -18   2    0.94    0.67
   0 -18   2   22.10    2.02
   1 -18   2    1.62    0.83
   2 -18   2   11.42    1.81
   3 -18   2    6.20    1.46
   4 -18   2    3.19    1.13
   5 -18   2   -0.67    0.78
   6 -18   2    1.93    1.06
  -7 -17   2    4.64    1.23
  -7 -17   2    6.34    0.78
  -6 -17   2    4.03    0.70
  -6 -17   2    3.93    1.10
  -5 -17   2    2.01    0.59
  -4 -17   2    9.16    1.16
  -3 -17   2    7.40    1.10
  -2 -17   2    8.84    1.25
  -1 -17   2   16.29    1.79
   0 -17   2    2.41    0.90
   1 -17   2   14.59    1.85
   2 -17   2   10.12    1.65
   3 -17   2    7.17    1.47
   4 -17   2   10.20    1.82
   5 -17   2    1.05    0.91
   6 -17   2    1.48    1.00
   7 -17   2    6.32    1.57
  -8 -16   2    8.36    0.81
  -8 -16   2    9.46    1.64
  -7 -16   2   11.59    1.64
  -7 -16   2    7.49    0.80
  -6 -16   2    8.43    0.90
  -6 -16   2    6.87    1.25
  -5 -16   2   18.98    1.31
  -4 -16   2   11.96    1.23
  -3 -16   2   23.55    1.67
  -2 -16   2    8.86    1.23
  -1 -16   2   -0.36    0.44
   0 -16   2    8.97    1.34
   1 -16   2   -0.24    0.53
   2 -16   2   12.76    1.75
   3 -16   2   19.30    2.24
   4 -16   2   11.80    1.79
   5 -16   2   21.75    2.59
   6 -16   2    8.49    1.72
  -7  16  -2    7.75    1.38
   7 -16   2    6.93    1.69
  -8  16  -2    9.28    1.50
   8 -16   2   11.13    2.05
  -9 -15   2    9.09    0.78
  -9 -15   2    5.31    1.25
  -8 -15   2   12.38    0.88
  -8 -15   2   12.22    1.71
  -7 -15   2    9.63    0.69
  -7 -15   2   11.10    1.60
  -7 -15   2    9.06    0.78
  -6 -15   2   17.41    1.09
  -6 -15   2   17.84    1.85
  -6 -15   2   14.94    0.96
  -5 -15   2   23.55    1.25
  -5 -15   2   19.55    1.31
  -4 -15   2   27.49    1.51
  -4 -15   2   25.38    1.60
  -3 -15   2   14.90    1.15
  -3 -15   2   13.41    1.21
  -2 -15   2    6.83    0.91
  -2 -15   2    4.28    0.82
  -1 -15   2    3.72    0.80
  -1 -15   2    2.21    0.72
  -1 -15   2    2.86    0.67
   0  15  -2    0.27    0.23
   0 -15   2    0.08    0.45
   0 -15   2   -0.43    0.38
   0 -15   2    0.54    0.54
  -1  15  -2    2.17    0.50
   1 -15   2    3.19    0.74
   1 -15   2    2.46    0.72
  -2  15  -2    6.38    0.85
  -2  15  -2    6.90    0.88
   2 -15   2    5.29    1.11
   2 -15   2    7.06    1.06
   2 -15   2    9.92    1.39
  -3  15  -2   13.98    1.29
   3 -15   2   13.15    1.79
   4 -15   2   27.59    2.40
   5 -15   2   20.77    2.43
  -6  15  -2   19.48    1.96
   6 -15   2   14.75    2.20
  -7  15  -2    9.18    1.48
   7 -15   2    9.69    1.85
  -8  15  -2   11.33    1.61
   8 -15   2    9.25    1.86
  -9  15  -2    9.72    1.66
   9 -15   2    6.92    1.72
 -10 -14   2    2.40    1.02
 -10 -14   2    0.94    0.43
  -9 -14   2    7.62    0.76
  -9 -14   2    6.50    1.36
  -8 -14   2    2.17    0.44
  -8 -14   2    3.00    0.42
  -8 -14   2    4.86    1.14
  -7 -14   2   30.45    1.33
  -7 -14   2   27.75    2.13
  -7 -14   2   28.00    1.39
  -6 -14   2   11.73    0.73
  -6 -14   2   12.50    0.85
  -6 -14   2    8.66    1.30
  -5 -14   2   33.03    1.66
  -5 -14   2   31.22    2.06
  -5 -14   2   31.35    1.51
  -5 -14   2   33.20    1.52
  -4 -14   2   15.68    1.02
  -4 -14   2   16.55    1.16
  -3 -14   2   21.45    1.31
  -3 -14   2   22.14    1.46
  -2 -14   2   20.23    1.37
  -2 -14   2   20.48    1.50
  -1 -14   2    6.39    0.92
  -1 -14   2    5.13    0.83
  -1 -14   2    5.57    0.94
   0  14  -2    7.59    0.60
   0 -14   2   10.35    1.22
   0 -14   2    9.93    1.13
  -1  14  -2    5.73    0.71
   1 -14   2    5.83    0.91
   1 -14   2    5.44    0.96
  -2  14  -2   20.54    1.38
  -2  14  -2   19.86    1.37
   2 -14   2   16.58    1.90
   2 -14   2   20.73    1.76
   2 -14   2   22.68    1.54
  -3  14  -2   19.60    1.51
   3 -14   2   19.50    2.12
   3 -14   2   23.15    1.61
   3 -14   2   22.20    1.85
  -4  14  -2   15.40    1.45
   4 -14   2   17.47    2.13
   4 -14   2   20.35    1.85
  -5  14  -2   29.97    2.09
  -5  14  -2   34.76    2.31
   5 -14   2   31.60    2.62
  -6  14  -2    8.33    1.26
   6 -14   2   11.22    1.76
  -7  14  -2   30.66    2.20
  -7  14  -2   28.15    2.37
   7 -14   2   34.37    2.88
  -8  14  -2    2.27    0.97
  -8  14  -2    2.17    1.05
   8 -14   2    2.72    1.14
  -9  14  -2    6.90    1.43
   9 -14   2    6.99    1.63
  10 -14   2    0.85    1.07
 -10 -13   2    1.97    1.08
 -10 -13   2    1.05    0.44
  -9 -13   2    2.13    0.94
  -9 -13   2    3.40    0.53
  -8 -13   2   19.96    2.05
  -8 -13   2   17.82    1.01
  -8 -13   2   17.74    0.99
  -7 -13   2    4.16    0.43
  -7 -13   2    3.88    0.93
  -7 -13   2    4.25    0.49
  -6 -13   2   44.52    1.91
  -6 -13   2   44.90    2.60
  -6 -13   2   45.21    1.82
  -5 -13   2   12.66    1.41
  -5 -13   2   11.44    0.83
  -5 -13   2   12.42    0.73
  -4 -13   2   23.48    1.36
  -4 -13   2   24.22    1.23
  -3 -13   2   41.53    1.95
  -3 -13   2   41.41    2.09
  -2 -13   2   19.87    1.41
  -2 -13   2   22.40    1.35
  -1 -13   2   28.64    1.70
  -1 -13   2   29.18    1.84
   0  13  -2    0.17    0.58
   0  13  -2    0.13    0.22
   0 -13   2   -0.32    0.28
   0 -13   2   -0.28    0.35
   0 -13   2    0.05    0.35
  -1  13  -2   26.62    1.94
  -1  13  -2   33.18    1.62
   1 -13   2   29.08    1.77
   1 -13   2   30.83    1.97
  -2  13  -2   22.18    1.44
   2 -13   2   21.72    1.53
   2 -13   2   24.09    1.79
   2 -13   2   21.06    1.82
  -3  13  -2   40.45    2.27
   3 -13   2   38.45    2.49
   3 -13   2   37.53    2.63
   3 -13   2   41.96    2.28
  -4  13  -2   25.03    1.84
   4 -13   2   29.59    2.14
   4 -13   2   25.12    1.78
   4 -13   2   23.33    2.13
  -5  13  -2   14.36    1.56
  -5  13  -2   11.06    1.45
   5 -13   2   14.61    1.94
  -6  13  -2   41.70    2.52
  -6  13  -2   42.62    2.84
   6 -13   2   46.81    3.21
  -7  13  -2    5.39    1.16
  -7  13  -2    2.80    0.97
   7 -13   2    5.32    1.37
  -8  13  -2   16.61    1.85
  -8  13  -2   16.11    2.02
   8 -13   2   19.64    2.50
  -9  13  -2    2.88    1.12
  -9  13  -2    2.08    0.89
   9 -13   2    2.30    1.15
 -10  13  -2    2.44    0.92
 -10  13  -2    3.78    1.25
  10 -13   2    1.94    1.18
 -11 -12   2    1.62    0.56
 -11 -12   2    2.53    1.07
 -10 -12   2    8.53    1.50
 -10 -12   2    7.73    0.90
  -9 -12   2    5.50    0.66
  -9 -12   2    4.37    1.07
  -8 -12   2    6.87    0.59
  -8 -12   2    6.76    0.61
  -8 -12   2    6.33    1.23
  -7 -12   2   21.83    1.07
  -7 -12   2   19.90    1.71
  -7 -12   2   21.13    1.03
  -6 -12   2   16.44    1.70
  -6 -12   2   16.95    0.81
  -6 -12   2   15.96    0.86
  -5 -12   2   15.02    0.88
  -5 -12   2   15.06    1.32
  -5 -12   2   15.70    0.78
  -4 -12   2   21.83    1.08
  -4 -12   2   21.92    1.20
  -3 -12   2    1.39    0.35
  -3 -12   2    1.27    0.40
   2  12  -2   45.71    2.84
  -2 -12   2   37.81    2.05
  -2 -12   2   43.28    2.00
   1  12  -2   40.53    2.50
  -1 -12   2   32.65    1.98
  -1 -12   2   38.48    1.95
   0  12  -2   58.42    3.06
   0  12  -2   58.15    2.29
   0 -12   2   57.95    2.76
   0 -12   2   58.62    2.65
   0 -12   2   49.41    2.79
  -1  12  -2   37.77    1.84
  -1  12  -2   38.09    2.20
  -1  12  -2   38.85    1.85
   1 -12   2   36.51    2.16
   1 -12   2   37.67    2.00
  -2  12  -2   42.26    2.18
  -2  12  -2   42.34    2.24
   2 -12   2   40.02    2.54
   2 -12   2   42.46    2.23
   2 -12   2   48.95    2.58
  -3  12  -2    1.13    0.43
  -3  12  -2    1.13    0.53
   3 -12   2    1.89    0.61
   3 -12   2    0.30    0.52
   3 -12   2    0.97    0.64
  -4  12  -2   22.06    1.69
  -4  12  -2   22.18    1.62
   4 -12   2   22.73    2.01
   4 -12   2   23.23    1.62
   4 -12   2   26.16    1.97
  -5  12  -2   16.48    1.60
  -5  12  -2   13.93    1.60
   5 -12   2   14.68    1.58
   5 -12   2   18.49    2.08
  -6  12  -2   15.99    1.83
  -6  12  -2   14.79    1.56
   6 -12   2   15.20    2.02
  -7  12  -2   19.55    2.12
  -7  12  -2   24.14    1.88
   7 -12   2   22.31    2.48
  -8  12  -2    7.88    1.49
  -8  12  -2    6.05    1.20
   8 -12   2    4.72    1.34
  -9  12  -2    5.53    1.12
  -9  12  -2    6.03    1.47
   9 -12   2    6.50    1.55
 -10  12  -2   11.22    1.66
 -10  12  -2    9.29    1.74
  10 -12   2    7.34    1.70
 -11  12  -2    0.69    0.89
 -11 -11   2   10.75    1.19
 -11 -11   2   11.04    1.86
 -10 -11   2    2.53    0.89
 -10 -11   2    1.68    0.51
  -9 -11   2   19.35    1.22
  -9 -11   2   20.76    2.20
  -9 -11   2   18.66    1.20
  -8 -11   2    4.61    1.05
  -8 -11   2    6.36    0.65
  -8 -11   2    8.54    0.68
  -7 -11   2    6.78    1.13
  -7 -11   2    7.08    0.56
  -7 -11   2    7.03    0.56
  -6 -11   2   13.54    1.46
  -6 -11   2   11.43    0.64
  -6 -11   2   12.17    0.65
  -5 -11   2   23.20    0.99
  -5 -11   2   22.61    1.06
  -5 -11   2   23.60    1.63
  -4 -11   2    5.86    0.57
  -4 -11   2    5.67    0.44
   3  11  -2   49.78    3.06
  -3 -11   2   48.85    2.00
  -3 -11   2   47.56    2.13
   2  11  -2   11.81    1.58
  -2 -11   2   14.03    0.90
  -2 -11   2   13.41    1.00
   1  11  -2   45.74    2.68
  -1 -11   2   48.99    2.20
  -1 -11   2   43.37    2.28
   0  11  -2   29.14    1.89
   0  11  -2   27.40    1.29
   0 -11   2   25.94    1.54
   0 -11   2   28.39    1.76
   0 -11   2   29.05    1.65
  -1  11  -2   46.33    2.46
  -1  11  -2   49.05    2.18
   1 -11   2   46.61    2.45
   1 -11   2   49.56    2.29
  -2  11  -2   14.15    1.10
  -2  11  -2   15.35    1.14
   2 -11   2   13.38    1.41
   2 -11   2   13.83    1.12
   2 -11   2   13.29    1.48
  -3  11  -2   47.01    2.51
  -3  11  -2   47.31    2.43
  -3  11  -2   49.28    2.24
   3 -11   2   47.71    2.82
   3 -11   2   50.23    2.74
   3 -11   2   50.13    2.46
  -4  11  -2    4.74    0.55
  -4  11  -2    6.94    1.05
  -4  11  -2    5.99    0.96
   4 -11   2    5.00    0.86
   4 -11   2    5.95    1.06
   4 -11   2    6.31    1.17
  -5  11  -2   24.79    1.68
  -5  11  -2   20.76    1.72
   5 -11   2   19.32    2.12
   5 -11   2   24.83    1.70
  -6  11  -2   13.15    1.47
  -6  11  -2   14.68    1.71
   6 -11   2   14.12    1.88
  -7  11  -2    6.48    1.27
  -7  11  -2    7.44    1.17
   7 -11   2    4.63    1.14
  -8  11  -2    7.53    1.28
  -8  11  -2    7.60    1.37
   8 -11   2    6.80    1.51
  -9  11  -2   20.52    2.08
  -9  11  -2   16.55    2.17
   9 -11   2   18.41    2.39
 -10  11  -2    1.12    0.94
 -10  11  -2    2.52    0.92
  10 -11   2    0.59    0.95
 -11  11  -2   11.02    1.94
 -11 -10   2    5.73    1.37
 -11 -10   2    4.58    0.83
 -10 -10   2   20.19    2.26
 -10 -10   2   22.70    1.47
  -9 -10   2    7.23    1.30
  -9 -10   2    7.38    0.84
  -9 -10   2    8.43    0.90
  -8 -10   2   31.83    1.54
  -8 -10   2   28.82    1.47
  -8 -10   2   25.55    2.09
  -7 -10   2    0.68    0.26
  -7 -10   2    1.31    0.68
  -7 -10   2    0.70    0.27
  -6 -10   2   15.91    0.75
  -6 -10   2   14.28    0.72
  -6 -10   2   14.18    1.52
  -5 -10   2    2.47    0.63
  -5 -10   2    3.88    0.29
  -5 -10   2    4.23    0.31
   4  10  -2   40.96    2.84
  -4 -10   2   44.31    1.67
  -4 -10   2   45.57    1.77
   3  10  -2    8.37    1.33
  -3 -10   2    8.94    0.56
  -3 -10   2    9.28    0.66
   2  10  -2   71.34    3.60
  -2 -10   2   69.43    2.74
  -2 -10   2   66.90    2.86
   1  10  -2   79.67    3.73
  -1 -10   2   71.40    3.23
  -1 -10   2   79.69    3.61
  -1 -10   2   76.09    3.13
   0  10  -2   41.55    1.79
   0  10  -2   42.97    2.37
   0 -10   2   44.16    2.12
   0 -10   2   43.17    2.24
   0 -10   2   43.85    2.04
  -1  10  -2   75.28    3.43
  -1  10  -2   76.70    3.15
   1 -10   2   76.59    3.42
   1 -10   2   78.20    3.17
  -2  10  -2   69.06    3.01
  -2  10  -2   66.65    3.02
   2 -10   2   69.57    2.96
   2 -10   2   67.37    3.37
   2 -10   2   68.97    3.26
  -3  10  -2    9.87    1.04
  -3  10  -2    9.75    0.77
  -3  10  -2    9.93    1.11
   3 -10   2   10.36    1.08
   3 -10   2   10.05    1.24
   3 -10   2    6.28    1.07
  -4  10  -2   44.09    2.50
  -4  10  -2   47.80    2.37
  -4  10  -2   45.58    1.91
   4 -10   2   44.71    2.61
   4 -10   2   46.03    2.78
   4 -10   2   45.45    2.37
  -5  10  -2    3.95    0.78
  -5  10  -2    1.38    0.56
   5 -10   2    3.48    0.81
   5 -10   2    4.72    1.09
  -6  10  -2   14.17    1.46
  -6  10  -2   14.48    1.68
   6 -10   2   16.59    1.43
   6 -10   2   12.94    1.72
  -7  10  -2    0.13    0.48
  -7  10  -2    0.94    0.68
   7 -10   2    0.45    0.66
  -8  10  -2   32.13    2.47
  -8  10  -2   28.13    2.14
   8 -10   2   32.04    2.62
  -9  10  -2    6.86    1.24
  -9  10  -2    8.97    1.55
   9 -10   2    7.71    1.54
 -10  10  -2   23.00    2.61
 -10  10  -2   23.48    2.05
  10 -10   2   24.98    2.76
 -11  10  -2    5.60    1.30
 -11  10  -2    4.47    1.34
 -12  -9   2    2.92    0.83
 -11  -9   2   14.60    2.04
 -11  -9   2   14.91    1.36
 -10  -9   2    4.62    0.79
 -10  -9   2    8.26    1.47
  -9  -9   2   28.67    1.66
  -9  -9   2   30.18    2.27
  -9  -9   2   31.26    1.73
  -8  -9   2    8.01    0.73
  -8  -9   2    8.68    0.78
  -8  -9   2    7.38    1.27
  -7  -9   2   18.75    0.97
  -7  -9   2   17.20    1.53
  -7  -9   2   17.45    1.00
  -6  -9   2    9.60    0.55
  -6  -9   2    8.56    1.13
  -6  -9   2    8.10    0.50
  -5  -9   2   38.68    2.15
   4   9  -2    2.04    0.83
  -4  -9   2    3.80    0.65
   3   9  -2   37.05    2.44
  -3  -9   2   39.62    1.59
  -3  -9   2   38.45    1.49
   2   9  -2   23.48    1.77
  -2  -9   2   23.76    1.09
  -2  -9   2   22.85    1.20
  -2  -9   2   23.81    1.65
   1   9  -2   23.89    1.67
  -1  -9   2   23.08    1.32
  -1  -9   2   24.27    1.24
  -1  -9   2   22.98    1.56
   0   9  -2   58.66    2.25
   0   9  -2   56.16    2.77
   0   9  -2   55.59    2.30
   0  -9   2   53.51    2.59
   0  -9   2   55.70    2.40
   0  -9   2   57.74    2.52
  -1   9  -2   22.77    1.42
  -1   9  -2   20.89    1.22
   1  -9   2   22.65    1.29
   1  -9   2   25.91    1.48
  -2   9  -2   24.88    1.45
  -2   9  -2   22.09    1.33
   2  -9   2   23.00    1.37
   2  -9   2   25.07    1.58
   2  -9   2   26.26    1.71
  -3   9  -2   41.81    1.82
  -3   9  -2   38.19    2.00
  -3   9  -2   38.43    2.14
   3  -9   2   44.54    2.34
   3  -9   2   40.78    2.03
   3  -9   2   38.12    2.35
  -4   9  -2    4.40    0.44
  -4   9  -2    3.82    0.77
  -4   9  -2    4.63    0.74
   4  -9   2    4.35    0.73
   4  -9   2    4.09    0.83
   4  -9   2    3.04    0.84
  -5   9  -2   36.81    2.04
   5  -9   2   39.15    2.46
   5  -9   2   32.61    2.40
   5  -9   2   38.39    2.16
  -6   9  -2    7.22    1.08
  -6   9  -2    8.18    1.29
   6  -9   2    7.90    1.39
   6  -9   2    8.16    1.15
  -7   9  -2   16.47    1.47
  -7   9  -2   19.54    2.01
   7  -9   2   19.67    2.20
  -8   9  -2    9.96    1.53
  -8   9  -2    6.71    1.13
  -8   9  -2    7.08    0.46
   8  -9   2    4.86    1.22
  -9   9  -2   31.94    2.32
  -9   9  -2   34.09    2.62
   9  -9   2   26.44    2.50
 -10   9  -2    6.56    1.45
 -10   9  -2    7.30    1.31
  10  -9   2    4.16    1.27
 -11   9  -2   13.92    1.87
 -11   9  -2   15.61    2.21
 -12   9  -2    2.85    1.25
 -12  -8   2    6.08    1.47
 -12  -8   2    7.00    1.16
 -11  -8   2    7.32    1.07
 -11  -8   2    6.51    1.37
 -10  -8   2   16.04    1.30
 -10  -8   2   15.07    1.96
  -9  -8   2    7.54    1.30
  -9  -8   2    8.86    0.97
  -9  -8   2    9.71    1.06
  -8  -8   2   30.69    1.59
  -8  -8   2   29.67    2.12
  -8  -8   2   30.06    1.64
  -7  -8   2   29.80    2.06
  -7  -8   2   32.47    1.54
  -7  -8   2   31.56    1.46
  -6  -8   2    7.30    1.03
  -6  -8   2    5.49    0.47
  -6  -8   2    6.24    0.44
  -5  -8   2   27.04    1.70
   4   8  -2    8.48    1.31
  -4  -8   2    8.76    0.97
   3   8  -2    1.95    0.66
  -3  -8   2    3.04    0.22
  -3  -8   2    3.42    0.20
   2   8  -2   20.65    1.57
  -2  -8   2   20.97    0.92
  -2  -8   2   20.81    0.92
  -2  -8   2   21.07    1.52
  -2  -8   2   19.56    0.99
   1   8  -2   38.33    2.09
  -1  -8   2   32.18    1.88
  -1  -8   2   34.84    1.54
  -1  -8   2   32.75    1.61
   0   8  -2    1.00    0.42
   0   8  -2    0.74    0.23
   0   8  -2    0.37    0.22
   0   8  -2    0.40    0.19
   0  -8   2   -0.01    0.25
   0  -8   2    0.35    0.33
   0  -8   2    0.73    0.29
  -1   8  -2   33.38    1.75
  -1   8  -2   35.77    1.73
  -1   8  -2   31.66    1.61
   1  -8   2   34.33    1.63
   1  -8   2   36.02    1.80
  -2   8  -2   22.82    1.20
  -2   8  -2   19.27    1.27
   2  -8   2   20.07    1.36
   2  -8   2   23.01    1.53
   2  -8   2   19.34    1.20
  -3   8  -2    3.55    0.44
  -3   8  -2    2.39    0.56
  -3   8  -2    3.21    0.62
   3  -8   2    3.17    0.67
   3  -8   2    3.54    0.59
   3  -8   2    3.27    0.70
  -4   8  -2    8.38    1.06
  -4   8  -2    7.29    0.89
   4  -8   2    9.88    1.19
   4  -8   2    7.17    1.13
   4  -8   2    8.88    1.01
  -5   8  -2   32.33    1.84
   5  -8   2   29.90    1.85
   5  -8   2   30.94    2.18
   5  -8   2   31.30    2.08
  -6   8  -2    5.17    0.44
  -6   8  -2    6.30    1.09
  -6   8  -2    6.27    0.95
   6  -8   2    4.77    1.04
   6  -8   2    5.88    1.01
  -7   8  -2   30.51    2.02
  -7   8  -2   32.48    1.46
  -7   8  -2   32.52    2.31
   7  -8   2   31.78    2.44
   7  -8   2   35.44    2.23
  -8   8  -2   29.84    1.49
  -8   8  -2   31.88    2.19
  -8   8  -2   30.32    2.36
   8  -8   2   31.39    2.49
  -9   8  -2    8.04    1.31
  -9   8  -2   11.26    1.72
   9  -8   2    9.28    1.58
 -10   8  -2   14.49    2.06
 -10   8  -2   13.69    1.76
  10  -8   2   15.91    2.13
 -11   8  -2    6.70    1.38
 -11   8  -2   10.64    1.84
 -12   8  -2    5.08    1.44
 -12  -7   2    6.89    1.44
 -12  -7   2    6.12    1.12
 -11  -7   2    4.87    1.21
 -11  -7   2    3.34    0.81
 -10  -7   2    0.02    0.44
 -10  -7   2    1.38    0.78
  -9  -7   2    6.25    0.83
  -9  -7   2    5.52    0.87
  -9  -7   2    5.95    1.17
  -8  -7   2   20.11    1.31
  -8  -7   2   18.30    1.85
  -8  -7   2   19.26    1.23
  -7  -7   2   11.08    1.36
  -7  -7   2   11.86    0.85
  -7  -7   2    9.89    0.76
  -6  -7   2   42.58    2.33
  -6  -7   2   43.71    1.73
  -6  -7   2   41.01    1.77
   4   7  -2   55.69    3.11
  -4  -7   2   56.11    2.53
   3   7  -2   41.82    2.47
  -3  -7   2   43.42    2.40
   2   7  -2   10.84    1.22
  -2  -7   2   10.68    1.18
  -2  -7   2    9.99    0.48
  -2  -7   2   10.46    0.54
   1   7  -2   32.92    1.87
  -1  -7   2   31.18    1.34
  -1  -7   2   29.39    1.40
  -1  -7   2   29.62    1.71
   0   7  -2   13.30    0.72
   0   7  -2   13.32    1.05
   0   7  -2   11.72    0.72
   0   7  -2   12.77    0.76
   0  -7   2   14.02    0.85
   0  -7   2   13.24    0.93
   0  -7   2   13.86    0.87
  -1   7  -2   32.71    1.57
  -1   7  -2   29.99    1.55
  -1   7  -2   28.55    1.47
   1  -7   2   31.58    1.60
   1  -7   2   28.53    1.41
  -2   7  -2    9.57    0.80
  -2   7  -2    9.51    0.68
  -2   7  -2    8.86    0.94
  -2   7  -2    8.98    0.82
   2  -7   2   10.84    0.92
   2  -7   2   10.55    0.82
  -3   7  -2   45.37    2.36
  -3   7  -2   48.11    2.34
   3  -7   2   44.37    2.13
   3  -7   2   49.01    2.39
   3  -7   2   43.31    2.43
  -4   7  -2   57.82    2.64
  -4   7  -2   63.17    2.97
  -4   7  -2   62.05    3.07
   4  -7   2   54.96    3.01
   4  -7   2   62.09    2.75
   4  -7   2   57.52    2.93
  -5   7  -2   10.60    1.12
   5  -7   2   11.72    1.40
   5  -7   2    9.29    1.10
   5  -7   2   13.14    1.42
  -6   7  -2   38.25    2.45
  -6   7  -2   45.41    2.34
   6  -7   2   41.15    2.65
   6  -7   2   44.26    2.41
  -7   7  -2    7.84    1.17
  -7   7  -2   12.07    0.84
  -7   7  -2   10.27    1.42
   7  -7   2   12.99    1.68
   7  -7   2   10.19    1.34
  -8   7  -2   18.39    1.99
  -8   7  -2   18.28    1.62
  -8   7  -2   19.28    1.21
   8  -7   2   19.11    2.10
  -9   7  -2    3.50    0.99
  -9   7  -2    6.13    1.16
   9  -7   2    5.61    1.24
 -10   7  -2    1.31    0.76
 -10   7  -2    1.63    0.83
  10  -7   2    0.93    0.78
 -11   7  -2    6.93    1.33
 -11   7  -2    4.34    1.25
 -12   7  -2    5.63    1.43
 -12  -6   2    3.42    1.13
 -12  -6   2    0.20    0.59
 -11  -6   2    2.67    0.97
 -11  -6   2    2.01    0.69
 -10  -6   2   -0.29    0.39
 -10  -6   2   -0.01    0.47
  -9  -6   2    4.66    0.76
  -9  -6   2    3.96    1.02
  -9  -6   2    3.92    0.76
  -8  -6   2    0.87    0.72
  -8  -6   2    0.37    0.40
  -8  -6   2    0.90    0.42
  -7  -6   2   40.35    1.83
  -7  -6   2   32.15    1.67
  -7  -6   2   34.06    2.15
  -6  -6   2   13.26    0.80
  -6  -6   2   12.20    0.75
  -6  -6   2   12.26    1.29
   5   6  -2   66.74    3.60
  -5  -6   2   67.65    2.43
  -5  -6   2   64.13    2.98
  -5  -6   2   68.39    2.47
  -4  -6   2    9.88    0.85
   3   6  -2   56.21    2.83
  -3  -6   2   50.46    2.24
  -3  -6   2   51.73    2.68
   2   6  -2   26.72    1.72
  -2  -6   2   28.27    1.68
   1   6  -2   19.65    1.34
  -1  -6   2   20.18    0.89
  -1  -6   2   18.97    0.93
  -1  -6   2   18.76    1.23
   0   6  -2   15.49    1.06
   0   6  -2   14.94    0.80
   0   6  -2   15.36    0.77
   0  -6   2   15.81    0.90
   0  -6   2   16.21    0.96
  -1   6  -2   18.65    1.07
  -1   6  -2   20.54    1.12
  -1   6  -2   18.08    1.04
   1  -6   2   18.70    1.12
   1  -6   2   19.24    1.02
  -2   6  -2   26.35    1.37
  -2   6  -2   28.80    1.52
  -2   6  -2   28.76    1.56
   2  -6   2   28.60    1.56
   2  -6   2   26.09    1.38
  -3   6  -2   49.40    2.48
  -3   6  -2   48.82    2.43
   3  -6   2   52.46    2.50
   3  -6   2   52.06    2.27
  -4   6  -2   11.43    1.24
  -4   6  -2   10.07    1.15
  -4   6  -2   12.52    0.98
   4  -6   2   12.82    1.09
   4  -6   2   11.53    0.99
  -5   6  -2   68.30    3.41
  -5   6  -2   68.09    3.09
   5  -6   2   73.15    3.21
   5  -6   2   70.93    3.37
  -6   6  -2   14.23    1.20
  -6   6  -2   14.08    1.54
  -6   6  -2   11.85    1.49
   6  -6   2   12.01    1.33
  -7   6  -2   37.45    2.41
  -7   6  -2   36.72    1.84
  -7   6  -2   36.46    2.20
   7  -6   2   36.44    2.24
  -8   6  -2    0.89    0.63
  -8   6  -2    0.96    0.45
  -8   6  -2    1.44    0.75
   8  -6   2   -0.11    0.32
  -9   6  -2    5.99    1.14
  -9   6  -2    4.57    0.79
  -9   6  -2    3.92    1.10
 -10   6  -2    0.40    0.68
 -10   6  -2    0.49    0.61
 -11   6  -2    3.26    1.09
 -11   6  -2    2.61    1.07
 -12   6  -2    0.50    0.86
 -12   6  -2    3.40    1.19
 -13  -5   2    1.25    0.67
 -12  -5   2    1.83    0.76
 -12  -5   2    1.83    0.92
 -11  -5   2    0.07    0.50
 -11  -5   2   -0.58    0.57
 -10  -5   2    2.17    0.83
 -10  -5   2    1.94    0.68
  -9  -5   2    2.37    0.62
  -9  -5   2    2.55    0.69
  -9  -5   2    0.85    0.66
   8   5  -2   16.77    1.41
  -8  -5   2   14.20    1.16
  -8  -5   2   14.85    1.66
  -8  -5   2   11.26    1.05
   7   5  -2   11.35    1.28
  -7  -5   2   12.84    1.45
  -7  -5   2   12.77    0.99
  -7  -5   2   12.57    0.92
   6   5  -2   67.90    3.07
  -6  -5   2   67.81    2.77
  -6  -5   2   67.89    3.17
  -6  -5   2   67.39    2.71
   5   5  -2   20.59    1.73
  -5  -5   2   23.71    1.06
  -5  -5   2   25.14    1.52
  -5  -5   2   22.27    1.01
  -4  -5   2  114.89    4.91
  -4  -5   2  113.76    4.41
  -3  -5   2    5.97    0.85
  -3  -5   2    5.66    0.66
   2   5  -2   37.83    2.13
  -2  -5   2   46.30    2.19
   1   5  -2   52.88    2.46
  -1  -5   2   54.12    2.42
  -1  -5   2   53.36    2.01
  -1  -5   2   56.69    1.99
   0   5  -2   11.09    0.60
   0   5  -2   10.85    0.78
   0   5  -2   10.79    0.58
   0  -5   2   10.02    0.67
   0  -5   2   11.22    0.66
  -1   5  -2   56.93    2.32
  -1   5  -2   52.90    2.22
  -1   5  -2   53.32    2.12
  -1   5  -2   52.02    2.25
   1  -5   2   56.82    2.34
   1  -5   2   57.99    2.14
  -2   5  -2   41.25    1.81
  -2   5  -2   39.79    1.97
  -2   5  -2   44.82    2.06
   2  -5   2   42.17    2.02
   2  -5   2   43.36    2.11
   2  -5   2   46.91    1.88
  -3   5  -2    5.95    0.80
  -3   5  -2    4.55    0.61
  -3   5  -2    5.25    0.74
   3  -5   2    4.95    0.65
   3  -5   2    5.75    0.79
   3  -5   2    5.44    0.74
  -4   5  -2   97.72    4.15
  -4   5  -2  115.54    4.65
  -4   5  -2  106.35    4.51
   4  -5   2  114.53    4.30
   4  -5   2  105.49    4.62
   4  -5   2  111.81    4.54
  -5   5  -2   23.97    1.49
  -5   5  -2   23.53    1.64
  -5   5  -2   17.62    1.44
   5  -5   2   24.77    1.51
   5  -5   2   21.93    1.59
   5  -5   2   23.05    1.55
  -6   5  -2   66.15    3.11
  -6   5  -2   69.72    3.46
  -6   5  -2   64.55    3.32
   6  -5   2   70.39    3.20
   6  -5   2   65.07    3.40
  -7   5  -2   11.59    1.45
  -7   5  -2   11.62    1.49
  -7   5  -2   14.33    1.06
  -7   5  -2   12.47    1.38
   7  -5   2   12.26    1.40
   7  -5   2   11.08    1.44
  -8   5  -2   12.82    1.52
  -8   5  -2   13.28    1.11
  -8   5  -2   11.50    1.54
   8  -5   2   16.05    1.81
  -9   5  -2    1.11    0.76
  -9   5  -2    4.29    0.79
  -9   5  -2    1.89    0.80
   9  -5   2    2.08    0.85
 -10   5  -2    2.88    0.93
 -10   5  -2    2.69    0.92
  10  -5   2    0.72    0.75
 -11   5  -2    0.28    0.68
 -11   5  -2   -0.05    0.67
 -12   5  -2    0.62    0.80
 -12   5  -2   -0.01    0.73
 -13   5  -2    1.00    0.99
 -13  -4   2    1.21    0.74
 -12  -4   2    0.18    0.60
 -12  -4   2    0.94    0.86
 -11  -4   2    1.75    0.72
 -11  -4   2    1.73    0.86
 -10  -4   2    5.19    0.96
 -10  -4   2    4.30    1.07
  -9  -4   2   12.48    1.34
  -9  -4   2   11.34    1.56
  -9  -4   2    8.25    1.11
   8   4  -2   15.40    1.57
  -8  -4   2   14.26    1.22
  -8  -4   2   16.66    1.76
  -8  -4   2   13.37    1.15
   7   4  -2   26.95    1.75
  -7  -4   2   26.05    1.84
  -7  -4   2   29.92    1.63
  -7  -4   2   26.21    1.51
   6   4  -2   11.03    1.14
  -6  -4   2   10.61    1.18
  -6  -4   2   10.36    0.77
  -6  -4   2   10.24    0.80
   5   4  -2   88.40    4.14
   5   4  -2   87.40    3.55
  -5  -4   2   82.80    3.24
  -5  -4   2   89.84    3.66
  -5  -4   2   86.46    3.30
  -5  -4   2   84.98    3.97
   4   4  -2    1.02    0.36
  -4  -4   2    0.90    0.42
  -4  -4   2    0.74    0.17
  -4  -4   2    1.16    0.47
  -4  -4   2    0.81    0.16
  -3  -4   2  148.04    5.39
  -3  -4   2  152.65    5.94
   2   4  -2    0.30    0.30
  -2  -4   2    0.19    0.22
   1   4  -2  201.36    7.56
  -1  -4   2  201.10    7.02
  -1  -4   2  210.82    7.02
  -1  -4   2  209.46    7.53
   0   4  -2   64.18    2.39
   0   4  -2   64.78    2.61
   0   4  -2   64.74    2.40
   0  -4   2   66.98    2.46
   0  -4   2   63.52    2.48
  -1   4  -2  198.23    7.27
  -1   4  -2  201.82    6.87
  -1   4  -2  204.03    7.30
   1  -4   2  207.12    6.88
   1  -4   2  207.93    7.32
   1  -4   2  202.40    7.36
  -2   4  -2    0.07    0.20
  -2   4  -2    0.49    0.21
  -2   4  -2    0.57    0.24
   2  -4   2    0.56    0.26
   2  -4   2    0.43    0.21
   2  -4   2    0.63    0.27
  -3   4  -2  148.89    5.79
  -3   4  -2  149.65    5.39
  -3   4  -2  143.57    5.72
   3  -4   2  154.74    5.43
   3  -4   2  146.17    5.82
   3  -4   2  153.17    5.74
  -4   4  -2    1.09    0.41
  -4   4  -2    0.93    0.43
   4  -4   2    1.41    0.50
   4  -4   2    0.72    0.39
   4  -4   2    0.93    0.41
  -5   4  -2   88.33    3.69
  -5   4  -2   83.19    3.87
  -5   4  -2   92.08    4.01
   5  -4   2   88.58    3.72
   5  -4   2   84.86    3.95
   5  -4   2   93.28    3.90
  -6   4  -2   10.88    1.19
  -6   4  -2   12.21    1.39
  -6   4  -2   11.03    1.28
   6  -4   2   11.21    1.21
   6  -4   2   10.38    1.29
  -7   4  -2   25.81    1.82
  -7   4  -2   27.78    1.96
  -7   4  -2   31.18    2.10
  -7   4  -2   27.13    1.64
   7  -4   2   28.78    1.90
   7  -4   2   27.82    2.00
  -8   4  -2   13.03    1.21
  -8   4  -2   16.98    1.87
  -8   4  -2   18.19    1.82
  -8   4  -2   15.98    1.77
   8  -4   2   15.41    1.72
   8  -4   2   16.73    1.73
  -9   4  -2   10.12    1.51
  -9   4  -2   12.98    1.75
  -9   4  -2   12.92    1.42
  -9   4  -2   10.20    1.47
   9  -4   2   11.44    1.54
 -10   4  -2    5.66    1.22
 -10   4  -2    5.27    1.18
  10  -4   2    5.56    1.22
 -11   4  -2    2.49    0.92
 -11   4  -2    1.62    0.85
 -12   4  -2   -0.95    0.59
 -12   4  -2    2.35    0.96
 -13   4  -2    2.63    1.12
 -13  -3   2    1.05    0.78
 -12  -3   2    5.10    1.26
 -12  -3   2    6.19    1.20
 -11  -3   2    4.65    1.03
 -11  -3   2    4.26    1.17
 -10  -3   2    5.20    1.20
 -10  -3   2    3.80    0.88
  -9  -3   2    9.72    1.18
  -9  -3   2   10.30    1.27
  -9  -3   2    9.09    1.45
   8   3  -2   14.71    1.54
  -8  -3   2   12.29    1.13
  -8  -3   2   12.20    1.49
  -8  -3   2   14.15    1.22
   7   3  -2   19.85    1.50
  -7  -3   2   17.77    1.55
  -7  -3   2   23.93    1.46
  -7  -3   2   22.00    1.37
   6   3  -2   31.55    1.85
  -6  -3   2   35.01    1.67
  -6  -3   2   31.07    1.90
  -6  -3   2   33.38    1.70
   5   3  -2   14.99    1.12
   5   3  -2   13.96    1.30
  -5  -3   2   14.56    1.15
  -5  -3   2   17.28    0.96
  -5  -3   2   14.70    1.24
  -5  -3   2   14.38    0.87
   4   3  -2  182.80    6.49
  -4  -3   2  177.99    6.37
  -4  -3   2  168.86    6.50
  -4  -3   2  186.24    7.07
  -4  -3   2  188.47    6.42
   3   3  -2   99.42    3.70
  -3  -3   2  102.62    3.76
  -3  -3   2   97.79    4.11
  -2  -3   2  229.90    8.23
  -2  -3   2  218.38    7.58
   1   3  -2   36.49    1.68
  -1  -3   2   36.68    1.67
   0   3  -2   16.46    0.73
   0   3  -2   17.56    0.73
   0  -3   2   16.33    0.75
   0  -3   2   15.92    0.75
  -1   3  -2   37.37    1.59
  -1   3  -2   36.88    1.58
  -1   3  -2   38.42    1.43
   1  -3   2   36.82    1.59
   1  -3   2   35.20    1.60
   1  -3   2   36.87    1.43
  -2   3  -2  225.04    7.75
  -2   3  -2  242.28    8.27
  -2   3  -2  220.18    8.19
   2  -3   2  221.68    7.76
   2  -3   2  222.63    8.26
   2  -3   2  237.49    8.22
  -3   3  -2  102.25    4.01
  -3   3  -2   99.53    3.72
  -3   3  -2   97.18    3.94
   3  -3   2   99.79    3.74
   3  -3   2   99.14    3.93
   3  -3   2   92.75    3.98
  -4   3  -2  176.93    6.87
  -4   3  -2  180.63    6.93
   4  -3   2  178.78    6.94
   4  -3   2  181.32    6.55
   4  -3   2  183.81    6.84
  -5   3  -2   13.28    1.09
  -5   3  -2   16.44    1.27
  -5   3  -2   15.65    1.23
   5  -3   2   15.32    1.23
   5  -3   2   16.44    1.18
   5  -3   2   13.88    1.13
  -6   3  -2   33.73    2.07
  -6   3  -2   35.48    2.12
  -6   3  -2   34.80    1.98
   6  -3   2   33.68    1.97
   6  -3   2   35.65    2.11
  -7   3  -2   18.95    1.63
  -7   3  -2   23.53    1.66
  -7   3  -2   23.17    1.50
  -7   3  -2   21.67    1.74
   7  -3   2   20.26    1.64
   7  -3   2   20.91    1.59
  -8   3  -2   11.47    1.46
  -8   3  -2   12.23    1.51
  -8   3  -2   16.26    1.78
  -8   3  -2   13.87    1.25
   8  -3   2   14.31    1.60
   8  -3   2   13.50    1.57
  -9   3  -2   12.00    1.66
  -9   3  -2    9.52    1.39
  -9   3  -2    8.69    1.36
   9  -3   2   10.91    1.46
 -10   3  -2    6.10    1.22
 -10   3  -2    4.91    1.14
 -10   3  -2    4.52    1.17
  10  -3   2    3.02    0.91
 -11   3  -2    5.39    1.25
 -11   3  -2    5.21    1.22
 -12   3  -2    5.34    1.40
 -12   3  -2    5.53    1.36
 -13   3  -2    3.27    1.24
 -13  -2   2    1.83    0.86
 -12  -2   2    3.85    1.02
 -12  -2   2    4.30    1.24
 -11  -2   2   14.62    1.89
 -11  -2   2   11.36    1.55
  10   2  -2   13.05    0.94
 -10  -2   2   14.68    1.81
 -10  -2   2   13.39    1.67
 -10  -2   2   12.34    1.48
   9   2  -2   12.44    0.89
  -9  -2   2   15.41    1.60
  -9  -2   2   13.20    1.62
   8   2  -2   19.46    1.57
   8   2  -2   18.26    1.06
  -8  -2   2   18.09    1.46
  -8  -2   2   18.03    1.41
  -8  -2   2   16.89    1.75
   7   2  -2   13.96    0.84
   7   2  -2   13.33    1.37
  -7  -2   2   13.09    1.44
  -7  -2   2   12.14    1.04
  -7  -2   2   12.75    1.11
   6   2  -2   50.64    1.92
   6   2  -2   51.10    2.43
   6   2  -2   46.02    1.93
  -6  -2   2   48.80    2.47
  -6  -2   2   45.53    2.55
  -6  -2   2   43.41    2.17
  -6  -2   2   44.90    2.24
   5   2  -2   24.51    1.05
   5   2  -2   25.44    1.08
   5   2  -2   21.96    1.41
  -5  -2   2   22.89    1.27
  -5  -2   2   26.09    1.36
  -5  -2   2   28.44    1.67
  -5  -2   2   23.03    1.47
   4   2  -2   18.18    0.73
   4   2  -2   17.70    1.33
   4   2  -2   19.66    1.14
   4   2  -2   17.06    0.72
  -4  -2   2   17.92    1.27
  -4  -2   2   17.15    0.95
  -4  -2   2   16.02    0.91
  -4  -2   2   17.29    1.13
   3   2  -2   70.11    2.97
   3   2  -2   65.41    2.60
  -3  -2   2   65.49    2.87
  -3  -2   2   66.18    2.63
  -3  -2   2   68.46    2.46
  -3  -2   2   63.20    2.43
   2   2  -2  131.88    4.94
   2   2  -2  126.14    4.49
  -2  -2   2  133.00    4.91
  -2  -2   2  125.87    4.50
  -1  -2   2  218.41    7.35
  -1  -2   2  225.97    7.91
   0   2  -2   46.06    1.68
   0   2  -2   46.38    1.71
   0  -2   2   46.65    1.72
  -1   2  -2  221.68    7.52
  -1   2  -2  222.66    7.96
  -1   2  -2  231.61    7.97
   1  -2   2  224.07    7.98
   1  -2   2  228.59    7.53
   1  -2   2  231.57    7.97
  -2   2  -2  127.88    4.54
  -2   2  -2  128.09    4.81
  -2   2  -2  132.27    4.84
   2  -2   2  127.85    4.55
   2  -2   2  129.24    4.86
   2  -2   2  131.54    4.80
  -3   2  -2   61.60    2.61
  -3   2  -2   67.63    2.80
  -3   2  -2   65.15    2.81
   3  -2   2   66.80    2.65
   3  -2   2   68.74    2.86
   3  -2   2   67.75    2.77
  -4   2  -2   18.15    1.23
  -4   2  -2   18.19    1.26
   4  -2   2   15.90    1.11
   4  -2   2   17.54    1.14
   4  -2   2   17.11    1.21
  -5   2  -2   23.88    1.49
  -5   2  -2   23.94    1.54
  -5   2  -2   25.52    1.59
   5  -2   2   25.29    1.49
   5  -2   2   23.76    1.54
   5  -2   2   25.84    1.55
  -6   2  -2   47.10    2.53
  -6   2  -2   50.46    2.61
  -6   2  -2   49.13    2.48
   6  -2   2   48.10    2.46
   6  -2   2   46.61    2.50
  -7   2  -2   12.28    1.30
  -7   2  -2   11.34    1.34
  -7   2  -2   15.03    1.36
  -7   2  -2   11.71    1.33
   7  -2   2   14.26    1.46
   7  -2   2   11.71    1.32
  -8   2  -2   17.22    1.60
  -8   2  -2   20.81    1.75
  -8   2  -2   20.05    1.65
  -8   2  -2   17.03    1.49
   8  -2   2   17.37    1.75
   8  -2   2   18.86    1.58
  -9   2  -2   13.19    1.68
  -9   2  -2   11.97    1.54
   9  -2   2   11.98    1.46
 -10   2  -2   16.62    1.94
 -10   2  -2   15.04    1.80
 -10   2  -2   14.02    1.77
  10  -2   2   11.04    1.45
 -11   2  -2   11.72    1.70
 -11   2  -2   15.05    1.93
 -12   2  -2    4.37    1.24
 -12   2  -2    3.89    1.15
 -13   2  -2    2.04    1.05
 -13  -1   2    6.05    1.31
 -12  -1   2   14.12    1.81
 -12  -1   2   13.16    1.93
 -11  -1   2   13.32    1.90
 -11  -1   2   10.86    1.52
  10   1  -2   25.91    1.65
 -10  -1   2   31.20    2.29
 -10  -1   2   26.22    2.04
 -10  -1   2   28.70    2.20
   9   1  -2   10.47    0.98
  -9  -1   2   10.40    1.44
  -9  -1   2   15.40    1.63
   8   1  -2   42.00    2.06
   8   1  -2   44.18    2.50
  -8  -1   2   43.25    2.59
  -8  -1   2   39.94    2.40
   7   1  -2   20.18    1.19
   7   1  -2   19.07    1.48
  -7  -1   2   20.27    1.53
  -7  -1   2   15.04    1.26
  -7  -1   2   18.55    1.40
   6   1  -2    5.45    0.84
   6   1  -2    5.89    0.65
  -6  -1   2    7.60    0.89
  -6  -1   2    6.04    0.90
  -6  -1   2    6.21    0.91
  -6  -1   2    5.85    0.77
   5   1  -2    8.40    0.62
   5   1  -2    8.74    0.66
   5   1  -2    8.51    0.97
  -5  -1   2    9.11    1.00
  -5  -1   2    6.82    0.79
  -5  -1   2    7.12    0.76
  -5  -1   2    7.60    0.96
   4   1  -2   98.04    3.57
   4   1  -2   91.28    3.70
   4   1  -2   96.26    4.03
   4   1  -2   98.96    3.55
  -4  -1   2  101.40    3.98
  -4  -1   2   88.09    3.71
  -4  -1   2   92.04    3.65
  -4  -1   2   97.03    3.72
   3   1  -2   95.32    3.40
   3   1  -2   90.19    3.78
   3   1  -2   94.94    3.53
   3   1  -2   94.59    3.40
  -3  -1   2   99.55    3.52
  -3  -1   2   89.14    3.51
  -3  -1   2   95.46    3.77
  -3  -1   2   92.86    3.48
   2   1  -2  125.76    4.33
   2   1  -2  126.35    4.33
   2   1  -2  122.62    4.36
   2   1  -2  125.52    4.70
  -2  -1   2  127.69    4.68
  -2  -1   2  124.06    4.37
  -2  -1   2  125.27    4.39
  -2  -1   2  121.72    4.38
   1   1  -2  258.65    8.42
  -1  -1   2  252.32    8.42
   0   1  -2  396.74   13.75
   0   1  -2  395.51   13.62
  -1   1  -2  259.70    8.92
  -1   1  -2  245.72    8.47
  -1   1  -2  262.10    8.93
   1  -1   2  252.92    8.92
   1  -1   2  255.63    8.47
   1  -1   2  262.94    8.92
  -2   1  -2  121.71    4.34
  -2   1  -2  128.16    4.57
  -2   1  -2  124.63    4.57
   2  -1   2  124.60    4.53
   2  -1   2  121.12    4.58
   2  -1   2  120.43    4.33
  -3   1  -2   97.94    3.75
  -3   1  -2   93.28    3.56
  -3   1  -2   91.27    3.68
   3  -1   2   95.79    3.66
   3  -1   2   90.27    3.72
   3  -1   2   99.06    3.58
  -4   1  -2   94.44    3.93
   4  -1   2  101.32    3.84
   4  -1   2   95.12    3.91
   4  -1   2   93.71    3.76
  -5   1  -2    7.90    0.96
   5  -1   2    8.56    0.88
   5  -1   2    7.57    0.90
   5  -1   2    7.11    0.87
  -6   1  -2    5.47    0.85
  -6   1  -2    5.14    0.82
  -6   1  -2    5.73    0.87
  -6   1  -2    5.69    0.87
   6  -1   2    6.25    0.87
   6  -1   2    5.29    0.83
  -7   1  -2   18.94    1.49
  -7   1  -2   17.13    1.46
  -7   1  -2   19.26    1.47
  -7   1  -2   18.11    1.48
   7  -1   2   18.23    1.43
   7  -1   2   22.17    1.56
  -8   1  -2   38.91    2.44
  -8   1  -2   47.43    2.66
   8  -1   2   39.51    2.36
   8  -1   2   42.25    2.47
  -9   1  -2   12.64    1.58
  -9   1  -2   11.95    1.53
   9  -1   2   12.52    1.43
 -10   1  -2   30.11    2.30
 -10   1  -2   27.05    2.18
 -10   1  -2   27.44    2.18
  10  -1   2   27.88    2.00
 -11   1  -2   14.13    1.89
 -11   1  -2   11.32    1.67
 -12   1  -2   11.28    1.81
 -12   1  -2   11.72    1.77
 -13   1  -2    3.45    1.16
 -13   0   2    9.10    1.61
 -12   0   2   10.05    1.65
 -12   0   2    8.74    1.51
 -11   0   2   41.73    2.80
 -11   0   2   35.51    2.57
  10   0  -2   14.09    1.40
 -10   0   2   14.39    1.67
 -10   0   2   16.06    1.89
 -10   0   2   13.04    1.71
   9   0  -2   35.89    2.03
  -9   0   2   34.32    2.35
  -9   0   2   38.40    2.46
   8   0  -2   14.40    1.57
   8   0  -2   12.64    1.11
  -8   0   2   12.97    1.48
  -8   0   2   12.45    1.44
   7   0  -2   27.22    1.82
   7   0  -2   30.04    1.66
  -7   0   2   28.29    1.90
  -7   0   2   28.67    1.87
  -7   0   2   28.82    1.86
   6   0  -2    3.03    0.67
   6   0  -2    3.25    0.56
  -6   0   2    4.41    0.74
  -6   0   2    2.93    0.65
  -6   0   2    3.98    0.75
   5   0  -2   29.83    1.48
   5   0  -2   28.20    1.66
   5   0  -2   30.03    1.52
  -5   0   2   28.18    1.65
  -5   0   2   30.61    1.69
  -5   0   2   27.05    1.59
   4   0  -2    3.07    0.47
   4   0  -2    3.92    0.60
   4   0  -2    4.01    0.50
   4   0  -2    3.45    0.58
  -4   0   2    3.91    0.61
  -4   0   2    2.38    0.52
  -4   0   2    3.50    0.54
   3   0  -2  188.78    6.47
   3   0  -2  186.15    6.57
   3   0  -2  176.53    6.76
   3   0  -2  186.87    6.58
  -3   0   2  184.50    6.64
  -3   0   2  177.42    6.44
  -3   0   2  187.21    6.74
   2   0  -2  182.09    6.27
   2   0  -2  168.71    6.10
   2   0  -2  172.01    6.11
   2   0  -2  173.61    5.95
  -2   0   2  175.43    6.14
  -2   0   2  165.57    5.93
  -2   0   2  176.80    6.22
   1   0  -2  607.95   21.22
   1   0  -2  626.57   20.43
   1   0  -2  623.06   21.29
  -1   0   2  597.41   20.10
  -1   0  -2  608.05   21.86
  -1   0  -2  602.62   20.77
   1   0   2  641.78   21.38
   1   0   2  601.28   20.09
   1   0   2  626.30   21.52
  -2   0  -2  177.19    6.07
  -2   0  -2  178.79    6.25
  -2   0  -2  171.66    6.21
   2   0   2  173.57    5.99
   2   0   2  170.25    6.24
   2   0   2  175.76    6.19
  -3   0  -2  176.55    6.65
  -3   0  -2  193.20    6.73
  -3   0  -2  180.80    6.48
   3   0   2  182.23    6.45
   3   0   2  182.71    6.60
   3   0   2  188.03    6.71
  -4   0  -2    3.96    0.59
   4   0   2    3.60    0.57
   4   0   2    3.42    0.54
   4   0   2    3.95    0.52
  -5   0  -2   30.02    1.66
   5   0   2   25.31    1.51
   5   0   2   29.07    1.48
   5   0   2   28.31    1.61
  -6   0  -2    2.48    0.66
  -6   0  -2    2.94    0.61
  -6   0  -2    3.15    0.69
  -6   0  -2    1.83    0.54
   6   0   2    3.61    0.64
   6   0   2    2.81    0.62
  -7   0  -2   27.95    1.87
  -7   0  -2   32.07    2.05
  -7   0  -2   30.94    1.95
   7   0   2   31.51    1.93
   7   0   2   30.47    1.81
  -8   0  -2   14.12    1.53
  -8   0  -2   12.80    1.45
   8   0   2   13.66    1.23
   8   0   2   16.11    1.62
  -9   0  -2   27.43    2.18
  -9   0  -2   34.68    2.35
   9   0   2   39.76    2.19
 -10   0  -2   11.35    1.55
 -10   0  -2   16.31    1.89
  10   0   2   15.90    1.42
 -11   0  -2   35.94    2.67
 -11   0  -2   43.68    2.93
 -12   0  -2   11.01    1.84
 -12   0  -2    8.58    1.51
 -13   0  -2    9.90    1.70
 -13   1   2    3.87    1.17
 -12   1   2   11.78    1.80
 -12   1   2   14.26    1.90
 -11   1   2   13.64    1.88
 -11   1   2   12.30    1.72
  10  -1  -2   26.98    1.86
 -10   1   2   27.80    2.10
 -10   1   2   26.08    2.12
 -10   1   2   24.58    2.17
   9  -1  -2   12.10    1.31
  -9   1   2   14.67    1.71
  -9   1   2   11.85    1.46
   8  -1  -2   38.60    2.40
   8  -1  -2   38.74    2.22
  -8   1   2   41.12    2.41
  -8   1   2   42.18    2.47
  -8   1   2   42.24    2.54
   7  -1  -2   21.82    1.58
   7  -1  -2   18.79    1.36
  -7   1   2   19.26    1.50
  -7   1   2   20.86    1.47
  -7   1   2   21.40    1.60
  -7   1   2   17.10    1.43
   6  -1  -2    5.39    0.77
   6  -1  -2    7.32    0.96
  -6   1   2    5.50    0.79
  -6   1   2    6.75    0.91
  -6   1   2    5.57    0.81
  -6   1   2    5.55    0.86
   5  -1  -2    8.09    0.87
   5  -1  -2    7.81    0.93
   5  -1  -2    8.44    0.76
  -5   1   2    8.55    0.95
  -5   1   2    9.29    0.97
  -5   1   2    7.79    0.87
   4  -1  -2   95.81    3.86
   4  -1  -2   91.73    3.81
   4  -1  -2   98.25    3.80
   4  -1  -2   98.83    3.81
  -4   1   2   95.04    3.79
  -4   1   2   98.58    3.81
  -4   1   2   95.43    3.90
   3  -1  -2   97.09    3.67
   3  -1  -2   91.95    3.67
   3  -1  -2   94.85    3.60
   3  -1  -2   97.00    3.67
  -3   1   2   98.94    3.65
  -3   1   2   96.79    3.59
  -3   1   2   95.98    3.73
  -3   1   2   91.39    3.67
   2  -1  -2  120.59    4.50
   2  -1  -2  124.24    4.44
   2  -1  -2  121.42    4.32
   2  -1  -2  127.09    4.50
  -2   1   2  119.48    4.48
  -2   1   2  118.27    4.34
  -2   1   2  128.88    4.54
   1  -1  -2  252.40    8.42
   1  -1  -2  245.71    8.82
   1  -1  -2  257.70    8.81
  -1   1   2  254.88    8.81
  -1   1   2  260.32    8.85
   0   1   2  397.73   13.94
  -1  -1  -2  255.17    8.89
   1   1   2  260.87    8.90
   1   1   2  258.87    8.88
  -2  -1  -2  127.49    4.46
   2   1   2  123.25    4.38
   2   1   2  122.32    4.45
   2   1   2  120.14    4.32
  -3  -1  -2   94.44    3.68
   3   1   2   99.09    3.58
   3   1   2   95.48    3.66
   3   1   2   98.64    3.63
  -4  -1  -2  100.13    3.89
   4   1   2   96.01    3.80
   4   1   2   97.88    3.71
   4   1   2   98.05    3.81
  -5  -1  -2    7.87    0.87
   5   1   2    7.85    0.80
   5   1   2    6.84    0.86
   5   1   2    8.15    0.68
  -6  -1  -2    7.28    0.90
  -6  -1  -2    6.34    0.99
   6   1   2    6.23    0.77
   6   1   2    7.21    0.94
  -7  -1  -2   19.31    1.45
   7   1   2   19.15    1.46
  -8  -1  -2   47.74    2.61
   8   1   2   45.63    2.58
   8   1   2   41.21    2.26
  -9  -1  -2   13.75    1.58
   9   1   2   11.06    1.18
 -10  -1  -2   26.31    2.21
 -10  -1  -2   24.91    2.00
 -10  -1  -2   27.47    2.23
  10   1   2   25.98    1.80
 -11  -1  -2   11.87    1.77
 -11  -1  -2   11.36    1.58
 -12  -1  -2   15.78    2.13
 -12  -1  -2   12.04    1.75
 -13  -1  -2    6.64    1.43
 -13   2   2    1.44    0.89
 -12   2   2    7.36    1.43
 -12   2   2    4.78    1.17
 -11   2   2   14.03    1.86
 -11   2   2   11.51    1.69
  10  -2  -2   13.16    1.52
 -10   2   2   15.28    2.00
 -10   2   2   14.80    1.80
 -10   2   2   11.57    1.59
   9  -2  -2   14.45    1.52
  -9   2   2   13.02    1.67
  -9   2   2   12.41    1.53
   8  -2  -2   21.31    1.68
   8  -2  -2   18.24    1.46
  -8   2   2   15.76    1.68
  -8   2   2   18.23    1.42
  -8   2   2   17.67    1.85
   7  -2  -2   12.51    1.41
   7  -2  -2   14.25    1.24
  -7   2   2   10.01    1.25
  -7   2   2   13.81    1.15
  -7   2   2   17.34    1.43
  -7   2   2   12.68    1.37
   6  -2  -2   46.32    2.40
   6  -2  -2   44.06    2.35
  -6   2   2   49.45    2.46
  -6   2   2   50.75    2.56
  -6   2   2   43.27    2.32
  -6   2   2   44.61    2.24
   5  -2  -2   25.26    1.53
   5  -2  -2   24.43    1.52
   5  -2  -2   26.57    1.52
  -5   2   2   27.03    1.63
  -5   2   2   25.81    1.40
  -5   2   2   23.17    1.49
   4  -2  -2   16.99    1.13
   4  -2  -2   17.65    1.17
   4  -2  -2   18.11    1.19
  -4   2   2   20.54    1.28
  -4   2   2   18.12    1.02
   3  -2  -2   61.35    2.70
   3  -2  -2   63.50    2.60
   3  -2  -2   64.77    2.52
   3  -2  -2   66.67    2.71
  -3   2   2   67.39    2.79
  -3   2   2   67.56    2.50
  -3   2   2   62.95    2.69
   2  -2  -2  128.62    4.62
   2  -2  -2  126.94    4.87
   2  -2  -2  133.19    4.62
   2  -2  -2  131.10    4.84
  -2   2   2  131.12    4.84
  -2   2   2  136.12    4.91
   1  -2  -2  225.60    7.95
   1  -2  -2  218.83    7.53
   1  -2  -2  233.87    7.91
  -1   2   2  219.40    7.88
  -1   2   2  228.61    7.96
   0  -2  -2   47.36    1.74
   0   2   2   48.09    1.80
   0   2   2   44.22    1.72
  -1  -2  -2  219.55    7.83
  -1  -2  -2  235.68    7.82
   1   2   2  224.37    7.81
   1   2   2  227.25    7.83
  -2  -2  -2  124.30    4.56
  -2  -2  -2  131.20    4.60
   2   2   2  129.33    4.53
   2   2   2  131.45    4.58
  -3  -2  -2   68.73    2.62
  -3  -2  -2   64.75    2.55
   3   2   2   65.05    2.48
   3   2   2   67.75    2.55
   3   2   2   67.15    2.64
  -4  -2  -2   16.31    0.98
  -4  -2  -2   17.94    1.04
   4   2   2   16.53    0.93
   4   2   2   16.97    1.10
   4   2   2   18.85    0.90
  -5  -2  -2   22.35    1.36
  -5  -2  -2   25.18    1.36
  -5  -2  -2   26.60    1.70
   5   2   2   23.59    1.44
   5   2   2   25.67    1.29
   5   2   2   24.13    1.18
  -6  -2  -2   49.13    2.37
  -6  -2  -2   52.17    2.54
  -6  -2  -2   48.79    2.71
  -6  -2  -2   45.02    2.27
   6   2   2   45.61    2.13
   6   2   2   47.01    2.38
  -7  -2  -2   13.45    1.16
  -7  -2  -2   10.57    1.31
  -7  -2  -2   15.41    1.23
   7   2   2   14.84    1.26
   7   2   2   13.20    0.99
  -8  -2  -2   17.80    1.48
   8   2   2   17.82    1.53
   8   2   2   18.90    1.26
  -9  -2  -2   11.87    1.44
   9   2   2   12.85    1.07
 -10  -2  -2   12.07    1.68
 -10  -2  -2   14.87    1.64
 -11  -2  -2   15.10    1.96
 -11  -2  -2   10.57    1.50
 -12  -2  -2    6.56    1.43
 -12  -2  -2    5.46    1.17
 -13  -2  -2    4.00    1.18
 -13   3   2    1.28    0.94
 -12   3   2    7.92    1.50
 -12   3   2    4.50    1.28
 -11   3   2    6.10    1.23
 -11   3   2    5.07    1.19
  10  -3  -2    5.06    1.07
 -10   3   2    5.13    1.13
 -10   3   2    4.71    1.35
 -10   3   2    6.27    1.21
   9  -3  -2   11.26    1.40
  -9   3   2   11.54    1.49
  -9   3   2   10.98    1.60
  -9   3   2   10.67    1.28
   8  -3  -2   12.34    1.52
   8  -3  -2   12.05    1.40
  -8   3   2    8.78    1.29
  -8   3   2   15.20    1.77
  -8   3   2   14.82    1.20
   7  -3  -2   24.43    1.71
   7  -3  -2   23.55    1.67
  -7   3   2   22.79    1.68
  -7   3   2   21.90    1.74
  -7   3   2   22.11    1.44
   6  -3  -2   36.27    2.00
   6  -3  -2   31.31    1.93
  -6   3   2   33.02    2.05
  -6   3   2   31.98    1.68
  -6   3   2   30.97    1.92
   5  -3  -2   14.98    1.16
   5  -3  -2   16.63    1.24
   5  -3  -2   15.27    1.18
  -5   3   2   15.14    1.25
  -5   3   2   15.93    1.20
  -5   3   2   16.20    0.97
   4  -3  -2  182.58    6.79
   4  -3  -2  174.91    6.83
   4  -3  -2  188.79    6.57
  -4   3   2  153.50    6.69
  -4   3   2  182.46    6.43
  -4   3   2  194.82    6.95
   3  -3  -2   96.42    3.75
   3  -3  -2   97.19    3.98
   3  -3  -2   98.54    3.93
  -3   3   2  103.57    4.04
  -3   3   2   99.06    3.93
   2  -3  -2  224.61    7.84
   2  -3  -2  229.50    7.87
   2  -3  -2  237.02    8.26
   2  -3  -2  226.38    8.30
  -2   3   2  220.81    8.21
  -2   3   2  238.98    8.34
   1  -3  -2   37.21    1.58
   1  -3  -2   36.54    1.64
   1  -3  -2   36.85    1.51
  -1   3   2   37.48    1.57
  -1   3   2   37.89    1.65
   0  -3  -2   17.28    0.79
   0  -3  -2   17.72    0.80
   0   3   2   17.67    0.86
   0   3   2   17.04    0.78
  -1  -3  -2   37.90    1.45
  -1  -3  -2   36.66    1.49
   1   3   2   38.93    1.44
   1   3   2   38.81    1.48
  -2  -3  -2  229.41    7.83
  -2  -3  -2  224.54    7.83
   2   3   2  222.41    7.75
   2   3   2  225.45    7.77
  -3  -3  -2   94.02    3.54
  -3  -3  -2   93.53    3.67
  -3  -3  -2   99.75    3.60
   3   3   2   99.56    3.46
   3   3   2   96.70    3.42
  -4  -3  -2  178.44    7.09
  -4  -3  -2  176.92    6.58
  -4  -3  -2  179.34    6.51
  -4  -3  -2  185.11    6.59
   4   3   2  181.38    6.38
   4   3   2  180.27    6.33
   4   3   2  185.13    6.54
  -5  -3  -2   15.61    1.00
  -5  -3  -2   15.49    1.18
  -5  -3  -2   15.38    1.30
  -5  -3  -2   16.06    1.04
   5   3   2   16.26    1.14
   5   3   2   16.47    0.85
   5   3   2   16.12    0.80
  -6  -3  -2   33.47    1.97
  -6  -3  -2   35.32    1.81
  -6  -3  -2   32.03    1.72
   6   3   2   34.85    1.91
   6   3   2   32.53    1.51
  -7  -3  -2   22.33    1.50
  -7  -3  -2   19.61    1.41
  -7  -3  -2   22.40    1.68
   7   3   2   24.97    1.24
   7   3   2   21.26    1.55
  -8  -3  -2   14.39    1.28
  -8  -3  -2   14.24    1.68
  -8  -3  -2   12.53    1.34
   8   3   2   13.74    0.94
   8   3   2   14.15    1.54
  -9  -3  -2    8.77    1.20
   9   3   2   10.17    0.82
 -10  -3  -2    5.08    1.00
 -10  -3  -2    4.95    1.17
 -11  -3  -2    4.89    1.04
 -11  -3  -2    4.18    1.14
 -12  -3  -2    9.06    1.66
 -12  -3  -2    5.26    1.18
 -13  -3  -2    1.97    0.90
 -13   4   2    3.18    1.20
 -12   4   2   -0.16    0.71
 -12   4   2    0.88    0.81
 -11   4   2    1.95    0.88
 -11   4   2    4.45    1.19
  10  -4  -2    5.27    1.08
 -10   4   2    6.49    1.24
 -10   4   2    3.83    1.01
   9  -4  -2   13.37    1.63
  -9   4   2   11.89    1.60
  -9   4   2   12.80    1.73
  -9   4   2   13.24    1.17
   8  -4  -2   15.98    1.68
   8  -4  -2   13.28    1.59
  -8   4   2   14.39    1.17
  -8   4   2   15.87    1.82
  -8   4   2   18.32    1.62
   7  -4  -2   31.72    1.98
   7  -4  -2   27.01    1.92
  -7   4   2   30.19    2.09
  -7   4   2   27.90    1.55
  -7   4   2   26.41    1.80
  -7   4   2   25.73    1.89
   6  -4  -2   11.56    1.27
   6  -4  -2   10.26    1.20
  -6   4   2   11.47    1.26
  -6   4   2   10.58    1.32
  -6   4   2   11.51    0.82
  -6   4   2    9.16    1.09
   5  -4  -2   91.88    3.87
   5  -4  -2   84.58    3.88
   5  -4  -2   87.45    3.71
  -5   4   2   89.34    3.98
  -5   4   2   82.73    3.62
  -5   4   2   89.78    3.36
  -5   4   2   86.45    3.85
   4  -4  -2    1.02    0.43
   4  -4  -2    0.36    0.36
   4  -4  -2    1.59    0.48
  -4   4   2    0.91    0.43
  -4   4   2    0.43    0.36
   3  -4  -2  156.69    5.86
   3  -4  -2  150.16    5.90
   3  -4  -2  151.96    5.57
  -3   4   2  161.75    5.96
  -3   4   2  144.87    5.80
   2  -4  -2    0.18    0.24
   2  -4  -2    0.53    0.25
   2  -4  -2    0.94    0.30
  -2   4   2    0.81    0.27
  -2   4   2    0.32    0.22
  -2   4   2    0.21    0.22
   1  -4  -2  201.26    6.94
   1  -4  -2  205.58    7.38
   1  -4  -2  205.47    7.28
  -1   4   2  211.67    7.38
  -1   4   2  197.18    7.22
  -1   4   2  197.37    6.95
   0  -4  -2   68.57    2.54
   0  -4  -2   69.26    2.55
   0   4   2   64.87    2.61
   0   4   2   65.12    2.49
  -1  -4  -2  197.03    7.05
  -1  -4  -2  204.59    6.97
   1   4   2  197.64    7.00
   1   4   2  201.39    6.93
  -2  -4  -2    0.48    0.16
  -2  -4  -2    0.54    0.14
   2   4   2    0.34    0.07
  -3  -4  -2  153.04    5.92
  -3  -4  -2  140.78    5.24
  -3  -4  -2  153.11    5.28
  -3  -4  -2  145.45    5.37
  -4  -4  -2   -0.08    0.32
  -4  -4  -2    1.74    0.56
  -4  -4  -2    0.68    0.27
  -4  -4  -2    0.53    0.24
  -5  -4  -2   87.03    4.12
  -5  -4  -2   92.44    3.53
  -5  -4  -2   93.64    3.78
  -5  -4  -2   80.54    3.41
  -6  -4  -2    8.51    1.13
  -6  -4  -2   10.18    0.84
  -6  -4  -2   10.59    0.87
   6   4   2   10.37    0.47
   6   4   2    9.79    0.45
   6   4   2   10.62    1.12
  -7  -4  -2   27.72    1.64
  -7  -4  -2   27.15    1.66
  -7  -4  -2   29.72    1.95
   7   4   2   27.40    1.78
   7   4   2   28.76    1.14
  -8  -4  -2   14.69    1.23
  -8  -4  -2   11.66    1.49
  -8  -4  -2   14.99    1.26
   8   4   2   14.95    1.55
   8   4   2   14.43    0.69
  -9  -4  -2   12.97    1.38
  -9  -4  -2   12.05    1.62
  -9  -4  -2   12.20    1.39
 -10  -4  -2    5.97    1.21
 -10  -4  -2    5.35    1.00
 -11  -4  -2    2.75    1.01
 -11  -4  -2    2.98    0.84
 -12  -4  -2    0.49    0.69
 -12  -4  -2   -0.95    0.75
 -13  -4  -2    2.00    0.89
 -13   5   2    1.79    1.04
 -12   5   2    3.25    1.16
 -12   5   2    1.28    1.01
 -11   5   2    0.69    0.80
 -11   5   2   -0.87    0.55
  10  -5  -2    2.26    0.92
 -10   5   2    2.32    0.87
 -10   5   2    3.19    0.89
   9  -5  -2    2.96    0.93
  -9   5   2    2.46    0.87
   8  -5  -2   13.48    1.65
  -8   5   2   14.59    1.08
  -8   5   2   13.15    1.63
  -8   5   2   17.92    1.96
   7  -5  -2   12.63    1.50
   7  -5  -2   12.93    1.45
  -7   5   2   12.35    1.39
  -7   5   2   12.63    1.57
  -7   5   2   11.04    1.38
   6  -5  -2   68.73    3.44
   6  -5  -2   68.73    3.28
  -6   5   2   73.43    3.57
  -6   5   2   67.07    3.37
  -6   5   2   68.85    3.19
   5  -5  -2   24.82    1.61
   5  -5  -2   21.44    1.60
   5  -5  -2   22.41    1.49
  -5   5   2   22.55    1.56
  -5   5   2   21.33    1.43
  -5   5   2   28.79    1.80
   4  -5  -2  116.72    4.62
   4  -5  -2  106.34    4.64
   4  -5  -2  109.75    4.36
  -4   5   2  108.56    4.36
  -4   5   2  103.79    4.52
  -4   5   2  118.83    4.76
   3  -5  -2    6.81    0.79
   3  -5  -2    5.38    0.69
   3  -5  -2    4.10    0.71
  -3   5   2    6.94    0.88
  -3   5   2    5.77    0.72
   2  -5  -2   42.74    1.58
   2  -5  -2   40.82    2.08
   2  -5  -2   44.46    1.91
   2  -5  -2   46.83    2.07
  -2   5   2   42.72    1.98
  -2   5   2   41.91    2.08
   1  -5  -2   53.94    2.31
   1  -5  -2   58.84    2.24
   1  -5  -2   54.06    2.17
   1  -5  -2   52.94    2.40
  -1   5   2   56.41    2.40
  -1   5   2   55.22    2.26
   0  -5  -2    9.82    0.72
   0  -5  -2   10.35    0.63
   0   5   2   10.50    0.60
   0   5   2    9.19    0.66
  -1  -5  -2   52.47    2.41
  -1  -5  -2   53.55    2.18
  -1  -5  -2   54.80    2.07
   1   5   2   55.14    2.02
   1   5   2   53.99    2.09
  -2  -5  -2   42.00    1.60
  -2  -5  -2   39.83    2.08
  -2  -5  -2   41.18    1.67
  -3  -5  -2    5.34    0.44
  -3  -5  -2    5.09    0.82
  -3  -5  -2    4.71    0.40
  -4  -5  -2  112.97    4.37
  -4  -5  -2  114.03    4.86
  -4  -5  -2  105.95    4.07
  -4  -5  -2  113.30    4.12
  -5  -5  -2   21.62    1.47
  -5  -5  -2   23.20    1.18
  -5  -5  -2   23.68    1.22
  -6  -5  -2   63.13    2.79
  -6  -5  -2   67.17    3.20
  -6  -5  -2   71.70    2.92
  -7  -5  -2    9.93    0.94
  -7  -5  -2   13.84    1.06
  -7  -5  -2   11.31    1.38
  -8  -5  -2   16.07    1.25
  -8  -5  -2   12.91    1.16
  -8  -5  -2   12.99    1.59
  -9  -5  -2    2.16    0.63
  -9  -5  -2    2.12    0.64
  -9  -5  -2    3.66    0.98
 -10  -5  -2    2.09    0.89
 -10  -5  -2    3.28    0.80
 -11  -5  -2    0.56    0.52
 -11  -5  -2    1.70    0.80
 -12  -5  -2   -0.09    0.68
 -12  -5  -2    2.95    0.87
 -13  -5  -2    1.02    0.73
 -12   6   2    3.02    1.07
 -12   6   2    2.58    1.05
 -11   6   2    0.73    0.85
 -11   6   2    3.91    1.07
  10  -6  -2   -0.50    0.65
 -10   6   2    0.56    0.64
 -10   6   2   -0.54    0.56
   9  -6  -2    3.46    1.02
  -9   6   2    6.78    1.28
  -9   6   2    4.56    1.03
   8  -6  -2    0.91    0.60
  -8   6   2    0.53    0.62
  -8   6   2    0.55    0.56
   7  -6  -2   37.29    2.36
  -7   6   2   38.46    2.28
  -7   6   2   37.92    2.43
  -7   6   2   43.50    2.97
   6  -6  -2   14.10    1.47
  -6   6   2   13.42    1.36
  -6   6   2   12.86    1.44
  -6   6   2   14.60    1.65
   5  -6  -2   71.27    3.20
   5  -6  -2   67.84    3.30
  -5   6   2   67.81    3.29
  -5   6   2   66.30    3.07
  -5   6   2   73.86    3.49
   4  -6  -2   11.07    0.96
   4  -6  -2   13.64    1.12
  -4   6   2    8.80    1.02
  -4   6   2    9.24    1.14
  -4   6   2   10.63    0.94
   3  -6  -2   55.26    2.61
   3  -6  -2   52.09    2.41
  -3   6   2   52.14    2.52
  -3   6   2   60.13    2.75
   2  -6  -2   29.44    1.49
   2  -6  -2   30.82    1.61
   2  -6  -2   26.95    1.17
  -2   6   2   31.21    1.68
  -2   6   2   28.33    1.52
   1  -6  -2   19.65    1.15
   1  -6  -2   19.50    1.11
   1  -6  -2   20.26    1.05
  -1   6   2   19.85    1.21
  -1   6   2   19.18    1.08
   0  -6  -2   17.11    0.95
   0  -6  -2   17.28    1.07
   0   6   2   16.82    1.00
   0   6   2   17.00    0.88
  -1  -6  -2   17.27    1.21
  -1  -6  -2   20.30    1.08
  -1  -6  -2   20.75    0.96
   1   6   2   19.67    0.96
   1   6   2   19.29    0.87
  -2  -6  -2   28.19    1.17
  -2  -6  -2   25.65    1.24
  -2  -6  -2   28.53    1.68
  -3  -6  -2   56.21    2.71
  -3  -6  -2   50.69    1.96
  -3  -6  -2   47.57    1.99
  -4  -6  -2   11.14    0.97
  -4  -6  -2   11.40    0.66
  -4  -6  -2    9.52    0.64
  -5  -6  -2   64.75    2.66
  -5  -6  -2   70.20    3.10
  -5  -6  -2   67.41    2.70
  -6  -6  -2   13.95    0.92
  -6  -6  -2   14.77    1.50
  -6  -6  -2   13.17    0.94
  -7  -6  -2   38.78    1.94
  -7  -6  -2   36.44    2.30
  -7  -6  -2   40.27    2.00
  -8  -6  -2    1.27    0.49
  -8  -6  -2    0.88    0.43
  -8  -6  -2   -0.12    0.55
  -9  -6  -2    4.06    0.80
  -9  -6  -2    4.14    1.01
  -9  -6  -2    4.58    0.81
 -10  -6  -2    0.49    0.51
 -10  -6  -2    0.38    0.53
 -11  -6  -2    0.64    0.80
 -11  -6  -2    2.70    0.79
 -12  -6  -2    3.39    1.13
 -12  -6  -2    2.36    0.90
 -12   7   2    4.52    1.35
 -11   7   2    4.57    1.24
 -11   7   2    3.02    0.98
 -10   7   2    0.57    0.75
 -10   7   2    2.07    0.84
   9  -7  -2    5.99    1.24
  -9   7   2    6.84    1.21
  -9   7   2    6.38    1.24
   8  -7  -2   22.61    1.98
  -8   7   2   22.38    1.77
  -8   7   2   21.46    1.91
   7  -7  -2   10.16    1.34
   7  -7  -2   10.83    1.48
  -7   7   2   10.27    1.30
  -7   7   2   11.12    1.49
   6  -7  -2   42.48    2.38
   6  -7  -2   43.55    2.62
  -6   7   2   39.44    2.26
  -6   7   2   41.24    2.48
   5  -7  -2   11.92    1.42
   5  -7  -2   11.04    1.23
  -5   7   2   12.35    1.33
  -5   7   2   10.95    1.17
   4  -7  -2   58.72    2.70
   4  -7  -2   61.24    2.93
   4  -7  -2   55.86    2.95
  -4   7   2   55.34    2.61
  -4   7   2   53.83    2.77
  -4   7   2   61.96    3.02
   3  -7  -2   48.01    2.37
   3  -7  -2   38.34    2.31
   3  -7  -2   47.27    2.19
  -3   7   2   47.29    2.43
  -3   7   2   46.58    2.26
  -3   7   2   45.16    2.15
   2  -7  -2    9.19    0.58
   2  -7  -2    9.80    0.88
   2  -7  -2    9.69    0.84
  -2   7   2   11.03    0.95
  -2   7   2   10.72    0.86
   1  -7  -2   30.81    1.61
   1  -7  -2   30.02    1.50
   1  -7  -2   34.70    1.61
  -1   7   2   32.27    1.68
  -1   7   2   30.80    1.52
  -1   7   2   30.38    1.51
   0  -7  -2   13.59    0.87
   0  -7  -2   12.47    0.95
   0   7   2   12.26    0.88
   0   7   2   11.73    0.75
  -1  -7  -2   29.38    1.51
  -1  -7  -2   32.55    1.76
  -1  -7  -2   31.92    1.39
   1   7   2   29.00    1.35
   1   7   2   30.27    1.26
  -2  -7  -2   10.85    0.61
  -2  -7  -2    8.36    0.66
  -2  -7  -2    9.50    1.10
  -3  -7  -2   47.18    1.88
  -3  -7  -2   49.62    2.63
  -3  -7  -2   47.69    1.96
  -4  -7  -2   59.16    2.33
  -4  -7  -2   58.69    2.31
  -5  -7  -2   11.65    1.22
  -5  -7  -2   11.07    0.74
  -5  -7  -2   11.57    0.75
  -6  -7  -2   46.35    2.53
  -6  -7  -2   46.07    2.05
  -6  -7  -2   44.09    2.01
  -7  -7  -2   12.18    1.44
  -7  -7  -2   11.82    0.94
  -7  -7  -2   11.01    0.92
  -8  -7  -2   20.84    1.79
  -8  -7  -2   18.86    1.34
  -8  -7  -2   20.97    1.40
  -9  -7  -2    5.86    0.87
  -9  -7  -2    6.91    0.96
  -9  -7  -2    5.59    1.17
 -10  -7  -2    0.38    0.62
 -10  -7  -2    0.90    0.54
 -11  -7  -2    3.45    0.88
 -11  -7  -2    3.69    1.15
 -12  -7  -2    6.64    1.18
 -12   8   2    3.64    1.26
 -11   8   2    8.29    1.42
 -11   8   2    7.89    1.59
  10  -8  -2   16.86    2.14
 -10   8   2   14.43    2.01
 -10   8   2   17.40    1.96
   9  -8  -2    8.64    1.52
  -9   8   2    7.65    1.31
  -9   8   2    9.40    1.52
   8  -8  -2   26.53    2.30
  -8   8   2   30.54    2.33
  -8   8   2   35.07    2.22
   7  -8  -2   33.27    2.42
  -7   8   2   32.17    2.08
  -7   8   2   30.19    2.21
   6  -8  -2    6.54    1.04
   6  -8  -2    5.39    1.06
  -6   8   2    5.56    1.05
  -6   8   2    6.11    0.98
   5  -8  -2   29.59    1.83
   5  -8  -2   26.52    1.98
  -5   8   2   29.43    1.91
  -5   8   2   29.12    1.78
   4  -8  -2    9.31    1.17
   4  -8  -2    8.06    1.15
   4  -8  -2    7.63    0.96
  -4   8   2    6.92    0.96
  -4   8   2    9.77    1.06
   3  -8  -2    3.19    0.71
   3  -8  -2    3.78    0.70
   3  -8  -2    2.89    0.59
  -3   8   2    2.66    0.57
  -3   8   2    2.99    0.60
   2  -8  -2   20.67    1.04
   2  -8  -2   21.44    1.39
   2  -8  -2   22.22    1.30
   2  -8  -2   19.15    1.44
  -2   8   2   20.34    1.44
  -2   8   2   19.69    1.25
   1  -8  -2   31.22    1.89
   1  -8  -2   34.83    1.70
   1  -8  -2   32.15    1.70
   1  -8  -2   36.66    1.82
  -1   8   2   38.17    1.89
  -1   8   2   34.84    1.66
  -1   8   2   36.03    1.69
   0  -8  -2    0.59    0.30
   0  -8  -2    0.60    0.34
   0   8   2    0.29    0.21
   0   8   2    0.38    0.27
  -1  -8  -2   33.18    1.90
  -1  -8  -2   31.90    1.53
  -1  -8  -2   35.93    1.58
  -1  -8  -2   32.11    1.68
   1   8   2   35.72    1.52
   1   8   2   34.06    1.40
  -2  -8  -2   20.29    1.51
  -2  -8  -2   20.38    1.00
  -2  -8  -2   20.06    1.13
  -3  -8  -2    3.05    0.42
  -3  -8  -2    2.86    0.34
  -4  -8  -2    8.18    0.61
  -4  -8  -2    8.58    0.57
  -5  -8  -2   29.28    1.39
  -5  -8  -2   29.08    1.84
  -5  -8  -2   29.68    1.37
  -6  -8  -2    5.08    0.61
  -6  -8  -2    5.63    0.63
  -6  -8  -2    5.91    1.01
  -7  -8  -2   36.70    1.77
  -7  -8  -2   31.09    1.69
  -7  -8  -2   33.88    2.21
  -8  -8  -2   26.48    1.65
  -8  -8  -2   33.91    1.76
  -8  -8  -2   29.95    2.20
  -9  -8  -2    8.77    1.05
  -9  -8  -2    8.36    1.39
  -9  -8  -2    9.62    1.08
 -10  -8  -2   18.62    2.17
 -10  -8  -2   13.04    1.43
 -11  -8  -2    7.35    1.16
 -11  -8  -2    8.23    1.54
 -12  -8  -2    5.13    1.03
 -12   9   2    6.10    1.51
 -11   9   2   15.24    1.94
 -11   9   2   13.12    2.00
  10  -9  -2    3.83    1.20
 -10   9   2    3.93    1.06
 -10   9   2    4.68    1.17
   9  -9  -2   30.19    2.55
  -9   9   2   29.78    2.19
  -9   9   2   30.78    2.48
   8  -9  -2    8.81    1.51
  -8   9   2    9.14    1.50
  -8   9   2    9.32    1.33
   7  -9  -2   21.10    2.26
  -7   9   2   19.82    2.04
  -7   9   2   20.47    1.67
   6  -9  -2    8.36    1.35
   6  -9  -2    9.42    1.26
  -6   9   2    8.33    1.24
  -6   9   2    9.53    1.22
   5  -9  -2   36.44    2.07
   5  -9  -2   34.18    2.32
  -5   9   2   34.85    1.99
  -5   9   2   24.52    1.88
   4  -9  -2    5.37    0.96
   4  -9  -2    4.53    0.80
   4  -9  -2    5.87    1.02
  -4   9   2    4.20    0.81
  -4   9   2    4.84    0.83
   3  -9  -2   37.13    2.34
   3  -9  -2   39.88    2.25
   3  -9  -2   41.85    2.10
  -3   9   2   40.26    2.11
  -3   9   2   41.48    2.16
   2  -9  -2   25.50    1.70
   2  -9  -2   23.93    1.55
   2  -9  -2   23.15    1.42
  -2   9   2   24.19    1.44
   1  -9  -2   22.95    1.35
   1  -9  -2   22.61    1.41
   1  -9  -2   23.82    1.57
   1  -9  -2   24.11    1.41
  -1   9   2   22.70    1.27
  -1   9   2   23.90    1.28
   0  -9  -2   57.58    2.49
   0  -9  -2   51.44    2.59
   0   9   2   56.02    2.27
  -1  -9  -2   24.03    1.24
  -1  -9  -2   22.42    1.54
  -1  -9  -2   21.57    1.35
   1   9   2   23.64    1.15
   1   9   2   23.70    1.05
  -2  -9  -2   23.33    1.17
  -2  -9  -2   26.69    1.74
  -2  -9  -2   22.02    1.29
  -3  -9  -2   39.20    1.64
  -3  -9  -2   37.31    1.76
  -4  -9  -2    4.42    0.46
  -4  -9  -2    3.71    0.50
  -5  -9  -2   38.41    1.62
  -5  -9  -2   34.69    2.06
  -5  -9  -2   34.44    1.63
  -6  -9  -2    7.74    0.70
  -6  -9  -2    7.73    1.12
  -6  -9  -2    8.59    0.68
  -7  -9  -2   17.36    1.12
  -7  -9  -2   17.50    1.12
  -7  -9  -2   16.67    1.80
  -8  -9  -2    7.65    0.87
  -8  -9  -2    8.03    1.31
  -8  -9  -2    7.67    0.87
  -9  -9  -2   32.12    2.40
  -9  -9  -2   32.58    1.87
  -9  -9  -2   30.80    1.85
 -10  -9  -2    5.05    0.87
 -10  -9  -2    4.71    1.23
 -11  -9  -2   12.66    1.94
 -11  -9  -2   13.03    1.45
 -12  -9  -2    2.76    0.84
 -11  10   2    7.85    1.62
  10 -10  -2   23.21    2.71
 -10  10   2   21.67    2.26
 -10  10   2   26.46    2.40
   9 -10  -2    7.86    1.58
  -9  10   2    6.68    1.32
  -9  10   2    8.19    1.33
   8 -10  -2   27.90    2.44
  -8  10   2   23.69    2.16
  -8  10   2   31.01    2.14
   7 -10  -2   -0.21    0.64
  -7  10   2    1.90    0.75
  -7  10   2    0.89    0.69
   6 -10  -2   16.73    1.96
  -6  10   2   14.62    1.57
  -6  10   2   15.68    1.69
   5 -10  -2    2.63    0.84
   5 -10  -2    4.72    0.89
  -5  10   2    4.93    0.95
   4 -10  -2   49.24    2.51
   4 -10  -2   48.24    2.73
   4 -10  -2   43.14    2.74
  -4  10   2   44.38    2.41
  -4  10   2   52.01    2.63
   3 -10  -2    8.92    1.29
   3 -10  -2   11.86    1.30
   3 -10  -2    8.37    1.04
  -3  10   2   10.56    1.13
  -3  10   2   11.42    1.20
   2 -10  -2   67.73    3.38
   2 -10  -2   72.55    3.06
   2 -10  -2   65.96    3.21
  -2  10   2   67.12    3.02
   1 -10  -2   82.94    3.43
   1 -10  -2   84.13    3.53
   1 -10  -2   72.46    3.58
   1 -10  -2   81.42    3.36
  -1  10   2   74.88    3.23
   0 -10  -2   45.05    2.13
   0 -10  -2   43.84    2.12
   0 -10  -2   36.58    2.14
   0 -10  -2   45.90    2.30
   0  10   2   42.10    1.86
  -1 -10  -2   73.71    3.35
  -1 -10  -2   75.73    3.18
  -1 -10  -2   79.72    3.65
   1  10   2   79.62    2.91
  -2 -10  -2   72.16    2.83
  -2 -10  -2   65.55    2.97
  -3 -10  -2    9.96    0.69
  -3 -10  -2    9.74    0.79
  -4 -10  -2   44.12    2.02
  -4 -10  -2   46.72    1.92
  -5 -10  -2    3.02    0.41
  -5 -10  -2    3.86    0.52
  -6 -10  -2   16.53    0.94
  -6 -10  -2   13.13    0.94
  -6 -10  -2   13.31    1.54
  -7 -10  -2    0.78    0.37
  -7 -10  -2    1.22    0.37
  -7 -10  -2    0.97    0.60
  -8 -10  -2   28.21    1.63
  -8 -10  -2   32.84    2.31
  -8 -10  -2   29.15    1.61
  -9 -10  -2    6.25    0.88
  -9 -10  -2    7.04    1.36
 -10 -10  -2   23.91    1.66
 -10 -10  -2   26.36    2.30
 -11 -10  -2    5.85    1.03
 -11 -10  -2    3.24    1.26
 -11  11   2    9.86    1.76
  10 -11  -2    2.14    1.15
 -10  11   2    0.20    0.77
 -10  11   2    1.75    0.87
   9 -11  -2   20.03    2.50
  -9  11   2   19.19    2.07
  -9  11   2   18.75    2.23
   8 -11  -2    6.26    1.44
  -8  11   2    8.41    1.43
  -8  11   2    5.81    1.14
   7 -11  -2    5.90    1.30
  -7  11   2    5.43    1.03
  -7  11   2    7.67    1.33
   6 -11  -2   12.36    1.75
  -6  11   2   14.36    1.68
  -6  11   2   13.33    1.53
   5 -11  -2   22.94    1.76
   5 -11  -2   21.68    2.00
  -5  11   2   27.57    1.86
   4 -11  -2    6.72    1.15
   4 -11  -2    5.95    1.09
   4 -11  -2    5.63    0.91
  -4  11   2    6.53    1.05
  -4  11   2    6.45    0.98
   3 -11  -2   46.39    2.44
   3 -11  -2   50.93    2.73
   3 -11  -2   44.60    2.76
  -3  11   2   47.17    2.44
   2 -11  -2   12.88    1.47
   2 -11  -2   15.22    1.30
   2 -11  -2   13.94    1.21
  -2  11   2   13.96    1.11
  -2  11   2   15.96    1.15
   1 -11  -2   44.63    2.26
   1 -11  -2   45.04    2.28
   1 -11  -2   42.28    2.45
   1 -11  -2   47.73    2.40
  -1  11   2   43.30    2.08
   0 -11  -2   29.97    1.83
   0 -11  -2   28.96    1.68
   0 -11  -2   22.87    1.64
   0 -11  -2   28.43    1.64
   0  11   2   28.75    1.38
  -1 -11  -2   44.80    2.38
  -1 -11  -2   47.17    2.23
  -1 -11  -2   48.91    2.65
   1  11   2   48.66    1.91
  -2 -11  -2   15.03    0.96
  -2 -11  -2   13.98    0.95
  -2 -11  -2   12.59    1.05
  -3 -11  -2   44.84    2.17
  -3 -11  -2   46.87    2.02
  -4 -11  -2    5.90    0.58
  -4 -11  -2    5.52    0.68
  -5 -11  -2   23.94    1.18
  -5 -11  -2   22.00    1.28
  -6 -11  -2   12.41    0.81
  -6 -11  -2    8.81    1.28
  -6 -11  -2   11.13    0.89
  -7 -11  -2    7.33    0.74
  -7 -11  -2    7.55    0.80
  -7 -11  -2    9.08    1.38
  -8 -11  -2    7.16    0.81
  -8 -11  -2    6.47    0.75
  -8 -11  -2    6.16    1.20
  -9 -11  -2   18.62    1.34
  -9 -11  -2   18.07    2.12
 -10 -11  -2    1.96    0.95
 -10 -11  -2    1.14    0.54
 -11 -11  -2   11.01    1.31
 -11  12   2    3.39    1.29
  10 -12  -2    9.19    1.84
 -10  12   2    7.35    1.38
 -10  12   2    7.52    1.54
   9 -12  -2    4.21    1.28
  -9  12   2    3.30    1.00
  -9  12   2    5.99    1.39
   8 -12  -2    7.17    1.54
  -8  12   2    6.92    1.36
  -8  12   2    5.69    1.19
   7 -12  -2   23.93    2.60
  -7  12   2   24.29    1.91
  -7  12   2   23.21    2.04
   6 -12  -2   18.25    2.16
  -6  12   2   17.96    1.78
  -6  12   2   15.40    1.75
   5 -12  -2   13.43    1.78
  -5  12   2   17.48    1.49
   4 -12  -2   23.09    1.68
   4 -12  -2   21.59    1.96
   4 -12  -2   25.56    1.96
  -4  12   2   21.62    1.65
  -4  12   2   23.86    1.72
   3 -12  -2    1.91    0.76
   3 -12  -2    1.47    0.66
   3 -12  -2    1.58    0.58
  -3  12   2    1.49    0.54
   2 -12  -2   44.93    2.52
   2 -12  -2   42.80    2.62
   2 -12  -2   43.20    2.28
  -2  12   2   43.78    2.20
  -2  12   2   42.13    2.20
   1 -12  -2   40.01    2.21
   1 -12  -2   36.34    2.28
   1 -12  -2   35.99    2.05
   1 -12  -2   39.10    2.08
  -1  12   2   36.66    1.86
   0 -12  -2   53.30    2.87
   0 -12  -2   61.48    2.83
   0 -12  -2   54.45    2.75
   0  12   2   58.56    2.41
  -1 -12  -2   39.77    2.01
  -1 -12  -2   34.80    2.10
   1  12   2   39.04    1.60
  -2 -12  -2   41.69    2.01
  -2 -12  -2   41.60    2.20
  -3 -12  -2    1.71    0.50
  -3 -12  -2    1.71    0.40
  -4 -12  -2   22.78    1.35
  -4 -12  -2   21.24    1.18
  -5 -12  -2   17.05    0.97
  -5 -12  -2   14.99    1.06
  -6 -12  -2   17.15    1.01
  -6 -12  -2   18.54    1.85
  -6 -12  -2   15.84    1.09
  -7 -12  -2   19.55    2.00
  -7 -12  -2   21.30    1.20
  -7 -12  -2   21.46    1.29
  -8 -12  -2    5.39    0.67
  -8 -12  -2    4.28    1.04
  -8 -12  -2    5.64    0.74
  -9 -12  -2    4.74    1.31
  -9 -12  -2    5.77    0.82
 -10 -12  -2    8.15    1.52
 -10 -12  -2    7.02    0.97
 -11 -12  -2    1.89    0.65
  10 -13  -2    2.21    1.22
 -10  13   2    1.70    1.11
   9 -13  -2    1.36    0.97
  -9  13   2    1.69    0.96
  -9  13   2    2.09    0.96
   8 -13  -2   16.91    2.33
  -8  13   2   18.48    2.14
  -8  13   2   19.59    2.04
   7 -13  -2    3.11    1.11
  -7  13   2    5.48    1.13
  -7  13   2    3.50    1.02
   6 -13  -2   45.20    3.20
  -6  13   2   47.63    2.78
  -6  13   2   42.72    2.76
   5 -13  -2   13.04    1.89
  -5  13   2   14.00    1.55
   4 -13  -2   23.05    1.91
   4 -13  -2   24.87    2.08
  -4  13   2   21.79    1.68
   3 -13  -2   44.46    2.42
   3 -13  -2   41.10    2.57
   3 -13  -2   36.67    2.61
  -3  13   2   40.93    2.28
   2 -13  -2   18.54    1.71
   2 -13  -2   21.54    1.59
   2 -13  -2   21.35    1.69
  -2  13   2   22.71    1.46
  -2  13   2   21.50    1.43
   1 -13  -2   30.92    1.93
   1 -13  -2   31.88    2.02
   1 -13  -2   28.98    1.85
  -1  13   2   31.49    1.66
   0 -13  -2   -0.53    0.43
   0 -13  -2    0.23    0.39
   0  13   2    0.18    0.24
  -1 -13  -2   28.08    1.74
  -1 -13  -2   30.65    1.94
   1  13   2   32.31    1.35
  -2 -13  -2   21.89    1.36
  -2 -13  -2   20.42    1.49
  -3 -13  -2   39.37    1.93
  -3 -13  -2   40.71    1.94
  -3 -13  -2   37.12    2.07
  -4 -13  -2   24.05    1.48
  -4 -13  -2   24.16    1.32
  -5 -13  -2   12.63    0.86
  -5 -13  -2   11.57    0.96
  -6 -13  -2   43.67    2.10
  -6 -13  -2   44.14    1.97
  -6 -13  -2   42.90    2.71
  -7 -13  -2    4.60    0.69
  -7 -13  -2    4.64    0.58
  -7 -13  -2    6.63    1.24
  -8 -13  -2   17.10    1.20
  -8 -13  -2   17.66    2.04
  -9 -13  -2    2.84    0.99
  -9 -13  -2    1.92    0.57
 -10 -13  -2    2.64    1.07
 -10 -13  -2    2.52    0.66
  10 -14  -2   -0.45    0.94
   9 -14  -2   10.88    2.01
  -9  14   2    8.60    1.61
  -9  14   2    9.67    1.63
   8 -14  -2    4.04    1.36
  -8  14   2    3.53    1.11
  -8  14   2    1.76    0.90
   7 -14  -2   32.03    2.80
  -7  14   2   32.65    2.32
  -7  14   2   29.74    2.39
   6 -14  -2    9.80    1.76
  -6  14   2    9.49    1.43
  -6  14   2   11.65    1.56
   5 -14  -2   31.43    2.53
   4 -14  -2   18.25    2.14
  -4  14   2   18.39    1.53
   3 -14  -2   22.64    1.89
   3 -14  -2   19.09    2.14
  -3  14   2   21.51    1.55
  -3  14   2   19.27    1.50
   2 -14  -2   20.92    1.76
   2 -14  -2   22.52    1.92
   2 -14  -2   19.55    1.56
  -2  14   2   20.83    1.44
   1 -14  -2    6.06    1.03
   1 -14  -2    6.79    1.00
  -1  14   2    6.28    0.77
   0 -14  -2    7.99    1.10
   0 -14  -2    8.91    1.14
   0  14   2    8.10    0.72
  -1 -14  -2    6.15    0.92
  -1 -14  -2    6.12    0.99
   1  14   2    6.34    0.46
  -2 -14  -2   20.14    1.39
  -2 -14  -2   20.19    1.54
  -3 -14  -2   22.58    1.39
  -3 -14  -2   21.19    1.51
  -4 -14  -2   16.50    1.10
  -4 -14  -2   15.71    1.24
  -5 -14  -2   31.28    1.59
  -5 -14  -2   30.11    1.73
  -6 -14  -2   10.01    0.94
  -6 -14  -2   11.04    0.84
  -6 -14  -2   12.84    1.60
  -7 -14  -2   27.93    1.60
  -7 -14  -2   26.27    2.13
  -8 -14  -2    3.86    1.07
  -8 -14  -2    2.60    0.60
  -9 -14  -2    7.41    1.51
  -9 -14  -2    8.69    0.99
 -10 -14  -2    1.24    0.54
   9 -15  -2    7.00    1.71
   8 -15  -2    9.12    1.85
  -8  15   2   12.96    1.82
   7 -15  -2    8.29    1.80
  -7  15   2   10.35    1.54
   6 -15  -2   15.62    2.25
  -6  15   2   16.31    1.84
   5 -15  -2   21.82    2.53
  -5  15   2   23.54    1.92
   4 -15  -2   26.48    2.36
  -4  15   2   25.17    1.87
   3 -15  -2   12.36    1.80
  -3  15   2   15.10    1.33
  -3  15   2   15.47    1.36
   2 -15  -2    7.33    1.33
   2 -15  -2    5.75    1.12
  -2  15   2    7.30    0.92
   1 -15  -2    2.41    0.77
   1 -15  -2    3.56    0.97
  -1  15   2    3.13    0.59
   0 -15  -2    0.43    0.46
   0  15   2    0.28    0.29
  -1 -15  -2    2.29    0.71
  -1 -15  -2    2.92    0.71
  -2 -15  -2    5.54    0.95
  -2 -15  -2    7.11    0.96
  -3 -15  -2   15.75    1.20
  -3 -15  -2   14.42    1.30
  -4 -15  -2   23.25    1.62
  -4 -15  -2   24.88    1.49
  -4 -15  -2   25.36    1.49
  -5 -15  -2   18.15    1.21
  -5 -15  -2   17.49    1.30
  -6 -15  -2   16.06    1.90
  -6 -15  -2   15.28    1.21
  -7 -15  -2   11.09    1.66
  -7 -15  -2    9.65    1.02
  -8 -15  -2   11.53    1.03
  -8 -15  -2    8.14    1.53
  -9 -15  -2    8.67    1.66
  -9 -15  -2    5.29    0.81
   8 -16  -2    9.26    1.97
  -8  16   2   10.09    1.67
   7 -16  -2    7.89    1.73
  -7  16   2    8.19    1.52
   6 -16  -2    7.25    1.63
   5 -16  -2   18.51    2.34
   4 -16  -2   12.09    1.85
   3 -16  -2   24.66    2.26
   2 -16  -2    7.82    1.40
   1 -16  -2   -0.29    0.48
   0 -16  -2   11.72    1.54
  -1 -16  -2    0.17    0.52
  -2 -16  -2    7.55    1.13
  -3 -16  -2   25.36    1.80
  -4 -16  -2   10.42    1.22
  -5 -16  -2   18.65    1.40
  -6 -16  -2    7.55    1.31
  -6 -16  -2    5.85    0.88
  -7 -16  -2    9.03    1.52
  -7 -16  -2    8.61    1.02
  -8 -16  -2   10.79    1.70
  -8 -16  -2    9.16    1.04
   7 -17  -2    6.46    1.67
   6 -17  -2    0.34    0.87
   5 -17  -2    2.31    1.06
   4 -17  -2    6.96    1.52
   3 -17  -2    9.23    1.63
   2 -17  -2    6.81    1.39
   1 -17  -2   14.51    1.86
   0 -17  -2    2.41    0.82
  -1 -17  -2   14.37    1.72
  -2 -17  -2    5.68    1.06
  -3 -17  -2    7.89    1.18
  -4 -17  -2   10.38    1.27
  -5 -17  -2    2.82    0.68
  -6 -17  -2    4.91    1.20
  -6 -17  -2    3.85    0.79
  -7 -17  -2    5.73    1.38
  -7 -17  -2    5.02    0.85
   6 -18  -2   -0.30    0.81
   5 -18  -2    0.39    0.87
   4 -18  -2    3.87    1.23
   3 -18  -2   10.74    1.83
   2 -18  -2   11.16    1.77
   1 -18  -2    2.06    0.91
   0 -18  -2   21.60    2.25
  -1 -18  -2    2.58    0.90
  -2 -18  -2    9.43    1.41
  -3 -18  -2   10.67    1.39
  -4 -18  -2    2.27    0.75
  -5 -18  -2    1.48    0.61
  -6 -18  -2    0.64    0.59
  -6 -18  -2    2.02    0.92
   5 -19  -2    1.84    1.14
   4 -19  -2    0.01    0.83
   3 -19  -2    5.79    1.43
   2 -19  -2    3.53    1.20
   1 -19  -2   21.51    2.42
   0 -19  -2    1.93    0.83
  -1 -19  -2   20.79    2.22
  -2 -19  -2    2.05    0.84
  -3 -19  -2    7.01    1.22
  -4 -19  -2    1.02    0.65
  -5 -19  -2   -0.40    0.53
   3 -20  -2    2.01    1.11
   2 -20  -2   12.16    2.01
   1 -20  -2   -0.09    0.69
   0 -20  -2   20.95    2.34
  -1 -20  -2    0.81    0.77
  -2 -20  -2   14.90    1.82
  -3 -20  -2    0.96    0.75
  -3 -20   3    4.91    1.05
  -2 -20   3    3.19    1.01
  -1 -20   3   -0.14    0.64
   0 -20   3    2.44    0.95
   1 -20   3    0.08    0.67
   2 -20   3    3.69    1.27
   3 -20   3    1.09    1.00
  -5 -19   3    7.85    1.10
  -4 -19   3    7.20    1.15
  -3 -19   3    5.72    1.05
  -2 -19   3    5.35    1.11
  -1 -19   3    5.63    1.19
   0 -19   3    4.69    1.14
   1 -19   3    5.43    1.34
   2 -19   3    7.32    1.53
   3 -19   3    3.56    1.30
   4 -19   3    9.37    1.89
   5 -19   3    5.59    1.60
  -6 -18   3    5.01    0.80
  -6 -18   3    7.03    1.32
  -5 -18   3   11.20    1.23
  -4 -18   3    1.86    0.66
  -3 -18   3   11.61    1.42
  -2 -18   3    2.19    0.77
  -1 -18   3    8.74    1.38
   0 -18   3    1.25    0.74
   1 -18   3    7.18    1.38
   2 -18   3    3.02    1.05
   3 -18   3   12.85    1.96
   4 -18   3    1.92    1.06
   5 -18   3   10.83    2.01
   6 -18   3    2.47    1.21
  -7 -17   3    1.32    0.47
  -7 -17   3    2.40    1.00
  -6 -17   3   10.09    1.52
  -6 -17   3    9.33    1.00
  -5 -17   3    6.90    0.93
  -4 -17   3   15.16    1.30
  -3 -17   3    3.00    0.76
  -2 -17   3   28.63    2.04
  -1 -17   3    2.39    0.78
   0 -17   3   15.56    1.84
   1 -17   3    1.19    0.72
   2 -17   3   32.58    2.60
   3 -17   3    3.32    1.09
   4 -17   3   18.27    2.33
   5 -17   3    6.67    1.55
   6 -17   3    8.25    1.79
   7 -17   3    0.64    1.04
  -8 -16   3    1.95    0.47
  -8 -16   3    3.11    1.03
  -7 -16   3    1.02    0.73
  -7 -16   3    0.43    0.35
  -6 -16   3    2.45    0.84
  -6 -16   3    2.01    0.49
  -5 -16   3   12.66    1.54
  -5 -16   3   12.41    1.07
  -4 -16   3    3.60    0.73
  -3 -16   3   27.27    1.81
  -2 -16   3    3.32    0.80
  -1 -16   3   24.54    1.88
  -1 -16   3   22.98    1.68
   0 -16   3   10.94    1.25
   0 -16   3    7.19    1.21
   1 -16   3   27.61    1.78
   1 -16   3   24.07    2.06
   2 -16   3    4.70    1.12
   3 -16   3   24.94    2.27
   4 -16   3    3.71    1.13
   5 -16   3    9.65    1.73
   6 -16   3    1.27    0.90
  -7  16  -3    0.17    0.67
   7 -16   3    0.95    0.95
  -8  16  -3    1.43    0.95
   8 -16   3    1.09    1.12
  -9 -15   3    7.81    0.68
  -9 -15   3    6.67    1.46
  -8 -15   3   11.89    1.73
  -8 -15   3   10.14    0.74
  -7 -15   3    2.92    0.46
  -7 -15   3    1.47    0.83
  -7 -15   3    3.01    0.39
  -6 -15   3    0.33    0.55
  -6 -15   3    0.39    0.34
  -6 -15   3    0.16    0.26
  -6 -15   3    0.35    0.28
  -5 -15   3    0.44    0.59
  -5 -15   3    0.24    0.29
  -5 -15   3    0.44    0.38
  -4 -15   3    7.00    0.89
  -4 -15   3    6.21    0.75
  -3 -15   3   11.40    1.21
  -3 -15   3   12.81    1.06
  -2 -15   3   22.73    1.67
  -2 -15   3   25.48    1.62
  -1 -15   3   25.84    1.72
  -1 -15   3   21.95    1.77
  -1 -15   3   26.35    1.72
   0  15  -3   13.38    0.71
   0 -15   3    7.61    1.24
   0 -15   3   12.48    1.41
   0 -15   3   11.53    1.26
  -1  15  -3   23.10    1.35
   1 -15   3   23.96    1.66
   1 -15   3   26.27    1.91
  -2  15  -3   21.68    1.50
  -2  15  -3   22.54    1.51
   2 -15   3   21.92    2.02
   2 -15   3   25.83    2.01
   2 -15   3   27.45    1.76
   3 -15   3   12.06    1.40
   3 -15   3   15.53    1.95
   4 -15   3    7.99    1.50
   5 -15   3    1.04    0.80
  -6  15  -3    0.30    0.68
   6 -15   3    0.68    0.84
  -7  15  -3    5.15    1.16
   7 -15   3    2.72    1.20
  -8  15  -3   11.15    1.60
   8 -15   3   14.08    2.32
  -9  15  -3    5.80    1.32
   9 -15   3   10.30    2.02
 -10 -14   3    4.17    0.63
 -10 -14   3    4.24    1.15
  -9 -14   3   14.62    0.92
  -9 -14   3   13.97    1.94
  -8 -14   3    5.35    1.22
  -8 -14   3    4.61    0.52
  -8 -14   3    4.31    0.47
  -7 -14   3    1.62    0.35
  -7 -14   3    1.80    0.81
  -7 -14   3    1.56    0.28
  -6 -14   3    1.83    0.33
  -6 -14   3    1.44    0.37
  -6 -14   3    2.14    0.75
  -5 -14   3    4.27    0.90
  -5 -14   3    3.18    0.52
  -5 -14   3    3.28    0.45
  -4 -14   3    4.90    0.70
  -4 -14   3    5.98    0.66
  -3 -14   3   18.51    1.21
  -3 -14   3   19.78    1.36
   2  14  -3   28.02    2.29
  -2 -14   3   27.67    1.62
  -2 -14   3   24.73    1.68
   1  14  -3   15.01    1.79
  -1 -14   3   13.86    1.21
  -1 -14   3   13.01    1.40
  -1 -14   3   14.87    1.23
   0  14  -3   50.12    1.99
   0  14  -3   47.35    2.91
   0 -14   3   52.76    2.69
   0 -14   3   49.39    2.49
   0 -14   3   44.63    2.70
  -1  14  -3   12.10    1.47
  -1  14  -3   14.30    0.99
   1 -14   3   13.81    1.20
   1 -14   3   13.87    1.51
  -2  14  -3   23.70    1.53
  -2  14  -3   25.32    1.77
   2 -14   3   25.68    1.66
   2 -14   3   23.78    2.01
   2 -14   3   26.13    1.94
  -3  14  -3   21.78    1.54
   3 -14   3   20.67    2.21
   3 -14   3   17.61    1.49
   3 -14   3   20.36    1.78
  -4  14  -3    4.48    0.91
   4 -14   3    4.44    0.92
   4 -14   3    8.23    1.37
   4 -14   3    4.99    1.22
  -5  14  -3    3.52    0.90
  -5  14  -3    2.45    0.82
   5 -14   3    2.96    1.07
  -6  14  -3    2.43    0.81
   6 -14   3    1.83    0.92
  -7  14  -3    2.57    0.97
  -7  14  -3    1.18    0.68
   7 -14   3    0.70    0.82
  -8  14  -3    5.68    1.38
  -8  14  -3    7.09    1.35
   8 -14   3    2.50    1.20
  -9  14  -3   13.81    1.84
   9 -14   3   14.54    2.34
 -10 -13   3   10.42    0.91
 -10 -13   3   10.58    1.78
  -9 -13   3    0.94    0.71
  -9 -13   3    0.79    0.33
  -8 -13   3    8.32    0.63
  -8 -13   3    8.69    1.39
  -8 -13   3    8.83    0.61
  -7 -13   3    8.76    0.53
  -7 -13   3   10.28    1.39
  -7 -13   3    7.99    0.58
  -6 -13   3    1.81    0.66
  -6 -13   3    1.09    0.24
  -6 -13   3    1.30    0.30
  -5 -13   3    6.47    0.52
  -5 -13   3    6.52    0.65
  -5 -13   3    8.24    1.15
  -4 -13   3   15.60    1.02
  -4 -13   3   14.00    0.88
   3  13  -3   11.73    1.75
  -3 -13   3   12.27    0.90
  -3 -13   3   11.91    0.99
   2  13  -3   25.12    2.15
  -2 -13   3   24.70    1.45
  -2 -13   3   23.37    1.55
   1  13  -3   22.17    1.97
  -1 -13   3   28.70    1.64
  -1 -13   3   23.22    1.66
   0  13  -3   17.96    1.60
   0  13  -3   17.10    0.91
   0 -13   3   16.75    1.27
   0 -13   3   19.29    1.53
   0 -13   3   16.71    1.34
  -1  13  -3   24.53    1.43
  -1  13  -3   27.50    1.90
  -1  13  -3   26.84    1.47
   1 -13   3   28.29    1.88
   1 -13   3   27.85    1.65
  -2  13  -3   23.60    1.65
  -2  13  -3   23.26    1.52
   2 -13   3   22.60    1.92
   2 -13   3   27.96    1.69
   2 -13   3   26.51    1.87
  -3  13  -3   12.17    1.11
  -3  13  -3   13.99    1.39
   3 -13   3   14.71    1.22
   3 -13   3   13.69    1.63
   3 -13   3   10.70    1.55
  -4  13  -3   14.35    1.04
  -4  13  -3   14.93    1.49
  -4  13  -3   13.37    1.47
   4 -13   3   16.88    1.87
   4 -13   3   17.09    1.41
   4 -13   3   14.81    1.87
  -5  13  -3    5.43    1.09
  -5  13  -3    6.47    1.11
   5 -13   3    6.61    1.40
  -6  13  -3    0.29    0.54
   6 -13   3    0.41    0.74
  -7  13  -3    9.59    1.53
  -7  13  -3    9.21    1.32
   7 -13   3    8.34    1.64
  -8  13  -3   11.30    1.72
  -8  13  -3    9.98    1.47
   8 -13   3    7.44    1.68
  -9  13  -3    0.36    0.68
  -9  13  -3   -0.01    0.77
   9 -13   3    0.72    1.01
 -10  13  -3   11.81    1.72
 -10  13  -3   10.20    1.82
  10 -13   3   11.78    2.11
 -11 -12   3    6.13    0.87
 -11 -12   3    8.18    1.65
 -10 -12   3    0.48    0.37
 -10 -12   3   -0.53    0.57
  -9 -12   3    9.97    1.56
  -9 -12   3   12.26    0.87
  -9 -12   3   11.64    0.87
  -8 -12   3    5.68    0.52
  -8 -12   3    7.04    1.31
  -8 -12   3    5.25    0.54
  -7 -12   3   11.17    1.45
  -7 -12   3    9.72    0.59
  -7 -12   3    9.81    0.61
  -6 -12   3   15.54    0.80
  -6 -12   3   18.35    1.55
  -6 -12   3   16.77    0.76
  -5 -12   3    8.13    0.48
  -5 -12   3    7.97    1.11
  -5 -12   3    7.56    0.56
   4  12  -3   28.22    2.40
  -4 -12   3   26.85    1.38
  -4 -12   3   29.36    1.30
  -4 -12   3   29.64    1.29
   3  12  -3   35.23    2.54
  -3 -12   3   34.39    1.58
  -3 -12   3   32.30    1.68
   2  12  -3   15.25    1.79
  -2 -12   3   10.76    0.88
  -2 -12   3   10.42    1.05
   1  12  -3   25.94    2.01
  -1 -12   3   28.40    1.59
  -1 -12   3   23.65    1.62
   0  12  -3   45.86    1.93
   0  12  -3   49.93    2.75
   0 -12   3   44.20    2.50
   0 -12   3   47.96    2.29
   0 -12   3   48.83    2.44
  -1  12  -3   30.75    1.55
  -1  12  -3   29.67    1.94
  -1  12  -3   29.11    1.53
   1 -12   3   27.22    1.80
   1 -12   3   28.10    1.66
  -2  12  -3   12.84    1.15
  -2  12  -3   10.83    1.01
   2 -12   3   14.66    1.34
   2 -12   3   11.78    1.47
   2 -12   3   13.53    1.13
  -3  12  -3   30.94    1.93
  -3  12  -3   34.13    1.83
   3 -12   3   35.27    2.25
   3 -12   3   33.27    2.33
   3 -12   3   32.34    1.88
  -4  12  -3   30.55    1.58
  -4  12  -3   30.26    2.03
  -4  12  -3   30.71    1.93
   4 -12   3   29.99    2.19
   4 -12   3   32.62    1.97
   4 -12   3   29.22    2.28
  -5  12  -3    9.72    1.19
  -5  12  -3    6.62    1.17
   5 -12   3    8.93    1.19
   5 -12   3    7.77    1.40
  -6  12  -3   16.77    1.86
  -6  12  -3   16.65    1.68
   6 -12   3   12.98    1.85
  -7  12  -3   10.65    1.40
  -7  12  -3    9.68    1.57
   7 -12   3   11.43    1.82
  -8  12  -3    7.69    1.26
  -8  12  -3    6.42    1.39
   8 -12   3    3.91    1.26
  -9  12  -3    9.90    1.53
  -9  12  -3   12.44    1.89
   9 -12   3   11.66    2.05
 -10  12  -3   -0.38    0.69
 -10  12  -3    0.59    0.81
  10 -12   3   -0.20    0.79
 -11  12  -3    8.51    1.81
 -11 -11   3    1.58    0.91
 -11 -11   3    0.76    0.50
 -10 -11   3    4.54    0.72
 -10 -11   3    3.85    1.18
  -9 -11   3    5.76    1.24
  -9 -11   3    5.00    0.67
  -9 -11   3    4.43    0.61
  -8 -11   3    5.61    1.13
  -8 -11   3    6.48    0.54
  -8 -11   3    3.79    0.50
  -7 -11   3   25.42    1.89
  -7 -11   3   25.06    1.13
  -7 -11   3   25.07    1.10
  -6 -11   3   21.09    0.88
  -6 -11   3   20.97    1.61
  -5 -11   3   38.83    1.45
  -5 -11   3   40.76    2.24
  -5 -11   3   37.84    1.51
   4  11  -3   48.14    3.20
  -4 -11   3   49.95    2.07
  -4 -11   3   54.12    1.98
   3  11  -3   22.83    1.97
  -3 -11   3   23.14    1.13
  -3 -11   3   24.53    1.27
   2  11  -3   37.62    2.44
  -2 -11   3   32.78    1.70
  -2 -11   3   30.51    1.56
   1  11  -3    2.50    0.76
  -1 -11   3    2.67    0.50
  -1 -11   3    2.02    0.53
   0  11  -3   32.12    2.08
   0  11  -3   32.27    1.45
   0 -11   3   32.40    1.93
   0 -11   3   32.95    1.73
   0 -11   3   34.39    1.86
  -1  11  -3    2.64    0.64
  -1  11  -3    2.37    0.46
   1 -11   3    1.62    0.49
   1 -11   3    2.00    0.58
  -2  11  -3   32.86    1.84
  -2  11  -3   30.40    1.76
   2 -11   3   30.50    2.09
   2 -11   3   32.41    1.74
   2 -11   3   34.67    2.05
  -3  11  -3   23.08    1.58
  -3  11  -3   22.82    1.38
  -3  11  -3   23.44    1.54
   3 -11   3   21.80    1.82
   3 -11   3   22.33    1.47
   3 -11   3   24.09    1.76
  -4  11  -3   52.88    2.31
  -4  11  -3   57.95    2.91
  -4  11  -3   49.09    2.57
   4 -11   3   56.29    2.72
   4 -11   3   52.94    3.13
   4 -11   3   50.88    2.95
  -5  11  -3   39.46    2.28
  -5  11  -3   42.36    2.54
  -5  11  -3   39.64    1.70
   5 -11   3   41.78    2.80
   5 -11   3   42.15    2.38
  -6  11  -3   25.10    1.98
  -6  11  -3   19.99    1.61
   6 -11   3   25.65    1.81
   6 -11   3   22.12    2.40
  -7  11  -3   25.28    1.93
  -7  11  -3   26.69    2.19
   7 -11   3   27.79    2.44
  -8  11  -3    6.81    1.36
  -8  11  -3    2.88    0.88
   8 -11   3    5.67    1.37
  -9  11  -3    6.12    1.24
  -9  11  -3    4.89    1.28
   9 -11   3    4.87    1.29
 -10  11  -3    5.42    1.41
 -10  11  -3    4.89    1.13
  10 -11   3    4.02    1.30
 -11  11  -3    1.95    1.07
 -11 -10   3    0.77    0.48
 -11 -10   3   -0.07    0.66
 -10 -10   3    0.53    0.42
 -10 -10   3    1.04    0.74
  -9 -10   3    4.28    1.02
  -9 -10   3    5.96    0.73
  -9 -10   3    6.15    0.76
  -8 -10   3   16.51    1.00
  -8 -10   3   15.23    0.95
  -8 -10   3   16.31    1.83
  -7 -10   3    2.76    0.34
  -7 -10   3    3.15    0.40
  -7 -10   3    3.28    0.81
  -6 -10   3   23.59    1.68
   5  10  -3   25.76    2.21
  -5 -10   3   22.20    1.57
   4  10  -3   39.14    2.69
  -4 -10   3   35.62    1.43
  -4 -10   3   38.19    1.39
   3  10  -3   60.17    3.54
  -3 -10   3   68.13    2.50
  -3 -10   3   65.25    2.49
  -3 -10   3   67.51    2.61
   2  10  -3    0.67    0.56
  -2 -10   3    1.33    0.37
  -2 -10   3    1.53    0.33
   1  10  -3   17.59    1.49
  -1 -10   3   17.44    1.09
  -1 -10   3   17.62    1.19
   0  10  -3    3.08    0.76
   0  10  -3    2.63    0.36
   0 -10   3    1.99    0.57
   0 -10   3    2.69    0.52
   0 -10   3    2.48    0.53
  -1  10  -3   19.04    1.12
  -1  10  -3   17.12    1.31
   1 -10   3   18.88    1.17
   1 -10   3   15.49    1.24
  -2  10  -3    1.36    0.45
  -2  10  -3    1.47    0.47
   2 -10   3    1.17    0.50
   2 -10   3    1.55    0.62
   2 -10   3    2.31    0.53
  -3  10  -3   63.93    3.11
  -3  10  -3   67.58    2.85
  -3  10  -3   70.16    3.00
   3 -10   3   61.68    3.23
   3 -10   3   63.19    3.40
   3 -10   3   70.67    3.00
  -4  10  -3   33.75    1.99
  -4  10  -3   36.09    2.19
  -4  10  -3   38.54    1.70
   4 -10   3   33.60    2.35
   4 -10   3   38.04    2.06
   4 -10   3   39.15    2.35
  -5  10  -3   21.57    1.71
  -5  10  -3   23.12    1.08
  -5  10  -3   25.36    1.62
   5 -10   3   21.07    1.57
   5 -10   3   21.91    1.93
  -6  10  -3   24.32    1.70
  -6  10  -3   23.31    1.92
   6 -10   3   22.69    2.09
   6 -10   3   25.36    1.83
  -7  10  -3    2.43    0.73
  -7  10  -3    3.40    0.96
   7 -10   3    1.89    0.85
  -8  10  -3   18.15    1.62
  -8  10  -3   20.16    2.27
   8 -10   3   18.90    2.30
  -9  10  -3    4.65    1.20
  -9  10  -3    3.71    0.96
   9 -10   3    6.51    1.45
 -10  10  -3   -0.41    0.70
 -10  10  -3    0.34    0.64
  10 -10   3    0.52    0.84
 -11  10  -3    0.37    0.82
 -11  10  -3    0.65    0.89
 -12  -9   3   -0.34    0.49
 -11  -9   3    1.06    0.56
 -11  -9   3    2.54    1.02
 -10  -9   3    0.13    0.39
 -10  -9   3    0.40    0.80
  -9  -9   3    6.74    0.79
  -9  -9   3    5.90    0.80
  -9  -9   3    4.84    1.10
  -8  -9   3   16.65    1.01
  -8  -9   3   17.15    1.09
  -8  -9   3   16.03    1.82
  -7  -9   3   13.99    1.54
  -7  -9   3   11.87    0.71
  -7  -9   3   12.70    0.78
  -6  -9   3   12.13    1.35
   5   9  -3   25.02    2.21
  -5  -9   3   31.27    1.79
   4   9  -3   49.91    3.01
  -4  -9   3   46.55    2.29
   3   9  -3   26.48    2.02
  -3  -9   3   26.49    1.10
  -3  -9   3   25.79    1.04
   2   9  -3   31.65    2.11
  -2  -9   3   31.83    1.49
  -2  -9   3   34.06    1.43
   1   9  -3   36.64    2.19
  -1  -9   3   39.74    1.75
  -1  -9   3   35.36    1.79
   0   9  -3    1.86    0.32
   0   9  -3    2.57    0.35
   0   9  -3    2.47    0.61
   0   9  -3    2.28    0.36
   0  -9   3    2.65    0.49
   0  -9   3    2.00    0.49
   0  -9   3    2.61    0.48
  -1   9  -3   38.67    1.84
  -1   9  -3   39.67    2.05
   1  -9   3   38.88    1.82
   1  -9   3   39.68    2.03
  -2   9  -3   32.65    1.76
  -2   9  -3   32.07    1.68
   2  -9   3   30.39    1.84
   2  -9   3   29.63    1.92
   2  -9   3   35.77    1.69
  -3   9  -3   26.24    1.67
  -3   9  -3   25.61    1.50
  -3   9  -3   27.86    1.40
   3  -9   3   26.09    1.87
   3  -9   3   27.12    1.56
   3  -9   3   28.98    1.80
  -4   9  -3   52.65    2.51
  -4   9  -3   52.73    2.15
  -4   9  -3   50.19    2.72
   4  -9   3   48.67    2.89
   4  -9   3   55.23    2.85
   4  -9   3   50.81    2.50
  -5   9  -3   27.57    1.71
   5  -9   3   26.34    2.09
   5  -9   3   25.91    1.96
   5  -9   3   30.62    1.86
  -6   9  -3   14.83    1.48
  -6   9  -3   14.65    1.71
   6  -9   3   14.23    1.80
   6  -9   3   14.49    1.54
  -7   9  -3   13.78    1.48
  -7   9  -3   14.18    1.75
  -7   9  -3   11.59    0.73
   7  -9   3    9.64    1.63
  -8   9  -3   17.10    1.77
  -8   9  -3   16.63    1.99
  -8   9  -3   17.04    0.96
   8  -9   3   19.55    2.25
  -9   9  -3    8.55    1.36
  -9   9  -3    6.59    1.38
   9  -9   3    5.19    1.24
 -10   9  -3    0.03    0.60
 -10   9  -3    0.13    0.66
  10  -9   3   -0.76    0.72
 -11   9  -3    2.71    1.07
 -11   9  -3    2.61    1.12
 -12   9  -3    1.04    0.98
 -12  -8   3    0.74    0.57
 -12  -8   3    2.25    0.98
 -11  -8   3    0.81    0.54
 -11  -8   3    1.51    0.79
 -10  -8   3    4.61    0.80
 -10  -8   3    6.98    1.35
  -9  -8   3   10.55    1.10
  -9  -8   3    8.19    1.34
  -9  -8   3   10.21    0.94
  -8  -8   3   11.85    0.93
  -8  -8   3   11.95    1.48
  -8  -8   3    9.17    0.81
  -7  -8   3   10.99    0.77
  -7  -8   3   11.54    0.74
  -7  -8   3   11.54    1.39
  -6  -8   3   44.82    1.70
  -6  -8   3   44.14    1.65
  -6  -8   3   41.27    2.35
   5   8  -3   37.45    2.56
  -5  -8   3   31.91    1.90
   4   8  -3   15.78    1.82
  -4  -8   3   16.35    1.13
   3   8  -3   35.76    2.30
   2   8  -3   25.48    1.80
  -2  -8   3   26.79    1.73
  -2  -8   3   26.86    1.19
  -2  -8   3   27.89    1.14
   1   8  -3    4.52    0.79
  -1  -8   3    4.25    0.49
  -1  -8   3    4.85    0.56
   0   8  -3   58.73    2.77
   0   8  -3   58.13    2.27
   0   8  -3   58.34    2.31
   0  -8   3   57.49    2.37
   0  -8   3   55.36    2.57
   0  -8   3   60.48    2.53
  -1   8  -3    5.34    0.61
  -1   8  -3    4.50    0.60
  -1   8  -3    4.83    0.69
   1  -8   3    5.25    0.71
   1  -8   3    5.67    0.64
  -2   8  -3   26.48    1.38
  -2   8  -3   24.55    1.46
   2  -8   3   25.43    1.38
   2  -8   3   25.18    1.66
   2  -8   3   26.10    1.58
  -3   8  -3   38.86    2.09
  -3   8  -3   39.15    1.88
   3  -8   3   37.36    2.23
   3  -8   3   37.17    2.13
   3  -8   3   38.59    1.90
  -4   8  -3   18.90    1.44
  -4   8  -3   17.23    1.20
   4  -8   3   17.26    1.53
   4  -8   3   16.24    1.21
   4  -8   3   18.47    1.43
  -5   8  -3   38.30    2.09
   5  -8   3   35.63    2.43
   5  -8   3   37.98    2.13
   5  -8   3   40.21    2.38
  -6   8  -3   43.73    2.67
  -6   8  -3   45.93    2.45
   6  -8   3   44.65    2.52
   6  -8   3   44.47    2.82
  -7   8  -3   12.69    0.87
  -7   8  -3   12.08    1.58
  -7   8  -3   12.06    1.44
   7  -8   3   10.35    1.55
   7  -8   3   11.09    1.40
  -8   8  -3   13.19    0.96
  -8   8  -3   12.59    1.55
  -8   8  -3   13.63    1.77
   8  -8   3   12.25    1.75
  -9   8  -3   10.40    1.49
  -9   8  -3    7.37    1.36
   9  -8   3    9.42    1.62
 -10   8  -3    3.58    1.13
 -10   8  -3    5.53    1.24
  10  -8   3    6.62    1.50
 -11   8  -3    0.73    0.73
 -11   8  -3    2.21    1.15
 -12   8  -3    2.64    1.21
 -12  -7   3    1.41    0.69
 -12  -7   3   -0.19    0.80
 -11  -7   3    9.21    1.19
 -11  -7   3    7.87    1.44
 -10  -7   3    2.11    0.93
 -10  -7   3    3.87    0.77
  -9  -7   3   10.51    1.49
  -9  -7   3    8.72    0.98
  -9  -7   3   11.04    1.15
  -8  -7   3   11.89    0.99
  -8  -7   3   11.02    0.91
  -8  -7   3   11.96    1.51
  -7  -7   3   26.96    1.87
  -7  -7   3   27.08    1.39
  -7  -7   3   27.10    1.34
   6   7  -3   11.07    1.65
  -6  -7   3   13.20    0.68
  -6  -7   3   12.76    0.71
  -6  -7   3   14.54    1.23
   4   7  -3   10.46    1.40
  -4  -7   3   10.14    0.86
   3   7  -3   69.47    3.50
  -3  -7   3   70.81    3.39
   2   7  -3   11.96    1.29
  -2  -7   3   11.90    0.55
  -2  -7   3   11.51    0.52
  -2  -7   3   10.99    1.03
   1   7  -3   87.07    3.82
  -1  -7   3   85.85    3.33
  -1  -7   3   89.58    3.29
   0   7  -3    1.13    0.26
   0   7  -3    1.45    0.27
   0   7  -3    0.99    0.43
   0  -7   3    0.80    0.36
   0  -7   3    1.39    0.37
   0  -7   3    1.09    0.33
  -1   7  -3   87.40    3.62
  -1   7  -3   92.05    3.59
  -1   7  -3   88.64    3.53
   1  -7   3   93.44    3.69
   1  -7   3   87.99    3.36
  -2   7  -3   12.73    0.98
  -2   7  -3   13.18    0.90
  -2   7  -3   12.57    0.98
   2  -7   3   14.43    0.91
   2  -7   3   11.57    1.26
   2  -7   3   11.48    0.98
  -3   7  -3   70.83    3.15
  -3   7  -3   70.59    3.19
   3  -7   3   68.42    2.88
   3  -7   3   69.17    3.18
   3  -7   3   64.65    3.25
  -4   7  -3    9.63    1.12
  -4   7  -3   10.47    0.88
   4  -7   3   10.74    1.19
   4  -7   3    8.74    1.18
   4  -7   3    9.65    1.03
  -5   7  -3   20.87    1.40
   5  -7   3   18.14    1.62
   5  -7   3   17.57    1.48
   5  -7   3   16.45    1.33
  -6   7  -3   12.63    1.52
  -6   7  -3   14.37    1.25
   6  -7   3   15.34    1.32
   6  -7   3   12.33    1.57
  -7   7  -3   28.10    2.12
  -7   7  -3   27.07    1.87
   7  -7   3   27.79    2.16
   7  -7   3   28.83    1.95
  -8   7  -3   12.89    1.02
  -8   7  -3   11.55    1.47
  -8   7  -3   12.43    1.68
   8  -7   3    9.78    1.55
  -9   7  -3   11.63    1.51
  -9   7  -3   10.07    1.55
   9  -7   3    9.74    1.58
 -10   7  -3    3.38    0.98
 -10   7  -3    3.88    1.12
  10  -7   3    3.53    1.09
 -11   7  -3    9.95    1.74
 -11   7  -3    8.02    1.47
 -12   7  -3    1.81    0.97
 -12  -6   3   12.19    1.50
 -12  -6   3   15.63    2.12
 -11  -6   3    1.83    0.69
 -11  -6   3    3.48    1.06
 -10  -6   3   12.47    1.35
 -10  -6   3   15.46    1.85
  -9  -6   3   10.61    1.16
  -9  -6   3    7.79    0.98
  -9  -6   3   11.16    1.49
  -8  -6   3    7.77    0.87
  -8  -6   3   11.02    0.97
  -8  -6   3    9.89    1.34
  -7  -6   3   16.59    1.01
  -7  -6   3   15.82    1.05
  -7  -6   3   15.43    1.58
   6   6  -3   11.96    1.63
  -6  -6   3    8.12    1.05
  -6  -6   3    9.94    0.64
  -6  -6   3    9.31    0.65
   5   6  -3    2.44    0.77
  -5  -6   3    2.52    0.59
  -4  -6   3    9.38    0.94
   3   6  -3   38.18    2.21
  -3  -6   3   33.71    1.64
  -3  -6   3   35.11    2.07
   2   6  -3  122.37    5.15
  -2  -6   3  124.70    5.05
   1   6  -3   37.66    1.99
  -1  -6   3   39.57    1.53
  -1  -6   3   36.32    1.54
   0   6  -3  271.66    9.32
   0   6  -3  273.85    9.33
   0   6  -3  268.09    9.74
   0  -6   3  272.29    9.47
   0  -6   3  248.37    9.48
   0  -6   3  268.93    9.01
  -1   6  -3   40.45    1.80
  -1   6  -3   40.15    1.68
  -1   6  -3   39.27    1.78
   1  -6   3   35.70    1.63
   1  -6   3   39.70    1.85
  -2   6  -3  119.63    4.40
  -2   6  -3  115.39    4.72
  -2   6  -3  123.99    4.79
   2  -6   3  124.08    4.81
   2  -6   3  122.36    4.43
  -3   6  -3   34.00    1.85
  -3   6  -3   32.70    1.80
  -3   6  -3   27.78    1.52
   3  -6   3   33.64    1.64
   3  -6   3   34.98    1.85
  -4   6  -3    9.32    1.09
  -4   6  -3    9.11    0.93
  -4   6  -3    9.63    1.10
   4  -6   3   10.77    0.90
   4  -6   3    9.55    1.10
  -5   6  -3    0.93    0.38
  -5   6  -3    3.31    0.77
  -5   6  -3    3.23    0.66
   5  -6   3    0.52    0.44
   5  -6   3    3.28    0.68
   5  -6   3    1.28    0.55
  -6   6  -3   11.37    1.35
  -6   6  -3    8.72    1.07
   6  -6   3    7.15    1.16
   6  -6   3   10.31    1.20
  -7   6  -3   17.02    1.82
  -7   6  -3   14.41    1.49
   7  -6   3   16.56    1.44
   7  -6   3   11.64    1.58
  -8   6  -3   10.42    1.51
  -8   6  -3   11.04    1.10
  -8   6  -3    8.66    1.32
   8  -6   3    4.36    1.06
  -9   6  -3    9.91    1.43
  -9   6  -3    9.39    1.55
  -9   6  -3   11.07    1.21
 -10   6  -3   11.89    1.63
 -10   6  -3   13.12    1.87
 -11   6  -3    2.03    0.95
 -11   6  -3    2.17    1.00
 -12   6  -3   13.38    2.03
 -12   6  -3   18.29    2.22
 -13  -5   3    3.64    1.03
 -12  -5   3    4.83    1.33
 -12  -5   3    3.43    0.93
 -11  -5   3   27.81    2.29
 -11  -5   3   23.19    1.83
 -10  -5   3   10.38    1.27
 -10  -5   3   13.19    1.73
  -9  -5   3   25.90    2.05
  -9  -5   3   30.81    1.91
  -9  -5   3   28.23    1.75
   8   5  -3   17.24    1.45
  -8  -5   3   16.68    1.26
  -8  -5   3   16.07    1.19
  -8  -5   3   15.80    1.71
   7   5  -3   14.77    1.27
  -7  -5   3   16.38    1.09
  -7  -5   3   15.32    1.02
  -7  -5   3   14.05    1.49
   6   5  -3   11.81    1.20
   6   5  -3   11.75    1.58
  -6  -5   3   12.45    0.81
  -6  -5   3   12.41    1.31
  -6  -5   3   10.61    0.74
   5   5  -3    1.24    0.60
  -5  -5   3    3.12    0.61
  -5  -5   3    1.95    0.27
  -5  -5   3    2.33    0.28
  -4  -5   3   25.05    1.67
  -4  -5   3   22.08    1.32
  -3  -5   3   83.64    3.57
  -3  -5   3   73.37    3.02
   2   5  -3   74.79    3.45
  -2  -5   3   82.51    3.44
   1   5  -3  148.00    5.74
  -1  -5   3  151.40    5.20
  -1  -5   3  146.36    5.19
   0   5  -3   57.13    2.20
   0   5  -3   56.96    2.48
   0   5  -3   57.86    2.22
   0  -5   3   60.74    2.17
   0  -5   3   57.54    2.33
   0  -5   3   59.20    2.31
  -1   5  -3  150.04    5.57
  -1   5  -3  149.72    5.23
  -1   5  -3  152.53    5.58
   1  -5   3  153.49    5.63
   1  -5   3  151.67    5.24
  -2   5  -3   76.92    3.24
  -2   5  -3   78.82    3.27
  -2   5  -3   79.40    2.98
   2  -5   3   77.75    3.35
   2  -5   3   79.53    3.01
   2  -5   3   79.75    3.29
  -3   5  -3   69.78    3.00
  -3   5  -3   75.44    3.32
  -3   5  -3   82.40    3.39
   3  -5   3   77.31    3.43
   3  -5   3   77.38    3.07
   3  -5   3   78.27    3.33
  -4   5  -3   26.54    1.64
  -4   5  -3   23.77    1.54
   4  -5   3   22.45    1.58
   4  -5   3   24.83    1.56
   4  -5   3   22.66    1.39
  -5   5  -3    0.75    0.39
  -5   5  -3    2.50    0.66
  -5   5  -3    2.12    0.54
   5  -5   3    3.46    0.75
   5  -5   3    1.87    0.51
   5  -5   3    3.15    0.65
  -6   5  -3   10.25    1.31
  -6   5  -3    9.49    1.14
  -6   5  -3   10.81    1.29
   6  -5   3   11.79    1.41
   6  -5   3   11.52    1.25
  -7   5  -3   14.47    1.67
  -7   5  -3   12.67    1.42
  -7   5  -3   15.27    1.68
   7  -5   3   14.87    1.54
   7  -5   3   14.30    1.64
  -8   5  -3   16.07    1.69
  -8   5  -3   13.50    1.69
  -8   5  -3   16.77    1.28
   8  -5   3   17.21    1.90
  -9   5  -3   30.34    2.38
  -9   5  -3   32.09    2.25
  -9   5  -3   31.51    1.98
   9  -5   3   33.23    2.44
 -10   5  -3   13.47    1.72
 -10   5  -3   12.43    1.78
  10  -5   3   12.63    1.78
 -11   5  -3   30.85    2.49
 -11   5  -3   30.29    2.58
 -12   5  -3    7.05    1.50
 -12   5  -3    4.43    1.18
 -13   5  -3    5.36    1.47
 -13  -4   3    4.02    1.06
 -12  -4   3   11.65    1.60
 -12  -4   3   13.88    1.99
 -11  -4   3    5.34    1.22
 -11  -4   3    3.30    0.89
 -10  -4   3   25.30    2.07
 -10  -4   3   22.92    1.72
  -9  -4   3    7.41    1.02
  -9  -4   3    8.36    1.34
  -9  -4   3    9.20    1.17
   8   4  -3   32.47    2.05
  -8  -4   3   32.13    1.89
  -8  -4   3   30.21    1.78
  -8  -4   3   31.40    2.13
   7   4  -3    4.82    0.84
  -7  -4   3    3.60    0.61
  -7  -4   3    4.93    0.71
  -7  -4   3    5.46    0.96
   6   4  -3   13.03    1.08
   6   4  -3   10.74    1.46
  -6  -4   3   11.62    1.24
  -6  -4   3   11.33    0.81
  -6  -4   3   13.15    0.89
   5   4  -3    6.09    1.03
   5   4  -3    6.07    0.76
  -5  -4   3    5.63    0.92
  -5  -4   3    5.18    0.78
  -5  -4   3    4.46    0.46
  -5  -4   3    5.80    0.49
   4   4  -3   53.41    2.37
  -4  -4   3   58.65    2.82
  -4  -4   3   57.16    2.03
  -4  -4   3   56.53    2.02
  -4  -4   3   53.39    2.43
  -3  -4   3   26.66    1.61
  -3  -4   3   25.16    1.31
  -2  -4   3   47.32    2.19
  -2  -4   3   43.70    1.80
   1   4  -3   99.79    4.00
  -1  -4   3  102.95    3.51
  -1  -4   3   99.84    3.49
   0   4  -3  347.20   11.73
   0   4  -3  337.91   11.75
   0  -4   3  339.81   11.82
   0  -4   3  341.66   11.23
   0  -4   3  337.19   11.81
  -1   4  -3  103.06    3.87
  -1   4  -3  100.77    3.58
  -1   4  -3  101.00    3.86
   1  -4   3  103.70    3.90
   1  -4   3  106.54    3.60
   1  -4   3   99.23    3.91
  -2   4  -3   45.15    2.06
  -2   4  -3   44.28    2.05
  -2   4  -3   43.51    1.83
   2  -4   3   46.90    2.07
   2  -4   3   46.17    2.13
   2  -4   3   46.50    1.88
  -3   4  -3   23.83    1.29
  -3   4  -3   26.51    1.50
  -3   4  -3   29.10    1.55
   3  -4   3   24.74    1.46
   3  -4   3   23.83    1.32
   3  -4   3   23.89    1.52
  -4   4  -3   53.75    2.65
  -4   4  -3   59.22    2.73
   4  -4   3   53.41    2.70
   4  -4   3   58.43    2.66
   4  -4   3   53.18    2.47
  -5   4  -3    4.08    0.70
  -5   4  -3    5.25    0.85
  -5   4  -3    4.48    0.82
   5  -4   3    4.44    0.76
   5  -4   3    4.68    0.83
   5  -4   3    4.80    0.75
  -6   4  -3   12.39    1.31
  -6   4  -3   14.23    1.52
  -6   4  -3   13.02    1.45
   6  -4   3   13.30    1.17
   6  -4   3   12.88    1.45
  -7   4  -3    5.14    0.90
  -7   4  -3    2.80    0.76
  -7   4  -3    5.62    1.04
   7  -4   3    3.58    0.87
   7  -4   3    3.82    0.83
  -8   4  -3   32.56    2.29
  -8   4  -3   32.18    1.95
  -8   4  -3   31.24    2.28
  -8   4  -3   28.46    2.05
   8  -4   3   31.50    2.26
   8  -4   3   33.14    2.17
  -9   4  -3    9.41    1.39
  -9   4  -3   10.20    1.45
  -9   4  -3    8.17    1.39
   9  -4   3    8.18    1.32
 -10   4  -3   19.93    2.22
 -10   4  -3   23.92    2.02
  10  -4   3   21.55    1.98
 -11   4  -3    3.33    1.10
 -11   4  -3    4.95    1.21
 -12   4  -3    7.21    1.49
 -12   4  -3   10.75    1.80
 -13   4  -3    4.28    1.37
 -13  -3   3    1.10    0.78
 -12  -3   3    2.49    1.01
 -12  -3   3    0.72    0.69
 -11  -3   3   15.32    1.71
 -11  -3   3   15.23    1.97
 -10  -3   3    1.47    0.62
 -10  -3   3    0.88    0.70
  -9  -3   3   21.83    1.60
  -9  -3   3   23.55    1.71
  -9  -3   3   18.29    1.97
   8   3  -3    5.95    1.02
  -8  -3   3    6.44    0.95
  -8  -3   3    7.14    0.92
  -8  -3   3    5.73    1.07
   7   3  -3   40.69    2.27
  -7  -3   3   42.58    2.41
  -7  -3   3   43.48    2.15
  -7  -3   3   37.75    2.02
   6   3  -3    0.02    0.50
   6   3  -3   -0.68    0.36
  -6  -3   3    0.19    0.26
  -6  -3   3    0.02    0.23
  -6  -3   3   -0.06    0.34
   5   3  -3   24.11    1.75
   5   3  -3   25.65    1.50
  -5  -3   3   23.21    1.22
  -5  -3   3   26.51    1.70
  -5  -3   3   27.03    1.56
  -5  -3   3   26.49    1.29
   4   3  -3   20.85    1.23
  -4  -3   3   20.86    0.96
  -4  -3   3   20.73    1.42
  -4  -3   3   20.33    0.97
  -4  -3   3   21.91    1.27
   3   3  -3   29.98    1.42
  -3  -3   3   31.54    1.47
  -3  -3   3   30.46    1.69
  -2  -3   3   50.76    1.96
  -2  -3   3   49.98    2.27
   1   3  -3   81.16    3.24
   0   3  -3   58.43    2.14
   0   3  -3   57.79    2.17
   0  -3   3   57.27    2.21
   0  -3   3   62.40    2.03
   0  -3   3   55.61    2.18
  -1   3  -3   81.01    2.82
  -1   3  -3   81.16    3.09
  -1   3  -3   81.75    3.07
   1  -3   3   75.74    3.09
   1  -3   3   81.61    2.84
   1  -3   3   81.72    3.10
  -2   3  -3   47.03    2.16
  -2   3  -3   50.01    1.98
  -2   3  -3   52.97    2.20
   2  -3   3   52.17    2.18
   2  -3   3   48.97    1.98
   2  -3   3   49.62    2.22
  -3   3  -3   29.50    1.59
  -3   3  -3   32.74    1.48
  -3   3  -3   28.72    1.58
   3  -3   3   30.95    1.47
   3  -3   3   28.18    1.62
   3  -3   3   29.46    1.55
  -4   3  -3   22.58    1.43
  -4   3  -3   21.73    1.42
   4  -3   3   21.59    1.30
   4  -3   3   21.35    1.36
   4  -3   3   20.70    1.43
  -5   3  -3   26.16    1.55
  -5   3  -3   27.11    1.70
  -5   3  -3   24.51    1.64
   5  -3   3   27.87    1.62
   5  -3   3   24.09    1.53
   5  -3   3   26.31    1.70
  -6   3  -3    0.15    0.35
  -6   3  -3    0.30    0.39
  -6   3  -3    0.32    0.42
   6  -3   3    0.42    0.42
   6  -3   3    0.11    0.39
  -7   3  -3   39.48    2.45
  -7   3  -3   42.15    2.37
  -7   3  -3   46.86    2.61
   7  -3   3   41.28    2.48
   7  -3   3   38.32    2.30
  -8   3  -3    6.58    1.01
  -8   3  -3    6.90    1.20
  -8   3  -3    6.88    1.14
  -8   3  -3    6.35    1.17
   8  -3   3    6.71    1.10
   8  -3   3    4.88    1.01
  -9   3  -3   22.88    1.96
  -9   3  -3   21.18    1.89
  -9   3  -3   22.78    1.95
   9  -3   3   21.78    1.86
 -10   3  -3    2.70    0.88
 -10   3  -3    1.32    0.74
 -10   3  -3    1.02    0.76
  10  -3   3    2.26    0.82
 -11   3  -3   14.49    1.98
 -11   3  -3   16.34    2.03
 -12   3  -3    4.37    1.25
 -12   3  -3    0.65    0.79
 -13   3  -3    1.97    1.11
 -13  -2   3    0.44    0.65
 -12  -2   3    0.39    0.79
 -12  -2   3    2.09    0.81
 -11  -2   3    1.76    0.77
 -11  -2   3    1.52    0.83
  10   2  -3   11.48    0.84
 -10  -2   3   12.21    1.64
 -10  -2   3   11.11    1.41
   9   2  -3    6.14    0.64
  -9  -2   3    5.03    0.94
  -9  -2   3    7.25    1.22
   8   2  -3   51.25    2.77
   8   2  -3   49.52    2.09
  -8  -2   3   48.59    2.75
  -8  -2   3   44.23    2.48
  -8  -2   3   51.69    2.68
   7   2  -3   18.28    0.96
   7   2  -3   19.74    1.45
  -7  -2   3   15.87    1.21
  -7  -2   3   18.90    1.33
  -7  -2   3   14.01    1.49
   6   2  -3   55.01    2.11
   6   2  -3   55.48    2.10
   6   2  -3   53.20    2.59
   6   2  -3   51.14    2.90
  -6  -2   3   52.87    2.80
  -6  -2   3   53.84    2.49
  -6  -2   3   50.36    2.58
  -6  -2   3   51.01    2.40
   5   2  -3   23.13    1.40
   5   2  -3   23.94    0.98
   5   2  -3   22.91    0.99
   5   2  -3   18.09    1.47
  -5  -2   3   20.42    1.19
  -5  -2   3   22.26    1.41
  -5  -2   3   24.70    1.58
  -5  -2   3   25.54    1.30
   4   2  -3  177.24    6.85
   4   2  -3  180.54    6.00
   4   2  -3  178.97    6.30
   4   2  -3  172.21    5.99
  -4  -2   3  173.92    6.74
  -4  -2   3  166.23    6.24
  -4  -2   3  171.76    6.27
  -4  -2   3  173.82    6.31
   3   2  -3   45.40    1.93
   3   2  -3   47.39    2.24
  -3  -2   3   45.55    1.94
  -3  -2   3   47.48    1.76
  -3  -2   3   48.44    2.20
  -3  -2   3   42.23    1.74
   2   2  -3  159.52    5.43
   2   2  -3  148.92    5.89
  -2  -2   3  158.06    5.44
  -2  -2   3  167.55    5.41
  -2  -2   3  164.90    5.91
  -2  -2   3  149.09    5.41
   1   2  -3    1.14    0.17
  -1  -2   3    1.37    0.12
  -1  -2   3    1.24    0.18
   0   2  -3   68.83    2.46
   0   2  -3   66.18    2.50
   0  -2   3   70.72    2.52
   0  -2   3   68.22    2.28
  -1   2  -3    1.57    0.28
  -1   2  -3    1.41    0.26
  -1   2  -3    1.12    0.20
   1  -2   3    1.12    0.25
   1  -2   3    1.31    0.21
   1  -2   3    0.93    0.23
  -2   2  -3  159.20    5.73
  -2   2  -3  156.19    5.39
  -2   2  -3  152.45    5.71
   2  -2   3  154.04    5.75
   2  -2   3  151.84    5.38
   2  -2   3  159.32    5.71
  -3   2  -3   43.29    1.94
  -3   2  -3   44.16    2.08
  -3   2  -3   49.19    2.14
   3  -2   3   45.20    2.05
   3  -2   3   44.78    2.13
   3  -2   3   46.06    1.96
  -4   2  -3  179.61    6.82
  -4   2  -3  174.95    6.78
   4  -2   3  175.21    6.84
   4  -2   3  178.98    6.72
   4  -2   3  184.85    6.49
  -5   2  -3   19.67    1.45
  -5   2  -3   25.35    1.52
  -5   2  -3   25.00    1.57
   5  -2   3   23.23    1.44
   5  -2   3   23.38    1.54
   5  -2   3   25.25    1.49
  -6   2  -3   56.23    2.82
  -6   2  -3   52.86    2.67
  -6   2  -3   50.60    2.71
   6  -2   3   56.88    2.69
   6  -2   3   53.53    2.75
  -7   2  -3   17.46    1.46
  -7   2  -3   18.15    1.52
  -7   2  -3   20.65    1.59
   7  -2   3   18.54    1.47
   7  -2   3   17.20    1.46
  -8   2  -3   42.94    2.64
  -8   2  -3   48.67    2.78
  -8   2  -3   47.38    2.78
   8  -2   3   44.29    2.63
   8  -2   3   45.36    2.61
  -9   2  -3    5.05    1.05
  -9   2  -3    6.09    1.17
  -9   2  -3    7.61    1.29
   9  -2   3    6.39    1.11
 -10   2  -3   10.33    1.55
 -10   2  -3   13.02    1.73
 -10   2  -3   12.20    1.66
  10  -2   3   12.20    1.54
 -11   2  -3    2.12    0.86
 -11   2  -3    2.93    0.99
 -12   2  -3    0.49    0.80
 -12   2  -3    3.31    1.13
 -13   2  -3    1.41    0.95
 -13  -1   3    0.42    0.69
 -12  -1   3    4.59    1.27
 -12  -1   3    2.14    0.86
 -11  -1   3    6.98    1.22
 -11  -1   3    7.80    1.37
  10   1  -3    0.68    0.48
 -10  -1   3    0.34    0.63
 -10  -1   3    0.94    0.57
   9   1  -3   15.19    1.10
  -9  -1   3   15.02    1.62
  -9  -1   3   11.88    1.55
   8   1  -3    8.62    1.20
   8   1  -3    7.57    0.84
  -8  -1   3    8.79    1.16
  -8  -1   3    7.56    1.19
   7   1  -3   34.10    1.69
   7   1  -3   34.28    2.05
  -7  -1   3   32.40    2.06
  -7  -1   3   35.03    2.00
  -7  -1   3   33.62    1.92
   6   1  -3   46.56    2.03
   6   1  -3   45.45    2.34
  -6  -1   3   46.67    2.29
  -6  -1   3   43.21    2.33
  -6  -1   3   48.75    2.47
  -6  -1   3   43.86    2.20
   5   1  -3  160.67    6.12
   5   1  -3  167.18    5.98
   5   1  -3  169.67    5.98
  -5  -1   3  167.84    6.47
  -5  -1   3  169.68    6.23
  -5  -1   3  162.23    6.15
  -5  -1   3  153.47    6.10
   4   1  -3   58.93    2.80
   4   1  -3   58.72    2.34
   4   1  -3   59.76    2.56
   4   1  -3   59.24    2.34
  -4  -1   3   64.42    2.61
  -4  -1   3   61.95    2.51
  -4  -1   3   58.85    2.46
  -4  -1   3   59.78    2.72
   3   1  -3  183.54    6.45
   3   1  -3  182.78    6.88
   3   1  -3  188.45    6.44
   3   1  -3  188.33    6.46
  -3  -1   3  192.85    6.56
  -3  -1   3  171.29    6.52
  -3  -1   3  176.63    6.43
  -3  -1   3  189.20    6.84
   2   1  -3  155.12    5.31
   2   1  -3  158.61    5.29
   2   1  -3  154.65    5.67
   2   1  -3  153.80    5.32
  -2  -1   3  147.56    5.27
  -2  -1   3  155.12    5.37
  -2  -1   3  147.76    5.37
   1   1  -3   82.74    2.80
   1   1  -3   83.00    2.86
   1   1  -3   82.63    2.86
  -1  -1   3   82.63    2.88
  -1  -1   3   80.43    2.87
  -1  -1   3   78.81    2.79
   0   1  -3    1.37    0.19
   0   1  -3    1.29    0.15
   0  -1   3    1.60    0.19
  -1   1  -3   84.86    3.03
  -1   1  -3   82.87    2.84
  -1   1  -3   81.86    3.05
   1  -1   3   79.55    3.03
   1  -1   3   81.19    3.04
   1  -1   3   80.68    2.83
  -2   1  -3  152.41    5.35
  -2   1  -3  154.56    5.63
  -2   1  -3  157.42    5.64
   2  -1   3  151.67    5.34
   2  -1   3  150.88    5.64
   2  -1   3  159.81    5.62
  -3   1  -3  183.96    6.80
  -3   1  -3  194.79    6.85
  -3   1  -3  177.36    6.49
   3  -1   3  179.98    6.73
   3  -1   3  189.81    6.51
   3  -1   3  184.57    6.84
  -4   1  -3   62.85    2.76
   4  -1   3   58.17    2.62
   4  -1   3   62.73    2.64
   4  -1   3   62.58    2.77
  -5   1  -3  162.87    6.44
  -5   1  -3  157.48    6.34
  -5   1  -3  174.09    6.51
   5  -1   3  172.16    6.33
   5  -1   3  159.24    6.43
   5  -1   3  171.10    6.24
  -6   1  -3   51.37    2.54
  -6   1  -3   47.46    2.47
  -6   1  -3   46.28    2.43
   6  -1   3   44.92    2.39
   6  -1   3   44.61    2.36
  -7   1  -3   35.47    2.15
  -7   1  -3   35.68    2.14
  -7   1  -3   36.19    2.18
  -7   1  -3   31.64    2.07
   7  -1   3   33.95    2.06
   7  -1   3   36.28    2.10
  -8   1  -3    5.76    1.07
  -8   1  -3    6.70    1.12
  -8   1  -3    7.28    1.12
   8  -1   3    8.31    1.14
   8  -1   3   10.32    1.31
  -9   1  -3   13.02    1.61
  -9   1  -3   17.31    1.86
   9  -1   3   13.29    1.49
 -10   1  -3    2.52    0.87
 -10   1  -3    0.94    0.67
 -10   1  -3    1.19    0.70
  10  -1   3    0.89    0.62
 -11   1  -3    7.55    1.45
 -11   1  -3    8.38    1.45
 -12   1  -3    1.66    0.94
 -12   1  -3    3.12    1.04
 -13   1  -3    0.89    0.86
 -13   0   3    2.33    1.00
 -12   0   3    0.35    0.68
 -12   0   3    0.22    0.82
 -11   0   3    5.88    1.34
 -11   0   3    5.89    1.19
 -10   0   3    3.70    0.99
 -10   0   3    2.60    0.77
   9   0  -3    1.58    0.55
  -9   0   3    1.81    0.73
  -9   0   3    0.96    0.65
   8   0  -3   10.82    1.36
   8   0  -3    9.30    1.01
  -8   0   3   10.53    1.31
  -8   0   3   10.06    1.35
   7   0  -3   23.45    1.47
   7   0  -3   26.65    1.75
  -7   0   3   27.10    1.82
  -7   0   3   24.69    1.72
  -7   0   3   28.13    1.82
   6   0  -3   45.79    2.40
   6   0  -3   46.40    2.20
  -6   0   3   49.09    2.43
  -6   0   3   49.16    2.48
  -6   0   3   48.79    2.44
   5   0  -3    1.68    0.50
   5   0  -3    1.72    0.51
   5   0  -3    1.26    0.37
   5   0  -3    1.32    0.37
  -5   0   3    1.71    0.46
  -5   0   3    1.30    0.46
  -5   0   3    2.10    0.50
   4   0  -3  210.07    7.60
   4   0  -3  212.39    7.69
   4   0  -3  213.29    8.00
   4   0  -3  213.40    7.70
  -4   0   3  221.58    7.84
  -4   0   3  219.06    7.93
  -4   0   3  209.76    7.59
   3   0  -3   72.46    2.73
   3   0  -3   70.36    2.72
   3   0  -3   67.41    2.74
   3   0  -3   71.68    2.92
  -3   0   3   72.11    2.80
  -3   0   3   66.96    2.73
  -3   0   3   71.34    2.87
   2   0  -3   30.82    1.41
   2   0  -3   31.94    1.32
   2   0  -3   30.85    1.34
   2   0  -3   32.02    1.31
  -2   0   3   31.49    1.34
  -2   0   3   32.26    1.34
   1   0  -3   32.21    1.24
   1   0  -3   31.33    1.25
   1   0  -3   32.40    1.21
  -1   0   3   31.23    1.20
  -1   0   3   31.31    1.26
   0   0  -3    0.06    0.06
   0   0  -3    0.11    0.09
  -1   0  -3   31.90    1.31
  -1   0  -3   31.70    1.33
  -1   0  -3   32.74    1.25
   1   0   3   32.11    1.24
   1   0   3   31.47    1.32
   1   0   3   35.59    1.34
  -2   0  -3   32.56    1.41
  -2   0  -3   30.95    1.39
  -2   0  -3   31.56    1.37
   2   0   3   31.18    1.34
   2   0   3   31.25    1.42
   2   0   3   32.57    1.38
  -3   0  -3   67.75    2.84
  -3   0  -3   73.56    2.90
  -3   0  -3   68.94    2.79
   3   0   3   72.95    2.90
   3   0   3   67.55    2.76
   3   0   3   74.62    2.82
  -4   0  -3  221.67    7.97
   4   0   3  210.53    7.94
   4   0   3  220.44    7.83
   4   0   3  210.50    7.64
  -5   0  -3    1.82    0.48
   5   0   3    1.76    0.43
   5   0   3    2.81    0.60
   5   0   3    2.72    0.55
  -6   0  -3   47.84    2.49
  -6   0  -3   50.01    2.50
  -6   0  -3   51.49    2.55
   6   0   3   46.78    2.40
   6   0   3   49.86    2.46
  -7   0  -3   28.83    1.84
  -7   0  -3   23.80    1.72
  -7   0  -3   23.20    1.67
   7   0   3   25.74    1.71
   7   0   3   25.39    1.66
  -8   0  -3   13.20    1.49
  -8   0  -3   10.66    1.33
   8   0   3   11.86    1.41
   8   0   3   10.54    1.24
  -9   0  -3    1.32    0.66
  -9   0  -3    0.40    0.58
   9   0   3    1.13    0.58
 -10   0  -3    3.35    1.04
 -10   0  -3    1.95    0.86
 -10   0  -3    3.30    0.90
  10   0   3    3.71    0.85
 -11   0  -3    5.85    1.24
 -11   0  -3    7.95    1.56
 -12   0  -3   -0.06    0.61
 -12   0  -3   -0.15    0.65
 -13   0  -3    3.14    1.12
 -13   1   3    0.34    0.77
 -12   1   3    4.88    1.33
 -12   1   3    2.82    0.98
 -11   1   3    8.79    1.49
 -11   1   3    5.15    1.16
  10  -1  -3   -0.27    0.52
 -10   1   3    1.92    0.74
 -10   1   3    1.15    0.71
   9  -1  -3   16.02    1.32
  -9   1   3   13.74    1.64
  -9   1   3   12.43    1.52
  -9   1   3   12.84    1.63
   8  -1  -3    6.26    1.08
   8  -1  -3    9.00    1.08
  -8   1   3    9.71    1.31
  -8   1   3    8.87    1.24
  -8   1   3    6.11    1.01
   7  -1  -3   35.16    2.09
   7  -1  -3   33.94    1.89
  -7   1   3   30.10    1.97
  -7   1   3   35.77    2.13
  -7   1   3   33.40    1.98
  -7   1   3   31.36    1.96
   6  -1  -3   48.43    2.45
   6  -1  -3   45.43    2.28
  -6   1   3   45.38    2.42
  -6   1   3   46.38    2.38
  -6   1   3   49.28    2.38
  -6   1   3   47.74    2.40
   5  -1  -3  165.84    6.25
   5  -1  -3  165.64    6.28
   5  -1  -3  164.55    6.41
   5  -1  -3  164.09    6.21
  -5   1   3  161.01    6.16
  -5   1   3  172.62    6.46
  -5   1   3  167.54    6.34
   4  -1  -3   59.24    2.59
   4  -1  -3   60.81    2.64
   4  -1  -3   61.17    2.67
   4  -1  -3   61.23    2.62
  -4   1   3   56.72    2.58
  -4   1   3   66.20    2.63
  -4   1   3   63.56    2.72
   3  -1  -3  182.99    6.69
   3  -1  -3  182.00    6.67
   3  -1  -3  192.91    6.68
   3  -1  -3  180.88    6.47
  -3   1   3  187.16    6.74
  -3   1   3  179.11    6.44
  -3   1   3  180.90    6.74
   2  -1  -3  158.85    5.59
   2  -1  -3  153.67    5.59
   2  -1  -3  152.40    5.37
  -2   1   3  150.82    5.35
  -2   1   3  157.35    5.62
  -2   1   3  155.66    5.58
   1  -1  -3   81.50    2.98
   1  -1  -3   80.03    2.95
   1  -1  -3   79.92    2.82
  -1   1   3   78.86    2.82
  -1   1   3   82.19    3.00
  -1   1   3   80.32    2.94
   0  -1  -3    1.27    0.17
   0  -1  -3    1.40    0.20
   0   1   3    1.46    0.18
   0   1   3    1.53    0.21
  -1  -1  -3   84.35    2.99
   1   1   3   81.14    2.99
   1   1   3   81.78    2.99
  -2  -1  -3  153.75    5.46
  -2  -1  -3  166.82    5.65
   2   1   3  158.74    5.59
   2   1   3  153.33    5.63
   2   1   3  154.32    5.44
  -3  -1  -3  186.23    6.70
   3   1   3  180.42    6.47
   3   1   3  185.99    6.70
   3   1   3  186.57    6.60
  -4  -1  -3   63.88    2.70
   4   1   3   63.97    2.66
   4   1   3   63.08    2.54
   4   1   3   59.13    2.62
  -5  -1  -3  169.99    6.42
   5   1   3  166.65    6.31
   5   1   3  166.34    6.22
   5   1   3  166.44    6.17
  -6  -1  -3   50.69    2.41
  -6  -1  -3   35.71    2.23
   6   1   3   48.93    2.37
   6   1   3   47.23    2.25
  -7  -1  -3   30.78    1.92
  -7  -1  -3   34.40    2.02
   7   1   3   35.43    2.05
   7   1   3   33.43    1.87
  -8  -1  -3    8.45    1.18
   8   1   3    8.69    1.06
   8   1   3    8.75    1.21
  -9  -1  -3   16.75    1.52
   9   1   3   14.17    1.42
 -10  -1  -3    1.77    0.78
 -10  -1  -3   -0.20    0.48
 -11  -1  -3    9.24    1.57
 -11  -1  -3    7.22    1.30
 -12  -1  -3    3.25    1.03
 -12  -1  -3    1.36    1.02
 -13  -1  -3    0.37    0.80
 -13   2   3    1.48    0.95
 -12   2   3    1.30    0.82
 -12   2   3    2.69    0.97
 -11   2   3    2.08    0.92
 -11   2   3    2.03    0.90
  10  -2  -3   11.23    1.36
 -10   2   3   11.86    1.58
 -10   2   3   10.92    1.60
   9  -2  -3    6.23    1.02
  -9   2   3    4.39    1.06
  -9   2   3    6.89    1.13
   8  -2  -3   49.46    2.61
   8  -2  -3   48.35    2.74
  -8   2   3   47.39    2.54
  -8   2   3   45.39    2.68
  -8   2   3   51.11    2.88
  -8   2   3   43.46    2.63
   7  -2  -3   20.15    1.55
   7  -2  -3   17.90    1.38
  -7   2   3   20.72    1.62
  -7   2   3   20.32    1.38
  -7   2   3   17.40    1.45
  -7   2   3   16.02    1.39
   6  -2  -3   51.90    2.57
   6  -2  -3   55.60    2.66
  -6   2   3   53.85    2.72
  -6   2   3   52.27    2.46
  -6   2   3   50.74    2.60
  -6   2   3   50.31    2.57
   5  -2  -3   23.29    1.40
   5  -2  -3   25.54    1.51
   5  -2  -3   22.36    1.43
  -5   2   3   24.03    1.31
  -5   2   3   23.23    1.44
  -5   2   3   24.40    1.54
  -5   2   3   20.24    1.39
   4  -2  -3  173.41    6.41
   4  -2  -3  168.29    6.53
   4  -2  -3  170.77    6.32
   4  -2  -3  175.88    6.52
  -4   2   3  179.07    6.64
   3  -2  -3   45.57    2.05
   3  -2  -3   45.29    2.00
   3  -2  -3   46.34    2.08
   3  -2  -3   45.39    1.90
  -3   2   3   47.11    2.13
  -3   2   3   46.55    2.06
   2  -2  -3  159.29    5.85
   2  -2  -3  158.33    5.82
   2  -2  -3  160.44    5.57
  -2   2   3  153.30    5.79
  -2   2   3  165.06    5.89
  -2   2   3  162.67    5.56
   1  -2  -3    1.14    0.25
   1  -2  -3    1.42    0.28
   1  -2  -3    1.45    0.25
  -1   2   3    1.12    0.22
  -1   2   3    1.19    0.25
   0  -2  -3   70.85    2.51
   0  -2  -3   67.43    2.57
   0   2   3   66.63    2.56
   0   2   3   67.78    2.50
  -1  -2  -3    1.64    0.22
   1   2   3    1.10    0.19
   1   2   3    1.22    0.21
  -2  -2  -3  158.63    5.58
  -2  -2  -3  154.44    5.56
   2   2   3  158.84    5.53
   2   2   3  154.66    5.57
  -3  -2  -3   46.84    1.95
  -3  -2  -3   45.55    1.91
   3   2   3   46.33    1.93
   3   2   3   46.98    1.85
  -4  -2  -3  185.96    6.62
   4   2   3  172.01    6.51
   4   2   3  177.78    6.45
   4   2   3  181.16    6.42
  -5  -2  -3   23.45    1.37
  -5  -2  -3   19.82    1.26
   5   2   3   24.31    1.43
   5   2   3   24.12    1.28
   5   2   3   24.02    1.19
  -6  -2  -3   57.93    2.67
  -6  -2  -3   54.68    2.59
   6   2   3   56.61    2.69
   6   2   3   53.07    2.46
  -7  -2  -3   12.69    1.13
  -7  -2  -3   19.91    1.39
   7   2   3   16.15    1.15
   7   2   3   17.27    1.37
  -8  -2  -3   49.63    2.74
   8   2   3   54.40    2.86
   8   2   3   51.18    2.48
  -9  -2  -3    5.45    1.03
   9   2   3    6.44    0.86
 -10  -2  -3   12.12    1.67
 -10  -2  -3   10.11    1.39
 -11  -2  -3    2.15    0.83
 -11  -2  -3    3.23    0.97
 -12  -2  -3    1.59    0.78
 -12  -2  -3    2.48    1.04
 -13  -2  -3    0.42    0.75
 -13   3   3    2.29    1.04
 -12   3   3    1.99    0.98
 -12   3   3    1.84    0.94
 -11   3   3   15.09    1.94
 -11   3   3   15.06    1.93
  10  -3  -3    0.41    0.60
 -10   3   3    1.08    0.74
 -10   3   3    1.58    0.76
   9  -3  -3   20.86    1.71
  -9   3   3   25.67    2.10
  -9   3   3   22.84    1.66
  -9   3   3   20.58    1.80
   8  -3  -3    5.24    0.98
   8  -3  -3    6.41    1.14
  -8   3   3    5.85    1.07
  -8   3   3    8.08    1.00
  -8   3   3    8.94    1.34
   7  -3  -3   43.99    2.43
   7  -3  -3   42.48    2.44
  -7   3   3   42.30    2.44
  -7   3   3   42.54    2.16
  -7   3   3   41.13    2.35
  -7   3   3   47.26    2.64
   6  -3  -3    0.22    0.37
   6  -3  -3   -0.06    0.33
  -6   3   3    0.01    0.37
  -6   3   3    0.31    0.40
  -6   3   3    0.12    0.27
  -6   3   3    0.11    0.38
   5  -3  -3   22.32    1.52
   5  -3  -3   24.72    1.54
   5  -3  -3   24.68    1.52
  -5   3   3   27.06    1.67
  -5   3   3   24.49    1.55
   4  -3  -3   20.45    1.30
   4  -3  -3   20.61    1.36
   4  -3  -3   23.02    1.36
   4  -3  -3   20.66    1.09
  -4   3   3   21.96    1.43
   3  -3  -3   31.72    1.52
   3  -3  -3   27.93    1.52
   3  -3  -3   29.71    1.27
   3  -3  -3   32.92    1.64
  -3   3   3   30.62    1.56
  -3   3   3   29.32    1.60
   2  -3  -3   51.95    2.16
   2  -3  -3   48.56    2.19
   2  -3  -3   47.63    2.02
  -2   3   3   51.69    2.22
  -2   3   3   50.18    2.13
   1  -3  -3   81.30    2.95
   1  -3  -3   80.52    3.15
   1  -3  -3   80.69    3.07
  -1   3   3   81.33    3.16
  -1   3   3   79.50    3.05
   0  -3  -3   56.54    2.31
   0  -3  -3   60.80    2.24
   0   3   3   59.46    2.32
   0   3   3   58.58    2.22
  -1  -3  -3   79.80    2.76
  -1  -3  -3   64.19    2.76
   1   3   3   76.50    2.74
   1   3   3   79.42    2.80
  -2  -3  -3   47.16    1.88
  -2  -3  -3   49.38    1.88
   2   3   3   48.01    1.84
   2   3   3   47.68    1.85
  -3  -3  -3   31.00    1.37
  -3  -3  -3   31.09    1.38
   3   3   3   30.26    1.27
   3   3   3   31.72    1.34
  -4  -3  -3   19.91    1.12
  -4  -3  -3   22.65    1.18
   4   3   3   22.67    1.02
   4   3   3   21.36    1.07
  -5  -3  -3   26.37    1.42
  -5  -3  -3   25.06    1.36
  -5  -3  -3   26.17    1.58
   5   3   3   23.60    1.16
   5   3   3   25.72    1.26
   5   3   3   25.67    1.49
  -6  -3  -3    0.34    0.33
  -6  -3  -3   -0.65    0.23
  -6  -3  -3    0.44    0.32
   6   3   3    0.28    0.35
   6   3   3   -0.08    0.23
  -7  -3  -3   43.43    2.30
  -7  -3  -3   41.55    2.23
  -7  -3  -3   44.59    2.51
   7   3   3   44.89    2.38
   7   3   3   42.78    2.00
  -8  -3  -3    6.49    0.99
  -8  -3  -3    6.36    0.98
   8   3   3    5.88    1.03
   8   3   3    7.47    0.79
  -9  -3  -3   23.27    1.76
   9   3   3   21.50    1.31
 -10  -3  -3    2.48    0.87
 -10  -3  -3    1.41    0.65
 -11  -3  -3   12.61    1.92
 -11  -3  -3   16.06    1.80
 -12  -3  -3    1.69    0.82
 -12  -3  -3    3.52    1.12
 -13  -3  -3    1.78    0.94
 -13   4   3    4.47    1.32
 -12   4   3   10.98    1.80
 -12   4   3   11.10    1.73
 -11   4   3    3.50    1.09
 -11   4   3    4.09    1.10
  10  -4  -3   21.43    1.91
 -10   4   3   21.48    1.91
 -10   4   3   23.07    2.04
   9  -4  -3    9.70    1.37
  -9   4   3    6.37    1.20
  -9   4   3   10.02    1.54
   8  -4  -3   31.71    2.15
  -8   4   3   35.03    2.37
  -8   4   3   28.82    2.10
   7  -4  -3    2.85    0.74
   7  -4  -3    4.88    0.92
  -7   4   3    3.63    0.88
  -7   4   3    4.32    0.86
   6  -4  -3   13.23    1.38
   6  -4  -3   13.66    1.25
  -6   4   3   11.73    1.28
  -6   4   3   12.09    1.42
   5  -4  -3    7.22    0.91
   5  -4  -3    4.69    0.80
   5  -4  -3    4.59    0.79
  -5   4   3    4.81    0.79
  -5   4   3    6.06    0.93
   4  -4  -3   55.11    2.54
   4  -4  -3   55.78    2.69
   4  -4  -3   56.47    2.65
  -4   4   3   58.08    2.76
   3  -4  -3   24.26    1.01
   3  -4  -3   26.25    1.53
   3  -4  -3   25.95    1.46
   3  -4  -3   26.24    1.40
  -3   4   3   26.66    1.46
  -3   4   3   26.63    1.54
   2  -4  -3   48.37    1.96
   2  -4  -3   43.62    2.10
   2  -4  -3   45.56    2.05
  -2   4   3   43.98    2.01
  -2   4   3   46.26    2.13
   1  -4  -3  103.12    3.72
   1  -4  -3  105.98    3.88
   1  -4  -3   99.77    3.96
  -1   4   3   98.99    3.82
  -1   4   3   98.65    3.70
  -1   4   3  107.64    3.99
   0  -4  -3  356.04   12.08
   0  -4  -3  354.39   12.07
   0   4   3  349.26   12.18
   0   4   3  332.66   12.03
  -1  -4  -3  102.98    3.62
  -1  -4  -3   94.42    3.68
   1   4   3  100.64    3.58
   1   4   3  100.44    3.67
  -2  -4  -3   42.56    1.80
  -2  -4  -3   45.85    1.77
   2   4   3   45.50    1.75
   2   4   3   46.68    1.74
  -3  -4  -3   26.85    1.20
  -3  -4  -3   26.23    1.20
   3   4   3   25.97    1.08
   3   4   3   24.98    1.05
  -4  -4  -3   54.51    2.27
  -4  -4  -3   54.01    2.47
  -4  -4  -3   52.94    2.24
   4   4   3   54.46    2.03
   4   4   3   56.49    2.07
  -5  -4  -3    5.07    0.59
  -5  -4  -3    6.40    0.86
  -5  -4  -3    4.20    0.59
   5   4   3    5.92    0.43
   5   4   3    5.75    0.39
  -6  -4  -3   11.47    1.26
  -6  -4  -3    9.76    0.88
  -6  -4  -3   13.11    0.97
   6   4   3   11.65    0.64
   6   4   3   11.74    0.68
  -7  -4  -3    4.13    0.70
  -7  -4  -3    3.09    0.79
  -7  -4  -3    3.61    0.66
   7   4   3    5.15    0.47
   7   4   3    4.62    0.84
  -8  -4  -3   27.77    1.86
  -8  -4  -3   37.25    2.32
  -8  -4  -3   34.46    2.01
   8   4   3   32.13    1.44
   8   4   3   32.26    2.11
  -9  -4  -3    8.60    1.16
  -9  -4  -3    7.46    1.30
  -9  -4  -3    7.72    1.10
   9   4   3    8.17    0.62
 -10  -4  -3   21.29    1.73
 -10  -4  -3   20.32    2.22
 -11  -4  -3    3.47    0.95
 -11  -4  -3    2.56    1.03
 -12  -4  -3   10.94    1.59
 -12  -4  -3    9.93    1.80
 -13  -4  -3    5.33    1.26
 -13   5   3    4.57    1.30
 -12   5   3    2.38    1.01
 -12   5   3    2.96    1.13
 -11   5   3   22.92    2.50
 -11   5   3   24.60    2.14
  10  -5  -3   13.61    1.75
 -10   5   3   13.60    1.79
 -10   5   3   12.45    1.78
   9  -5  -3   30.27    2.22
  -9   5   3   27.60    2.20
   8  -5  -3   12.57    1.58
  -8   5   3   22.08    2.19
  -8   5   3   12.77    1.61
   7  -5  -3   16.73    1.66
   7  -5  -3   14.40    1.62
  -7   5   3   16.64    1.80
  -7   5   3   14.71    1.61
   6  -5  -3   12.36    1.33
   6  -5  -3   10.51    1.26
  -6   5   3   11.10    1.39
  -6   5   3   10.33    1.27
  -6   5   3   10.33    1.17
   5  -5  -3    2.19    0.60
   5  -5  -3    1.93    0.57
   5  -5  -3    1.42    0.56
  -5   5   3    2.54    0.66
  -5   5   3    1.86    0.52
  -5   5   3    2.68    0.62
   4  -5  -3   24.75    1.53
   4  -5  -3   20.80    1.48
   4  -5  -3   22.76    1.41
  -4   5   3   21.39    1.43
  -4   5   3   24.68    1.58
   3  -5  -3   73.62    3.06
   3  -5  -3   67.81    3.26
   3  -5  -3   77.16    3.25
  -3   5   3   78.78    3.35
  -3   5   3   74.82    3.19
   2  -5  -3   74.64    3.35
   2  -5  -3   81.13    3.13
   2  -5  -3   81.23    3.30
  -2   5   3   77.07    3.23
  -2   5   3   84.30    3.42
   1  -5  -3  151.51    5.59
   1  -5  -3  149.05    5.70
   1  -5  -3  152.17    5.36
  -1   5   3  158.77    5.72
  -1   5   3  144.57    5.51
  -1   5   3  149.11    5.51
   0  -5  -3   60.00    2.38
   0  -5  -3   59.35    2.38
   0   5   3   61.07    2.48
   0   5   3   59.62    2.33
  -1  -5  -3  153.62    5.42
  -1  -5  -3  151.30    5.54
   1   5   3  152.64    5.38
   1   5   3  150.17    5.48
  -2  -5  -3   77.74    2.88
  -2  -5  -3   73.21    2.93
   2   5   3   79.05    2.80
   2   5   3   78.31    2.83
  -3  -5  -3   77.43    2.86
  -3  -5  -3   73.33    2.88
  -4  -5  -3   24.16    1.20
  -4  -5  -3   24.98    1.21
  -4  -5  -3   26.59    1.77
  -4  -5  -3   23.14    1.46
  -5  -5  -3    2.26    0.58
  -5  -5  -3    2.10    0.40
  -5  -5  -3    2.36    0.40
  -6  -5  -3   10.16    1.19
  -6  -5  -3    9.81    0.84
  -6  -5  -3   11.32    0.89
  -7  -5  -3   16.49    1.19
  -7  -5  -3   15.51    1.18
  -7  -5  -3   13.99    1.55
  -8  -5  -3   15.80    1.74
  -8  -5  -3   15.95    1.27
  -8  -5  -3   15.26    1.26
  -9  -5  -3   29.02    1.94
  -9  -5  -3   30.46    2.25
  -9  -5  -3   29.95    1.93
 -10  -5  -3   11.40    1.72
 -10  -5  -3   12.49    1.45
 -11  -5  -3   29.70    2.12
 -11  -5  -3   21.23    2.44
 -12  -5  -3    6.50    1.25
 -12  -5  -3    5.88    1.43
 -13  -5  -3    4.95    1.18
 -12   6   3   12.42    1.95
 -11   6   3    2.34    1.07
 -11   6   3    4.68    1.21
  10  -6  -3   12.99    1.73
 -10   6   3   13.12    1.79
 -10   6   3   12.81    1.71
   9  -6  -3    6.70    1.30
  -9   6   3    9.98    1.49
  -9   6   3    9.87    1.48
   8  -6  -3    9.22    1.38
  -8   6   3   10.46    1.44
   7  -6  -3   17.79    1.55
   7  -6  -3   15.34    1.71
  -7   6   3   14.37    1.61
  -7   6   3   16.47    1.64
  -7   6   3   18.08    1.96
   6  -6  -3    6.26    1.06
   6  -6  -3   11.65    1.31
  -6   6   3   10.57    1.18
  -6   6   3   10.18    1.36
  -6   6   3   12.09    1.36
   5  -6  -3    3.11    0.66
   5  -6  -3    0.64    0.44
  -5   6   3    2.55    0.69
  -5   6   3    2.48    0.62
  -5   6   3    3.12    0.64
   4  -6  -3    8.87    1.04
   4  -6  -3   10.42    1.05
   4  -6  -3    5.86    0.90
  -4   6   3    9.01    0.96
  -4   6   3    9.26    1.13
  -4   6   3    8.36    0.98
   3  -6  -3   34.05    1.75
   3  -6  -3   29.54    1.86
   3  -6  -3   34.90    1.89
  -3   6   3   38.12    2.00
  -3   6   3   32.19    1.77
   2  -6  -3  124.04    4.58
   2  -6  -3  122.13    4.39
   2  -6  -3  121.38    4.81
  -2   6   3  127.29    4.92
  -2   6   3  116.27    4.71
   1  -6  -3   38.38    1.77
   1  -6  -3   40.55    1.85
   1  -6  -3   37.85    1.71
  -1   6   3   39.28    1.91
  -1   6   3   38.14    1.75
  -1   6   3   39.21    1.78
   0  -6  -3  274.11    9.63
   0   6   3  277.75    9.74
   0   6   3  264.79    9.54
  -1  -6  -3   36.14    1.74
  -1  -6  -3   40.79    1.65
   1   6   3   38.53    1.57
   1   6   3   39.06    1.68
  -2  -6  -3  122.22    4.98
  -2  -6  -3  115.98    4.45
  -2  -6  -3  119.72    4.35
   2   6   3  120.99    4.27
   2   6   3  121.52    4.24
  -3  -6  -3   35.82    1.48
  -3  -6  -3   38.44    2.13
  -3  -6  -3   31.88    1.51
  -4  -6  -3    8.75    0.95
  -4  -6  -3    8.54    0.65
  -4  -6  -3    9.16    0.63
  -5  -6  -3    2.69    0.45
  -5  -6  -3    3.39    0.67
  -5  -6  -3    3.26    0.47
  -6  -6  -3   10.99    1.30
  -6  -6  -3    9.30    0.80
  -6  -6  -3   11.30    0.85
  -7  -6  -3   16.20    1.18
  -7  -6  -3   18.88    1.62
  -7  -6  -3   14.89    1.14
  -8  -6  -3   10.51    1.12
  -8  -6  -3   10.62    1.45
  -8  -6  -3   10.30    1.10
  -9  -6  -3    9.66    1.17
  -9  -6  -3   10.85    1.24
  -9  -6  -3   10.76    1.55
 -10  -6  -3   12.23    1.42
 -10  -6  -3   15.91    1.97
 -11  -6  -3    2.86    0.84
 -11  -6  -3    1.66    0.91
 -12  -6  -3   13.69    1.69
 -12  -6  -3   16.93    2.24
 -12   7   3    0.39    0.85
 -11   7   3    8.81    1.63
 -11   7   3   10.97    1.67
 -10   7   3    3.59    1.07
 -10   7   3    2.97    0.93
  -9   7   3    8.88    1.46
  -9   7   3    9.91    1.44
   8  -7  -3   14.90    1.80
  -8   7   3    8.99    1.33
  -8   7   3   13.72    1.70
   7  -7  -3   26.52    2.07
   7  -7  -3   25.60    1.89
  -7   7   3   26.26    2.00
  -7   7   3   25.85    1.84
   6  -7  -3   15.35    1.33
   6  -7  -3   10.43    1.40
  -6   7   3   12.58    1.44
  -6   7   3   12.06    1.35
   5  -7  -3   17.50    1.54
   5  -7  -3   20.72    1.46
  -5   7   3   17.68    1.34
  -5   7   3   17.95    1.41
   4  -7  -3   12.28    1.10
   4  -7  -3   11.35    0.99
   4  -7  -3    8.26    1.14
  -4   7   3    8.71    0.98
  -4   7   3    8.31    1.03
  -4   7   3    9.24    1.18
   3  -7  -3   70.54    2.99
   3  -7  -3   63.01    3.20
   3  -7  -3   72.40    3.20
  -3   7   3   67.39    3.06
  -3   7   3   71.08    2.97
  -3   7   3   66.98    3.22
   2  -7  -3   11.99    0.68
   2  -7  -3    8.81    1.05
   2  -7  -3   11.79    0.94
   2  -7  -3   10.56    0.88
  -2   7   3   12.52    0.92
  -2   7   3   10.58    0.98
   1  -7  -3   91.10    3.52
   1  -7  -3   90.91    3.67
   1  -7  -3   88.39    3.55
  -1   7   3   88.00    3.53
  -1   7   3   93.63    3.77
  -1   7   3   88.71    3.55
   0  -7  -3    1.18    0.41
   0  -7  -3    1.09    0.32
   0   7   3    0.83    0.27
   0   7   3    0.98    0.35
  -1  -7  -3   89.72    3.39
  -1  -7  -3   87.53    3.54
  -1  -7  -3   89.06    3.80
   1   7   3   87.85    3.27
   1   7   3   88.04    3.41
  -2  -7  -3   12.41    0.71
  -2  -7  -3   11.26    1.06
  -2  -7  -3   12.01    0.81
   2   7   3   11.82    0.59
   2   7   3   11.64    0.56
  -3  -7  -3   70.81    3.41
  -3  -7  -3   71.17    2.67
  -3  -7  -3   65.86    2.73
  -4  -7  -3   10.35    0.66
  -4  -7  -3    9.58    0.69
  -5  -7  -3   19.03    1.07
  -5  -7  -3   19.22    1.06
  -5  -7  -3   18.75    1.38
  -6  -7  -3   12.91    1.41
  -6  -7  -3   14.28    0.95
  -6  -7  -3   12.41    0.93
  -7  -7  -3   28.28    1.61
  -7  -7  -3   28.76    2.01
  -7  -7  -3   28.80    1.61
  -8  -7  -3    9.74    1.41
  -8  -7  -3   11.51    1.05
  -8  -7  -3   12.95    1.08
  -9  -7  -3   11.11    1.59
  -9  -7  -3   10.61    1.18
  -9  -7  -3   10.62    1.20
 -10  -7  -3    4.77    0.89
 -10  -7  -3    6.10    1.31
 -11  -7  -3   10.75    1.77
 -11  -7  -3    7.33    1.18
 -12  -7  -3    1.10    0.72
 -12   8   3    0.51    0.93
 -11   8   3    1.25    0.80
 -11   8   3    1.03    0.84
  10  -8  -3    2.65    1.04
 -10   8   3    2.95    0.98
 -10   8   3    4.30    1.22
   9  -8  -3    6.94    1.37
  -9   8   3   10.18    1.47
  -9   8   3   10.37    1.55
   8  -8  -3   11.73    1.67
  -8   8   3   11.85    1.55
  -8   8   3   12.48    1.57
   7  -8  -3   11.12    1.55
  -7   8   3   12.73    1.59
  -7   8   3   11.66    1.40
   6  -8  -3   46.98    2.60
   6  -8  -3   41.77    2.74
  -6   8   3   44.95    2.64
  -6   8   3   47.62    2.51
   5  -8  -3   38.28    2.43
   5  -8  -3   36.46    2.13
  -5   8   3   38.71    2.11
  -5   8   3   35.80    2.20
   4  -8  -3   16.19    1.35
   4  -8  -3   19.79    1.36
   4  -8  -3   18.51    1.52
  -4   8   3   18.03    1.37
  -4   8   3   17.43    1.29
   3  -8  -3   39.46    2.16
   3  -8  -3   35.64    1.94
   3  -8  -3   41.47    2.31
  -3   8   3   35.89    2.00
  -3   8   3   39.56    2.01
   2  -8  -3   24.54    1.68
   2  -8  -3   29.19    1.65
   2  -8  -3   25.79    1.49
   2  -8  -3   27.45    1.29
  -2   8   3   27.03    1.51
   1  -8  -3    4.86    0.66
   1  -8  -3    5.20    0.65
   1  -8  -3    4.31    0.71
   1  -8  -3    4.33    0.65
  -1   8   3    5.20    0.62
  -1   8   3    5.53    0.75
  -1   8   3    5.71    0.63
   0  -8  -3   62.74    2.58
   0  -8  -3   57.52    2.71
   0   8   3   59.81    2.42
   0   8   3   58.66    2.61
  -1  -8  -3    5.31    0.56
  -1  -8  -3    4.50    0.53
  -1  -8  -3    5.58    0.82
  -1  -8  -3    4.76    0.64
   1   8   3    5.28    0.43
   1   8   3    4.62    0.54
  -2  -8  -3   26.48    1.75
  -2  -8  -3   28.37    1.28
  -2  -8  -3   23.30    1.35
   2   8   3   26.95    1.08
   2   8   3   27.31    1.05
  -3  -8  -3   36.67    1.70
  -3  -8  -3   38.12    1.61
  -4  -8  -3   17.34    0.91
  -4  -8  -3   16.18    0.96
  -5  -8  -3   34.51    1.65
  -5  -8  -3   35.50    2.05
  -5  -8  -3   36.61    1.63
  -6  -8  -3   47.75    2.58
  -6  -8  -3   42.62    2.06
  -6  -8  -3   48.91    2.11
  -7  -8  -3   13.11    1.51
  -7  -8  -3   11.28    0.97
  -7  -8  -3   13.91    1.02
  -8  -8  -3   12.34    1.64
  -8  -8  -3   14.25    1.13
  -8  -8  -3   14.27    1.15
  -9  -8  -3   10.20    1.15
  -9  -8  -3   11.03    1.65
  -9  -8  -3   10.43    1.18
 -10  -8  -3    3.51    0.81
 -10  -8  -3    6.14    1.37
 -11  -8  -3    0.83    0.85
 -11  -8  -3    2.36    0.73
 -12  -8  -3    1.60    0.78
 -12   9   3   -0.19    0.75
 -11   9   3    2.43    1.02
 -11   9   3    1.57    1.02
  10  -9  -3    0.25    0.78
 -10   9   3    0.71    0.80
 -10   9   3    0.96    0.65
   9  -9  -3    9.86    1.66
  -9   9   3    8.18    1.34
  -9   9   3    7.59    1.45
   8  -9  -3   17.60    2.08
  -8   9   3   16.76    1.95
  -8   9   3   16.17    1.75
   7  -9  -3    9.27    1.55
  -7   9   3   12.28    1.45
  -7   9   3   14.24    1.71
   6  -9  -3   14.67    1.57
   6  -9  -3   13.94    1.71
  -6   9   3   15.12    1.63
  -6   9   3   12.95    1.42
   5  -9  -3   35.51    2.34
   5  -9  -3   29.24    1.93
  -5   9   3   29.72    1.91
  -5   9   3   28.40    1.96
   4  -9  -3   48.84    2.87
   4  -9  -3   52.87    2.61
   4  -9  -3   54.61    2.84
  -4   9   3   49.16    2.54
  -4   9   3   55.46    2.74
   3  -9  -3   25.80    1.87
   3  -9  -3   30.41    1.86
   3  -9  -3   27.02    1.62
  -3   9   3   26.04    1.65
  -3   9   3   26.68    1.64
   2  -9  -3   30.91    1.73
   2  -9  -3   31.31    1.53
   2  -9  -3   32.92    2.02
   2  -9  -3   35.44    1.92
  -2   9   3   32.47    1.73
   1  -9  -3   36.25    2.10
   1  -9  -3   41.55    1.96
   1  -9  -3   39.64    1.93
   1  -9  -3   36.69    1.97
  -1   9   3   37.87    1.83
   0  -9  -3    3.94    0.57
   0  -9  -3    2.44    0.58
   0   9   3    2.56    0.41
  -1  -9  -3   34.86    2.12
  -1  -9  -3   39.50    1.82
  -1  -9  -3   38.48    1.79
  -1  -9  -3   36.86    1.95
   1   9   3   40.98    1.80
   1   9   3   39.09    1.62
  -2  -9  -3   34.29    2.07
  -2  -9  -3   28.76    1.60
  -2  -9  -3   30.51    1.48
   2   9   3   33.47    1.20
   2   9   3   31.56    1.22
  -3  -9  -3   27.31    1.29
  -3  -9  -3   27.27    1.42
  -4  -9  -3   54.32    2.15
  -4  -9  -3   48.85    2.21
  -5  -9  -3   28.17    1.81
  -5  -9  -3   28.20    1.44
  -5  -9  -3   28.22    1.37
  -6  -9  -3   15.23    0.94
  -6  -9  -3   11.67    1.39
  -6  -9  -3   13.18    0.96
  -7  -9  -3   13.33    1.01
  -7  -9  -3   12.96    0.96
  -7  -9  -3   13.71    1.61
  -8  -9  -3   17.87    1.24
  -8  -9  -3   17.96    1.26
  -8  -9  -3   16.88    1.96
  -9  -9  -3    4.78    1.23
  -9  -9  -3    5.66    0.86
 -10  -9  -3    1.06    0.53
 -10  -9  -3   -0.07    0.68
 -11  -9  -3    1.11    0.61
 -11  -9  -3    0.97    0.86
 -12  -9  -3    0.42    0.60
 -11  10   3    1.95    1.03
  10 -10  -3   -0.32    0.78
 -10  10   3   -0.34    0.61
 -10  10   3    0.25    0.63
   9 -10  -3    5.20    1.35
  -9  10   3    6.21    1.34
  -9  10   3    6.90    1.25
   8 -10  -3   17.83    2.20
  -8  10   3   16.31    1.79
  -8  10   3   16.47    1.96
   7 -10  -3    2.01    0.93
  -7  10   3    3.92    0.99
  -7  10   3    3.52    0.94
   6 -10  -3   22.69    1.99
  -6  10   3   23.07    1.85
  -6  10   3   23.40    1.73
   5 -10  -3   22.08    1.90
   5 -10  -3   23.72    1.74
  -5  10   3   24.58    1.70
  -5  10   3   21.74    1.69
   4 -10  -3   36.28    2.26
   4 -10  -3   33.32    2.36
   4 -10  -3   36.88    2.09
  -4  10   3   34.18    2.09
  -4  10   3   36.47    2.07
   3 -10  -3   68.74    3.12
   3 -10  -3   69.60    3.35
   3 -10  -3   64.27    3.42
  -3  10   3   63.53    3.04
  -3  10   3   68.22    3.13
   2 -10  -3    0.67    0.46
   2 -10  -3    2.13    0.68
   2 -10  -3    1.40    0.38
   2 -10  -3    2.04    0.57
  -2  10   3    0.61    0.40
  -2  10   3    1.76    0.49
   1 -10  -3   15.80    1.18
   1 -10  -3   17.97    1.25
   1 -10  -3   19.27    1.31
   1 -10  -3   17.22    1.41
  -1  10   3   18.13    1.13
   0 -10  -3    3.10    0.57
   0 -10  -3    2.83    0.64
   0  10   3    3.17    0.46
  -1 -10  -3   17.23    1.27
  -1 -10  -3   14.67    1.35
  -1 -10  -3   18.67    1.13
   1  10   3   18.69    0.92
  -2 -10  -3    1.23    0.34
  -2 -10  -3    1.10    0.40
  -3 -10  -3   57.74    2.68
  -3 -10  -3   67.27    2.58
  -4 -10  -3   35.18    1.72
  -4 -10  -3   35.22    1.59
  -5 -10  -3   23.55    1.20
  -5 -10  -3   22.12    1.27
  -6 -10  -3   25.23    1.38
  -6 -10  -3   22.59    1.74
  -6 -10  -3   24.03    1.28
  -7 -10  -3    1.76    0.78
  -7 -10  -3    2.97    0.51
  -7 -10  -3    3.84    0.62
  -8 -10  -3   20.34    1.26
  -8 -10  -3   15.62    1.22
  -8 -10  -3   17.70    1.98
  -9 -10  -3    6.33    1.29
  -9 -10  -3    5.71    0.85
 -10 -10  -3    0.43    0.66
 -10 -10  -3    0.54    0.48
 -11 -10  -3    0.22    0.48
 -11 -10  -3    0.03    0.70
 -11  11   3    0.92    0.97
  10 -11  -3    3.66    1.31
 -10  11   3    6.28    1.37
 -10  11   3    4.14    1.20
   9 -11  -3    4.42    1.31
  -9  11   3    4.69    1.08
  -9  11   3    5.06    1.27
   8 -11  -3    5.72    1.37
  -8  11   3    3.46    0.92
  -8  11   3    4.35    1.15
   7 -11  -3   24.92    2.23
  -7  11   3   26.18    1.93
  -7  11   3   24.53    2.06
   6 -11  -3   23.22    2.41
  -6  11   3   21.46    1.73
  -6  11   3   22.08    1.84
   5 -11  -3   41.06    2.77
   5 -11  -3   40.44    2.43
  -5  11   3   40.12    2.35
   4 -11  -3   56.04    3.02
   4 -11  -3   53.80    3.14
   4 -11  -3   49.21    2.67
  -4  11   3   50.99    2.76
  -4  11   3   54.33    2.75
   3 -11  -3   25.38    1.84
   3 -11  -3   26.55    1.73
   3 -11  -3   25.56    1.99
  -3  11   3   24.65    1.63
   2 -11  -3   32.36    1.86
   2 -11  -3   31.51    1.98
   2 -11  -3   30.24    1.60
   2 -11  -3   29.05    2.06
  -2  11   3   31.24    1.78
  -2  11   3   32.71    1.78
   1 -11  -3    1.44    0.54
   1 -11  -3    1.58    0.52
   1 -11  -3    1.93    0.66
   1 -11  -3    2.04    0.56
  -1  11   3    2.11    0.47
   0 -11  -3   34.26    2.03
   0 -11  -3   35.96    1.91
   0 -11  -3   34.07    1.90
   0  11   3   33.05    1.61
  -1 -11  -3    1.97    0.68
  -1 -11  -3    0.99    0.43
  -1 -11  -3    1.66    0.46
   1  11   3    2.13    0.34
  -2 -11  -3   30.12    1.77
  -2 -11  -3   35.78    1.67
  -2 -11  -3   31.09    1.63
  -3 -11  -3   24.20    1.27
  -3 -11  -3   21.96    1.38
  -4 -11  -3   47.21    2.25
  -4 -11  -3   50.38    2.13
  -5 -11  -3   39.65    1.95
  -5 -11  -3   42.78    1.86
  -6 -11  -3   20.54    1.27
  -6 -11  -3   22.25    1.74
  -6 -11  -3   20.97    1.18
  -7 -11  -3   27.13    1.42
  -7 -11  -3   25.38    1.47
  -7 -11  -3   22.90    1.96
  -8 -11  -3    4.58    0.71
  -8 -11  -3    4.14    1.07
  -8 -11  -3    5.78    0.73
  -9 -11  -3    5.18    1.19
  -9 -11  -3    5.32    0.81
 -10 -11  -3    5.90    0.95
 -10 -11  -3    4.64    1.22
 -11 -11  -3    0.86    0.55
 -11  12   3    5.88    1.55
  10 -12  -3   -1.13    0.66
 -10  12   3   -0.31    0.68
 -10  12   3    0.82    0.74
   9 -12  -3   10.56    1.93
  -9  12   3   12.59    1.70
  -9  12   3    9.28    1.68
   8 -12  -3    6.74    1.51
  -8  12   3    6.29    1.28
  -8  12   3    6.92    1.24
   7 -12  -3    8.98    1.63
  -7  12   3   10.20    1.41
  -7  12   3   11.81    1.62
   6 -12  -3   18.20    2.14
  -6  12   3   15.65    1.78
  -6  12   3   16.27    1.69
   5 -12  -3    9.35    1.52
  -5  12   3    9.00    1.26
   4 -12  -3   31.05    2.35
   4 -12  -3   30.41    2.18
   4 -12  -3   30.77    2.04
  -4  12   3   33.22    2.07
  -4  12   3   30.18    1.98
   3 -12  -3   37.04    2.47
   3 -12  -3   37.94    2.37
   3 -12  -3   33.08    2.06
  -3  12   3   34.78    2.03
   2 -12  -3   12.69    1.54
   2 -12  -3   12.14    1.30
   2 -12  -3   14.01    1.48
  -2  12   3   14.09    1.13
  -2  12   3   12.85    1.09
   1 -12  -3   29.36    1.77
   1 -12  -3   27.46    1.96
   1 -12  -3   29.65    1.86
   1 -12  -3   27.08    1.79
  -1  12   3   29.55    1.59
   0 -12  -3   45.32    2.38
   0 -12  -3   47.75    2.58
   0 -12  -3   48.04    2.45
   0  12   3   44.68    2.04
  -1 -12  -3   28.92    1.64
  -1 -12  -3   22.60    1.68
   1  12   3   28.98    1.29
  -2 -12  -3   11.28    1.17
  -2 -12  -3   11.69    0.93
  -3 -12  -3   33.23    1.87
  -3 -12  -3   35.83    1.73
  -4 -12  -3   29.35    1.48
  -4 -12  -3   28.68    1.62
  -5 -12  -3    8.49    0.70
  -5 -12  -3    8.70    0.90
  -6 -12  -3   17.55    1.05
  -6 -12  -3   16.60    1.15
  -6 -12  -3   16.47    1.75
  -7 -12  -3    9.95    0.93
  -7 -12  -3   10.36    0.83
  -7 -12  -3    9.52    1.42
  -8 -12  -3    6.63    1.26
  -8 -12  -3    6.35    0.83
  -9 -12  -3   12.62    1.12
  -9 -12  -3    9.41    1.62
 -10 -12  -3    0.36    0.75
 -10 -12  -3    1.27    0.52
 -11 -12  -3    9.06    1.22
  10 -13  -3   17.03    2.50
 -10  13   3   12.67    2.04
   9 -13  -3    0.16    0.76
  -9  13   3    0.62    0.77
  -9  13   3    1.22    0.77
   8 -13  -3    9.58    1.78
  -8  13   3    9.82    1.61
  -8  13   3    8.50    1.36
   7 -13  -3    6.87    1.52
  -7  13   3   10.35    1.52
  -7  13   3    9.14    1.43
   6 -13  -3    2.32    0.99
  -6  13   3    1.17    0.72
  -6  13   3    0.87    0.66
   5 -13  -3    6.82    1.40
  -5  13   3    7.21    1.19
   4 -13  -3   15.35    1.81
   4 -13  -3   12.46    1.76
  -4  13   3   18.21    1.49
   3 -13  -3   13.48    1.49
   3 -13  -3   14.32    1.74
   3 -13  -3   11.76    1.52
  -3  13   3   10.96    1.24
  -3  13   3   12.28    1.29
   2 -13  -3   27.17    1.80
   2 -13  -3   24.23    1.82
   2 -13  -3   24.18    1.94
  -2  13   3   23.35    1.54
   1 -13  -3   30.43    1.92
   1 -13  -3   29.08    1.79
   1 -13  -3   25.06    1.73
  -1  13   3   25.98    1.52
   0 -13  -3   16.44    1.34
   0 -13  -3   16.17    1.33
   0  13   3   15.35    0.99
  -1 -13  -3   26.49    1.65
  -1 -13  -3   26.97    1.85
   1  13   3   27.55    1.28
  -2 -13  -3   26.84    1.55
  -2 -13  -3   24.09    1.66
  -3 -13  -3   12.33    0.97
  -3 -13  -3   12.69    0.97
  -3 -13  -3   12.17    1.12
  -4 -13  -3   14.28    0.99
  -4 -13  -3   13.65    1.11
  -5 -13  -3    6.53    0.70
  -5 -13  -3    5.91    0.79
  -6 -13  -3    1.96    0.43
  -6 -13  -3    0.45    0.51
  -6 -13  -3    1.50    0.49
  -7 -13  -3    9.74    1.46
  -7 -13  -3    9.04    0.94
  -7 -13  -3    8.96    0.78
  -8 -13  -3    8.65    0.96
  -8 -13  -3   10.17    1.54
  -9 -13  -3    1.10    0.79
  -9 -13  -3    1.11    0.51
 -10 -13  -3   11.08    1.24
 -10 -13  -3    9.19    1.70
   9 -14  -3   11.48    2.12
  -9  14   3   11.31    1.83
  -9  14   3   15.29    1.93
   8 -14  -3    5.27    1.42
  -8  14   3    6.57    1.30
  -8  14   3    4.67    1.20
   7 -14  -3    2.33    1.04
  -7  14   3    1.93    0.85
  -7  14   3    0.78    0.73
   6 -14  -3    1.52    0.98
  -6  14   3    1.53    0.76
  -6  14   3    2.93    0.88
   5 -14  -3    3.75    1.13
   4 -14  -3    5.19    1.15
  -4  14   3    4.73    0.93
   3 -14  -3   19.97    2.15
   3 -14  -3   21.90    1.87
  -3  14   3   18.79    1.52
  -3  14   3   21.78    1.58
   2 -14  -3   27.39    2.00
   2 -14  -3   26.50    2.12
  -2  14   3   26.18    1.66
   1 -14  -3   14.00    1.54
   1 -14  -3   13.05    1.44
   1 -14  -3   15.43    1.31
  -1  14   3   14.49    1.08
   0 -14  -3   52.17    2.69
   0 -14  -3   48.40    2.62
   0  14   3   47.66    2.18
  -1 -14  -3   10.36    1.32
  -1 -14  -3   14.13    1.20
   1  14   3   14.64    0.80
  -2 -14  -3   29.08    1.71
  -2 -14  -3   25.71    1.79
  -3 -14  -3   20.71    1.29
  -3 -14  -3   14.13    1.30
  -4 -14  -3    5.23    0.83
  -4 -14  -3    5.24    0.70
  -5 -14  -3    2.65    0.60
  -5 -14  -3    3.18    0.55
  -6 -14  -3    1.41    0.52
  -6 -14  -3    1.83    0.46
  -6 -14  -3    1.82    0.76
  -7 -14  -3    0.90    0.52
  -7 -14  -3    1.38    0.73
  -8 -14  -3    3.33    0.69
  -8 -14  -3    6.18    1.30
  -9 -14  -3   12.83    1.14
  -9 -14  -3   11.53    1.89
 -10 -14  -3    5.26    0.91
   9 -15  -3    6.34    1.68
   8 -15  -3   12.39    2.10
  -8  15   3    9.89    1.68
   7 -15  -3    2.29    1.17
  -7  15   3    2.55    0.96
   6 -15  -3    1.26    0.98
  -6  15   3   -0.67    0.54
  -6  15   3    0.58    0.72
   5 -15  -3    0.00    0.69
  -5  15   3    0.41    0.58
   4 -15  -3    5.60    1.33
  -4  15   3    7.24    1.10
  -4  15   3    6.78    1.08
   3 -15  -3   10.59    1.66
  -3  15   3   11.32    1.27
  -3  15   3   14.05    1.26
   2 -15  -3   26.05    2.00
   2 -15  -3   21.44    2.00
  -2  15   3   25.16    1.62
   1 -15  -3   18.49    2.02
   1 -15  -3   24.28    1.84
  -1  15   3   22.95    1.41
   0 -15  -3   11.66    1.37
   0  15   3   12.25    0.89
  -1 -15  -3   21.05    1.61
  -1 -15  -3   23.12    1.79
   1  15   3   23.93    1.13
  -2 -15  -3   22.74    1.58
  -2 -15  -3   25.06    1.78
  -3 -15  -3   13.42    1.39
  -3 -15  -3   12.52    1.11
  -4 -15  -3    7.17    0.99
  -4 -15  -3    7.24    0.84
  -4 -15  -3    6.80    0.85
  -5 -15  -3    0.16    0.41
  -6 -15  -3    0.50    0.43
  -6 -15  -3    1.06    0.71
  -7 -15  -3    2.12    0.99
  -7 -15  -3    2.24    0.62
  -8 -15  -3    9.69    1.08
  -8 -15  -3   13.98    1.93
  -9 -15  -3    6.57    0.91
  -9 -15  -3    6.57    1.52
   8 -16  -3    4.23    1.55
   7 -16  -3    0.25    0.87
  -7  16   3    0.41    0.92
   6 -16  -3    1.07    0.99
   5 -16  -3   11.06    1.88
   4 -16  -3    1.94    1.01
   3 -16  -3   27.63    2.40
   2 -16  -3    2.54    0.91
   1 -16  -3   24.80    2.09
   0 -16  -3   10.31    1.47
  -1 -16  -3   25.60    1.96
  -2 -16  -3    3.90    0.87
  -3 -16  -3   25.62    1.82
  -4 -16  -3    2.38    0.72
  -5 -16  -3   13.72    1.23
  -6 -16  -3    0.95    0.55
  -7 -16  -3    0.72    0.50
  -7 -16  -3    1.78    0.88
  -8 -16  -3    1.64    1.06
  -8 -16  -3    1.42    0.59
   7 -17  -3    4.05    1.40
   6 -17  -3   11.57    2.07
   5 -17  -3    5.75    1.43
   4 -17  -3   19.96    2.45
   3 -17  -3    5.01    1.27
   2 -17  -3   26.72    2.35
   1 -17  -3    1.83    0.85
   0 -17  -3   13.80    1.71
  -1 -17  -3    1.07    0.69
  -2 -17  -3   26.76    2.04
  -3 -17  -3    2.80    0.80
  -4 -17  -3   18.54    1.54
  -5 -17  -3    6.48    0.98
  -6 -17  -3   10.48    1.21
  -7 -17  -3    3.34    1.04
  -7 -17  -3    2.12    0.69
   6 -18  -3    5.24    1.52
   5 -18  -3   14.14    2.24
   4 -18  -3    0.65    0.89
   3 -18  -3   10.51    1.87
   2 -18  -3    2.61    1.04
   1 -18  -3   11.13    1.73
   0 -18  -3   -0.06    0.57
  -1 -18  -3    7.69    1.34
  -2 -18  -3    2.24    0.83
  -3 -18  -3    9.19    1.33
  -4 -18  -3    1.10    0.64
  -5 -18  -3    9.43    1.22
  -6 -18  -3    5.65    0.99
   5 -19  -3    8.64    1.85
   4 -19  -3    7.04    1.66
   3 -19  -3    2.45    1.13
   2 -19  -3    6.11    1.40
   1 -19  -3    3.89    1.16
   0 -19  -3    4.00    1.11
  -1 -19  -3    4.48    1.10
  -2 -19  -3    5.03    1.16
  -3 -19  -3    3.08    0.92
  -4 -19  -3    5.61    1.09
  -5 -19  -3    9.80    1.30
   3 -20  -3    3.68    1.28
   2 -20  -3    3.82    1.24
   1 -20  -3   -0.80    0.60
   0 -20  -3    3.08    1.03
  -1 -20  -3    0.29    0.72
  -2 -20  -3    4.35    1.12
  -3 -20  -3    4.31    1.08
  -3 -20   4   16.05    1.82
  -2 -20   4    6.76    1.25
  -1 -20   4   11.99    1.68
   0 -20   4   12.43    1.79
   1 -20   4    9.39    1.63
   2 -20   4    6.56    1.52
   3 -20   4   18.84    2.49
  -5 -19   4   -0.62    0.71
  -5 -19   4    0.25    0.46
  -4 -19   4    4.43    0.93
  -3 -19   4    6.71    1.12
  -2 -19   4   10.95    1.50
  -1 -19   4   15.66    1.91
   0 -19   4   24.39    2.18
   1 -19   4   13.39    1.92
   2 -19   4   11.29    1.86
   3 -19   4    3.70    1.22
   4 -19   4    2.46    1.19
   5 -19   4   -0.39    0.88
  -6 -18   4    3.05    0.65
  -6 -18   4    3.50    1.07
  -5 -18   4    0.43    0.64
  -5 -18   4    0.71    0.49
  -4 -18   4    5.41    0.94
  -3 -18   4    6.17    1.06
  -2 -18   4    9.96    1.37
  -1 -18   4   15.95    1.82
   0 -18   4   19.60    2.13
   1 -18   4   13.83    1.86
   2 -18   4   10.53    1.71
   3 -18   4    4.80    1.33
   4 -18   4    5.46    1.44
   5 -18   4   -0.11    0.81
   6 -18   4    3.83    1.40
  -7 -17   4    9.69    0.82
  -7 -17   4    9.87    1.56
  -6 -17   4    4.76    1.07
  -6 -17   4    3.73    0.64
  -5 -17   4   15.69    1.24
  -5 -17   4   16.21    1.77
  -4 -17   4    1.51    0.59
  -3 -17   4   19.17    1.54
  -2 -17   4   11.92    1.48
  -1 -17   4   19.30    1.74
   0 -17   4   18.28    2.01
   1 -17   4   17.37    2.02
   2 -17   4   10.61    1.70
   3 -17   4   14.15    2.02
   4 -17   4    2.62    1.13
   5 -17   4   13.27    2.10
   6 -17   4    3.19    1.24
  -7  17  -4    8.69    1.50
   7 -17   4    9.46    1.93
  -8 -16   4   13.17    1.82
  -8 -16   4   10.35    0.76
  -7 -16   4    2.74    0.47
  -7 -16   4    4.13    1.03
  -6 -16   4   13.42    1.66
  -6 -16   4   14.18    1.00
  -5 -16   4    7.94    0.91
  -5 -16   4    8.88    0.97
  -5 -16   4    9.76    1.36
  -4 -16   4   21.05    1.46
  -4 -16   4   19.61    1.34
  -3 -16   4    7.13    1.02
  -2 -16   4   23.33    1.76
  -1 -16   4   17.51    1.42
  -1 -16   4   17.08    1.59
   0 -16   4   21.52    1.56
   0 -16   4   17.65    1.91
   1 -16   4   14.54    1.49
   1 -16   4   15.69    1.86
   2 -16   4   26.53    1.82
   2 -16   4   18.99    2.19
   3 -16   4    6.19    1.34
   4 -16   4   22.47    2.52
   5 -16   4    8.79    1.67
   6 -16   4   16.12    2.28
  -7  16  -4    3.71    1.07
   7 -16   4    2.40    1.17
  -8  16  -4   13.01    1.80
   8 -16   4   11.12    2.12
  -9 -15   4    7.68    0.63
  -9 -15   4    4.44    1.30
  -8 -15   4    1.96    0.90
  -8 -15   4    1.51    0.34
  -7 -15   4    5.92    1.16
  -7 -15   4    5.61    0.47
  -7 -15   4    5.24    0.55
  -6 -15   4    7.20    1.16
  -6 -15   4    6.29    0.67
  -6 -15   4    5.67    0.57
  -5 -15   4   27.57    1.51
  -5 -15   4   26.56    1.93
  -5 -15   4   27.69    1.40
  -4 -15   4    6.09    0.83
  -4 -15   4    5.66    0.71
  -3 -15   4   32.17    1.92
  -3 -15   4   34.99    1.87
   2  15  -4    6.00    1.35
  -2 -15   4    3.42    0.74
  -2 -15   4    3.95    0.73
   1  15  -4   11.85    1.71
  -1 -15   4   11.70    1.25
  -1 -15   4   10.55    1.34
  -1 -15   4    8.88    1.14
   0  15  -4   13.55    1.75
   0 -15   4   13.58    1.45
   0 -15   4   13.45    1.34
   0 -15   4   12.63    1.53
  -1  15  -4    8.70    0.81
  -1  15  -4   11.44    1.50
   1 -15   4    8.80    1.28
   1 -15   4   11.55    1.23
  -2  15  -4    4.42    0.82
  -2  15  -4    4.74    0.95
  -2  15  -4    5.35    0.87
   2 -15   4    4.88    1.12
   2 -15   4    3.85    0.83
  -3  15  -4   31.94    2.04
   3 -15   4   31.92    2.54
   3 -15   4   35.06    2.12
   4 -15   4    4.11    1.19
   5 -15   4   24.82    2.70
  -6  15  -4    5.35    1.07
   6 -15   4    4.78    1.30
  -7  15  -4    5.71    1.12
   7 -15   4    4.73    1.47
  -8  15  -4    3.04    0.93
   8 -15   4    0.18    0.99
  -9  15  -4    8.27    1.42
   9 -15   4    4.45    1.54
  -9 -14   4    4.44    0.52
  -9 -14   4    5.77    1.29
  -8 -14   4   10.90    1.61
  -8 -14   4    8.81    0.61
  -8 -14   4   10.03    0.59
  -7 -14   4    6.06    0.44
  -7 -14   4    7.15    1.25
  -7 -14   4    5.79    0.49
  -6 -14   4   24.64    1.11
  -6 -14   4   23.11    1.85
  -6 -14   4   23.61    1.19
  -5 -14   4    7.33    1.11
  -5 -14   4    5.70    0.57
  -5 -14   4    6.47    0.68
  -4 -14   4   45.55    2.03
  -4 -14   4   43.64    2.12
   3  14  -4    4.55    1.23
  -3 -14   4    3.19    0.56
  -3 -14   4    2.88    0.61
   2  14  -4   29.73    2.45
  -2 -14   4   32.79    1.78
  -2 -14   4   27.23    1.81
   1  14  -4    2.23    0.82
  -1 -14   4    0.40    0.49
  -1 -14   4    0.86    0.51
  -1 -14   4    0.94    0.53
   0  14  -4   -0.23    0.20
   0  14  -4   -0.66    0.51
   0 -14   4    0.30    0.42
   0 -14   4   -0.30    0.40
   0 -14   4    0.33    0.50
  -1  14  -4    1.89    0.70
  -1  14  -4    0.95    0.38
   1 -14   4    0.31    0.53
   1 -14   4    1.37    0.54
  -2  14  -4   31.71    1.79
  -2  14  -4   29.02    1.98
   2 -14   4   28.13    2.08
   2 -14   4   34.58    1.95
   2 -14   4   29.35    2.29
  -3  14  -4    3.73    0.76
  -3  14  -4    4.20    0.81
   3 -14   4    3.93    0.94
   3 -14   4    4.13    0.83
   3 -14   4    2.10    0.85
  -4  14  -4   45.10    2.25
  -4  14  -4   46.72    2.65
   4 -14   4   48.01    2.97
   4 -14   4   42.11    2.51
   4 -14   4   44.92    3.06
  -5  14  -4    6.21    1.09
  -5  14  -4    3.32    0.88
   5 -14   4    4.79    1.26
  -6  14  -4   25.98    1.94
   6 -14   4   27.40    2.51
  -7  14  -4    4.93    1.05
  -7  14  -4    7.13    1.36
   7 -14   4    6.23    1.50
  -8  14  -4    9.59    1.49
   8 -14   4    9.15    1.85
  -9  14  -4    4.32    1.19
   9 -14   4    4.53    1.51
 -10 -13   4    4.16    0.62
 -10 -13   4    5.49    1.26
  -9 -13   4    5.81    0.61
  -9 -13   4    5.37    1.16
  -8 -13   4    3.55    0.39
  -8 -13   4    5.25    1.09
  -8 -13   4    4.13    0.43
  -7 -13   4   12.13    0.61
  -7 -13   4   13.33    1.58
  -7 -13   4   11.95    0.65
  -6 -13   4   10.63    0.65
  -6 -13   4   12.28    0.60
  -6 -13   4   12.86    1.49
  -5 -13   4   27.69    1.82
  -5 -13   4   26.80    1.30
  -5 -13   4   27.38    1.21
   4  13  -4    1.84    0.90
  -4 -13   4    5.51    0.66
  -4 -13   4    4.72    0.53
   3  13  -4   45.45    3.10
  -3 -13   4   47.12    2.12
  -3 -13   4   45.94    2.23
   2  13  -4   20.67    2.19
  -2 -13   4   19.91    1.28
  -2 -13   4   18.20    1.35
   1  13  -4   21.38    1.87
  -1 -13   4   17.58    1.43
  -1 -13   4   18.82    1.32
  -1 -13   4   18.38    1.33
   0  13  -4    1.23    0.29
   0  13  -4    1.94    0.72
   0 -13   4    0.31    0.41
   0 -13   4    1.68    0.62
   0 -13   4    1.51    0.55
  -1  13  -4   20.09    1.65
  -1  13  -4   19.80    1.21
  -1  13  -4   21.15    1.23
   1 -13   4   19.38    1.57
   1 -13   4   18.11    1.33
  -2  13  -4   21.82    1.41
  -2  13  -4   19.23    1.52
   2 -13   4   22.97    1.74
   2 -13   4   18.77    2.17
   2 -13   4   20.52    1.43
  -3  13  -4   48.51    2.55
  -3  13  -4   49.14    2.48
   3 -13   4   43.76    2.90
   3 -13   4   49.19    2.86
   3 -13   4   47.03    2.47
  -4  13  -4    2.47    0.75
  -4  13  -4    4.78    0.69
  -4  13  -4    4.74    0.91
   4 -13   4    6.36    1.16
   4 -13   4    4.29    1.09
   4 -13   4    3.89    0.83
  -5  13  -4   29.19    1.44
  -5  13  -4   25.94    2.01
  -5  13  -4   29.12    1.95
   5 -13   4   28.29    1.96
   5 -13   4   25.26    2.31
  -6  13  -4   13.23    1.50
   6 -13   4   10.31    1.73
  -7  13  -4   12.45    1.53
  -7  13  -4   10.34    1.60
   7 -13   4   11.78    1.92
  -8  13  -4    5.46    1.29
  -8  13  -4    4.60    1.03
   8 -13   4    4.58    1.36
  -9  13  -4    5.80    1.19
  -9  13  -4    6.01    1.40
   9 -13   4    4.92    1.48
 -10  13  -4    4.97    1.44
 -10  13  -4    4.33    1.13
  10 -13   4    5.00    1.54
 -10 -12   4    2.79    1.09
 -10 -12   4    1.59    0.46
  -9 -12   4    6.65    1.32
  -9 -12   4    4.22    0.55
  -9 -12   4    5.10    0.61
  -8 -12   4    2.65    0.36
  -8 -12   4    1.67    0.30
  -8 -12   4    0.24    0.64
  -7 -12   4    5.60    1.04
  -6 -12   4    8.94    1.20
   5  12  -4    5.40    1.33
  -5 -12   4    6.72    0.49
  -5 -12   4   10.03    1.20
  -5 -12   4    7.62    0.44
   4  12  -4   10.23    1.67
  -4 -12   4   12.36    0.80
  -4 -12   4   12.45    0.71
   3  12  -4    1.11    0.80
  -3 -12   4    0.99    0.39
  -3 -12   4    1.63    0.38
   2  12  -4   24.80    2.06
  -2 -12   4   20.37    1.38
  -2 -12   4   25.14    1.37
   1  12  -4   24.85    1.95
  -1 -12   4   20.90    1.38
  -1 -12   4   22.77    1.54
   0  12  -4    4.22    0.92
   0  12  -4    3.00    0.41
   0 -12   4    3.95    0.79
   0 -12   4    3.41    0.66
   0 -12   4    4.08    0.72
  -1  12  -4   22.99    1.30
  -1  12  -4   20.81    1.65
   1 -12   4   22.58    1.41
   1 -12   4   23.56    1.62
  -2  12  -4   24.44    1.61
  -2  12  -4   22.35    1.47
   2 -12   4   22.79    1.84
   2 -12   4   25.45    1.77
   2 -12   4   22.46    1.47
  -3  12  -4    2.09    0.61
  -3  12  -4    0.99    0.47
   3 -12   4    1.31    0.49
   3 -12   4    0.80    0.63
   3 -12   4    3.02    0.81
  -4  12  -4   13.53    0.99
  -4  12  -4   11.08    1.33
  -4  12  -4   12.97    1.35
   4 -12   4   11.53    1.26
   4 -12   4   10.52    1.55
   4 -12   4   10.69    1.45
  -5  12  -4    6.77    0.69
  -5  12  -4    6.26    1.11
  -5  12  -4    6.53    1.02
   5 -12   4   10.29    1.56
   5 -12   4    7.29    1.12
  -6  12  -4    9.05    1.25
  -6  12  -4    9.23    1.39
   6 -12   4    8.67    1.55
  -7  12  -4    4.39    1.10
  -7  12  -4    4.66    0.94
   7 -12   4    3.85    1.15
  -8  12  -4    1.77    0.90
  -8  12  -4    2.48    0.78
   8 -12   4    4.17    1.27
  -9  12  -4    5.16    1.14
  -9  12  -4    4.37    1.28
   9 -12   4    4.03    1.31
 -10  12  -4    2.24    1.02
 -10  12  -4    1.24    0.96
  10 -12   4    0.41    1.02
 -11 -11   4    2.39    0.62
 -11 -11   4    5.28    1.38
 -10 -11   4    5.30    0.74
 -10 -11   4    7.03    1.40
  -9 -11   4    2.30    0.90
  -9 -11   4    4.06    0.57
  -9 -11   4    4.91    0.64
  -8 -11   4    8.74    0.60
  -8 -11   4    7.38    0.61
  -8 -11   4    8.26    1.30
  -7 -11   4    0.11    0.54
  -7 -11   4    0.01    0.17
  -7 -11   4    0.34    0.16
  -6 -11   4    8.02    1.15
   5  11  -4    3.67    1.16
  -5 -11   4    4.47    0.83
   4  11  -4    6.63    1.30
  -4 -11   4    5.57    0.39
  -4 -11   4    5.33    0.45
   3  11  -4    5.28    1.16
  -3 -11   4    8.80    0.70
  -3 -11   4    8.67    0.61
   2  11  -4   28.77    2.17
  -2 -11   4   29.39    1.60
  -2 -11   4   31.99    1.54
   1  11  -4   16.12    1.69
  -1 -11   4   14.03    1.01
  -1 -11   4   12.51    1.05
   0  11  -4   81.20    3.00
   0  11  -4   81.29    3.80
   0 -11   4   75.12    3.18
   0 -11   4   79.90    3.44
   0 -11   4   72.70    3.51
  -1  11  -4   13.45    0.96
  -1  11  -4   13.49    1.24
   1 -11   4   13.86    1.04
   1 -11   4   14.55    1.22
  -2  11  -4   33.06    1.86
  -2  11  -4   29.47    1.75
   2 -11   4   33.98    2.04
   2 -11   4   32.27    1.72
   2 -11   4   30.24    2.08
  -3  11  -4    9.20    1.07
  -3  11  -4    9.49    1.13
  -3  11  -4    9.42    0.97
   3 -11   4    8.97    1.02
   3 -11   4   10.98    1.33
   3 -11   4    8.74    1.28
  -4  11  -4    5.56    0.70
  -4  11  -4    6.21    0.93
  -4  11  -4    5.31    0.94
   4 -11   4    4.79    1.01
   4 -11   4    6.09    1.16
   4 -11   4    5.79    0.89
  -5  11  -4    5.47    1.03
  -5  11  -4    3.88    0.82
  -5  11  -4    5.00    0.57
   5 -11   4    4.77    1.10
   5 -11   4    5.93    0.97
  -6  11  -4    8.33    1.33
  -6  11  -4    8.27    1.18
  -6  11  -4    8.48    0.57
   6 -11   4    9.38    1.51
   6 -11   4    9.38    1.27
  -7  11  -4    0.07    0.51
  -7  11  -4    0.90    0.55
   7 -11   4    1.15    0.84
  -8  11  -4    7.24    1.45
  -8  11  -4   10.42    1.47
   8 -11   4   10.82    1.78
  -9  11  -4    4.13    1.00
  -9  11  -4    4.40    1.18
   9 -11   4    2.62    1.09
 -10  11  -4    4.49    1.09
 -10  11  -4    2.99    1.21
  10 -11   4    4.02    1.44
 -11  11  -4    2.72    1.23
 -11 -10   4   11.79    1.23
 -11 -10   4   13.07    1.98
 -10 -10   4    4.24    0.70
 -10 -10   4    6.46    1.26
  -9 -10   4   15.60    1.05
  -9 -10   4   16.87    1.14
  -9 -10   4   15.55    1.85
  -8 -10   4    1.84    0.37
  -8 -10   4    2.75    0.45
  -8 -10   4    1.59    0.70
  -7 -10   4    5.59    0.45
  -7 -10   4    6.98    1.14
  -7 -10   4    6.45    0.42
  -6 -10   4    0.74    0.54
   5  10  -4    0.29    0.55
  -5 -10   4    1.01    0.52
   4  10  -4    4.63    1.07
  -4 -10   4    6.76    0.89
   3  10  -4   26.74    2.16
  -3 -10   4   28.79    1.22
  -3 -10   4   28.47    1.29
   2  10  -4   38.70    2.48
  -2 -10   4   38.89    1.83
  -2 -10   4   41.37    1.77
   1  10  -4  131.16    5.67
  -1 -10   4  137.99    5.05
  -1 -10   4  124.09    5.10
   0  10  -4    1.88    0.60
   0  10  -4    1.92    0.33
   0  10  -4    2.23    0.34
   0 -10   4    1.19    0.48
   0 -10   4    2.53    0.52
   0 -10   4    2.04    0.47
  -1  10  -4  129.40    5.00
  -1  10  -4  135.41    5.40
   1 -10   4  125.18    4.86
   1 -10   4  134.53    5.32
  -2  10  -4   43.38    2.14
  -2  10  -4   41.82    2.12
   2 -10   4   40.37    1.99
   2 -10   4   39.13    2.39
   2 -10   4   43.99    2.34
  -3  10  -4   27.13    1.62
  -3  10  -4   26.22    1.50
  -3  10  -4   27.29    1.74
   3 -10   4   29.08    1.90
   3 -10   4   29.40    1.65
   3 -10   4   27.87    2.00
  -4  10  -4    6.48    0.70
  -4  10  -4    5.99    0.99
  -4  10  -4    6.71    0.89
   4 -10   4    6.87    1.13
   4 -10   4    6.64    0.93
   4 -10   4    7.45    1.20
  -5  10  -4    0.22    0.48
  -5  10  -4    1.53    0.65
   5 -10   4    1.52    0.55
   5 -10   4    0.09    0.59
  -6  10  -4    1.05    0.71
  -6  10  -4    2.13    0.66
   6 -10   4    1.50    0.80
   6 -10   4    1.52    0.59
  -7  10  -4    7.24    1.33
  -7  10  -4    6.69    1.12
   7 -10   4    7.16    1.40
  -8  10  -4    2.92    0.99
  -8  10  -4    3.92    0.91
   8 -10   4    2.28    0.99
  -9  10  -4   17.44    2.20
  -9  10  -4   16.87    1.87
   9 -10   4   19.18    2.41
 -10  10  -4    4.86    1.29
 -10  10  -4    7.65    1.32
  10 -10   4    5.54    1.45
 -11  10  -4   10.55    1.90
 -11  10  -4   12.37    1.76
 -12  -9   4    5.93    1.00
 -11  -9   4    4.04    0.79
 -11  -9   4    4.94    1.19
 -10  -9   4   12.89    1.79
 -10  -9   4    9.24    1.04
  -9  -9   4   10.00    0.89
  -9  -9   4    9.61    1.46
  -9  -9   4   10.36    1.04
  -8  -9   4   16.18    1.03
  -8  -9   4   16.67    1.75
  -8  -9   4   14.87    0.94
  -7  -9   4    1.93    0.30
  -7  -9   4    0.81    0.54
  -7  -9   4    1.31    0.27
  -6  -9   4   25.98    1.77
   5   9  -4    0.35    0.58
  -5  -9   4    0.65    0.45
   4   9  -4   21.15    1.90
  -4  -9   4   23.62    1.44
   3   9  -4    6.53    1.12
  -3  -9   4    5.21    0.35
  -3  -9   4    6.14    0.34
   2   9  -4   55.49    3.10
  -2  -9   4   58.35    2.36
  -2  -9   4   59.56    2.31
   1   9  -4   28.87    1.91
  -1  -9   4   27.32    1.48
  -1  -9   4   30.80    1.47
   0   9  -4  115.52    4.24
   0   9  -4  119.87    4.90
   0   9  -4  114.32    4.21
   0  -9   4  110.82    4.25
   0  -9   4  112.81    4.62
   0  -9   4  117.69    4.54
  -1   9  -4   27.31    1.64
  -1   9  -4   26.55    1.43
   1  -9   4   29.95    1.65
   1  -9   4   27.38    1.41
  -2   9  -4   56.03    2.63
  -2   9  -4   58.72    2.60
   2  -9   4   53.17    2.86
   2  -9   4   61.11    2.84
   2  -9   4   56.10    2.45
  -3   9  -4    5.04    0.81
  -3   9  -4    6.50    0.81
  -3   9  -4    5.85    0.68
   3  -9   4    5.84    0.92
   3  -9   4    4.07    0.68
   3  -9   4    6.16    1.02
  -4   9  -4   22.97    1.46
  -4   9  -4   20.98    1.62
   4  -9   4   24.90    1.73
   4  -9   4   20.99    1.46
   4  -9   4   23.00    1.84
  -5   9  -4    0.07    0.32
  -5   9  -4    1.50    0.52
   5  -9   4    0.37    0.57
   5  -9   4    1.22    0.72
   5  -9   4    1.55    0.58
  -6   9  -4   24.44    1.69
  -6   9  -4   22.24    1.84
   6  -9   4   20.01    2.19
   6  -9   4   23.17    1.73
  -7   9  -4    1.27    0.80
  -7   9  -4    0.57    0.53
   7  -9   4    1.57    0.66
   7  -9   4    2.21    0.90
  -8   9  -4   16.89    1.10
  -8   9  -4   19.96    2.16
  -8   9  -4   16.16    1.72
   8  -9   4   13.25    1.89
  -9   9  -4   11.17    1.52
  -9   9  -4    9.84    1.64
   9  -9   4   12.06    1.88
 -10   9  -4   10.98    1.65
 -10   9  -4    9.38    1.72
  10  -9   4   14.86    2.12
 -11   9  -4    6.10    1.29
 -11   9  -4    4.43    1.38
 -12   9  -4    7.61    1.74
 -12  -8   4    4.23    0.89
 -12  -8   4    4.88    1.34
 -11  -8   4    7.63    1.44
 -11  -8   4    7.14    1.03
 -10  -8   4    6.92    0.92
 -10  -8   4    7.34    1.33
  -9  -8   4   22.00    1.48
  -9  -8   4   23.91    1.43
  -9  -8   4   24.85    2.05
  -8  -8   4   10.72    0.86
  -8  -8   4    8.51    1.27
  -8  -8   4    9.77    0.79
  -7  -8   4   25.15    1.18
  -7  -8   4   22.27    1.72
  -7  -8   4   25.64    1.23
  -6  -8   4   10.59    1.20
   5   8  -4   54.23    3.28
  -5  -8   4   54.35    2.63
   4   8  -4   54.31    3.22
  -4  -8   4   59.39    2.61
   3   8  -4   51.70    2.94
   2   8  -4   79.74    4.00
  -2  -8   4   90.90    3.20
  -2  -8   4   87.63    3.21
   1   8  -4   75.58    3.55
  -1  -8   4   76.42    3.00
  -1  -8   4   77.09    3.06
   0   8  -4    9.72    1.06
   0   8  -4   10.95    0.65
   0   8  -4   10.26    0.64
   0  -8   4   11.25    0.76
   0  -8   4   10.95    0.82
   0  -8   4   10.76    0.87
  -1   8  -4   78.62    3.14
  -1   8  -4   73.04    3.25
  -1   8  -4   73.71    3.09
   1  -8   4   78.01    3.28
   1  -8   4   76.29    2.95
  -2   8  -4   89.96    3.75
   2  -8   4   92.79    3.88
   2  -8   4   93.41    3.51
   2  -8   4   80.49    3.88
  -3   8  -4   51.68    2.62
  -3   8  -4   50.59    2.34
   3  -8   4   54.06    2.85
   3  -8   4   55.66    2.43
   3  -8   4   55.64    2.74
  -4   8  -4   59.54    2.99
  -4   8  -4   58.16    2.67
   4  -8   4   64.99    3.10
   4  -8   4   58.75    2.73
   4  -8   4   56.60    3.14
  -5   8  -4   53.77    2.59
   5  -8   4   52.54    2.65
   5  -8   4   56.31    2.96
   5  -8   4   53.37    3.09
  -6   8  -4    9.35    1.15
  -6   8  -4    7.26    1.18
   6  -8   4   12.65    1.40
   6  -8   4   10.35    1.52
  -7   8  -4   24.94    2.04
  -7   8  -4   22.89    1.76
   7  -8   4   28.54    1.97
   7  -8   4   22.85    2.05
  -8   8  -4   11.68    1.64
  -8   8  -4   10.90    1.44
  -8   8  -4    9.95    0.99
   8  -8   4    9.59    1.57
  -9   8  -4   21.18    2.33
  -9   8  -4   21.36    1.89
   9  -8   4   23.12    2.48
 -10   8  -4    6.06    1.41
 -10   8  -4    8.63    1.41
  10  -8   4    5.48    1.42
 -11   8  -4    9.93    1.67
 -11   8  -4   10.84    1.89
 -12   8  -4    4.46    1.42
 -12  -7   4    2.88    0.83
 -12  -7   4    5.89    1.28
 -11  -7   4    5.99    1.37
 -11  -7   4    6.66    1.02
 -10  -7   4    9.97    1.57
 -10  -7   4    7.99    1.04
  -9  -7   4   10.40    1.46
  -9  -7   4    9.30    1.07
  -9  -7   4   10.51    1.05
  -8  -7   4   20.96    1.73
  -8  -7   4   25.07    1.41
  -8  -7   4   20.26    1.27
  -7  -7   4    5.19    0.95
  -7  -7   4    7.13    0.65
  -7  -7   4    6.41    0.59
   6   7  -4   51.52    3.36
  -6  -7   4   58.43    2.15
  -6  -7   4   57.32    2.18
  -6  -7   4   57.84    2.85
   4   7  -4   30.49    2.17
  -4  -7   4   33.02    1.71
   3   7  -4   99.15    4.74
  -3  -7   4  113.35    4.78
  -3  -7   4  106.85    4.03
   2   7  -4   44.53    2.43
  -2  -7   4   45.37    1.64
  -2  -7   4   42.99    1.64
   1   7  -4   86.84    3.86
  -1  -7   4   83.94    3.31
  -1  -7   4   92.09    3.33
   0   7  -4  129.12    4.71
   0   7  -4  130.38    4.70
   0   7  -4  136.68    5.22
   0  -7   4  125.67    4.59
   0  -7   4  124.77    4.94
   0  -7   4  134.97    4.93
  -1   7  -4   92.55    3.68
  -1   7  -4   94.50    3.68
  -1   7  -4   94.73    3.80
   1  -7   4   90.15    3.78
   1  -7   4   94.73    3.47
  -2   7  -4   45.29    2.18
  -2   7  -4   43.60    2.16
  -2   7  -4   42.57    1.94
   2  -7   4   45.84    2.34
   2  -7   4   45.81    2.25
   2  -7   4   47.18    2.00
  -3   7  -4   97.38    4.29
  -3   7  -4  108.35    4.38
   3  -7   4   99.58    4.49
   3  -7   4  102.92    4.01
   3  -7   4  107.55    4.41
  -4   7  -4   34.72    1.84
  -4   7  -4   34.36    2.09
   4  -7   4   39.23    2.32
   4  -7   4   38.89    1.95
   4  -7   4   40.88    2.21
  -5   7  -4   62.27    2.92
   5  -7   4   64.60    3.40
   5  -7   4   62.61    2.99
   5  -7   4   71.64    3.34
  -6   7  -4   50.80    2.72
  -6   7  -4   57.31    3.12
   6  -7   4   61.39    2.89
   6  -7   4   53.46    3.16
  -7   7  -4    6.20    1.00
  -7   7  -4    6.73    1.19
   7  -7   4    7.18    1.25
   7  -7   4    7.28    1.11
  -8   7  -4   26.89    1.95
  -8   7  -4   23.17    2.06
   8  -7   4   22.09    2.02
  -9   7  -4   10.98    1.63
  -9   7  -4   11.39    1.54
   9  -7   4    9.25    1.60
 -10   7  -4    7.52    1.35
 -10   7  -4    9.21    1.65
  10  -7   4    9.29    1.60
 -11   7  -4    6.21    1.28
 -11   7  -4    5.94    1.45
 -12   7  -4    5.46    1.43
 -12  -6   4    0.59    0.75
 -12  -6   4    1.61    0.71
 -11  -6   4    2.46    0.92
 -11  -6   4    2.72    0.77
 -10  -6   4    2.90    0.72
 -10  -6   4    1.93    0.80
  -9  -6   4   12.32    1.24
  -9  -6   4   11.49    1.07
  -9  -6   4   11.74    1.54
   8   6  -4    5.75    0.98
  -8  -6   4    5.04    1.06
  -8  -6   4    5.98    0.79
  -8  -6   4    4.66    0.70
   7   6  -4   16.55    2.05
  -7  -6   4   15.83    1.39
  -7  -6   4   14.97    0.97
  -7  -6   4   16.58    1.04
   6   6  -4   43.93    2.82
  -6  -6   4   39.19    2.24
  -6  -6   4   41.20    1.72
  -6  -6   4   42.63    1.76
   5   6  -4   68.21    3.68
  -5  -6   4   71.30    3.10
   3   6  -4   40.37    2.39
  -3  -6   4   44.63    2.35
  -3  -6   4   42.01    1.89
   2   6  -4   45.76    2.44
   1   6  -4    4.70    0.73
  -1  -6   4    5.10    0.42
  -1  -6   4    5.89    0.44
   0   6  -4  151.83    5.78
   0   6  -4  147.37    5.37
   0   6  -4  151.66    5.36
   0  -6   4  151.58    5.53
   0  -6   4  147.24    5.53
   0  -6   4  151.90    5.18
  -1   6  -4    5.14    0.59
  -1   6  -4    4.58    0.55
  -1   6  -4    5.61    0.56
   1  -6   4    5.31    0.53
   1  -6   4    5.67    0.66
  -2   6  -4   45.19    2.22
  -2   6  -4   48.82    2.02
  -2   6  -4   46.18    2.23
   2  -6   4   49.67    2.05
   2  -6   4   50.37    2.32
  -3   6  -4   44.60    2.26
  -3   6  -4   44.07    2.00
  -3   6  -4   45.26    2.27
   3  -6   4   46.69    2.30
   3  -6   4   43.52    2.03
  -4   6  -4   88.45    3.81
  -4   6  -4   81.52    3.38
  -4   6  -4   79.25    3.70
   4  -6   4   84.58    3.74
   4  -6   4   81.92    3.43
  -5   6  -4   76.73    3.62
  -5   6  -4   74.66    3.26
   5  -6   4   68.68    3.62
   5  -6   4   76.77    3.55
   5  -6   4   75.88    3.33
  -6   6  -4   43.35    2.31
  -6   6  -4   41.37    2.50
   6  -6   4   40.35    2.57
   6  -6   4   40.92    2.30
  -7   6  -4   15.76    1.60
  -7   6  -4   15.65    1.72
   7  -6   4   17.86    1.75
   7  -6   4   18.56    1.97
  -8   6  -4    4.23    1.06
  -8   6  -4    5.34    1.00
   8  -6   4    4.07    1.02
  -9   6  -4   13.61    1.23
  -9   6  -4   12.51    1.58
  -9   6  -4   13.38    1.78
   9  -6   4   11.33    1.71
 -10   6  -4    4.78    1.22
 -10   6  -4    3.08    0.96
 -11   6  -4    1.44    0.96
 -11   6  -4    1.69    0.86
 -12   6  -4    1.49    0.91
 -12   6  -4    0.95    0.82
 -13  -5   4    2.05    0.80
 -12  -5   4    0.87    0.72
 -12  -5   4    2.15    0.77
 -11  -5   4    0.03    0.52
 -11  -5   4    0.06    0.58
 -10  -5   4    4.95    0.88
 -10  -5   4    4.62    1.10
  -9  -5   4    9.32    1.13
  -9  -5   4    8.09    1.34
  -9  -5   4    8.91    1.05
   8   5  -4    6.51    1.05
  -8  -5   4    8.67    1.31
  -8  -5   4    8.31    0.92
  -8  -5   4    9.36    1.02
   7   5  -4   17.09    2.09
   7   5  -4   21.26    1.54
  -7  -5   4   17.93    1.16
  -7  -5   4   21.32    1.60
  -7  -5   4   21.97    1.27
   6   5  -4   51.88    2.50
   6   5  -4   54.23    3.14
  -6  -5   4   49.87    2.14
  -6  -5   4   51.01    2.61
  -6  -5   4   52.70    2.19
   5   5  -4   61.09    3.36
   5   5  -4   62.92    2.77
  -5  -5   4   62.69    2.38
  -5  -5   4   66.08    2.88
  -5  -5   4   64.50    2.37
   4   5  -4   72.95    3.84
  -4  -5   4   79.94    3.61
  -4  -5   4   75.31    3.13
  -3  -5   4  121.64    4.40
  -3  -5   4  116.45    4.94
   2   5  -4   38.03    2.03
  -2  -5   4   36.11    1.56
   1   5  -4    7.20    0.82
  -1  -5   4    7.28    0.42
  -1  -5   4    8.17    0.46
   0   5  -4   14.27    0.75
   0   5  -4   14.69    0.72
   0  -5   4   15.18    0.72
   0  -5   4   15.01    0.82
   0  -5   4   14.55    0.82
  -1   5  -4    7.46    0.53
  -1   5  -4    9.10    0.65
  -1   5  -4    8.18    0.64
   1  -5   4    8.33    0.67
   1  -5   4    7.31    0.53
  -2   5  -4   39.89    1.90
  -2   5  -4   36.68    1.88
  -2   5  -4   39.05    1.68
   2  -5   4   39.29    1.92
   2  -5   4   40.83    1.71
  -3   5  -4  121.25    4.74
  -3   5  -4  108.78    4.29
  -3   5  -4  114.36    4.70
   3  -5   4  117.27    4.82
   3  -5   4  117.57    4.37
   3  -5   4  120.76    4.74
  -4   5  -4   79.00    3.53
  -4   5  -4   75.81    3.49
   4  -5   4   78.49    3.24
   4  -5   4   72.72    3.55
   4  -5   4   81.61    3.50
  -5   5  -4   67.43    2.92
  -5   5  -4   70.90    3.24
   5  -5   4   48.85    3.00
   5  -5   4   65.59    3.10
   5  -5   4   65.91    2.93
  -6   5  -4   48.53    2.53
  -6   5  -4   53.80    2.84
  -6   5  -4   51.80    2.82
   6  -5   4   49.28    2.57
  -7   5  -4   21.04    1.74
  -7   5  -4   23.85    1.82
  -7   5  -4   20.31    1.55
   7  -5   4   13.23    1.64
   7  -5   4   18.62    1.52
  -8   5  -4    7.51    1.28
  -8   5  -4    8.41    1.24
   8  -5   4    7.79    1.25
   8  -5   4    6.99    1.23
  -9   5  -4    5.91    1.22
  -9   5  -4    7.93    1.27
  -9   5  -4   10.41    1.27
   9  -5   4    9.43    1.49
 -10   5  -4    4.17    1.07
 -10   5  -4    4.49    1.20
  10  -5   4    5.11    1.22
 -11   5  -4    1.32    0.85
 -11   5  -4    0.58    0.67
 -12   5  -4    1.35    1.03
 -12   5  -4   -0.19    0.66
 -13   5  -4    2.74    1.25
 -13  -4   4    0.25    0.67
 -12  -4   4    7.10    1.44
 -12  -4   4    4.23    1.04
 -11  -4   4    0.74    0.71
 -11  -4   4   -0.19    0.51
 -10  -4   4    1.04    0.55
 -10  -4   4    1.03    0.72
  -9  -4   4    8.70    1.15
  -9  -4   4    8.79    1.08
  -9  -4   4   10.66    1.49
   8   4  -4   27.29    1.87
  -8  -4   4   27.97    1.71
  -8  -4   4   25.75    1.61
  -8  -4   4   24.74    1.88
   7   4  -4   22.81    1.61
   7   4  -4   26.33    2.13
  -7  -4   4   22.04    1.63
  -7  -4   4   22.67    1.38
  -7  -4   4   18.03    1.24
   6   4  -4   87.73    3.68
   6   4  -4   83.75    4.27
  -6  -4   4   83.07    3.72
  -6  -4   4   80.82    3.36
  -6  -4   4   92.93    3.47
   5   4  -4   33.64    1.76
   5   4  -4   32.79    2.16
  -5  -4   4   33.57    1.45
  -5  -4   4   32.47    1.42
  -5  -4   4   32.23    1.78
   4   4  -4   32.53    1.66
  -4  -4   4   34.65    1.75
  -4  -4   4   34.34    1.33
  -4  -4   4   36.10    1.33
  -4  -4   4   38.39    2.08
   3   4  -4   59.29    2.36
  -3  -4   4   57.46    2.76
  -3  -4   4   59.41    2.40
  -2  -4   4   19.89    0.96
   1   4  -4   48.99    2.30
  -1  -4   4   50.65    1.87
  -1  -4   4   54.50    1.92
   0   4  -4  148.72    5.23
   0   4  -4  150.25    5.29
   0  -4   4  149.45    5.35
   0  -4   4  144.65    5.31
   0  -4   4  148.88    4.97
  -1   4  -4   51.83    2.12
  -1   4  -4   50.75    1.90
  -1   4  -4   52.66    2.16
   1  -4   4   50.67    2.16
   1  -4   4   47.61    2.16
   1  -4   4   53.35    1.92
  -2   4  -4   18.14    1.11
  -2   4  -4   18.69    1.14
  -2   4  -4   19.43    0.97
   2  -4   4   18.25    1.13
   2  -4   4   20.81    1.01
   2  -4   4   19.71    1.19
  -3   4  -4   60.09    2.69
  -3   4  -4   58.80    2.70
  -3   4  -4   58.78    2.44
   3  -4   4   58.38    2.47
   3  -4   4   59.45    2.78
   3  -4   4   60.38    2.68
  -4   4  -4   35.14    1.97
  -4   4  -4   35.31    1.96
   4  -4   4   32.85    1.98
   4  -4   4   36.05    1.79
   4  -4   4   36.25    1.95
  -5   4  -4   32.54    1.81
  -5   4  -4   30.68    1.94
  -5   4  -4   37.15    2.07
   5  -4   4   32.59    2.03
   5  -4   4   32.97    1.92
   5  -4   4   35.84    1.90
  -6   4  -4   97.57    4.20
  -6   4  -4   84.37    4.05
  -6   4  -4   80.54    3.76
   6  -4   4   85.25    4.12
   6  -4   4   93.81    3.90
  -7   4  -4   22.67    1.64
  -7   4  -4   19.56    1.72
  -7   4  -4   22.46    1.78
   7  -4   4   20.23    1.57
   7  -4   4   21.38    1.76
  -8   4  -4   28.57    2.16
  -8   4  -4   27.47    2.04
  -8   4  -4   30.87    2.23
   8  -4   4   28.27    2.15
   8  -4   4   28.06    1.99
  -9   4  -4    8.85    1.35
  -9   4  -4    9.79    1.48
   9  -4   4   12.86    1.65
 -10   4  -4    1.90    0.84
 -10   4  -4    0.01    0.55
  10  -4   4    0.85    0.76
 -11   4  -4    0.52    0.71
 -11   4  -4    0.07    0.61
 -12   4  -4    5.68    1.29
 -12   4  -4    3.16    1.18
 -13   4  -4    1.42    1.04
 -13  -3   4    1.99    0.84
 -12  -3   4    2.87    1.07
 -12  -3   4    1.07    0.64
 -11  -3   4    0.58    0.61
 -11  -3   4    1.38    0.85
 -10  -3   4    6.53    1.30
 -10  -3   4    6.48    1.05
  -9  -3   4   25.98    1.80
  -9  -3   4   20.46    1.83
  -9  -3   4   24.20    1.67
   8   3  -4   13.01    1.45
  -8  -3   4    9.52    1.07
  -8  -3   4   10.84    1.21
  -8  -3   4   11.52    1.48
   7   3  -4   23.72    1.70
   7   3  -4   29.91    2.21
  -7  -3   4   28.79    1.86
  -7  -3   4   27.50    1.58
  -7  -3   4   28.08    1.65
   6   3  -4   18.56    1.37
   6   3  -4   17.69    1.63
  -6  -3   4   18.75    1.14
  -6  -3   4   22.44    1.24
  -6  -3   4   16.59    1.33
   5   3  -4   50.69    2.37
   5   3  -4   51.61    2.78
  -5  -3   4   49.63    2.62
  -5  -3   4   48.87    2.10
  -5  -3   4   55.04    2.17
  -5  -3   4   46.51    2.35
   4   3  -4   22.67    1.25
  -4  -3   4   21.96    1.00
  -4  -3   4   19.95    0.98
  -4  -3   4   24.10    1.50
  -4  -3   4   22.16    1.27
   3   3  -4   26.62    1.26
  -3  -3   4   24.48    0.97
  -3  -3   4   26.16    0.98
  -3  -3   4   24.44    1.26
  -3  -3   4   26.17    1.52
   2   3  -4   43.53    1.67
  -2  -3   4   41.01    1.67
  -1  -3   4   41.01    1.50
  -1  -3   4   40.38    1.49
  -1  -3   4   42.41    1.54
   0   3  -4  388.01   13.40
   0   3  -4  390.83   13.34
   0  -3   4  395.60   12.75
   0  -3   4  382.87   13.39
   0  -3   4  386.82   13.43
  -1   3  -4   41.55    1.53
  -1   3  -4   39.78    1.75
  -1   3  -4   41.48    1.72
   1  -3   4   42.06    1.55
   1  -3   4   41.28    1.77
   1  -3   4   38.61    1.75
  -2   3  -4   40.80    1.70
  -2   3  -4   41.58    1.92
  -2   3  -4   43.98    1.92
   2  -3   4   41.47    1.91
   2  -3   4   43.21    1.74
   2  -3   4   42.38    1.96
  -3   3  -4   26.86    1.47
  -3   3  -4   25.96    1.46
  -3   3  -4   25.38    1.30
   3  -3   4   24.88    1.30
   3  -3   4   25.97    1.44
   3  -3   4   25.88    1.51
  -4   3  -4   22.60    1.43
  -4   3  -4   23.76    1.49
   4  -3   4   22.15    1.32
   4  -3   4   22.64    1.50
   4  -3   4   20.91    1.37
  -5   3  -4   50.74    2.40
  -5   3  -4   45.32    2.49
  -5   3  -4   54.03    2.62
   5  -3   4   50.41    2.47
   5  -3   4   50.42    2.39
   5  -3   4   47.36    2.55
  -6   3  -4   17.96    1.37
  -6   3  -4   20.00    1.52
  -6   3  -4   19.02    1.50
   6  -3   4   18.40    1.49
   6  -3   4   17.20    1.33
  -7   3  -4   28.21    2.04
  -7   3  -4   29.99    1.99
  -7   3  -4   32.96    2.14
   7  -3   4   30.67    1.95
   7  -3   4   28.83    2.02
  -8   3  -4   14.95    1.71
  -8   3  -4   12.00    1.51
  -8   3  -4   10.74    1.40
   8  -3   4   13.05    1.52
   8  -3   4   11.64    1.47
  -9   3  -4   24.70    1.97
  -9   3  -4   24.09    2.07
  -9   3  -4   24.14    2.04
   9  -3   4   27.10    2.08
 -10   3  -4    7.01    1.31
 -10   3  -4    6.16    1.23
 -10   3  -4    4.93    1.14
  10  -3   4    8.68    1.38
 -11   3  -4    0.74    0.72
 -11   3  -4    0.14    0.65
 -12   3  -4    1.08    0.86
 -12   3  -4    2.12    1.01
 -13   3  -4    3.52    1.27
 -13  -2   4    1.42    0.83
 -12  -2   4    0.10    0.57
 -12  -2   4    0.23    0.71
 -11  -2   4    9.69    1.57
 -11  -2   4    8.98    1.33
 -10  -2   4    1.07    0.69
 -10  -2   4    0.10    0.49
   9   2  -4   20.61    1.11
  -9  -2   4   24.02    1.76
  -9  -2   4   18.54    1.57
  -9  -2   4   20.14    2.04
   8   2  -4   36.80    1.62
   8   2  -4   35.87    2.24
  -8  -2   4   34.60    2.32
  -8  -2   4   37.77    2.18
  -8  -2   4   34.51    2.05
   7   2  -4   13.53    0.77
   7   2  -4   11.76    1.31
  -7  -2   4   11.47    1.04
  -7  -2   4   11.49    1.34
  -7  -2   4   12.68    1.11
   6   2  -4   29.43    2.07
   6   2  -4   31.46    1.31
   6   2  -4   33.12    1.84
   6   2  -4   30.98    1.29
  -6  -2   4   28.60    1.59
  -6  -2   4   27.41    1.77
  -6  -2   4   29.93    1.66
   5   2  -4   19.55    1.31
   5   2  -4   20.81    0.88
   5   2  -4   21.86    1.60
   5   2  -4   19.87    0.87
  -5  -2   4   17.61    1.26
  -5  -2   4   19.53    1.40
  -5  -2   4   22.23    1.19
  -5  -2   4   18.87    1.11
   4   2  -4    2.61    0.62
   4   2  -4    3.08    0.23
   4   2  -4    2.59    0.21
   4   2  -4    2.54    0.51
  -4  -2   4    3.06    0.42
  -4  -2   4    2.67    0.39
  -4  -2   4    2.58    0.51
  -4  -2   4    3.40    0.62
   3   2  -4  123.87    4.42
   3   2  -4  125.18    4.88
  -3  -2   4  115.65    4.34
  -3  -2   4  126.61    4.35
  -3  -2   4  117.53    4.40
   2   2  -4   36.76    1.81
   2   2  -4   37.33    1.54
  -2  -2   4   41.33    1.45
  -2  -2   4   38.43    1.55
  -2  -2   4   38.26    1.45
   1   2  -4  258.50    8.71
   1   2  -4  248.68    8.37
   1   2  -4  247.59    8.69
  -1  -2   4  255.71    8.38
  -1  -2   4  255.01    8.73
  -1  -2   4  262.46    8.76
   0   2  -4   29.65    1.18
   0   2  -4   29.82    1.25
   0  -2   4   30.62    1.26
  -1   2  -4  246.53    8.40
  -1   2  -4  259.43    8.91
  -1   2  -4  248.67    8.95
   1  -2   4  248.37    8.94
   1  -2   4  256.76    8.41
   1  -2   4  264.84    8.97
  -2   2  -4   38.74    1.76
  -2   2  -4   40.44    1.80
  -2   2  -4   38.59    1.62
   2  -2   4   38.98    1.80
   2  -2   4   40.27    1.77
   2  -2   4   39.24    1.62
  -3   2  -4  129.23    4.99
  -3   2  -4  127.73    4.71
  -3   2  -4  136.64    5.03
   3  -2   4  130.46    4.95
   3  -2   4  125.37    5.02
   3  -2   4  126.64    4.69
  -4   2  -4    2.96    0.61
  -4   2  -4    3.82    0.65
   4  -2   4    3.47    0.61
   4  -2   4    3.04    0.61
   4  -2   4    2.11    0.54
  -5   2  -4   22.20    1.39
  -5   2  -4   17.86    1.36
  -5   2  -4   20.75    1.43
   5  -2   4   19.22    1.41
   5  -2   4   18.42    1.29
   5  -2   4   20.24    1.35
  -6   2  -4   29.35    1.88
  -6   2  -4   29.62    1.94
  -6   2  -4   33.41    2.01
   6  -2   4   33.17    2.01
   6  -2   4   33.44    1.90
  -7   2  -4   12.34    1.41
  -7   2  -4   14.78    1.52
  -7   2  -4   14.43    1.54
   7  -2   4   13.82    1.43
   7  -2   4   12.52    1.41
  -8   2  -4   33.89    2.33
  -8   2  -4   37.34    2.41
  -8   2  -4   35.88    2.31
   8  -2   4   32.97    2.27
   8  -2   4   39.49    2.34
  -9   2  -4   23.78    1.96
  -9   2  -4   20.22    1.86
  -9   2  -4   20.57    1.81
   9  -2   4   25.46    1.93
 -10   2  -4    0.89    0.71
 -10   2  -4   -0.38    0.52
 -10   2  -4    0.30    0.58
  10  -2   4    0.10    0.52
 -11   2  -4   11.95    1.71
 -11   2  -4    9.92    1.66
 -12   2  -4   -0.15    0.70
 -12   2  -4    0.73    0.94
 -13   2  -4    0.16    0.80
 -13  -1   4    1.30    0.88
 -12  -1   4    6.36    1.24
 -12  -1   4    7.21    1.48
 -11  -1   4   -0.19    0.56
 -11  -1   4    0.25    0.55
 -10  -1   4   21.44    1.80
 -10  -1   4   28.26    2.13
   9   1  -4    3.19    0.58
  -9  -1   4    3.15    0.85
  -9  -1   4    2.61    0.85
   8   1  -4   34.42    2.18
   8   1  -4   32.75    1.68
  -8  -1   4   35.17    2.14
  -8  -1   4   30.25    2.10
   7   1  -4    2.01    0.63
   7   1  -4    1.40    0.39
  -7  -1   4    0.31    0.38
  -7  -1   4    1.51    0.53
  -7  -1   4   -0.09    0.42
   6   1  -4    7.85    1.14
   6   1  -4    8.78    1.03
   6   1  -4    7.69    0.65
  -6  -1   4    7.21    0.84
  -6  -1   4    6.28    0.82
  -6  -1   4    6.62    0.94
  -6  -1   4    6.41    0.94
   5   1  -4    0.51    0.27
   5   1  -4    0.48    0.40
   5   1  -4   -0.08    0.17
   5   1  -4    1.33    0.31
  -5  -1   4    0.68    0.33
  -5  -1   4    0.72    0.43
  -5  -1   4    0.31    0.30
  -5  -1   4    0.11    0.37
   4   1  -4   37.81    1.56
   4   1  -4   37.33    1.99
   4   1  -4   38.36    1.81
   4   1  -4   37.29    1.57
  -4  -1   4   33.88    1.65
  -4  -1   4   36.37    1.79
  -4  -1   4   38.33    1.72
  -4  -1   4   35.97    1.89
   3   1  -4   86.47    3.11
   3   1  -4   84.75    3.24
   3   1  -4   82.25    3.49
   3   1  -4   86.47    3.13
  -3  -1   4   83.14    3.20
  -3  -1   4   84.97    3.23
  -3  -1   4   87.62    3.22
   2   1  -4  149.56    5.22
   2   1  -4  150.10    5.31
   2   1  -4  155.44    5.29
  -2  -1   4  150.10    5.22
  -2  -1   4  148.87    5.35
  -2  -1   4  155.30    5.35
   1   1  -4   92.42    3.31
   1   1  -4   92.64    3.33
   1   1  -4   95.40    3.19
  -1  -1   4   93.58    3.32
  -1  -1   4   92.37    3.32
  -1  -1   4   97.44    3.35
  -1  -1   4   91.35    3.18
   0   1  -4   11.93    0.57
   0   1  -4   12.08    0.62
   0  -1   4   11.93    0.62
  -1   1  -4   99.32    3.52
  -1   1  -4   94.22    3.28
  -1   1  -4   97.03    3.56
   1  -1   4   96.04    3.28
   1  -1   4   94.70    3.54
   1  -1   4   91.99    3.52
  -2   1  -4  156.84    5.72
  -2   1  -4  157.36    5.74
  -2   1  -4  153.88    5.42
   2  -1   4  151.60    5.73
   2  -1   4  162.63    5.72
   2  -1   4  156.46    5.41
  -3   1  -4   90.11    3.45
  -3   1  -4   84.63    3.42
  -3   1  -4   84.86    3.27
   3  -1   4   84.85    3.37
   3  -1   4   82.90    3.44
   3  -1   4   82.84    3.24
  -4   1  -4   37.64    1.93
   4  -1   4   38.77    1.86
   4  -1   4   37.80    1.95
   4  -1   4   36.34    1.83
  -5   1  -4    0.79    0.40
  -5   1  -4    0.44    0.39
  -5   1  -4    0.55    0.40
   5  -1   4    1.13    0.45
   5  -1   4    1.04    0.44
   5  -1   4    0.85    0.38
  -6   1  -4    8.09    1.05
  -6   1  -4    7.15    1.01
  -6   1  -4    8.89    1.07
   6  -1   4    6.11    0.90
   6  -1   4    6.67    0.96
  -7   1  -4    1.08    0.56
  -7   1  -4    1.28    0.57
  -7   1  -4    0.53    0.51
   7  -1   4    0.27    0.45
   7  -1   4    0.61    0.48
  -8   1  -4   31.71    2.18
  -8   1  -4   35.76    2.27
  -8   1  -4   31.31    2.16
   8  -1   4   33.83    2.15
   8  -1   4   29.62    2.06
  -9   1  -4    4.77    1.06
  -9   1  -4    3.76    1.02
  -9   1  -4    3.88    0.97
   9  -1   4    3.35    0.85
 -10   1  -4   26.73    2.16
 -10   1  -4   27.45    2.46
 -10   1  -4   24.74    2.14
  10  -1   4   27.40    2.02
 -11   1  -4    0.31    0.68
 -11   1  -4    1.00    0.78
 -12   1  -4    4.51    1.21
 -12   1  -4    6.28    1.36
 -13   1  -4    2.58    1.12
 -13   0   4    0.64    0.82
 -12   0   4    0.22    0.61
 -12   0   4   -0.31    0.51
 -11   0   4   33.78    2.43
 -11   0   4   34.90    2.56
 -10   0   4    0.00    0.42
 -10   0   4   -0.05    0.66
   9   0  -4   20.07    1.44
  -9   0   4   22.51    1.86
  -9   0   4   21.21    1.78
   8   0  -4    3.48    0.84
   8   0  -4    5.07    0.71
  -8   0   4    3.77    0.86
  -8   0   4    5.31    0.93
   7   0  -4    2.65    0.72
   7   0  -4    3.56    0.64
  -7   0   4    3.53    0.73
  -7   0   4    3.36    0.74
  -7   0   4    3.13    0.77
   6   0  -4   -0.13    0.35
   6   0  -4   -0.11    0.24
   6   0  -4    0.26    0.30
  -6   0   4   -0.07    0.31
  -6   0   4    0.05    0.11
  -6   0   4    0.44    0.36
  -6   0   4   -0.24    0.34
   5   0  -4   16.40    1.04
   5   0  -4   18.97    1.27
   5   0  -4   16.37    1.04
   5   0  -4   18.21    1.33
  -5   0   4   19.60    1.26
  -5   0   4   15.87    1.18
  -5   0   4   17.58    1.19
   4   0  -4    0.46    0.38
   4   0  -4    0.51    0.35
   4   0  -4    1.01    0.32
   4   0  -4    1.00    0.32
  -4   0   4    0.46    0.34
  -4   0   4    0.35    0.31
   3   0  -4   53.55    2.19
   3   0  -4   54.82    2.18
   3   0  -4   57.08    2.26
   3   0  -4   51.17    2.35
  -3   0   4   54.08    2.25
  -3   0   4   55.45    2.23
   2   0  -4    0.54    0.17
   2   0  -4    0.68    0.19
   2   0  -4    0.32    0.19
  -2   0   4    0.54    0.20
  -2   0   4    0.64    0.20
   1   0  -4   96.44    3.39
   1   0  -4   91.23    3.24
   1   0  -4   92.03    3.40
  -1   0   4   95.24    3.23
  -1   0   4   96.47    3.43
   0   0  -4   53.79    1.94
   0   0  -4   50.96    1.97
   0   0   4   51.09    1.93
   0   0   4   50.95    1.97
  -1   0  -4   97.19    3.55
  -1   0  -4   93.23    3.33
  -1   0  -4   98.82    3.53
   1   0   4   95.82    3.54
   1   0   4   98.26    3.54
  -2   0  -4    0.68    0.23
  -2   0  -4    0.68    0.23
  -2   0  -4    0.67    0.22
   2   0   4    0.77    0.22
   2   0   4    0.76    0.23
   2   0   4    0.46    0.18
  -3   0  -4   54.86    2.34
  -3   0  -4   52.21    2.26
  -3   0  -4   56.12    2.35
   3   0   4   57.61    2.28
   3   0   4   51.65    2.33
   3   0   4   56.16    2.29
  -4   0  -4    1.09    0.38
   4   0   4    0.73    0.34
   4   0   4    0.62    0.37
   4   0   4    1.23    0.39
  -5   0  -4   14.87    1.20
  -5   0  -4   19.73    1.29
  -5   0  -4   14.72    1.15
   5   0   4   17.02    1.23
   5   0   4   15.93    1.18
   5   0   4   15.40    1.07
  -6   0  -4    0.31    0.40
  -6   0  -4    0.15    0.43
  -6   0  -4   -0.12    0.33
   6   0   4   -0.31    0.28
   6   0   4   -0.05    0.38
  -7   0  -4    3.03    0.73
  -7   0  -4    3.73    0.82
  -7   0  -4    4.51    0.84
   7   0   4    3.93    0.77
   7   0   4    3.07    0.72
  -8   0  -4    5.27    0.96
  -8   0  -4    3.98    0.92
   8   0   4    3.87    0.86
  -9   0  -4   20.13    1.76
  -9   0  -4   19.62    1.75
   9   0   4   21.11    1.64
 -10   0  -4   -0.66    0.48
 -10   0  -4    0.75    0.60
  10   0   4    0.08    0.50
 -11   0  -4   34.28    2.57
 -11   0  -4   37.25    2.83
 -12   0  -4    0.09    0.70
 -12   0  -4   -0.03    0.63
 -13   0  -4    3.02    1.11
 -13   1   4    2.19    1.06
 -12   1   4    8.22    1.51
 -12   1   4    5.97    1.31
 -11   1   4   -1.01    0.57
 -11   1   4   -0.39    0.56
 -10   1   4   25.03    2.01
 -10   1   4   29.38    2.24
   9  -1  -4    3.64    0.74
  -9   1   4    4.33    0.97
  -9   1   4    3.82    0.91
  -9   1   4    4.01    1.02
   8  -1  -4   37.57    2.27
   8  -1  -4   32.84    1.94
  -8   1   4   33.37    2.22
  -8   1   4   31.38    2.12
  -8   1   4   28.97    2.00
   7  -1  -4    1.12    0.56
   7  -1  -4    0.63    0.40
  -7   1   4    0.75    0.49
  -7   1   4    1.31    0.51
  -7   1   4    1.12    0.48
  -7   1   4    0.49    0.48
   6  -1  -4    6.16    0.80
   6  -1  -4    6.26    0.93
  -6   1   4    6.52    0.92
  -6   1   4    6.67    0.97
  -6   1   4    7.77    0.93
  -6   1   4    8.85    0.98
   5  -1  -4    1.05    0.36
   5  -1  -4    0.61    0.34
   5  -1  -4    0.34    0.39
   5  -1  -4    1.26    0.46
  -5   1   4    1.41    0.46
  -5   1   4    0.10    0.34
  -5   1   4    0.99    0.44
   4  -1  -4   38.17    1.87
   4  -1  -4   39.17    1.89
   4  -1  -4   38.36    1.83
   4  -1  -4   38.48    1.82
  -4   1   4   34.38    1.80
  -4   1   4   39.36    1.93
   3  -1  -4   84.50    3.41
   3  -1  -4   89.03    3.42
   3  -1  -4   86.21    3.34
   3  -1  -4   87.91    3.42
  -3   1   4   88.22    3.48
  -3   1   4   89.33    3.33
   2  -1  -4  156.99    5.34
   2  -1  -4  156.56    5.56
   2  -1  -4  160.51    5.56
  -2   1   4  147.33    5.30
  -2   1   4  154.77    5.59
  -2   1   4  143.79    5.52
   1  -1  -4   96.64    3.45
   1  -1  -4   92.27    3.29
   1  -1  -4   93.20    3.48
  -1   1   4   95.65    3.29
  -1   1   4   94.41    3.45
  -1   1   4   91.80    3.43
  -1   1   4   96.50    3.50
   0  -1  -4   12.17    0.66
   0  -1  -4   12.47    0.61
   0   1   4   11.58    0.59
   0   1   4   12.18    0.66
  -1  -1  -4   90.11    3.44
  -1  -1  -4   95.52    3.42
   1   1   4   95.42    3.44
   1   1   4   94.59    3.43
  -2  -1  -4  153.90    5.47
  -2  -1  -4  147.57    5.47
  -2  -1  -4  152.72    5.30
   2   1   4  150.56    5.48
   2   1   4  153.72    5.44
  -3  -1  -4   92.03    3.39
  -3  -1  -4   86.37    3.34
   3   1   4   81.62    3.35
   3   1   4   83.18    3.27
   3   1   4   86.86    3.28
  -4  -1  -4   37.64    1.82
   4   1   4   38.34    1.82
   4   1   4   32.99    1.75
   4   1   4   38.42    1.72
  -5  -1  -4    0.80    0.39
   5   1   4    1.22    0.39
   5   1   4    0.55    0.31
   5   1   4    1.31    0.43
  -6  -1  -4    7.83    0.96
  -6  -1  -4    7.49    0.97
  -6  -1  -4    6.84    0.97
   6   1   4    7.79    0.99
   6   1   4    7.28    0.88
  -7  -1  -4    0.95    0.48
  -7  -1  -4    0.04    0.41
  -7  -1  -4    1.17    0.56
   7   1   4    0.66    0.42
   7   1   4    1.56    0.56
  -8  -1  -4   36.14    2.23
   8   1   4   33.35    2.13
   8   1   4   30.79    1.94
  -9  -1  -4    4.57    0.98
   9   1   4    3.60    0.76
 -10  -1  -4   26.36    2.19
 -10  -1  -4   26.61    2.10
 -11  -1  -4    0.84    0.67
 -11  -1  -4    0.26    0.71
 -12  -1  -4    7.54    1.46
 -12  -1  -4    4.51    1.27
 -13  -1  -4    2.42    1.08
 -13   2   4    0.34    0.82
 -12   2   4    1.38    0.85
 -12   2   4    1.20    0.80
 -11   2   4    7.03    1.36
 -11   2   4   10.51    1.58
 -10   2   4   -0.32    0.48
 -10   2   4    0.57    0.64
   9  -2  -4   19.50    1.58
  -9   2   4   19.90    1.72
  -9   2   4   17.95    1.94
  -9   2   4   23.46    1.93
   8  -2  -4   37.96    2.17
   8  -2  -4   35.35    2.31
  -8   2   4   37.55    2.42
  -8   2   4   32.72    2.19
  -8   2   4   32.94    2.21
  -8   2   4   37.84    2.15
   7  -2  -4   12.82    1.32
   7  -2  -4   12.97    1.43
  -7   2   4   13.04    1.38
  -7   2   4   15.61    1.21
  -7   2   4   15.95    1.59
  -7   2   4   15.11    1.55
   6  -2  -4   31.05    1.87
   6  -2  -4   30.51    1.80
  -6   2   4   31.34    1.94
  -6   2   4   29.51    1.81
  -6   2   4   32.76    1.88
   5  -2  -4   19.83    1.31
   5  -2  -4   18.31    1.24
   5  -2  -4   20.41    1.30
   5  -2  -4   22.07    1.40
  -5   2   4   19.69    1.31
  -5   2   4   19.52    1.33
  -5   2   4   21.50    1.43
   4  -2  -4    3.73    0.63
   4  -2  -4    2.85    0.52
   4  -2  -4    3.08    0.56
   4  -2  -4    3.53    0.55
  -4   2   4    3.10    0.58
  -4   2   4    3.51    0.63
   3  -2  -4  126.74    4.56
   3  -2  -4  122.23    4.55
   3  -2  -4  121.12    4.72
   3  -2  -4  124.32    4.70
  -3   2   4  119.08    4.68
  -3   2   4  129.49    4.81
  -3   2   4  119.61    4.50
   2  -2  -4   39.51    1.76
   2  -2  -4   39.36    1.66
   2  -2  -4   41.19    1.74
  -2   2   4   37.67    1.70
  -2   2   4   37.59    1.63
  -2   2   4   40.75    1.80
   1  -2  -4  263.49    8.88
   1  -2  -4  257.73    8.49
   1  -2  -4  245.15    8.91
  -1   2   4  256.72    8.95
  -1   2   4  251.49    8.47
  -1   2   4  252.80    8.86
  -1   2   4  242.65    8.84
   0  -2  -4   29.93    1.25
   0  -2  -4   31.25    1.33
   0   2   4   29.98    1.24
   0   2   4   29.75    1.31
  -1  -2  -4  258.75    8.86
   1   2   4  252.84    8.89
   1   2   4  252.95    8.86
  -2  -2  -4   36.28    1.57
   2   2   4   37.81    1.58
   2   2   4   39.00    1.57
  -3  -2  -4  127.76    4.67
   3   2   4  121.08    4.64
   3   2   4  126.75    4.58
  -4  -2  -4    2.89    0.49
   4   2   4    4.12    0.61
   4   2   4    3.29    0.46
   4   2   4    3.57    0.51
  -5  -2  -4   19.94    1.29
   5   2   4   21.15    1.16
   5   2   4   22.59    1.28
   5   2   4   22.51    1.38
  -6  -2  -4   30.92    1.78
   6   2   4   30.79    1.67
   6   2   4   32.26    1.83
  -7  -2  -4   12.83    1.19
   7   2   4   13.42    1.08
   7   2   4   13.51    1.38
  -8  -2  -4   36.50    2.23
   8   2   4   35.45    2.25
   8   2   4   36.41    2.00
  -9  -2  -4   20.80    1.74
   9   2   4   22.20    1.51
 -10  -2  -4   -0.54    0.44
 -10  -2  -4    0.00    0.50
 -11  -2  -4    8.10    1.37
 -11  -2  -4   11.21    1.73
 -12  -2  -4    0.43    0.62
 -12  -2  -4    1.63    0.92
 -13  -2  -4    0.22    0.77
 -13   3   4    4.11    1.28
 -12   3   4    2.42    0.96
 -12   3   4    1.10    0.82
 -11   3   4    0.83    0.70
 -11   3   4    0.74    0.74
  10  -3  -4    6.21    1.12
 -10   3   4    6.78    1.24
 -10   3   4    8.62    1.41
   9  -3  -4   22.71    1.83
  -9   3   4   26.88    2.14
  -9   3   4   25.37    2.00
   8  -3  -4   11.56    1.37
   8  -3  -4   12.45    1.53
  -8   3   4   13.21    1.55
  -8   3   4   13.95    1.68
   7  -3  -4   30.08    1.94
   7  -3  -4   28.04    1.87
  -7   3   4   27.79    1.90
  -7   3   4   27.71    1.85
  -7   3   4   29.08    2.02
   6  -3  -4   19.15    1.41
   6  -3  -4   19.31    1.42
  -6   3   4   18.41    1.37
  -6   3   4   18.14    1.46
  -6   3   4   15.41    1.30
   5  -3  -4   54.67    2.50
   5  -3  -4   52.60    2.29
   5  -3  -4   49.41    2.49
   5  -3  -4   52.78    2.50
  -5   3   4   49.06    2.56
  -5   3   4   46.61    2.45
  -5   3   4   49.07    2.39
   4  -3  -4   22.64    1.18
   4  -3  -4   25.25    1.43
   4  -3  -4   21.10    1.40
   4  -3  -4   20.26    1.33
  -4   3   4   26.73    1.55
   3  -3  -4   25.58    1.13
   3  -3  -4   24.80    1.42
   3  -3  -4   24.45    1.38
   3  -3  -4   25.18    1.36
  -3   3   4   23.93    1.42
  -3   3   4   25.11    1.37
   2  -3  -4   42.13    1.80
   2  -3  -4   40.06    1.92
   2  -3  -4   44.07    1.90
  -2   3   4   44.13    1.98
  -2   3   4   40.47    1.85
  -2   3   4   42.27    1.83
   1  -3  -4   41.39    1.69
   1  -3  -4   39.33    1.62
   1  -3  -4   40.01    1.76
  -1   3   4   41.31    1.69
  -1   3   4   32.25    1.57
  -1   3   4   42.87    1.80
  -1   3   4   39.92    1.67
   0  -3  -4  376.32   13.58
   0  -3  -4  404.62   13.51
   0   3   4  397.46   13.60
   0   3   4  385.20   13.48
  -1  -3  -4   42.78    1.64
   1   3   4   39.81    1.67
   1   3   4   39.58    1.61
  -2  -3  -4   41.71    1.77
  -2  -3  -4   45.12    1.76
   2   3   4   43.51    1.75
   2   3   4   42.32    1.74
  -3  -3  -4   25.55    1.25
  -3  -3  -4   27.25    1.26
   3   3   4   26.04    1.23
   3   3   4   26.38    1.19
  -4  -3  -4   21.97    1.21
  -4  -3  -4   23.44    1.24
   4   3   4   23.15    1.12
   4   3   4   23.26    1.19
  -5  -3  -4   51.67    2.32
  -5  -3  -4   50.85    2.33
   5   3   4   50.43    2.11
   5   3   4   51.56    2.23
  -6  -3  -4   18.12    1.26
  -6  -3  -4   17.62    1.23
   6   3   4   18.61    1.13
   6   3   4   19.44    1.35
  -7  -3  -4   26.88    1.73
  -7  -3  -4   28.75    1.77
   7   3   4   30.45    1.60
   7   3   4   30.13    1.87
  -8  -3  -4   14.82    1.31
   8   3   4   12.79    1.02
   8   3   4   12.21    1.42
  -9  -3  -4   26.67    1.87
   9   3   4   24.62    1.51
 -10  -3  -4    6.73    1.32
 -10  -3  -4    5.83    1.07
 -11  -3  -4    1.11    0.64
 -11  -3  -4    1.46    0.88
 -12  -3  -4    2.08    0.89
 -12  -3  -4    3.71    1.13
 -13  -3  -4    5.51    1.31
 -13   4   4    1.69    0.97
 -12   4   4    4.51    1.19
 -12   4   4    4.72    1.29
 -11   4   4    0.40    0.58
 -11   4   4    0.19    0.67
  10  -4  -4    0.37    0.66
 -10   4   4    0.27    0.60
 -10   4   4    0.49    0.68
   9  -4  -4   11.24    1.43
  -9   4   4    9.85    1.42
  -9   4   4   13.75    1.76
   8  -4  -4   29.71    2.06
  -8   4   4   28.46    2.07
  -8   4   4   27.33    2.16
   7  -4  -4   21.09    1.63
   7  -4  -4   22.30    1.68
  -7   4   4   21.03    1.65
  -7   4   4   20.30    1.74
  -7   4   4   18.80    1.57
   6  -4  -4   87.89    4.02
   6  -4  -4   88.73    3.93
  -6   4   4   84.01    3.96
  -6   4   4   95.35    4.21
   5  -4  -4   36.84    1.95
   5  -4  -4   33.37    1.96
   5  -4  -4   33.16    1.96
  -5   4   4   34.22    2.06
  -5   4   4   32.98    1.92
   4  -4  -4   37.82    1.94
   4  -4  -4   35.28    1.83
   4  -4  -4   32.88    1.91
   4  -4  -4   34.23    1.50
  -4   4   4   34.93    1.98
   3  -4  -4   59.74    2.67
   3  -4  -4   58.15    2.70
   3  -4  -4   59.48    2.53
  -3   4   4   59.22    2.62
  -3   4   4   59.65    2.74
   2  -4  -4   19.60    1.07
   2  -4  -4   18.43    1.16
   2  -4  -4   19.33    1.11
  -2   4   4   20.94    1.22
  -2   4   4   17.59    1.07
   1  -4  -4   50.61    2.24
   1  -4  -4   51.70    2.09
   1  -4  -4   53.42    2.17
  -1   4   4   51.01    2.12
  -1   4   4   51.74    2.25
  -1   4   4   50.90    2.13
   0  -4  -4  142.89    5.39
   0  -4  -4  146.40    5.29
   0   4   4  148.12    5.26
   0   4   4  148.28    5.40
  -1  -4  -4   53.21    2.06
   1   4   4   52.73    2.13
   1   4   4   52.46    2.04
  -2  -4  -4   19.99    0.91
  -2  -4  -4   16.77    0.93
   2   4   4   18.89    0.88
   2   4   4   18.02    0.90
  -3  -4  -4   57.59    2.38
  -3  -4  -4   60.15    2.37
   3   4   4   61.23    2.33
   3   4   4   57.60    2.27
  -4  -4  -4   32.95    1.62
  -4  -4  -4   37.31    1.66
   4   4   4   36.07    1.54
   4   4   4   34.36    1.47
  -5  -4  -4   32.88    1.67
  -5  -4  -4   34.22    1.90
  -5  -4  -4   32.20    1.65
   5   4   4   34.73    1.45
   5   4   4   34.35    1.52
  -6  -4  -4   87.56    3.93
  -6  -4  -4   85.97    3.68
  -6  -4  -4   91.04    3.73
   6   4   4   89.42    3.43
  -7  -4  -4   19.59    1.39
  -7  -4  -4   20.29    1.64
  -7  -4  -4   20.64    1.42
   7   4   4   21.44    1.15
  -8  -4  -4   26.42    1.76
  -8  -4  -4   27.69    1.79
   8   4   4   27.19    1.38
  -9  -4  -4    9.52    1.24
  -9  -4  -4   10.34    1.27
   9   4   4   12.37    0.84
 -10  -4  -4    1.01    0.61
 -10  -4  -4    0.95    0.76
 -11  -4  -4    1.33    0.72
 -11  -4  -4   -0.55    0.56
 -12  -4  -4    3.68    1.14
 -12  -4  -4    4.39    1.12
 -13  -4  -4    1.39    0.92
 -13   5   4    2.58    1.18
 -12   5   4    1.68    0.94
 -12   5   4    0.57    0.79
 -11   5   4    1.04    0.80
 -11   5   4    1.72    0.79
  10  -5  -4    4.55    1.10
 -10   5   4    6.31    1.20
 -10   5   4    3.37    1.05
   9  -5  -4   10.89    1.50
  -9   5   4    9.19    1.39
   8  -5  -4    7.12    1.20
  -8   5   4    8.75    1.39
  -8   5   4    9.02    1.33
   7  -5  -4   21.50    1.72
   7  -5  -4   25.40    1.84
  -7   5   4   20.79    1.72
  -7   5   4   23.23    1.87
   6  -5  -4   51.19    2.68
   6  -5  -4   48.82    2.73
  -6   5   4   50.62    2.71
  -6   5   4   51.83    2.87
   5  -5  -4   64.47    2.98
   5  -5  -4   66.09    3.18
  -5   5   4   58.31    3.00
  -5   5   4   69.00    3.26
   4  -5  -4   71.46    3.47
   4  -5  -4   80.71    3.33
   4  -5  -4   81.22    3.49
  -4   5   4   77.90    3.58
   3  -5  -4  110.01    4.72
   3  -5  -4  116.42    4.67
   3  -5  -4  117.59    4.45
  -3   5   4  113.72    4.60
  -3   5   4  121.43    4.81
   2  -5  -4   41.30    1.83
   2  -5  -4   38.09    1.98
   2  -5  -4   39.70    1.90
  -2   5   4   39.72    1.99
  -2   5   4   36.85    1.83
   1  -5  -4    6.49    0.61
   1  -5  -4    8.81    0.75
   1  -5  -4    7.12    0.63
  -1   5   4    7.21    0.60
  -1   5   4    8.43    0.62
  -1   5   4    7.75    0.70
   0  -5  -4   16.02    0.86
   0  -5  -4   15.52    0.85
   0   5   4   14.20    0.90
   0   5   4   13.88    0.79
  -1  -5  -4    7.96    0.53
   1   5   4    6.68    0.56
   1   5   4    7.91    0.51
  -2  -5  -4   37.34    1.67
  -2  -5  -4   39.28    1.60
   2   5   4   38.27    1.55
   2   5   4   37.22    1.59
  -3  -5  -4  110.87    4.34
  -3  -5  -4  120.34    4.32
   3   5   4  116.61    4.22
   3   5   4  119.99    4.21
  -4  -5  -4   72.22    2.98
  -4  -5  -4   77.34    3.23
  -4  -5  -4   77.09    3.00
   4   5   4   76.83    2.78
   4   5   4   74.31    2.74
  -5  -5  -4   65.06    2.70
  -5  -5  -4   61.42    2.65
  -5  -5  -4   59.26    2.90
   5   5   4   62.37    2.31
   5   5   4   66.91    2.35
  -6  -5  -4   48.82    2.32
  -6  -5  -4   48.19    2.31
  -6  -5  -4   50.10    2.63
   6   5   4   51.79    1.87
   6   5   4   49.90    1.84
  -7  -5  -4   18.21    1.34
  -7  -5  -4   23.81    1.45
  -7  -5  -4   19.90    1.62
  -8  -5  -4    8.64    1.06
  -8  -5  -4    5.91    0.91
  -8  -5  -4    7.83    1.26
  -9  -5  -4    9.08    1.16
  -9  -5  -4    9.31    1.20
  -9  -5  -4    9.50    1.46
 -10  -5  -4    4.40    0.95
 -10  -5  -4    6.94    1.36
 -11  -5  -4    0.08    0.68
 -11  -5  -4    0.24    0.51
 -12  -5  -4    1.75    0.80
 -12  -5  -4    1.90    1.02
 -13  -5  -4    1.44    0.88
 -12   6   4    1.36    0.89
 -11   6   4    0.58    0.87
 -11   6   4    3.12    0.98
  10  -6  -4    2.60    1.00
 -10   6   4    2.89    0.99
 -10   6   4    4.30    1.05
   9  -6  -4   11.47    1.57
  -9   6   4   11.09    1.54
   8  -6  -4    3.48    0.93
  -8   6   4    6.31    1.14
   7  -6  -4   15.60    1.66
   7  -6  -4   16.04    1.75
  -7   6   4   18.70    1.98
  -7   6   4   16.55    1.53
   6  -6  -4   39.49    2.45
   6  -6  -4   42.72    2.38
  -6   6   4   41.39    2.29
  -6   6   4   40.50    2.39
  -6   6   4   46.12    2.65
   5  -6  -4   59.11    3.34
   5  -6  -4   76.32    3.33
  -5   6   4   74.45    3.23
  -5   6   4   76.72    3.60
  -5   6   4   73.67    3.41
   4  -6  -4   80.58    3.37
   4  -6  -4   62.12    3.45
   4  -6  -4   79.88    3.53
  -4   6   4   80.67    3.32
  -4   6   4   87.67    3.73
   3  -6  -4   32.49    2.10
   3  -6  -4   46.57    2.23
   3  -6  -4   42.47    2.04
  -3   6   4   46.85    2.33
  -3   6   4   44.54    2.15
   2  -6  -4   44.23    2.11
   2  -6  -4   50.51    2.29
  -2   6   4   48.13    2.36
  -2   6   4   47.44    2.18
   1  -6  -4    5.89    0.67
   1  -6  -4    7.07    0.75
  -1   6   4    5.61    0.73
  -1   6   4    6.17    0.64
  -1   6   4    5.87    0.64
   0  -6  -4  156.80    5.65
   0  -6  -4  157.18    5.64
   0   6   4  146.71    5.72
   0   6   4  151.38    5.55
  -1  -6  -4    4.91    0.51
   1   6   4    6.13    0.48
   1   6   4    5.86    0.59
  -2  -6  -4   44.79    2.01
  -2  -6  -4   47.61    1.92
   2   6   4   45.80    1.84
   2   6   4   48.84    1.92
  -3  -6  -4   39.59    1.82
  -3  -6  -4   42.51    1.77
   3   6   4   42.39    1.61
   3   6   4   42.95    1.61
  -4  -6  -4   80.36    3.23
  -4  -6  -4   84.31    3.21
  -5  -6  -4   69.31    3.02
  -5  -6  -4   77.95    3.39
  -5  -6  -4   77.84    3.05
  -6  -6  -4   37.13    1.93
  -6  -6  -4   41.73    2.35
  -6  -6  -4   42.77    1.99
  -7  -6  -4   16.04    1.67
  -7  -6  -4   16.25    1.19
  -7  -6  -4   15.01    1.16
  -8  -6  -4    4.50    0.76
  -8  -6  -4    3.79    0.99
  -8  -6  -4    4.08    0.75
  -9  -6  -4   12.62    1.34
  -9  -6  -4   11.65    1.31
  -9  -6  -4   15.67    1.89
 -10  -6  -4    3.31    1.04
 -10  -6  -4    2.31    0.75
 -11  -6  -4    3.95    1.17
 -11  -6  -4    1.67    0.75
 -12  -6  -4    2.08    0.82
 -12   7   4    3.73    1.21
 -11   7   4    7.22    1.38
 -11   7   4    4.31    1.22
 -10   7   4    7.51    1.31
 -10   7   4    9.25    1.52
  -9   7   4    8.85    1.43
  -9   7   4    9.07    1.35
   8  -7  -4   14.31    1.78
  -8   7   4   24.80    1.95
   7  -7  -4    5.59    1.10
  -7   7   4    7.06    1.15
   6  -7  -4   56.52    3.14
   6  -7  -4   59.87    2.99
  -6   7   4   53.77    2.96
  -6   7   4   53.66    2.79
   5  -7  -4   61.24    3.20
   5  -7  -4   62.39    2.95
  -5   7   4   58.76    2.84
  -5   7   4   58.89    2.99
   4  -7  -4   36.41    1.99
   4  -7  -4   36.15    2.21
   4  -7  -4   38.65    2.15
  -4   7   4   36.69    1.97
  -4   7   4   39.04    2.27
   3  -7  -4  102.96    4.43
   3  -7  -4  105.74    4.23
   3  -7  -4  105.55    4.58
  -3   7   4  107.25    4.57
  -3   7   4  108.38    4.38
  -3   7   4  106.18    4.19
   2  -7  -4   40.56    2.27
   2  -7  -4   46.72    2.13
   2  -7  -4   44.36    1.87
   2  -7  -4   45.81    2.23
  -2   7   4   45.23    2.13
  -2   7   4   47.14    2.33
  -2   7   4   44.70    2.11
   1  -7  -4   94.88    3.78
   1  -7  -4   96.56    3.66
  -1   7   4   89.91    3.85
  -1   7   4   92.34    3.65
  -1   7   4   90.51    3.65
   0  -7  -4  133.36    5.02
   0   7   4  132.25    4.91
   0   7   4  134.06    5.13
  -1  -7  -4   86.19    3.63
  -1  -7  -4   94.22    3.49
   1   7   4   91.32    3.54
   1   7   4   88.38    3.37
  -2  -7  -4   43.07    1.85
  -2  -7  -4   43.50    1.97
   2   7   4   44.57    1.75
   2   7   4   44.87    1.82
  -3  -7  -4  107.71    3.92
  -3  -7  -4  101.08    4.00
  -3  -7  -4  104.42    4.68
  -4  -7  -4   33.77    1.67
  -4  -7  -4   40.69    1.68
  -5  -7  -4   65.74    2.70
  -5  -7  -4   65.05    2.72
  -5  -7  -4   64.49    3.07
  -6  -7  -4   55.67    2.40
  -6  -7  -4   52.22    2.79
  -6  -7  -4   51.36    2.38
  -7  -7  -4    8.00    0.89
  -7  -7  -4    7.39    1.17
  -7  -7  -4    5.91    0.80
  -8  -7  -4   26.60    1.62
  -8  -7  -4   22.11    1.57
  -8  -7  -4   26.96    2.05
  -9  -7  -4   11.07    1.24
  -9  -7  -4   13.13    1.75
  -9  -7  -4    9.45    1.16
 -10  -7  -4    8.15    1.54
 -10  -7  -4    7.07    1.08
 -11  -7  -4    6.76    1.16
 -11  -7  -4    6.99    1.45
 -12  -7  -4    4.12    1.06
 -12   8   4    4.07    1.27
 -11   8   4    8.11    1.54
 -11   8   4    8.58    1.51
  10  -8  -4    5.39    1.31
 -10   8   4    9.16    1.46
 -10   8   4    5.14    1.24
   9  -8  -4   25.64    2.22
  -9   8   4   24.46    2.14
  -9   8   4   22.39    1.91
   8  -8  -4   10.99    1.60
  -8   8   4   11.58    1.59
  -8   8   4   10.46    1.40
   7  -8  -4   24.29    2.05
  -7   8   4   22.09    1.84
  -7   8   4   24.65    1.80
   6  -8  -4   10.59    1.32
   6  -8  -4   10.87    1.51
  -6   8   4   11.14    1.29
  -6   8   4    9.10    1.26
   5  -8  -4   52.45    2.74
   5  -8  -4   52.68    3.02
  -5   8   4   56.62    2.87
  -5   8   4   52.48    2.66
   4  -8  -4   57.30    3.11
   4  -8  -4   61.94    3.05
   4  -8  -4   61.62    2.85
  -4   8   4   57.79    2.89
  -4   8   4   59.62    2.79
   3  -8  -4   52.52    2.53
   3  -8  -4   58.89    2.80
   3  -8  -4   52.76    2.84
   3  -8  -4   54.17    2.03
  -3   8   4   57.09    2.66
  -3   8   4   55.49    2.57
   2  -8  -4   87.64    3.44
   2  -8  -4   96.84    3.88
   2  -8  -4   83.72    3.92
   2  -8  -4   90.51    3.64
  -2   8   4   85.87    3.66
   1  -8  -4   71.72    3.35
   1  -8  -4   78.47    3.24
   1  -8  -4   71.11    3.11
   1  -8  -4   78.60    3.17
  -1   8   4   72.21    3.06
  -1   8   4   78.14    3.33
   0  -8  -4   10.47    0.92
   0  -8  -4   11.23    0.84
   0   8   4   10.73    0.87
   0   8   4   11.15    0.75
  -1  -8  -4   77.81    3.48
  -1  -8  -4   76.47    3.04
  -1  -8  -4   72.39    3.18
   1   8   4   77.76    3.08
   1   8   4   73.81    2.89
  -2  -8  -4   86.88    3.57
  -2  -8  -4   92.60    3.44
  -2  -8  -4   87.01    4.03
   2   8   4   86.58    3.33
   2   8   4   89.97    3.26
  -3  -8  -4   53.49    2.18
  -3  -8  -4   52.43    2.29
  -4  -8  -4   59.19    2.43
  -4  -8  -4   54.64    2.31
  -5  -8  -4   54.63    2.43
  -5  -8  -4   58.40    2.39
  -5  -8  -4   54.96    2.80
  -6  -8  -4    9.10    0.80
  -6  -8  -4    9.72    1.27
  -6  -8  -4   10.34    0.87
  -7  -8  -4   23.60    1.47
  -7  -8  -4   24.39    1.86
  -7  -8  -4   25.65    1.47
  -8  -8  -4   11.46    1.03
  -8  -8  -4   10.35    1.10
  -8  -8  -4   13.21    1.64
  -9  -8  -4   27.35    1.73
  -9  -8  -4   20.74    2.25
  -9  -8  -4   22.80    1.65
 -10  -8  -4    8.25    1.55
 -10  -8  -4    8.66    1.19
 -11  -8  -4    9.78    1.72
 -11  -8  -4    8.05    1.22
 -12  -8  -4    7.58    1.30
 -12   9   4    3.57    1.22
 -11   9   4    4.24    1.21
 -11   9   4    4.10    1.25
  10  -9  -4    9.55    1.69
 -10   9   4   12.92    1.87
 -10   9   4   11.95    1.67
   9  -9  -4   11.29    1.73
  -9   9   4   10.51    1.58
  -9   9   4    8.89    1.42
   8  -9  -4   12.72    1.76
  -8   9   4   14.43    1.68
  -8   9   4   15.82    1.82
   7  -9  -4    0.73    0.63
  -7   9   4    0.73    0.55
  -7   9   4    2.00    0.79
   6  -9  -4   25.17    2.04
   6  -9  -4   20.70    1.71
  -6   9   4   21.03    1.63
  -6   9   4   23.00    1.79
   5  -9  -4    1.12    0.62
   5  -9  -4    0.88    0.54
  -5   9   4    0.53    0.52
  -5   9   4    1.16    0.55
   4  -9  -4   19.40    1.45
   4  -9  -4   18.60    1.63
   4  -9  -4   23.49    1.68
  -4   9   4   19.68    1.44
  -4   9   4   21.90    1.55
   3  -9  -4    6.60    0.88
   3  -9  -4    4.34    0.87
   3  -9  -4    5.90    0.90
  -3   9   4    5.22    0.80
  -3   9   4    4.67    0.75
   2  -9  -4   57.80    2.49
   2  -9  -4   59.42    2.86
   2  -9  -4   59.03    2.70
   2  -9  -4   57.99    2.99
  -2   9   4   61.87    2.71
  -2   9   4   58.87    2.71
   1  -9  -4   29.53    1.60
   1  -9  -4   28.73    1.80
   1  -9  -4   29.46    1.67
   1  -9  -4   27.92    1.60
  -1   9   4   28.05    1.49
   0  -9  -4  116.19    4.52
   0  -9  -4  113.74    4.71
   0   9   4  112.16    4.31
  -1  -9  -4   28.96    1.47
  -1  -9  -4   30.13    1.47
  -1  -9  -4   25.17    1.74
  -1  -9  -4   26.59    1.58
   1   9   4   28.20    1.30
  -2  -9  -4   54.51    2.58
  -2  -9  -4   61.52    2.47
  -2  -9  -4   62.69    3.10
   2   9   4   59.88    2.24
   2   9   4   56.84    2.30
  -3  -9  -4    6.09    0.54
  -3  -9  -4    5.23    0.65
  -4  -9  -4   22.03    1.26
  -4  -9  -4   22.65    1.17
  -5  -9  -4    1.02    0.33
  -5  -9  -4    1.39    0.40
  -6  -9  -4   23.45    1.29
  -6  -9  -4   23.52    1.80
  -6  -9  -4   21.97    1.34
  -7  -9  -4    1.82    0.46
  -7  -9  -4    0.28    0.56
  -7  -9  -4    1.60    0.48
  -8  -9  -4   16.09    1.20
  -8  -9  -4   18.68    1.98
  -8  -9  -4   15.10    1.21
  -9  -9  -4    9.59    1.13
  -9  -9  -4    9.74    1.59
 -10  -9  -4   12.30    1.81
 -10  -9  -4   10.68    1.31
 -11  -9  -4    5.69    1.05
 -11  -9  -4    2.92    1.08
 -12  -9  -4    8.76    1.39
 -11  10   4   12.47    1.99
  10 -10  -4    3.64    1.22
 -10  10   4    4.20    1.22
 -10  10   4    4.12    1.09
   9 -10  -4   19.52    2.33
  -9  10   4   14.96    1.82
  -9  10   4   14.62    1.93
   8 -10  -4    2.20    1.01
  -8  10   4    3.03    0.87
  -8  10   4    1.71    0.86
   7 -10  -4    8.20    1.44
  -7  10   4    4.80    1.05
  -7  10   4    6.40    1.18
   6 -10  -4    1.54    0.81
  -6  10   4    0.90    0.56
  -6  10   4    1.66    0.67
   5 -10  -4    1.01    0.53
   5 -10  -4    0.43    0.56
  -5  10   4    1.26    0.62
  -5  10   4    0.48    0.50
   4 -10  -4    5.71    1.08
   4 -10  -4    7.10    1.10
   4 -10  -4    6.89    1.04
  -4  10   4    6.33    0.96
  -4  10   4    5.71    0.94
   3 -10  -4   27.93    1.75
   3 -10  -4   25.43    1.92
   3 -10  -4   28.53    1.88
  -3  10   4   26.82    1.68
   2 -10  -4   40.52    1.92
   2 -10  -4   40.59    2.26
   2 -10  -4   36.84    2.33
   2 -10  -4   42.59    2.16
  -2  10   4   41.49    2.11
  -2  10   4   42.33    2.10
   1 -10  -4  127.26    5.01
   1 -10  -4  123.83    5.39
   1 -10  -4  136.63    5.27
   1 -10  -4  132.94    5.17
  -1  10   4  123.51    4.97
   0 -10  -4    3.08    0.67
   0 -10  -4    2.97    0.57
   0  10   4    1.91    0.39
  -1 -10  -4  128.93    4.97
  -1 -10  -4  130.16    4.99
  -1 -10  -4  122.79    5.15
  -1 -10  -4  130.21    5.46
   1  10   4  129.05    4.74
  -2 -10  -4   41.89    1.94
  -2 -10  -4   38.94    2.08
   2  10   4   43.85    1.67
  -3 -10  -4   24.59    1.47
  -3 -10  -4   28.38    1.38
  -4 -10  -4    6.61    0.76
  -4 -10  -4    6.17    0.64
  -5 -10  -4    0.00    0.33
  -5 -10  -4    0.76    0.30
  -6 -10  -4    2.12    0.49
  -6 -10  -4    1.09    0.60
  -6 -10  -4    1.19    0.37
  -7 -10  -4    6.31    0.73
  -7 -10  -4    6.83    1.25
  -7 -10  -4    6.05    0.79
  -8 -10  -4    3.23    0.61
  -8 -10  -4    0.29    0.58
  -8 -10  -4    2.15    0.54
  -9 -10  -4   16.39    2.01
  -9 -10  -4   15.01    1.26
 -10 -10  -4    3.31    0.76
 -10 -10  -4    5.92    1.33
 -11 -10  -4   12.68    1.50
 -11 -10  -4   13.21    2.01
 -11  11   4    0.94    0.93
  10 -11  -4    4.13    1.29
 -10  11   4    7.63    1.55
 -10  11   4    5.71    1.24
   9 -11  -4    5.15    1.40
  -9  11   4    5.71    1.16
  -9  11   4    2.20    0.99
   8 -11  -4    8.75    1.62
  -8  11   4    8.53    1.31
  -8  11   4    8.53    1.44
   7 -11  -4    0.19    0.67
  -7  11   4    0.27    0.58
  -7  11   4   -0.17    0.53
   6 -11  -4    7.89    1.43
  -6  11   4    8.95    1.30
  -6  11   4    7.87    1.19
   5 -11  -4    3.12    0.96
  -5  11   4    2.41    0.72
  -5  11   4    4.97    0.94
   4 -11  -4    4.48    0.87
   4 -11  -4    5.94    1.16
   4 -11  -4    4.92    0.99
  -4  11   4    6.32    0.98
  -4  11   4    5.70    0.98
   3 -11  -4    9.37    1.23
   3 -11  -4    8.67    1.12
   3 -11  -4    7.72    1.26
  -3  11   4    7.89    1.01
   2 -11  -4   29.28    2.09
   2 -11  -4   32.81    1.91
   2 -11  -4   34.67    2.05
   2 -11  -4   34.56    1.73
  -2  11   4   29.86    1.78
  -2  11   4   32.87    1.81
   1 -11  -4   12.15    1.13
   1 -11  -4   14.47    1.32
   1 -11  -4   13.86    1.12
   1 -11  -4   15.29    1.24
  -1  11   4   13.02    0.99
   0 -11  -4   79.43    3.48
   0 -11  -4   78.78    3.46
   0 -11  -4   78.71    3.66
   0  11   4   79.89    3.19
  -1 -11  -4   13.03    1.03
  -1 -11  -4   14.79    1.22
   1  11   4   15.59    0.88
  -2 -11  -4   29.02    1.76
  -2 -11  -4   31.02    1.60
  -2 -11  -4   31.95    1.63
   2  11   4   31.64    1.27
  -3 -11  -4    9.26    0.75
  -3 -11  -4    8.35    0.92
  -4 -11  -4    4.83    0.69
  -4 -11  -4    4.54    0.57
  -5 -11  -4    2.82    0.56
  -5 -11  -4    3.67    0.51
  -6 -11  -4    9.49    0.94
  -6 -11  -4    8.19    1.23
  -6 -11  -4    8.09    0.73
  -7 -11  -4    0.89    0.42
  -7 -11  -4    0.88    0.73
  -7 -11  -4    0.36    0.33
  -8 -11  -4   10.29    1.07
  -8 -11  -4   10.00    0.91
  -8 -11  -4   11.10    1.61
  -9 -11  -4    4.49    1.17
  -9 -11  -4    4.53    0.79
 -10 -11  -4    4.72    0.88
 -10 -11  -4    5.79    1.36
 -11 -11  -4    4.16    0.91
  10 -12  -4    0.55    0.86
 -10  12   4    1.51    0.91
 -10  12   4    1.63    0.94
   9 -12  -4    5.71    1.43
  -9  12   4    3.45    1.01
  -9  12   4    3.44    1.04
   8 -12  -4    2.03    1.01
  -8  12   4    1.77    0.85
  -8  12   4    2.18    0.83
   7 -12  -4    4.92    1.29
  -7  12   4    5.78    1.11
  -7  12   4    4.32    1.05
   6 -12  -4    8.99    1.61
  -6  12   4    8.46    1.32
  -6  12   4    6.96    1.23
   5 -12  -4    8.01    1.40
  -5  12   4    5.93    1.08
   4 -12  -4   10.56    1.53
   4 -12  -4   12.11    1.53
  -4  12   4   12.48    1.37
   3 -12  -4    1.99    0.66
   3 -12  -4    1.89    0.74
   3 -12  -4    1.88    0.69
  -3  12   4    1.18    0.53
  -3  12   4    0.04    0.42
   2 -12  -4   26.71    1.82
   2 -12  -4   22.52    1.85
   2 -12  -4   24.10    1.65
   2 -12  -4   25.53    1.47
  -2  12   4   23.23    1.54
   1 -12  -4   22.19    1.74
   1 -12  -4   21.69    1.55
   1 -12  -4   23.78    1.64
   1 -12  -4   21.19    1.50
  -1  12   4   23.10    1.37
   0 -12  -4    2.12    0.64
   0 -12  -4    2.73    0.62
   0 -12  -4    3.33    0.79
   0  12   4    3.18    0.50
  -1 -12  -4   21.44    1.59
  -1 -12  -4   23.01    1.46
   1  12   4   23.77    1.18
  -2 -12  -4   25.12    1.46
  -2 -12  -4   24.43    1.63
  -2 -12  -4   24.34    1.47
   2  12   4   25.62    1.01
  -3 -12  -4    0.97    0.38
  -3 -12  -4    1.44    0.49
  -4 -12  -4   12.83    1.04
  -4 -12  -4   10.05    0.82
  -5 -12  -4    6.01    0.80
  -5 -12  -4    7.65    0.76
  -6 -12  -4    7.61    0.87
  -6 -12  -4    9.06    1.31
  -6 -12  -4    8.70    0.75
  -7 -12  -4    4.60    0.76
  -7 -12  -4    4.23    1.03
  -7 -12  -4    4.65    0.64
  -8 -12  -4    1.73    0.52
  -8 -12  -4    1.95    0.85
  -9 -12  -4    5.71    1.27
  -9 -12  -4    4.24    0.78
 -10 -12  -4    1.90    1.10
 -10 -12  -4    2.28    0.66
 -11 -12  -4    3.46    0.84
  10 -13  -4    2.74    1.26
 -10  13   4    5.13    1.35
   9 -13  -4    4.43    1.30
  -9  13   4    5.43    1.21
  -9  13   4    5.47    1.34
   8 -13  -4    3.10    1.17
  -8  13   4    2.93    0.99
  -8  13   4    3.94    1.02
   7 -13  -4   16.62    2.18
  -7  13   4   16.89    1.81
  -7  13   4   15.73    1.91
   6 -13  -4   13.09    1.89
  -6  13   4   11.65    1.56
  -6  13   4   14.84    1.69
   5 -13  -4   25.83    2.29
  -5  13   4   27.43    1.99
   4 -13  -4    5.26    1.16
  -4  13   4    4.87    0.91
   3 -13  -4   51.18    2.96
   3 -13  -4   49.23    3.05
  -3  13   4   48.38    2.62
  -3  13   4   49.60    2.61
   2 -13  -4   20.08    1.82
   2 -13  -4   21.25    1.60
   2 -13  -4   21.62    1.72
   2 -13  -4   23.00    1.42
  -2  13   4   22.95    1.51
   1 -13  -4   20.24    1.56
   1 -13  -4   17.37    1.85
   1 -13  -4   20.24    1.52
   1 -13  -4   20.36    1.50
  -1  13   4   18.43    1.25
   0 -13  -4    2.11    0.61
   0 -13  -4    1.68    0.70
   0  13   4    0.85    0.35
  -1 -13  -4   20.44    1.42
   1  13   4   20.00    1.08
  -2 -13  -4   21.71    1.38
  -2 -13  -4   19.06    1.49
  -3 -13  -4   50.64    2.33
  -3 -13  -4   45.79    2.45
  -4 -13  -4    5.09    0.78
  -4 -13  -4    4.43    0.63
  -5 -13  -4   25.34    1.59
  -5 -13  -4   28.96    1.50
  -6 -13  -4   11.96    1.54
  -6 -13  -4   12.56    0.92
  -6 -13  -4   10.93    1.11
  -7 -13  -4   12.46    1.08
  -7 -13  -4   14.34    1.77
  -8 -13  -4    3.60    0.69
  -8 -13  -4    6.02    1.25
  -9 -13  -4    5.48    0.85
  -9 -13  -4    6.18    1.42
 -10 -13  -4    4.50    0.87
   9 -14  -4    2.12    1.18
  -9  14   4    4.27    1.18
  -9  14   4    3.30    1.12
   8 -14  -4   13.81    2.15
  -8  14   4   11.24    1.67
  -8  14   4   11.01    1.71
   7 -14  -4    6.10    1.47
  -7  14   4    4.72    1.18
  -7  14   4    7.44    1.32
   6 -14  -4   24.05    2.62
  -6  14   4   24.24    1.99
  -6  14   4   22.78    1.95
   5 -14  -4    5.12    1.31
   4 -14  -4   41.09    2.94
  -4  14   4   44.92    2.54
  -4  14   4   43.75    2.54
   3 -14  -4    3.73    1.04
   3 -14  -4    2.92    0.88
  -3  14   4    3.59    0.77
  -3  14   4    3.37    0.77
   2 -14  -4   30.30    2.34
   2 -14  -4   35.95    2.32
  -2  14   4   32.03    1.89
   1 -14  -4    1.50    0.70
   1 -14  -4    1.09    0.58
   1 -14  -4    0.84    0.53
  -1  14   4    1.34    0.46
   0 -14  -4    0.20    0.47
   0  14   4    0.45    0.33
  -1 -14  -4    1.67    0.55
   1  14   4    1.01    0.30
  -2 -14  -4   34.10    1.88
  -2 -14  -4   28.29    1.96
  -3 -14  -4    3.41    0.66
  -3 -14  -4    2.49    0.56
  -3 -14  -4    2.83    0.68
  -4 -14  -4   40.17    2.27
  -4 -14  -4   46.57    2.19
  -5 -14  -4    4.83    0.67
  -5 -14  -4    4.60    0.78
  -6 -14  -4   21.81    1.47
  -7 -14  -4    5.23    0.82
  -7 -14  -4    7.00    1.31
  -8 -14  -4   10.58    1.66
  -8 -14  -4   10.83    1.14
  -9 -14  -4    3.29    0.71
  -9 -14  -4    6.10    1.42
   9 -15  -4    4.90    1.49
   8 -15  -4    1.53    1.12
  -8  15   4    0.96    0.85
   7 -15  -4    1.64    1.08
  -7  15   4    6.94    1.31
   6 -15  -4    6.17    1.48
  -6  15   4    3.47    1.06
   5 -15  -4   29.43    2.58
   4 -15  -4    4.41    1.22
  -4  15   4    5.18    1.00
  -4  15   4    4.10    0.93
   3 -15  -4   34.43    2.64
  -3  15   4   36.42    2.18
   2 -15  -4    3.84    1.02
   2 -15  -4    6.92    1.21
  -2  15   4    4.18    0.78
   1 -15  -4   10.59    1.52
   1 -15  -4   12.30    1.50
  -1  15   4   10.53    0.96
   0 -15  -4   14.20    1.51
   0  15   4   14.04    0.98
  -1 -15  -4    8.12    1.23
  -1 -15  -4    9.93    1.21
   1  15   4   10.16    0.69
  -2 -15  -4    4.27    0.87
  -2 -15  -4    3.04    0.68
  -3 -15  -4   33.72    2.12
  -3 -15  -4   35.59    1.98
  -4 -15  -4    3.99    0.77
  -5 -15  -4   27.27    1.77
  -6 -15  -4    5.52    0.85
  -7 -15  -4    7.07    1.33
  -7 -15  -4    4.33    0.79
  -8 -15  -4    1.55    0.82
  -8 -15  -4    1.47    0.61
  -9 -15  -4    5.95    0.92
   8 -16  -4   10.63    2.04
   7 -16  -4    2.60    1.23
   6 -16  -4   15.56    2.34
   5 -16  -4    9.44    1.77
   4 -16  -4   21.22    2.50
   3 -16  -4    6.36    1.37
   2 -16  -4   24.60    2.23
   1 -16  -4   16.49    1.91
   0 -16  -4   19.41    1.79
  -1 -16  -4   17.23    1.84
  -2 -16  -4   26.73    1.97
  -3 -16  -4    6.21    1.04
  -4 -16  -4   18.00    1.48
  -5 -16  -4    8.97    1.13
  -6 -16  -4   12.27    1.27
  -7 -16  -4    2.47    0.71
  -7 -16  -4    4.28    1.12
  -8 -16  -4   11.15    1.83
  -8 -16  -4   10.82    1.20
   7 -17  -4   10.22    2.00
   6 -17  -4    3.45    1.28
   5 -17  -4   12.85    2.05
   4 -17  -4    1.11    0.90
   3 -17  -4   19.76    2.39
   2 -17  -4    9.67    1.61
   1 -17  -4   20.58    2.25
   0 -17  -4   18.33    1.98
  -1 -17  -4   20.27    1.83
  -2 -17  -4   12.95    1.57
  -3 -17  -4   20.01    1.70
  -4 -17  -4    2.85    0.83
  -5 -17  -4   14.69    1.53
  -6 -17  -4    3.13    0.78
  -7 -17  -4   10.12    1.23
  -7 -17  -4    8.06    1.60
   6 -18  -4    3.51    1.37
   5 -18  -4   -0.83    0.69
   4 -18  -4    4.44    1.36
   3 -18  -4    4.50    1.30
   2 -18  -4   11.44    1.80
   1 -18  -4    9.63    1.60
   0 -18  -4   26.78    2.25
  -1 -18  -4   13.80    1.73
  -2 -18  -4    9.19    1.41
  -3 -18  -4    5.44    1.09
  -4 -18  -4    4.28    0.96
  -5 -18  -4   -0.34    0.44
  -6 -18  -4    3.54    0.86
   5 -19  -4   -0.27    0.87
   4 -19  -4    3.89    1.28
   3 -19  -4    6.11    1.45
   2 -19  -4   12.98    1.99
   1 -19  -4   13.69    1.95
   0 -19  -4   25.05    2.24
  -1 -19  -4   14.10    1.82
  -2 -19  -4   11.42    1.61
  -3 -19  -4    5.76    1.14
  -4 -19  -4    3.44    0.95
  -5 -19  -4    0.02    0.60
   3 -20  -4   14.97    2.29
   2 -20  -4    7.87    1.64
   1 -20  -4    7.91    1.60
   0 -20  -4   13.44    1.93
  -1 -20  -4   11.43    1.74
  -2 -20  -4    5.20    1.20
  -3 -20  -4   13.51    1.70
  -3 -20   5    2.16    0.81
  -2 -20   5   -0.10    0.56
  -1 -20   5    1.91    0.85
   0 -20   5    0.28    0.67
   1 -20   5   -0.41    0.60
   2 -20   5    0.13    0.77
   3 -20   5    1.98    1.16
  -5 -19   5    1.18    0.61
  -5 -19   5    1.15    0.78
  -4 -19   5    7.04    1.10
  -3 -19   5   -0.21    0.46
  -2 -19   5    2.21    0.85
  -1 -19   5    0.43    0.62
   0 -19   5    0.69    0.72
   1 -19   5   -0.12    0.61
   2 -19   5    3.19    1.14
   3 -19   5    0.84    0.92
   4 -19   5    7.47    1.67
   5 -19   5    2.43    1.20
  -6 -18   5    0.71    0.73
  -6 -18   5   -0.31    0.39
  -5 -18   5   12.19    1.27
  -5 -18   5   11.64    1.55
  -4 -18   5    2.45    0.72
  -3 -18   5   10.04    1.32
  -2 -18   5    1.51    0.72
  -1 -18   5    1.69    0.75
   0 -18   5    0.59    0.65
   1 -18   5    0.78    0.79
   2 -18   5    1.50    0.91
   3 -18   5   10.80    1.83
   4 -18   5    2.08    1.06
   5 -18   5   13.69    2.24
   6 -18   5   -0.48    0.86
  -7 -17   5    0.05    0.69
  -7 -17   5    0.33    0.34
  -6 -17   5    4.59    0.70
  -6 -17   5    4.38    1.04
  -5 -17   5    4.66    0.78
  -5 -17   5    5.40    1.07
  -4 -17   5    7.32    1.01
  -3 -17   5   10.09    1.25
  -2 -17   5    8.85    1.26
  -1 -17   5    5.76    1.02
  -1 -17   5    6.29    1.13
   0  17  -5    0.89    0.80
   0 -17   5    0.80    0.70
   0 -17   5    1.21    0.66
  -1  17  -5    5.02    1.18
   1 -17   5    6.26    1.24
   2 -17   5    5.40    1.30
   3 -17   5   10.93    1.77
   4 -17   5    8.38    1.69
   5 -17   5    7.89    1.68
   6 -17   5    6.16    1.53
  -7  17  -5   -2.46    0.55
   7 -17   5   -1.40    0.77
  -8 -16   5    3.70    1.12
  -8 -16   5    3.85    0.46
  -7 -16   5    0.67    0.34
  -7 -16   5    1.14    0.76
  -6 -16   5    0.02    0.33
  -6 -16   5    0.01    0.57
  -5 -16   5    3.08    0.55
  -5 -16   5    3.08    0.84
  -5 -16   5    2.53    0.56
  -4 -16   5    7.24    0.87
  -4 -16   5    9.24    1.04
   3  16  -5   12.35    1.95
  -3 -16   5    7.00    1.02
   2  16  -5   22.68    2.55
  -2 -16   5   20.33    1.63
  -2 -16   5   22.14    1.61
   1  16  -5    0.87    0.85
  -1 -16   5    1.34    0.59
  -1 -16   5    1.80    0.69
   0  16  -5   24.08    2.15
   0 -16   5   26.77    1.75
   0 -16   5   29.40    2.14
  -1  16  -5    2.68    0.87
   1 -16   5    2.43    0.85
   1 -16   5    2.20    0.69
  -2  16  -5   20.36    1.74
   2 -16   5   21.59    1.59
   2 -16   5   19.60    2.16
  -3  16  -5   10.31    1.30
   3 -16   5    8.99    1.56
   4 -16   5    7.75    1.55
   5 -16   5    3.35    1.22
  -6  16  -5   -0.06    0.57
   6 -16   5    0.68    0.86
  -7  16  -5    1.04    0.70
   7 -16   5    0.45    0.85
  -8  16  -5    3.41    0.99
   8 -16   5    3.90    1.45
  -9 -15   5   17.71    0.91
  -9 -15   5   15.36    1.99
  -8 -15   5    4.17    0.36
  -8 -15   5    4.08    1.14
  -8 -15   5    3.73    0.41
  -7 -15   5    3.86    0.39
  -7 -15   5    3.45    0.44
  -7 -15   5    3.14    0.96
  -6 -15   5    0.45    0.61
  -6 -15   5    0.93    0.30
  -6 -15   5    1.92    0.39
  -5 -15   5    0.34    0.55
  -5 -15   5   -0.25    0.30
  -5 -15   5    0.63    0.33
   4  15  -5   -0.78    0.66
  -4 -15   5   -0.37    0.25
  -4 -15   5    0.06    0.32
   3  15  -5   13.72    2.04
  -3 -15   5   14.87    1.16
  -3 -15   5   16.97    1.31
   2  15  -5    7.98    1.49
  -2 -15   5    8.34    0.99
  -2 -15   5    7.77    1.08
   1  15  -5   43.96    3.06
  -1 -15   5   47.03    2.69
  -1 -15   5   47.87    2.44
  -1 -15   5   48.71    2.57
   0  15  -5    4.94    1.15
   0 -15   5    6.64    1.03
   0 -15   5    4.70    1.00
   0 -15   5    5.90    0.89
  -1  15  -5   48.71    2.94
  -1  15  -5   50.50    2.26
   1 -15   5   49.69    2.55
   1 -15   5   52.92    2.93
  -2  15  -5    7.92    1.22
   2 -15   5    8.76    1.11
   2 -15   5    6.31    1.27
  -3  15  -5   16.24    1.43
   3 -15   5   17.02    2.04
   3 -15   5   16.49    1.40
  -4  15  -5    0.13    0.42
   4 -15   5   -0.64    0.49
   5 -15   5   -0.09    0.69
  -6  15  -5    1.13    0.72
   6 -15   5    2.90    1.09
  -7  15  -5    5.64    1.18
   7 -15   5    4.57    1.33
  -8  15  -5    5.17    1.18
   8 -15   5    3.45    1.35
  -9  15  -5   15.94    1.91
   9 -15   5   15.46    2.48
  -9 -14   5    4.02    0.47
  -9 -14   5    4.03    1.14
  -8 -14   5   12.84    0.64
  -8 -14   5   12.79    1.74
  -8 -14   5   12.54    0.66
  -7 -14   5    6.20    1.15
  -7 -14   5    4.99    0.34
  -7 -14   5    4.18    0.39
  -6 -14   5    5.28    0.44
  -6 -14   5    6.31    1.10
  -6 -14   5    5.69    0.45
  -6 -14   5    5.19    0.52
   5  14  -5    4.04    1.33
  -5 -14   5    6.09    0.54
  -5 -14   5    5.99    0.63
  -5 -14   5    6.37    1.02
   4  14  -5    8.92    1.74
  -4 -14   5    8.54    0.87
  -4 -14   5    7.95    0.72
   3  14  -5    2.13    0.95
  -3 -14   5    2.54    0.60
  -3 -14   5    2.58    0.54
   2  14  -5   57.94    3.54
  -2 -14   5   55.07    2.64
  -2 -14   5   53.29    2.74
   1  14  -5    6.88    1.27
  -1 -14   5    5.60    0.85
[truncated: 1,268,270 more chars]
