# Supplementary material for: Important Role of NH-Carbazole in Aryl Amination Reactions Catalyzed by 2-Aminobiphenyl Palladacycles
Source: ACS Catal. 2023 Mar 7;13(6):3934–48. doi: 10.1021/acscatal.3c00075 (PMC10029719; doi:10.1021/acscatal.3c00075)
Supplement: Supplementary file 4 — cs3c00075_si_004.cif [file cs3c00075_si_004.cif]

data_global
# 1. SUBMISSION DETAILS
_publ_contact_author
;
        Celia M. Maya
        Departamento de Q\'imica Inorg\'anica
        Universidad de Sevilla
        Apdo 1203
        41071 SEVILLA
        Spain
;
_publ_contact_author_phone         '34 954557153'
_publ_contact_author_email         maya@us.es
_publ_requested_journal            '?'
_publ_requested_coeditor_name
;
?
;
#=========================================================================
# Data for compound 8OMeCz (local labelling raq2618a)
#========================================================================= 

data_8OMeCz
_audit_creation_date               2023-02-25
_audit_creation_method
;
Olex2 1.5
(compiled 2022.04.07 svn.rca3783a0 for OlexSys, GUI svn.r6498)
;
_shelx_SHELXL_version_number       '2018/3'
_audit_contact_author_address      ?
_audit_contact_author_email        ?
_audit_contact_author_name         ''
_audit_contact_author_phone        ?
_publ_contact_author_id_orcid      ?
_publ_section_references
;
Dolomanov, O.V., Bourhis, L.J., Gildea, R.J, Howard, J.A.K. & Puschmann, H.
 (2009), J. Appl. Cryst. 42, 339-341.

Sheldrick, G.M. (2015). Acta Cryst. C71, 3-8.
;
_chemical_name_common              ?
_chemical_name_systematic          ?
_chemical_formula_moiety           'C102 H108 N2 O2 P2 Pd2, I1, C6 H4'
_chemical_formula_sum              'C108 H112 I N2 O2 P2 Pd2'
_chemical_formula_weight           1871.63
_chemical_melting_point            ?
loop_
  _atom_type_symbol
  _atom_type_description
  _atom_type_scat_dispersion_real
  _atom_type_scat_dispersion_imag
  _atom_type_scat_source
 'C' 'C' 0.0013 0.0009 'International Tables Vol C Tables 4.2.6.8 and 6.1.1.4'
 'H' 'H' 0.0000 0.0000 'International Tables Vol C Tables 4.2.6.8 and 6.1.1.4'
 'I' 'I' -0.8561 1.1928 'International Tables Vol C Tables 4.2.6.8 and 6.1.1.4'
 'N' 'N' 0.0030 0.0020 'International Tables Vol C Tables 4.2.6.8 and 6.1.1.4'
 'O' 'O' 0.0058 0.0036 'International Tables Vol C Tables 4.2.6.8 and 6.1.1.4'
 'P' 'P' 0.0671 0.0586 'International Tables Vol C Tables 4.2.6.8 and 6.1.1.4'
 'Pd' 'Pd' -1.9167 0.6584
 'International Tables Vol C Tables 4.2.6.8 and 6.1.1.4'

_shelx_space_group_comment
;
The symmetry employed for this shelxl refinement is uniquely defined
by the following loop, which should always be used as a source of
symmetry information in preference to the above space-group names.
They are only intended as comments.
;
_space_group_crystal_system        'monoclinic'
_space_group_IT_number             14
_space_group_name_H-M_alt          'P 1 21/c 1'
_space_group_name_Hall             '-P 2ybc'
loop_
  _space_group_symop_operation_xyz
 'x, y, z'
 '-x, y+1/2, -z+1/2'
 '-x, -y, -z'
 'x, -y-1/2, z-1/2'

_cell_length_a                     15.6964(14)
_cell_length_b                     12.0459(10)
_cell_length_c                     24.0221(18)
_cell_angle_alpha                  90
_cell_angle_beta                   104.496(3)
_cell_angle_gamma                  90
_cell_volume                       4397.4(6)
_cell_formula_units_Z              2
_cell_measurement_reflns_used      9210
_cell_measurement_temperature      100.00
_cell_measurement_theta_max        22.06
_cell_measurement_theta_min        2.35
_shelx_estimated_absorpt_T_max     ?
_shelx_estimated_absorpt_T_min     ?
_exptl_absorpt_coefficient_mu      0.450
_exptl_absorpt_correction_T_max    0.7447
_exptl_absorpt_correction_T_min    0.5914
_exptl_absorpt_correction_type     'multi-scan'
_exptl_absorpt_process_details
;
SADABS-2008/1 (Bruker,2008) was used for absorption correction.
wR2(int) was 0.0911 before and 0.0441 after correction.
The Ratio of minimum to maximum transmission is 0.7941.
The \l/2 correction factor is 0.0000.
;
_exptl_absorpt_special_details     ?
_exptl_crystal_colour              yellow
_exptl_crystal_colour_primary      yellow
_exptl_crystal_density_diffrn      1.414
_exptl_crystal_density_meas        ?
_exptl_crystal_density_method      ?
_exptl_crystal_description         'prism'
_exptl_crystal_F_000               1930
_exptl_crystal_size_max            0.22
_exptl_crystal_size_mid            0.18
_exptl_crystal_size_min            0.15
_exptl_transmission_factor_max     ?
_exptl_transmission_factor_min     ?
_diffrn_reflns_av_R_equivalents    0.0423
_diffrn_reflns_av_unetI/netI       0.0351
_diffrn_reflns_Laue_measured_fraction_full  0.999
_diffrn_reflns_Laue_measured_fraction_max  0.994
_diffrn_reflns_limit_h_max         21
_diffrn_reflns_limit_h_min         -21
_diffrn_reflns_limit_k_max         16
_diffrn_reflns_limit_k_min         -16
_diffrn_reflns_limit_l_max         27
_diffrn_reflns_limit_l_min         -32
_diffrn_reflns_number              47628
_diffrn_reflns_point_group_measured_fraction_full  0.999
_diffrn_reflns_point_group_measured_fraction_max  0.994
_diffrn_reflns_theta_full          19.665
_diffrn_reflns_theta_max           22.109
_diffrn_reflns_theta_min           1.382
_diffrn_ambient_temperature        100.00
_diffrn_detector_area_resol_mean   ?
_diffrn_measured_fraction_theta_full  0.999
_diffrn_measured_fraction_theta_max  0.994
_diffrn_measurement_device_type    'Bruker APEX-II CCD'
_diffrn_measurement_method         '\f and \w scans'
_diffrn_radiation_monochromator    'graphite'
_diffrn_radiation_type             AgK\a
_diffrn_radiation_wavelength       0.56086
_diffrn_source                     ?
_diffrn_standards_number           0
_reflns_Friedel_coverage           0.000
_reflns_Friedel_fraction_full      .
_reflns_Friedel_fraction_max       .
_reflns_number_gt                  9426
_reflns_number_total               11070
_reflns_special_details
;
 Reflections were merged by SHELXL according to the crystal
 class for the calculation of statistics and refinement.
 
 _reflns_Friedel_fraction is defined as the number of unique
 Friedel pairs measured divided by the number that would be
 possible theoretically, ignoring centric projections and
 systematic absences.
;
_reflns_threshold_expression       'I > 2\s(I)'
_computing_cell_refinement         ?
_computing_data_collection         ?
_computing_data_reduction          ?
_computing_molecular_graphics      'Olex2 1.5 (Dolomanov et al., 2009)'
_computing_publication_material    'Olex2 1.5 (Dolomanov et al., 2009)'
_computing_structure_refinement    'SHELXL 2018/3 (Sheldrick, 2015)'
_computing_structure_solution      ?
_refine_diff_density_max           2.284
_refine_diff_density_min           -1.258
_refine_diff_density_rms           0.095
_refine_ls_extinction_coef         .
_refine_ls_extinction_method       none
_refine_ls_goodness_of_fit_ref     1.067
_refine_ls_hydrogen_treatment      mixed
_refine_ls_matrix_type             full
_refine_ls_number_parameters       572
_refine_ls_number_reflns           11070
_refine_ls_number_restraints       6
_refine_ls_R_factor_all            0.0540
_refine_ls_R_factor_gt             0.0433
_refine_ls_restrained_S_all        1.067
_refine_ls_shift/su_max            0.001
_refine_ls_shift/su_mean           0.000
_refine_ls_structure_factor_coef   Fsqd
_refine_ls_weighting_details      
 'w=1/[\s^2^(Fo^2^)+(0.0384P)^2^+10.9793P] where P=(Fo^2^+2Fc^2^)/3'
_refine_ls_weighting_scheme        calc
_refine_ls_wR_factor_gt            0.1019
_refine_ls_wR_factor_ref           0.1082
_refine_special_details            ?
_olex2_refinement_description
;
1. Fixed Uiso
 At 1.2 times of:
  All C(H) groups, All C(H,H) groups, All C(H,H,H,H) groups
 At 1.5 times of:
  All C(H,H,H) groups
2. Restrained distances
 C51A-H51A = C51A-H51C = C51A-H51B
 0.96 with sigma of 0.01
 H51A-H51C
 1.568 with sigma of 0.01
 H51C-H51B
 1.568 with sigma of 0.01
 H51A-H51B
 1.568 with sigma of 0.01
3. Others
 Sof(I1B)=0.5*(1-FVAR(2))
 Sof(I1A)=0.5*FVAR(2)
 Sof(H24A)=Sof(H24B)=Sof(H27A)=Sof(H27B)=Sof(C26A)=Sof(H26C)=Sof(H26D)=
 Sof(C25A)=Sof(H25C)=Sof(H25D)=1-FVAR(2)
 Sof(H24C)=Sof(H24D)=Sof(H27C)=Sof(H27D)=Sof(C25B)=Sof(H25A)=Sof(H25B)=
 Sof(C26B)=Sof(H26A)=Sof(H26B)=FVAR(2)
 Fixed Sof: C51A(0.5) H51A(0.5) H51B(0.5) H51C(0.5) C51B(0.5) H51D(0.5)
 H51E(0.5) H51F(0.5)
4.a Ternary CH refined with riding coordinates:
 C23(H23), C28(H28)
4.b Secondary CH2 refined with riding coordinates:
 C24(H24C,H24D), C24(H24A,H24B), C27(H27C,H27D), C27(H27A,H27B), C29(H29A,
 H29B), C30(H30A,H30B), C31(H31A,H31B), C32(H32A,H32B), C25B(H25A,H25B),
 C26B(H26A,H26B), C26A(H26C,H26D), C25A(H25C,H25D)
4.c Aromatic/amide H refined with riding coordinates:
 C3(H3), C4(H4), C5(H5), C9(H9), C10(H10), C11(H11), C17(H17), C18(H18),
 C19(H19), C34(H34), C35(H35), C36(H36), C37(H37), C40(H40), C41(H41), C42(H42),
  C43(H43), C45(H45), C47(H47), C48(H48), C50(H50), C52(H52), C54(H54)
4.d Idealised Me refined as rotating group:
 C13(H13A,H13B,H13C), C14(H14A,H14B,H14C), C21(H21A,H21B,H21C), C22(H22A,H22B,
 H22C), C51B(H51D,H51E,H51F)
;
_atom_sites_solution_hydrogens     mixed
_atom_sites_solution_primary       ?
_atom_sites_solution_secondary     ?
loop_
  _atom_site_label
  _atom_site_type_symbol
  _atom_site_fract_x
  _atom_site_fract_y
  _atom_site_fract_z
  _atom_site_U_iso_or_equiv
  _atom_site_adp_type
  _atom_site_occupancy
  _atom_site_site_symmetry_order
  _atom_site_calc_flag
  _atom_site_refinement_flags_posn
  _atom_site_refinement_flags_adp
  _atom_site_refinement_flags_occupancy
  _atom_site_disorder_assembly
  _atom_site_disorder_group
 Pd1 Pd 0.26782(2) 0.41066(2) 0.20316(2) 0.01230(6) Uani 1 1 d . . . . .
 P1 P 0.19995(4) 0.34177(5) 0.26911(3) 0.01146(12) Uani 1 1 d . . . . .
 N1 N 0.32201(15) 0.46106(18) 0.13791(9) 0.0145(4) Uani 1 1 d . . . . .
 C1 C 0.21621(17) 0.4440(2) 0.32849(10) 0.0126(5) Uani 1 1 d . . . . .
 C2 C 0.26695(18) 0.5376(2) 0.32282(11) 0.0158(5) Uani 1 1 d . . . . .
 C3 C 0.2847(2) 0.6192(2) 0.36551(12) 0.0219(6) Uani 1 1 d . . . . .
 H3 H 0.318948 0.681999 0.360969 0.026 Uiso 1 1 calc R U . . .
 C4 C 0.2535(2) 0.6101(2) 0.41414(12) 0.0246(6) Uani 1 1 d . . . . .
 H4 H 0.265803 0.666115 0.442875 0.029 Uiso 1 1 calc R U . . .
 C5 C 0.2040(2) 0.5180(2) 0.42037(11) 0.0204(6) Uani 1 1 d . . . . .
 H5 H 0.182931 0.511162 0.454006 0.025 Uiso 1 1 calc R U . . .
 C6 C 0.18407(18) 0.4348(2) 0.37867(11) 0.0152(5) Uani 1 1 d . . . . .
 C7 C 0.30697(18) 0.5626(2) 0.27307(11) 0.0152(5) Uani 1 1 d . . . . .
 C8 C 0.39683(19) 0.5363(2) 0.27838(11) 0.0188(5) Uani 1 1 d . . . . .
 C9 C 0.4422(2) 0.5883(3) 0.24237(13) 0.0238(6) Uani 1 1 d . . . . .
 H9 H 0.501853 0.569340 0.245234 0.029 Uiso 1 1 calc R U . . .
 C10 C 0.4017(2) 0.6664(3) 0.20298(13) 0.0268(7) Uani 1 1 d . . . . .
 H10 H 0.433465 0.700760 0.178795 0.032 Uiso 1 1 calc R U . . .
 C11 C 0.3151(2) 0.6951(2) 0.19831(12) 0.0245(6) Uani 1 1 d . . . . .
 H11 H 0.288136 0.749843 0.171094 0.029 Uiso 1 1 calc R U . . .
 C12 C 0.26648(19) 0.6453(2) 0.23285(11) 0.0187(5) Uani 1 1 d . . . . .
 C13 C 0.4479(2) 0.4632(3) 0.32584(13) 0.0286(7) Uani 1 1 d . . . . .
 H13A H 0.496855 0.505515 0.349881 0.043 Uiso 1 1 calc R U . . .
 H13B H 0.471128 0.399199 0.309190 0.043 Uiso 1 1 calc R U . . .
 H13C H 0.409156 0.437364 0.349401 0.043 Uiso 1 1 calc R U . . .
 C14 C 0.1745(2) 0.6854(3) 0.22979(14) 0.0285(7) Uani 1 1 d . . . . .
 H14A H 0.132160 0.639154 0.202639 0.043 Uiso 1 1 calc R U . . .
 H14B H 0.168618 0.762722 0.216770 0.043 Uiso 1 1 calc R U . . .
 H14C H 0.163012 0.680241 0.267957 0.043 Uiso 1 1 calc R U . . .
 C15 C 0.13086(18) 0.3407(2) 0.39393(10) 0.0153(5) Uani 1 1 d . . . . .
 C16 C 0.03843(18) 0.3462(2) 0.38011(11) 0.0169(5) Uani 1 1 d . . . . .
 C17 C -0.0083(2) 0.2592(3) 0.39753(12) 0.0226(6) Uani 1 1 d . . . . .
 H17 H -0.070781 0.261716 0.388107 0.027 Uiso 1 1 calc R U . . .
 C18 C 0.0348(2) 0.1697(2) 0.42815(12) 0.0237(6) Uani 1 1 d . . . . .
 H18 H 0.002084 0.109310 0.437533 0.028 Uiso 1 1 calc R U . . .
 C19 C 0.1251(2) 0.1685(2) 0.44497(12) 0.0218(6) Uani 1 1 d . . . . .
 H19 H 0.154414 0.108349 0.467395 0.026 Uiso 1 1 calc R U . . .
 C20 C 0.17457(19) 0.2545(2) 0.42958(11) 0.0181(5) Uani 1 1 d . . . . .
 C21 C -0.0115(2) 0.4452(3) 0.34989(12) 0.0225(6) Uani 1 1 d . . . . .
 H21A H -0.041032 0.483189 0.375917 0.034 Uiso 1 1 calc R U . . .
 H21B H -0.055460 0.420241 0.315605 0.034 Uiso 1 1 calc R U . . .
 H21C H 0.029600 0.496486 0.338509 0.034 Uiso 1 1 calc R U . . .
 C22 C 0.2725(2) 0.2554(3) 0.45463(12) 0.0246(6) Uani 1 1 d . . . . .
 H22A H 0.300228 0.305091 0.432007 0.037 Uiso 1 1 calc R U . . .
 H22B H 0.295803 0.180119 0.453712 0.037 Uiso 1 1 calc R U . . .
 H22C H 0.285421 0.281632 0.494485 0.037 Uiso 1 1 calc R U . . .
 C23 C 0.24127(18) 0.2112(2) 0.30635(11) 0.0158(5) Uani 1 1 d . . . . .
 H23 H 0.223882 0.212282 0.343649 0.019 Uiso 1 1 calc R U . . .
 C24 C 0.34226(19) 0.2020(2) 0.32170(13) 0.0218(6) Uani 1 1 d . . . . .
 H24C H 0.368925 0.228969 0.361157 0.026 Uiso 0.334(16) 1 calc R U P A 2
 H24D H 0.367808 0.243200 0.294074 0.026 Uiso 0.334(16) 1 calc R U P A 2
 H24A H 0.365219 0.218013 0.287725 0.026 Uiso 0.666(16) 1 calc R U P A 1
 H24B H 0.369173 0.254693 0.352780 0.026 Uiso 0.666(16) 1 calc R U P A 1
 C27 C 0.2091(2) 0.0991(2) 0.27744(15) 0.0293(7) Uani 1 1 d . . . . .
 H27C H 0.145813 0.087049 0.274879 0.035 Uiso 0.334(16) 1 calc R U P A 2
 H27D H 0.219418 0.093980 0.238527 0.035 Uiso 0.334(16) 1 calc R U P A 2
 H27A H 0.193504 0.106091 0.235026 0.035 Uiso 0.666(16) 1 calc R U P A 1
 H27B H 0.157106 0.071878 0.289704 0.035 Uiso 0.666(16) 1 calc R U P A 1
 C28 C 0.07930(17) 0.3299(2) 0.24392(10) 0.0139(5) Uani 1 1 d . . . . .
 H28 H 0.055547 0.324872 0.278780 0.017 Uiso 1 1 calc R U . . .
 C29 C 0.03810(18) 0.4331(2) 0.21000(11) 0.0177(5) Uani 1 1 d . . . . .
 H29A H 0.035623 0.495930 0.236115 0.021 Uiso 1 1 calc R U . . .
 H29B H 0.071728 0.456120 0.182136 0.021 Uiso 1 1 calc R U . . .
 C30 C -0.05423(19) 0.3940(3) 0.17916(12) 0.0232(6) Uani 1 1 d . . . . .
 H30A H -0.080826 0.443317 0.146461 0.028 Uiso 1 1 calc R U . . .
 H30B H -0.093132 0.391351 0.205821 0.028 Uiso 1 1 calc R U . . .
 C31 C -0.0384(2) 0.2773(3) 0.15817(13) 0.0251(6) Uani 1 1 d . . . . .
 H31A H -0.024581 0.280975 0.120192 0.030 Uiso 1 1 calc R U . . .
 H31B H -0.091055 0.230067 0.154805 0.030 Uiso 1 1 calc R U . . .
 C32 C 0.04083(18) 0.2301(2) 0.20419(11) 0.0188(5) Uani 1 1 d . . . . .
 H32A H 0.085599 0.199427 0.185832 0.023 Uiso 1 1 calc R U . . .
 H32B H 0.021357 0.170536 0.226564 0.023 Uiso 1 1 calc R U . . .
 C33 C 0.27946(17) 0.5113(2) 0.08729(11) 0.0139(5) Uani 1 1 d . . . . .
 C34 C 0.19918(18) 0.5672(2) 0.07333(12) 0.0178(5) Uani 1 1 d . . . . .
 H34 H 0.164911 0.573447 0.100655 0.021 Uiso 1 1 calc R U . . .
 C35 C 0.16984(19) 0.6137(2) 0.01880(12) 0.0201(5) Uani 1 1 d . . . . .
 H35 H 0.115252 0.652057 0.009185 0.024 Uiso 1 1 calc R U . . .
 C36 C 0.2193(2) 0.6049(2) -0.02215(12) 0.0218(6) Uani 1 1 d . . . . .
 H36 H 0.198025 0.637597 -0.059007 0.026 Uiso 1 1 calc R U . . .
 C37 C 0.29873(19) 0.5490(2) -0.00929(11) 0.0199(5) Uani 1 1 d . . . . .
 H37 H 0.332015 0.542953 -0.037181 0.024 Uiso 1 1 calc R U . . .
 C38 C 0.32960(17) 0.5016(2) 0.04503(11) 0.0148(5) Uani 1 1 d . . . . .
 C39 C 0.40693(18) 0.4382(2) 0.07241(11) 0.0149(5) Uani 1 1 d . . . . .
 C40 C 0.47973(19) 0.3979(2) 0.05543(11) 0.0186(5) Uani 1 1 d . . . . .
 H40 H 0.486147 0.412577 0.017830 0.022 Uiso 1 1 calc R U . . .
 C41 C 0.54258(19) 0.3365(2) 0.09372(12) 0.0217(6) Uani 1 1 d . . . . .
 H41 H 0.592310 0.308932 0.082286 0.026 Uiso 1 1 calc R U . . .
 C42 C 0.53348(19) 0.3147(2) 0.14941(12) 0.0192(5) Uani 1 1 d . . . . .
 H42 H 0.577508 0.272744 0.175218 0.023 Uiso 1 1 calc R U . . .
 C43 C 0.46167(18) 0.3530(2) 0.16736(11) 0.0163(5) Uani 1 1 d . . . . .
 H43 H 0.455902 0.337462 0.205016 0.020 Uiso 1 1 calc R U . . .
 C44 C 0.39776(17) 0.4150(2) 0.12890(10) 0.0133(5) Uani 1 1 d . . . . .
 C45 C 0.15592(19) 0.2831(2) 0.10604(11) 0.0199(5) Uani 1 1 d . . . . .
 H45 H 0.123844 0.350594 0.097977 0.024 Uiso 1 1 calc R U . . .
 C46 C 0.22951(18) 0.2785(2) 0.15243(11) 0.0163(5) Uani 1 1 d . . . . .
 C47 C 0.2792(2) 0.1812(2) 0.16012(12) 0.0224(6) Uani 1 1 d . . . . .
 H47 H 0.332298 0.178028 0.189646 0.027 Uiso 1 1 calc R U . . .
 C48 C 0.2527(2) 0.0882(3) 0.12534(13) 0.0260(6) Uani 1 1 d . . . . .
 H48 H 0.287040 0.022312 0.131534 0.031 Uiso 1 1 calc R U . . .
 C49 C 0.1757(2) 0.0926(2) 0.08164(12) 0.0231(6) Uani 1 1 d . . . . .
 C50 C 0.1283(2) 0.1911(3) 0.07119(11) 0.0233(6) Uani 1 1 d . . . . .
 H50 H 0.077003 0.195588 0.040283 0.028 Uiso 1 1 calc R U . . .
 C51A C 0.0587(5) -0.0076(7) 0.0127(3) 0.0346(16) Uani 0.5 1 d D . P . .
 H51A H 0.051(4) -0.0810(19) -0.003(2) 0.019(16) Uiso 0.5 1 d D . P . .
 H51B H 0.016(3) 0.005(4) 0.035(2) 0.031(19) Uiso 0.5 1 d D . P . .
 H51C H 0.051(4) 0.046(3) -0.0177(17) 0.05(2) Uiso 0.5 1 d D . P . .
 O1 O 0.14632(15) 0.00055(18) 0.04879(9) 0.0270(5) Uani 1 1 d . . . B 1
 C51B C 0.1920(5) -0.0977(5) 0.0596(3) 0.0283(13) Uani 0.5 1 d . . P B 1
 H51D H 0.252726 -0.085922 0.057181 0.042 Uiso 0.5 1 calc R U P B 1
 H51E H 0.163792 -0.153258 0.031114 0.042 Uiso 0.5 1 calc R U P B 1
 H51F H 0.191978 -0.123964 0.098209 0.042 Uiso 0.5 1 calc R U P B 1
 I1A I 0.42137(4) 0.77580(5) 0.05331(2) 0.0306(2) Uani 0.4077(13) 1 d . . P C
 1
 I1B I 0.3830(3) 0.8128(4) 0.06515(18) 0.0622(13) Uiso 0.0923(13) 1 d . . P C
 2
 C52 C 0.5279(3) 0.8929(4) -0.0056(2) 0.0561(12) Uani 1 1 d . . . D 3
 H52 H 0.547045 0.819475 -0.010226 0.067 Uiso 1 1 calc R U . D 3
 C53 C 0.4632(3) 0.9106(4) 0.02232(18) 0.0540(12) Uani 1 1 d . . . D 3
 C54 C 0.4354(3) 1.0203(4) 0.02649(18) 0.0502(10) Uani 1 1 d . . . D 3
 H54 H 0.389177 1.033993 0.044657 0.060 Uiso 1 1 calc R U . D 3
 C25B C 0.3541(7) 0.0686(9) 0.3164(7) 0.025(3) Uiso 0.334(16) 1 d . . P A 2
 H25A H 0.368191 0.049882 0.279600 0.031 Uiso 0.334(16) 1 calc R U P A 2
 H25B H 0.402188 0.041084 0.348433 0.031 Uiso 0.334(16) 1 calc R U P A 2
 C26B C 0.2669(7) 0.0174(8) 0.3191(4) 0.017(2) Uiso 0.334(16) 1 d . . P A 2
 H26A H 0.256741 0.020762 0.358147 0.020 Uiso 0.334(16) 1 calc R U P A 2
 H26B H 0.260280 -0.059949 0.304691 0.020 Uiso 0.334(16) 1 calc R U P A 2
 C26A C 0.2904(5) 0.0187(5) 0.2989(4) 0.047(2) Uani 0.666(16) 1 d . . P A 1
 H26C H 0.272567 -0.047413 0.317684 0.056 Uiso 0.666(16) 1 calc R U P A 1
 H26D H 0.312613 -0.006423 0.265863 0.056 Uiso 0.666(16) 1 calc R U P A 1
 C25A C 0.3620(3) 0.0827(4) 0.3415(3) 0.0248(14) Uani 0.666(16) 1 d . . P A 1
 H25C H 0.357096 0.072271 0.381496 0.030 Uiso 0.666(16) 1 calc R U P A 1
 H25D H 0.421451 0.059819 0.338925 0.030 Uiso 0.666(16) 1 calc R U P A 1

loop_
  _atom_site_aniso_label
  _atom_site_aniso_U_11
  _atom_site_aniso_U_22
  _atom_site_aniso_U_33
  _atom_site_aniso_U_23
  _atom_site_aniso_U_13
  _atom_site_aniso_U_12
 Pd1 0.01511(10) 0.01343(10) 0.00993(9) -0.00008(7) 0.00610(7) -0.00053(8)
 P1 0.0141(3) 0.0114(3) 0.0100(3) -0.0004(2) 0.0052(2) -0.0007(2)
 N1 0.0165(11) 0.0156(10) 0.0131(10) 0.0021(8) 0.0069(8) 0.0017(8)
 C1 0.0152(12) 0.0138(11) 0.0085(10) 0.0010(8) 0.0022(9) 0.0000(9)
 C2 0.0196(13) 0.0176(12) 0.0110(11) -0.0006(9) 0.0055(9) -0.0027(10)
 C3 0.0308(16) 0.0196(13) 0.0169(12) -0.0050(10) 0.0089(11) -0.0109(11)
 C4 0.0387(18) 0.0199(14) 0.0159(12) -0.0064(10) 0.0084(12) -0.0071(12)
 C5 0.0315(15) 0.0198(13) 0.0122(11) -0.0018(10) 0.0096(11) -0.0026(11)
 C6 0.0193(13) 0.0152(12) 0.0122(11) 0.0003(9) 0.0060(9) -0.0019(10)
 C7 0.0206(13) 0.0140(12) 0.0122(11) -0.0014(9) 0.0062(10) -0.0043(10)
 C8 0.0217(14) 0.0187(13) 0.0162(12) -0.0038(10) 0.0050(10) -0.0048(11)
 C9 0.0213(14) 0.0283(15) 0.0247(14) -0.0081(12) 0.0109(11) -0.0079(12)
 C10 0.0376(18) 0.0268(15) 0.0212(14) -0.0061(12) 0.0174(13) -0.0145(13)
 C11 0.0391(18) 0.0205(14) 0.0150(12) 0.0015(10) 0.0085(12) -0.0069(12)
 C12 0.0241(14) 0.0179(13) 0.0142(12) -0.0001(10) 0.0048(10) -0.0021(11)
 C13 0.0256(16) 0.0306(16) 0.0259(15) 0.0004(12) -0.0004(12) -0.0003(13)
 C14 0.0321(17) 0.0271(16) 0.0258(15) 0.0028(12) 0.0061(13) 0.0078(13)
 C15 0.0216(13) 0.0159(12) 0.0104(11) -0.0020(9) 0.0078(9) -0.0010(10)
 C16 0.0217(13) 0.0188(13) 0.0115(11) -0.0033(9) 0.0068(10) 0.0001(10)
 C17 0.0196(14) 0.0282(15) 0.0212(13) -0.0035(11) 0.0075(11) -0.0047(11)
 C18 0.0321(16) 0.0205(14) 0.0222(13) -0.0008(11) 0.0135(12) -0.0082(12)
 C19 0.0319(16) 0.0196(13) 0.0173(12) 0.0034(10) 0.0125(11) 0.0009(12)
 C20 0.0227(14) 0.0203(13) 0.0135(11) 0.0008(10) 0.0088(10) 0.0009(11)
 C21 0.0254(15) 0.0250(14) 0.0193(13) 0.0023(11) 0.0099(11) 0.0067(12)
 C22 0.0236(15) 0.0300(15) 0.0207(13) 0.0067(12) 0.0063(11) 0.0016(12)
 C23 0.0188(13) 0.0128(12) 0.0176(12) 0.0023(9) 0.0080(10) 0.0013(10)
 C24 0.0184(14) 0.0214(14) 0.0262(14) 0.0057(11) 0.0068(11) 0.0039(11)
 C27 0.0347(18) 0.0139(13) 0.0354(16) 0.0003(12) 0.0015(13) -0.0022(12)
 C28 0.0151(12) 0.0144(11) 0.0129(11) -0.0015(9) 0.0049(9) -0.0027(9)
 C29 0.0201(13) 0.0173(13) 0.0158(12) 0.0012(10) 0.0045(10) 0.0008(10)
 C30 0.0192(14) 0.0274(15) 0.0211(13) -0.0006(11) 0.0017(11) 0.0025(11)
 C31 0.0207(14) 0.0307(16) 0.0215(14) -0.0059(12) 0.0006(11) -0.0043(12)
 C32 0.0201(13) 0.0195(13) 0.0175(12) -0.0032(10) 0.0056(10) -0.0059(11)
 C33 0.0162(12) 0.0117(11) 0.0144(11) -0.0001(9) 0.0046(9) -0.0054(9)
 C34 0.0192(13) 0.0170(13) 0.0190(12) -0.0005(10) 0.0079(10) 0.0007(10)
 C35 0.0191(14) 0.0175(13) 0.0223(13) 0.0004(10) 0.0025(11) 0.0033(10)
 C36 0.0272(15) 0.0227(14) 0.0141(12) 0.0047(10) 0.0024(10) 0.0006(11)
 C37 0.0248(14) 0.0223(13) 0.0136(12) 0.0020(10) 0.0069(10) -0.0020(11)
 C38 0.0163(12) 0.0148(12) 0.0135(11) -0.0007(9) 0.0043(9) -0.0007(10)
 C39 0.0195(13) 0.0135(11) 0.0127(11) 0.0007(9) 0.0060(9) -0.0015(10)
 C40 0.0223(14) 0.0211(13) 0.0150(12) 0.0014(10) 0.0096(10) 0.0013(11)
 C41 0.0221(14) 0.0226(14) 0.0241(14) 0.0040(11) 0.0128(11) 0.0056(11)
 C42 0.0210(14) 0.0182(13) 0.0187(12) 0.0030(10) 0.0052(10) 0.0041(11)
 C43 0.0194(13) 0.0175(12) 0.0136(11) 0.0022(10) 0.0074(10) -0.0003(10)
 C44 0.0165(12) 0.0131(11) 0.0124(11) -0.0018(9) 0.0076(9) -0.0028(10)
 C45 0.0250(15) 0.0188(13) 0.0165(12) 0.0001(10) 0.0063(11) -0.0018(11)
 C46 0.0194(13) 0.0166(12) 0.0157(11) -0.0017(9) 0.0097(10) -0.0029(10)
 C47 0.0230(15) 0.0215(14) 0.0225(13) -0.0040(11) 0.0054(11) 0.0015(11)
 C48 0.0325(17) 0.0191(13) 0.0279(15) -0.0036(12) 0.0102(12) 0.0032(12)
 C49 0.0361(17) 0.0210(13) 0.0160(12) -0.0040(11) 0.0136(11) -0.0065(12)
 C50 0.0321(16) 0.0260(15) 0.0113(12) -0.0004(10) 0.0044(11) -0.0042(12)
 C51A 0.041(4) 0.047(4) 0.015(3) -0.001(3) 0.008(3) -0.022(3)
 O1 0.0355(13) 0.0261(11) 0.0199(10) -0.0102(8) 0.0078(9) -0.0070(9)
 C51B 0.045(4) 0.017(3) 0.024(3) -0.002(2) 0.011(3) 0.000(3)
 I1A 0.0316(3) 0.0326(3) 0.0247(3) 0.0001(2) 0.0014(2) -0.0076(2)
 C52 0.059(3) 0.044(2) 0.049(2) 0.0018(19) -0.017(2) -0.001(2)
 C53 0.060(3) 0.049(2) 0.037(2) 0.0076(18) -0.0168(19) -0.010(2)
 C54 0.045(2) 0.051(2) 0.042(2) -0.0010(19) -0.0119(18) 0.0029(19)
 C26A 0.049(4) 0.019(3) 0.067(5) 0.003(3) 0.005(4) 0.013(2)
 C25A 0.027(2) 0.023(2) 0.027(3) 0.009(2) 0.011(2) 0.0095(18)

_geom_special_details
;
 All esds (except the esd in the dihedral angle between two l.s. planes)
 are estimated using the full covariance matrix.  The cell esds are taken
 into account individually in the estimation of esds in distances, angles
 and torsion angles; correlations between esds in cell parameters are only
 used when they are defined by crystal symmetry.  An approximate (isotropic)
 treatment of cell esds is used for estimating esds involving l.s. planes.
;
loop_
  _geom_bond_atom_site_label_1
  _geom_bond_atom_site_label_2
  _geom_bond_distance
  _geom_bond_site_symmetry_2
  _geom_bond_publ_flag
 Pd1 P1 2.2757(6) . ?
 Pd1 N1 2.053(2) . ?
 Pd1 C7 2.456(3) . ?
 Pd1 C46 2.003(3) . ?
 P1 C1 1.853(3) . ?
 P1 C23 1.845(3) . ?
 P1 C28 1.844(3) . ?
 N1 C33 1.373(3) . ?
 N1 C44 1.378(3) . ?
 C1 C2 1.407(4) . ?
 C1 C6 1.423(3) . ?
 C2 C3 1.397(4) . ?
 C2 C7 1.513(3) . ?
 C3 H3 0.9500 . ?
 C3 C4 1.380(4) . ?
 C4 H4 0.9500 . ?
 C4 C5 1.384(4) . ?
 C5 H5 0.9500 . ?
 C5 C6 1.395(4) . ?
 C6 C15 1.507(4) . ?
 C7 C8 1.420(4) . ?
 C7 C12 1.422(4) . ?
 C8 C9 1.399(4) . ?
 C8 C13 1.503(4) . ?
 C9 H9 0.9500 . ?
 C9 C10 1.372(5) . ?
 C10 H10 0.9500 . ?
 C10 C11 1.380(5) . ?
 C11 H11 0.9500 . ?
 C11 C12 1.396(4) . ?
 C12 C14 1.506(4) . ?
 C13 H13A 0.9800 . ?
 C13 H13B 0.9800 . ?
 C13 H13C 0.9800 . ?
 C14 H14A 0.9800 . ?
 C14 H14B 0.9800 . ?
 C14 H14C 0.9800 . ?
 C15 C16 1.407(4) . ?
 C15 C20 1.410(4) . ?
 C16 C17 1.402(4) . ?
 C16 C21 1.509(4) . ?
 C17 H17 0.9500 . ?
 C17 C18 1.382(4) . ?
 C18 H18 0.9500 . ?
 C18 C19 1.373(4) . ?
 C19 H19 0.9500 . ?
 C19 C20 1.399(4) . ?
 C20 C22 1.505(4) . ?
 C21 H21A 0.9800 . ?
 C21 H21B 0.9800 . ?
 C21 H21C 0.9800 . ?
 C22 H22A 0.9800 . ?
 C22 H22B 0.9800 . ?
 C22 H22C 0.9800 . ?
 C23 H23 1.0000 . ?
 C23 C24 1.539(4) . ?
 C23 C27 1.544(4) . ?
 C24 H24C 0.9900 . ?
 C24 H24D 0.9900 . ?
 C24 H24A 0.9900 . ?
 C24 H24B 0.9900 . ?
 C24 C25B 1.626(12) . ?
 C24 C25A 1.522(5) . ?
 C27 H27C 0.9900 . ?
 C27 H27D 0.9900 . ?
 C27 H27A 0.9900 . ?
 C27 H27B 0.9900 . ?
 C27 C26B 1.530(10) . ?
 C27 C26A 1.583(7) . ?
 C28 H28 1.0000 . ?
 C28 C29 1.538(4) . ?
 C28 C32 1.559(4) . ?
 C29 H29A 0.9900 . ?
 C29 H29B 0.9900 . ?
 C29 C30 1.528(4) . ?
 C30 H30A 0.9900 . ?
 C30 H30B 0.9900 . ?
 C30 C31 1.535(4) . ?
 C31 H31A 0.9900 . ?
 C31 H31B 0.9900 . ?
 C31 C32 1.550(4) . ?
 C32 H32A 0.9900 . ?
 C32 H32B 0.9900 . ?
 C33 C34 1.394(4) . ?
 C33 C38 1.436(3) . ?
 C34 H34 0.9500 . ?
 C34 C35 1.393(4) . ?
 C35 H35 0.9500 . ?
 C35 C36 1.401(4) . ?
 C36 H36 0.9500 . ?
 C36 C37 1.383(4) . ?
 C37 H37 0.9500 . ?
 C37 C38 1.396(4) . ?
 C38 C39 1.445(4) . ?
 C39 C40 1.393(4) . ?
 C39 C44 1.428(3) . ?
 C40 H40 0.9500 . ?
 C40 C41 1.383(4) . ?
 C41 H41 0.9500 . ?
 C41 C42 1.405(4) . ?
 C42 H42 0.9500 . ?
 C42 C43 1.383(4) . ?
 C43 H43 0.9500 . ?
 C43 C44 1.398(4) . ?
 C45 H45 0.9500 . ?
 C45 C46 1.391(4) . ?
 C45 C50 1.392(4) . ?
 C46 C47 1.395(4) . ?
 C47 H47 0.9500 . ?
 C47 C48 1.397(4) . ?
 C48 H48 0.9500 . ?
 C48 C49 1.389(4) . ?
 C49 C50 1.389(4) . ?
 C49 O1 1.373(3) . ?
 C50 H50 0.9500 . ?
 C51A C51A 1.799(15) 3 ?
 C51A H51A 0.959(10) . ?
 C51A H51B 0.959(10) . ?
 C51A H51C 0.959(10) . ?
 C51A O1 1.434(7) . ?
 O1 C51B 1.374(6) . ?
 C51B H51D 0.9800 . ?
 C51B H51E 0.9800 . ?
 C51B H51F 0.9800 . ?
 C52 H52 0.9500 . ?
 C52 C53 1.366(7) . ?
 C52 C54 1.350(7) 3_675 ?
 C53 C54 1.403(6) . ?
 C54 H54 0.9500 . ?
 C25B H25A 0.9900 . ?
 C25B H25B 0.9900 . ?
 C25B C26B 1.519(15) . ?
 C26B H26A 0.9900 . ?
 C26B H26B 0.9900 . ?
 C26A H26C 0.9900 . ?
 C26A H26D 0.9900 . ?
 C26A C25A 1.527(10) . ?
 C25A H25C 0.9900 . ?
 C25A H25D 0.9900 . ?

loop_
  _geom_angle_atom_site_label_1
  _geom_angle_atom_site_label_2
  _geom_angle_atom_site_label_3
  _geom_angle
  _geom_angle_site_symmetry_1
  _geom_angle_site_symmetry_3
  _geom_angle_publ_flag
 P1 Pd1 C7 82.90(6) . . ?
 N1 Pd1 P1 174.17(7) . . ?
 N1 Pd1 C7 102.77(9) . . ?
 C46 Pd1 P1 90.70(7) . . ?
 C46 Pd1 N1 83.64(9) . . ?
 C46 Pd1 C7 173.59(9) . . ?
 C1 P1 Pd1 107.18(8) . . ?
 C23 P1 Pd1 118.64(9) . . ?
 C23 P1 C1 103.24(11) . . ?
 C28 P1 Pd1 114.91(8) . . ?
 C28 P1 C1 103.68(11) . . ?
 C28 P1 C23 107.50(12) . . ?
 C33 N1 Pd1 127.15(17) . . ?
 C33 N1 C44 106.6(2) . . ?
 C44 N1 Pd1 122.65(17) . . ?
 C2 C1 P1 115.49(18) . . ?
 C2 C1 C6 118.2(2) . . ?
 C6 C1 P1 126.25(19) . . ?
 C1 C2 C7 126.4(2) . . ?
 C3 C2 C1 120.5(2) . . ?
 C3 C2 C7 113.1(2) . . ?
 C2 C3 H3 119.4 . . ?
 C4 C3 C2 121.2(3) . . ?
 C4 C3 H3 119.4 . . ?
 C3 C4 H4 120.6 . . ?
 C3 C4 C5 118.9(3) . . ?
 C5 C4 H4 120.6 . . ?
 C4 C5 H5 119.0 . . ?
 C4 C5 C6 121.9(2) . . ?
 C6 C5 H5 119.0 . . ?
 C1 C6 C15 126.9(2) . . ?
 C5 C6 C1 119.3(2) . . ?
 C5 C6 C15 113.8(2) . . ?
 C2 C7 Pd1 108.00(16) . . ?
 C8 C7 Pd1 88.14(16) . . ?
 C8 C7 C2 118.9(2) . . ?
 C8 C7 C12 118.9(2) . . ?
 C12 C7 Pd1 93.71(16) . . ?
 C12 C7 C2 118.2(2) . . ?
 C7 C8 C13 121.9(2) . . ?
 C9 C8 C7 119.5(3) . . ?
 C9 C8 C13 118.3(3) . . ?
 C8 C9 H9 119.5 . . ?
 C10 C9 C8 121.0(3) . . ?
 C10 C9 H9 119.5 . . ?
 C9 C10 H10 119.8 . . ?
 C9 C10 C11 120.3(3) . . ?
 C11 C10 H10 119.8 . . ?
 C10 C11 H11 119.4 . . ?
 C10 C11 C12 121.2(3) . . ?
 C12 C11 H11 119.4 . . ?
 C7 C12 C14 121.2(2) . . ?
 C11 C12 C7 119.1(3) . . ?
 C11 C12 C14 119.6(3) . . ?
 C8 C13 H13A 109.5 . . ?
 C8 C13 H13B 109.5 . . ?
 C8 C13 H13C 109.5 . . ?
 H13A C13 H13B 109.5 . . ?
 H13A C13 H13C 109.5 . . ?
 H13B C13 H13C 109.5 . . ?
 C12 C14 H14A 109.5 . . ?
 C12 C14 H14B 109.5 . . ?
 C12 C14 H14C 109.5 . . ?
 H14A C14 H14B 109.5 . . ?
 H14A C14 H14C 109.5 . . ?
 H14B C14 H14C 109.5 . . ?
 C16 C15 C6 120.6(2) . . ?
 C16 C15 C20 119.6(2) . . ?
 C20 C15 C6 119.1(2) . . ?
 C15 C16 C21 122.1(2) . . ?
 C17 C16 C15 118.7(3) . . ?
 C17 C16 C21 119.1(3) . . ?
 C16 C17 H17 119.4 . . ?
 C18 C17 C16 121.2(3) . . ?
 C18 C17 H17 119.4 . . ?
 C17 C18 H18 120.1 . . ?
 C19 C18 C17 119.8(3) . . ?
 C19 C18 H18 120.1 . . ?
 C18 C19 H19 119.5 . . ?
 C18 C19 C20 121.0(3) . . ?
 C20 C19 H19 119.5 . . ?
 C15 C20 C22 122.1(2) . . ?
 C19 C20 C15 119.2(3) . . ?
 C19 C20 C22 118.6(3) . . ?
 C16 C21 H21A 109.5 . . ?
 C16 C21 H21B 109.5 . . ?
 C16 C21 H21C 109.5 . . ?
 H21A C21 H21B 109.5 . . ?
 H21A C21 H21C 109.5 . . ?
 H21B C21 H21C 109.5 . . ?
 C20 C22 H22A 109.5 . . ?
 C20 C22 H22B 109.5 . . ?
 C20 C22 H22C 109.5 . . ?
 H22A C22 H22B 109.5 . . ?
 H22A C22 H22C 109.5 . . ?
 H22B C22 H22C 109.5 . . ?
 P1 C23 H23 106.4 . . ?
 C24 C23 P1 113.17(18) . . ?
 C24 C23 H23 106.4 . . ?
 C24 C23 C27 104.3(2) . . ?
 C27 C23 P1 119.4(2) . . ?
 C27 C23 H23 106.4 . . ?
 C23 C24 H24C 111.7 . . ?
 C23 C24 H24D 111.7 . . ?
 C23 C24 H24A 110.7 . . ?
 C23 C24 H24B 110.7 . . ?
 C23 C24 C25B 100.6(4) . . ?
 H24C C24 H24D 109.4 . . ?
 H24A C24 H24B 108.8 . . ?
 C25B C24 H24C 111.7 . . ?
 C25B C24 H24D 111.7 . . ?
 C25A C24 C23 105.0(3) . . ?
 C25A C24 H24A 110.7 . . ?
 C25A C24 H24B 110.7 . . ?
 C23 C27 H27C 111.5 . . ?
 C23 C27 H27D 111.5 . . ?
 C23 C27 H27A 110.9 . . ?
 C23 C27 H27B 110.9 . . ?
 C23 C27 C26A 104.0(3) . . ?
 H27C C27 H27D 109.3 . . ?
 H27A C27 H27B 109.0 . . ?
 C26B C27 C23 101.2(4) . . ?
 C26B C27 H27C 111.5 . . ?
 C26B C27 H27D 111.5 . . ?
 C26A C27 H27A 110.9 . . ?
 C26A C27 H27B 110.9 . . ?
 P1 C28 H28 107.3 . . ?
 C29 C28 P1 111.86(18) . . ?
 C29 C28 H28 107.3 . . ?
 C29 C28 C32 104.6(2) . . ?
 C32 C28 P1 117.98(18) . . ?
 C32 C28 H28 107.3 . . ?
 C28 C29 H29A 111.1 . . ?
 C28 C29 H29B 111.1 . . ?
 H29A C29 H29B 109.1 . . ?
 C30 C29 C28 103.3(2) . . ?
 C30 C29 H29A 111.1 . . ?
 C30 C29 H29B 111.1 . . ?
 C29 C30 H30A 111.1 . . ?
 C29 C30 H30B 111.1 . . ?
 C29 C30 C31 103.3(2) . . ?
 H30A C30 H30B 109.1 . . ?
 C31 C30 H30A 111.1 . . ?
 C31 C30 H30B 111.1 . . ?
 C30 C31 H31A 110.6 . . ?
 C30 C31 H31B 110.6 . . ?
 C30 C31 C32 105.6(2) . . ?
 H31A C31 H31B 108.8 . . ?
 C32 C31 H31A 110.6 . . ?
 C32 C31 H31B 110.6 . . ?
 C28 C32 H32A 110.6 . . ?
 C28 C32 H32B 110.6 . . ?
 C31 C32 C28 105.8(2) . . ?
 C31 C32 H32A 110.6 . . ?
 C31 C32 H32B 110.6 . . ?
 H32A C32 H32B 108.7 . . ?
 N1 C33 C34 129.5(2) . . ?
 N1 C33 C38 111.0(2) . . ?
 C34 C33 C38 119.5(2) . . ?
 C33 C34 H34 120.4 . . ?
 C35 C34 C33 119.1(2) . . ?
 C35 C34 H34 120.4 . . ?
 C34 C35 H35 119.4 . . ?
 C34 C35 C36 121.3(3) . . ?
 C36 C35 H35 119.4 . . ?
 C35 C36 H36 119.8 . . ?
 C37 C36 C35 120.5(2) . . ?
 C37 C36 H36 119.8 . . ?
 C36 C37 H37 120.3 . . ?
 C36 C37 C38 119.4(2) . . ?
 C38 C37 H37 120.3 . . ?
 C33 C38 C39 105.5(2) . . ?
 C37 C38 C33 120.3(2) . . ?
 C37 C38 C39 134.2(2) . . ?
 C40 C39 C38 135.0(2) . . ?
 C40 C39 C44 119.7(2) . . ?
 C44 C39 C38 105.3(2) . . ?
 C39 C40 H40 120.3 . . ?
 C41 C40 C39 119.5(2) . . ?
 C41 C40 H40 120.3 . . ?
 C40 C41 H41 119.7 . . ?
 C40 C41 C42 120.5(3) . . ?
 C42 C41 H41 119.7 . . ?
 C41 C42 H42 119.4 . . ?
 C43 C42 C41 121.3(3) . . ?
 C43 C42 H42 119.4 . . ?
 C42 C43 H43 120.7 . . ?
 C42 C43 C44 118.6(2) . . ?
 C44 C43 H43 120.7 . . ?
 N1 C44 C39 111.5(2) . . ?
 N1 C44 C43 128.1(2) . . ?
 C43 C44 C39 120.4(2) . . ?
 C46 C45 H45 119.3 . . ?
 C46 C45 C50 121.4(3) . . ?
 C50 C45 H45 119.3 . . ?
 C45 C46 Pd1 121.2(2) . . ?
 C45 C46 C47 117.7(3) . . ?
 C47 C46 Pd1 121.0(2) . . ?
 C46 C47 H47 119.3 . . ?
 C46 C47 C48 121.4(3) . . ?
 C48 C47 H47 119.3 . . ?
 C47 C48 H48 120.2 . . ?
 C49 C48 C47 119.6(3) . . ?
 C49 C48 H48 120.2 . . ?
 C48 C49 C50 119.7(3) . . ?
 O1 C49 C48 120.4(3) . . ?
 O1 C49 C50 119.9(3) . . ?
 C45 C50 H50 120.0 . . ?
 C49 C50 C45 119.9(3) . . ?
 C49 C50 H50 120.0 . . ?
 C51A C51A H51A 87(3) 3 . ?
 C51A C51A H51B 52(4) 3 . ?
 C51A C51A H51C 75(4) 3 . ?
 H51A C51A H51B 109.8(15) . . ?
 H51A C51A H51C 109.8(15) . . ?
 H51B C51A H51C 109.6(15) . . ?
 O1 C51A C51A 160.8(7) . 3 ?
 O1 C51A H51A 108(3) . . ?
 O1 C51A H51B 110(4) . . ?
 O1 C51A H51C 110(4) . . ?
 C49 O1 C51A 122.4(4) . . ?
 C49 O1 C51B 120.2(3) . . ?
 C51B O1 C51A 115.5(5) . . ?
 O1 C51B H51D 109.5 . . ?
 O1 C51B H51E 109.5 . . ?
 O1 C51B H51F 109.5 . . ?
 H51D C51B H51E 109.5 . . ?
 H51D C51B H51F 109.5 . . ?
 H51E C51B H51F 109.5 . . ?
 C53 C52 H52 120.0 . . ?
 C54 C52 H52 120.0 3_675 . ?
 C54 C52 C53 120.1(5) 3_675 . ?
 C52 C53 C54 117.7(4) . . ?
 C52 C54 C53 122.2(5) 3_675 . ?
 C52 C54 H54 118.9 3_675 . ?
 C53 C54 H54 118.9 . . ?
 C24 C25B H25A 110.5 . . ?
 C24 C25B H25B 110.5 . . ?
 H25A C25B H25B 108.7 . . ?
 C26B C25B C24 106.1(8) . . ?
 C26B C25B H25A 110.5 . . ?
 C26B C25B H25B 110.5 . . ?
 C27 C26B H26A 112.6 . . ?
 C27 C26B H26B 112.6 . . ?
 C25B C26B C27 95.9(8) . . ?
 C25B C26B H26A 112.6 . . ?
 C25B C26B H26B 112.6 . . ?
 H26A C26B H26B 110.1 . . ?
 C27 C26A H26C 110.1 . . ?
 C27 C26A H26D 110.1 . . ?
 H26C C26A H26D 108.4 . . ?
 C25A C26A C27 107.9(4) . . ?
 C25A C26A H26C 110.1 . . ?
 C25A C26A H26D 110.1 . . ?
 C24 C25A C26A 102.1(5) . . ?
 C24 C25A H25C 111.4 . . ?
 C24 C25A H25D 111.4 . . ?
 C26A C25A H25C 111.4 . . ?
 C26A C25A H25D 111.4 . . ?
 H25C C25A H25D 109.2 . . ?

loop_
  _geom_torsion_atom_site_label_1
  _geom_torsion_atom_site_label_2
  _geom_torsion_atom_site_label_3
  _geom_torsion_atom_site_label_4
  _geom_torsion
  _geom_torsion_site_symmetry_1
  _geom_torsion_site_symmetry_2
  _geom_torsion_site_symmetry_3
  _geom_torsion_site_symmetry_4
  _geom_torsion_publ_flag
 Pd1 P1 C1 C2 -1.9(2) . . . . ?
 Pd1 P1 C1 C6 179.5(2) . . . . ?
 Pd1 P1 C23 C24 38.8(2) . . . . ?
 Pd1 P1 C23 C27 -84.6(2) . . . . ?
 Pd1 P1 C28 C29 -43.29(19) . . . . ?
 Pd1 P1 C28 C32 78.1(2) . . . . ?
 Pd1 N1 C33 C34 19.4(4) . . . . ?
 Pd1 N1 C33 C38 -161.01(17) . . . . ?
 Pd1 N1 C44 C39 162.06(17) . . . . ?
 Pd1 N1 C44 C43 -18.4(4) . . . . ?
 Pd1 C7 C8 C9 90.4(2) . . . . ?
 Pd1 C7 C8 C13 -96.4(3) . . . . ?
 Pd1 C7 C12 C11 -87.6(3) . . . . ?
 Pd1 C7 C12 C14 96.7(3) . . . . ?
 Pd1 C46 C47 C48 179.4(2) . . . . ?
 P1 C1 C2 C3 -178.9(2) . . . . ?
 P1 C1 C2 C7 1.3(4) . . . . ?
 P1 C1 C6 C5 178.3(2) . . . . ?
 P1 C1 C6 C15 0.3(4) . . . . ?
 P1 C23 C24 C25B -147.9(6) . . . . ?
 P1 C23 C24 C25A -170.0(3) . . . . ?
 P1 C23 C27 C26B 173.8(5) . . . . ?
 P1 C23 C27 C26A 148.1(5) . . . . ?
 P1 C28 C29 C30 164.25(18) . . . . ?
 P1 C28 C32 C31 -140.2(2) . . . . ?
 N1 C33 C34 C35 178.8(3) . . . . ?
 N1 C33 C38 C37 -178.8(2) . . . . ?
 N1 C33 C38 C39 1.5(3) . . . . ?
 C1 P1 C23 C24 -79.6(2) . . . . ?
 C1 P1 C23 C27 157.1(2) . . . . ?
 C1 P1 C28 C29 73.34(19) . . . . ?
 C1 P1 C28 C32 -165.31(19) . . . . ?
 C1 C2 C3 C4 0.2(5) . . . . ?
 C1 C2 C7 Pd1 0.0(3) . . . . ?
 C1 C2 C7 C8 -98.1(3) . . . . ?
 C1 C2 C7 C12 104.6(3) . . . . ?
 C1 C6 C15 C16 -94.6(3) . . . . ?
 C1 C6 C15 C20 94.7(3) . . . . ?
 C2 C1 C6 C5 -0.2(4) . . . . ?
 C2 C1 C6 C15 -178.3(3) . . . . ?
 C2 C3 C4 C5 0.2(5) . . . . ?
 C2 C7 C8 C9 -160.0(2) . . . . ?
 C2 C7 C8 C13 13.2(4) . . . . ?
 C2 C7 C12 C11 159.7(2) . . . . ?
 C2 C7 C12 C14 -16.1(4) . . . . ?
 C3 C2 C7 Pd1 -179.8(2) . . . . ?
 C3 C2 C7 C8 82.1(3) . . . . ?
 C3 C2 C7 C12 -75.2(3) . . . . ?
 C3 C4 C5 C6 -0.7(5) . . . . ?
 C4 C5 C6 C1 0.7(4) . . . . ?
 C4 C5 C6 C15 179.0(3) . . . . ?
 C5 C6 C15 C16 87.3(3) . . . . ?
 C5 C6 C15 C20 -83.4(3) . . . . ?
 C6 C1 C2 C3 -0.2(4) . . . . ?
 C6 C1 C2 C7 180.0(3) . . . . ?
 C6 C15 C16 C17 -177.0(2) . . . . ?
 C6 C15 C16 C21 -0.1(4) . . . . ?
 C6 C15 C20 C19 178.4(2) . . . . ?
 C6 C15 C20 C22 2.2(4) . . . . ?
 C7 C2 C3 C4 -180.0(3) . . . . ?
 C7 C8 C9 C10 1.6(4) . . . . ?
 C8 C7 C12 C11 2.4(4) . . . . ?
 C8 C7 C12 C14 -173.4(3) . . . . ?
 C8 C9 C10 C11 0.1(4) . . . . ?
 C9 C10 C11 C12 -0.6(4) . . . . ?
 C10 C11 C12 C7 -0.7(4) . . . . ?
 C10 C11 C12 C14 175.2(3) . . . . ?
 C12 C7 C8 C9 -2.8(4) . . . . ?
 C12 C7 C8 C13 170.4(3) . . . . ?
 C13 C8 C9 C10 -171.9(3) . . . . ?
 C15 C16 C17 C18 0.6(4) . . . . ?
 C16 C15 C20 C19 7.6(4) . . . . ?
 C16 C15 C20 C22 -168.6(2) . . . . ?
 C16 C17 C18 C19 3.9(4) . . . . ?
 C17 C18 C19 C20 -2.6(4) . . . . ?
 C18 C19 C20 C15 -3.1(4) . . . . ?
 C18 C19 C20 C22 173.2(3) . . . . ?
 C20 C15 C16 C17 -6.3(4) . . . . ?
 C20 C15 C16 C21 170.5(2) . . . . ?
 C21 C16 C17 C18 -176.4(3) . . . . ?
 C23 P1 C1 C2 124.1(2) . . . . ?
 C23 P1 C1 C6 -54.5(3) . . . . ?
 C23 P1 C28 C29 -177.76(17) . . . . ?
 C23 P1 C28 C32 -56.4(2) . . . . ?
 C23 C24 C25B C26B -18.2(11) . . . . ?
 C23 C24 C25A C26A 40.3(7) . . . . ?
 C23 C27 C26B C25B -55.4(9) . . . . ?
 C23 C27 C26A C25A 4.0(9) . . . . ?
 C24 C23 C27 C26B 46.2(5) . . . . ?
 C24 C23 C27 C26A 20.6(5) . . . . ?
 C24 C25B C26B C27 45.1(11) . . . . ?
 C27 C23 C24 C25B -16.6(6) . . . . ?
 C27 C23 C24 C25A -38.6(4) . . . . ?
 C27 C26A C25A C24 -27.0(9) . . . . ?
 C28 P1 C1 C2 -123.9(2) . . . . ?
 C28 P1 C1 C6 57.5(2) . . . . ?
 C28 P1 C23 C24 171.23(19) . . . . ?
 C28 P1 C23 C27 47.9(2) . . . . ?
 C28 C29 C30 C31 -42.3(3) . . . . ?
 C29 C28 C32 C31 -15.1(3) . . . . ?
 C29 C30 C31 C32 32.7(3) . . . . ?
 C30 C31 C32 C28 -10.7(3) . . . . ?
 C32 C28 C29 C30 35.4(3) . . . . ?
 C33 N1 C44 C39 2.0(3) . . . . ?
 C33 N1 C44 C43 -178.4(3) . . . . ?
 C33 C34 C35 C36 0.2(4) . . . . ?
 C33 C38 C39 C40 178.3(3) . . . . ?
 C33 C38 C39 C44 -0.2(3) . . . . ?
 C34 C33 C38 C37 0.9(4) . . . . ?
 C34 C33 C38 C39 -178.9(2) . . . . ?
 C34 C35 C36 C37 0.3(4) . . . . ?
 C35 C36 C37 C38 -0.2(4) . . . . ?
 C36 C37 C38 C33 -0.3(4) . . . . ?
 C36 C37 C38 C39 179.3(3) . . . . ?
 C37 C38 C39 C40 -1.4(5) . . . . ?
 C37 C38 C39 C44 -179.9(3) . . . . ?
 C38 C33 C34 C35 -0.8(4) . . . . ?
 C38 C39 C40 C41 -178.7(3) . . . . ?
 C38 C39 C44 N1 -1.1(3) . . . . ?
 C38 C39 C44 C43 179.3(2) . . . . ?
 C39 C40 C41 C42 0.0(4) . . . . ?
 C40 C39 C44 N1 -179.9(2) . . . . ?
 C40 C39 C44 C43 0.5(4) . . . . ?
 C40 C41 C42 C43 0.4(5) . . . . ?
 C41 C42 C43 C44 -0.3(4) . . . . ?
 C42 C43 C44 N1 -179.7(3) . . . . ?
 C42 C43 C44 C39 -0.2(4) . . . . ?
 C44 N1 C33 C34 178.2(3) . . . . ?
 C44 N1 C33 C38 -2.2(3) . . . . ?
 C44 C39 C40 C41 -0.4(4) . . . . ?
 C45 C46 C47 C48 -4.9(4) . . . . ?
 C46 C45 C50 C49 -1.5(4) . . . . ?
 C46 C47 C48 C49 0.8(5) . . . . ?
 C47 C48 C49 C50 3.1(4) . . . . ?
 C47 C48 C49 O1 -176.9(3) . . . . ?
 C48 C49 C50 C45 -2.8(4) . . . . ?
 C48 C49 O1 C51A 165.2(4) . . . . ?
 C48 C49 O1 C51B 1.3(5) . . . . ?
 C50 C45 C46 Pd1 -179.0(2) . . . . ?
 C50 C45 C46 C47 5.2(4) . . . . ?
 C50 C49 O1 C51A -14.8(5) . . . . ?
 C50 C49 O1 C51B -178.7(4) . . . . ?
 C51A C51A O1 C49 -36(2) 3 . . . ?
 C51A C51A O1 C51B 129(2) 3 . . . ?
 O1 C49 C50 C45 177.2(3) . . . . ?
 C52 C53 C54 C52 -2.0(7) . . . 3_675 ?
 C54 C52 C53 C54 1.9(7) 3_675 . . . ?

_shelx_res_file
;
TITL raq2618a in P2(1)/c
    raq2618a.res
    created by SHELXL-2018/3 at 12:32:47 on 25-Feb-2023
CELL 0.56086 15.6964 12.0459 24.0221 90 104.496 90
ZERR 2 0.0014 0.001 0.0018 0 0.003 0
LATT 1
SYMM -X,0.5+Y,0.5-Z
SFAC C H I N O P Pd
DISP C 0.0013 0.0009 7.4
DISP H 0 0 0.7
DISP I -0.8561 1.1928 4022.2
DISP N 0.003 0.002 11.7
DISP O 0.0058 0.0036 18.2
DISP P 0.0671 0.0586 203.6
DISP Pd -1.9167 0.6584 2267.2
UNIT 216 224 2 4 4 4 4
DFIX 0.96 0.01 C51A H51a C51A H51c C51A H51b
DFIX 1.568 0.01 H51a H51c
DFIX 1.568 0.01 H51c H51b
DFIX 1.568 0.01 H51a H51b

L.S. 10
PLAN  30
TEMP -173.15
CONF
BIND O1 C51B
BIND H51f H51e
BOND
MORE -1
BOND $H
fmap 2
acta
REM <olex2.extras>
REM <HklSrc "%.\\raq2618a.hkl">
REM </olex2.extras>

WGHT    0.038400   10.979300
FVAR       0.09637   0.81536   0.33385
PD1   7    0.267818    0.410656    0.203158    11.00000    0.01511    0.01343 =
         0.00993   -0.00008    0.00610   -0.00053
P1    6    0.199947    0.341773    0.269112    11.00000    0.01413    0.01143 =
         0.00999   -0.00037    0.00520   -0.00073
N1    4    0.322012    0.461056    0.137909    11.00000    0.01650    0.01559 =
         0.01307    0.00206    0.00690    0.00169
C1    1    0.216208    0.443960    0.328488    11.00000    0.01515    0.01376 =
         0.00845    0.00096    0.00222   -0.00002
C2    1    0.266954    0.537573    0.322825    11.00000    0.01963    0.01764 =
         0.01104   -0.00058    0.00550   -0.00268
C3    1    0.284743    0.619158    0.365510    11.00000    0.03076    0.01965 =
         0.01693   -0.00504    0.00893   -0.01091
AFIX  43
H3    2    0.318948    0.681999    0.360969    11.00000   -1.20000
AFIX   0
C4    1    0.253515    0.610084    0.414142    11.00000    0.03872    0.01995 =
         0.01592   -0.00644    0.00844   -0.00713
AFIX  43
H4    2    0.265803    0.666115    0.442875    11.00000   -1.20000
AFIX   0
C5    1    0.203982    0.517974    0.420369    11.00000    0.03149    0.01983 =
         0.01223   -0.00184    0.00964   -0.00257
AFIX  43
H5    2    0.182931    0.511162    0.454006    11.00000   -1.20000
AFIX   0
C6    1    0.184074    0.434836    0.378671    11.00000    0.01927    0.01524 =
         0.01218    0.00028    0.00602   -0.00193
C7    1    0.306972    0.562643    0.273073    11.00000    0.02057    0.01400 =
         0.01225   -0.00140    0.00622   -0.00433
C8    1    0.396829    0.536277    0.278384    11.00000    0.02169    0.01873 =
         0.01616   -0.00376    0.00500   -0.00482
C9    1    0.442165    0.588317    0.242372    11.00000    0.02130    0.02830 =
         0.02465   -0.00809    0.01091   -0.00790
AFIX  43
H9    2    0.501853    0.569340    0.245234    11.00000   -1.20000
AFIX   0
C10   1    0.401710    0.666364    0.202977    11.00000    0.03758    0.02685 =
         0.02120   -0.00609    0.01739   -0.01454
AFIX  43
H10   2    0.433465    0.700760    0.178795    11.00000   -1.20000
AFIX   0
C11   1    0.315136    0.695140    0.198308    11.00000    0.03905    0.02046 =
         0.01498    0.00152    0.00853   -0.00693
AFIX  43
H11   2    0.288136    0.749843    0.171094    11.00000   -1.20000
AFIX   0
C12   1    0.266480    0.645331    0.232851    11.00000    0.02409    0.01787 =
         0.01418   -0.00011    0.00485   -0.00211
C13   1    0.447940    0.463233    0.325844    11.00000    0.02558    0.03064 =
         0.02588    0.00037   -0.00044   -0.00033
AFIX 137
H13A  2    0.496855    0.505515    0.349881    11.00000   -1.50000
H13B  2    0.471128    0.399199    0.309190    11.00000   -1.50000
H13C  2    0.409156    0.437364    0.349401    11.00000   -1.50000
AFIX   0
C14   1    0.174542    0.685356    0.229787    11.00000    0.03211    0.02712 =
         0.02581    0.00277    0.00612    0.00779
AFIX 137
H14A  2    0.132160    0.639154    0.202639    11.00000   -1.50000
H14B  2    0.168618    0.762722    0.216770    11.00000   -1.50000
H14C  2    0.163012    0.680241    0.267957    11.00000   -1.50000
AFIX   0
C15   1    0.130859    0.340697    0.393928    11.00000    0.02163    0.01586 =
         0.01041   -0.00203    0.00782   -0.00101
C16   1    0.038429    0.346229    0.380114    11.00000    0.02174    0.01883 =
         0.01148   -0.00331    0.00681    0.00013
C17   1   -0.008312    0.259174    0.397530    11.00000    0.01963    0.02821 =
         0.02123   -0.00353    0.00746   -0.00468
AFIX  43
H17   2   -0.070781    0.261716    0.388107    11.00000   -1.20000
AFIX   0
C18   1    0.034816    0.169735    0.428153    11.00000    0.03206    0.02047 =
         0.02218   -0.00078    0.01350   -0.00824
AFIX  43
H18   2    0.002084    0.109310    0.437533    11.00000   -1.20000
AFIX   0
C19   1    0.125112    0.168492    0.444974    11.00000    0.03188    0.01958 =
         0.01734    0.00338    0.01249    0.00089
AFIX  43
H19   2    0.154414    0.108349    0.467395    11.00000   -1.20000
AFIX   0
C20   1    0.174575    0.254490    0.429575    11.00000    0.02267    0.02033 =
         0.01352    0.00082    0.00882    0.00092
C21   1   -0.011493    0.445216    0.349886    11.00000    0.02544    0.02503 =
         0.01932    0.00228    0.00988    0.00670
AFIX 137
H21A  2   -0.041032    0.483189    0.375917    11.00000   -1.50000
H21B  2   -0.055460    0.420241    0.315605    11.00000   -1.50000
H21C  2    0.029600    0.496486    0.338509    11.00000   -1.50000
AFIX   0
C22   1    0.272547    0.255413    0.454629    11.00000    0.02356    0.02999 =
         0.02073    0.00674    0.00629    0.00164
AFIX 137
H22A  2    0.300228    0.305091    0.432007    11.00000   -1.50000
H22B  2    0.295803    0.180119    0.453712    11.00000   -1.50000
H22C  2    0.285421    0.281632    0.494485    11.00000   -1.50000
AFIX   0
C23   1    0.241269    0.211230    0.306348    11.00000    0.01877    0.01280 =
         0.01764    0.00229    0.00803    0.00127
AFIX  13
H23   2    0.223882    0.212282    0.343649    11.00000   -1.20000
AFIX   0
C24   1    0.342265    0.202048    0.321700    11.00000    0.01839    0.02144 =
         0.02618    0.00573    0.00678    0.00388
PART 2
AFIX  23
H24C  2    0.368925    0.228969    0.361157    31.00000   -1.20000
H24D  2    0.367808    0.243200    0.294074    31.00000   -1.20000
AFIX  23
PART 1
H24A  2    0.365219    0.218013    0.287725   -31.00000   -1.20000
H24B  2    0.369173    0.254693    0.352780   -31.00000   -1.20000
AFIX   0
PART 0
C27   1    0.209063    0.099144    0.277438    11.00000    0.03469    0.01393 =
         0.03542    0.00028    0.00155   -0.00220
PART 2
AFIX  23
H27C  2    0.145813    0.087049    0.274879    31.00000   -1.20000
H27D  2    0.219418    0.093980    0.238527    31.00000   -1.20000
AFIX  23
PART 1
H27A  2    0.193504    0.106091    0.235026   -31.00000   -1.20000
H27B  2    0.157106    0.071878    0.289704   -31.00000   -1.20000
AFIX   0
PART 0
C28   1    0.079296    0.329907    0.243924    11.00000    0.01507    0.01439 =
         0.01292   -0.00150    0.00494   -0.00273
AFIX  13
H28   2    0.055547    0.324872    0.278780    11.00000   -1.20000
AFIX   0
C29   1    0.038104    0.433109    0.209995    11.00000    0.02007    0.01728 =
         0.01578    0.00122    0.00449    0.00084
AFIX  23
H29A  2    0.035623    0.495930    0.236115    11.00000   -1.20000
H29B  2    0.071728    0.456120    0.182136    11.00000   -1.20000
AFIX   0
C30   1   -0.054226    0.393988    0.179156    11.00000    0.01917    0.02743 =
         0.02108   -0.00061    0.00171    0.00247
AFIX  23
H30A  2   -0.080826    0.443317    0.146461    11.00000   -1.20000
H30B  2   -0.093132    0.391351    0.205821    11.00000   -1.20000
AFIX   0
C31   1   -0.038378    0.277274    0.158170    11.00000    0.02074    0.03071 =
         0.02147   -0.00587    0.00058   -0.00432
AFIX  23
H31A  2   -0.024581    0.280975    0.120192    11.00000   -1.20000
H31B  2   -0.091055    0.230067    0.154805    11.00000   -1.20000
AFIX   0
C32   1    0.040831    0.230134    0.204186    11.00000    0.02005    0.01947 =
         0.01750   -0.00319    0.00563   -0.00585
AFIX  23
H32A  2    0.085599    0.199427    0.185832    11.00000   -1.20000
H32B  2    0.021357    0.170536    0.226564    11.00000   -1.20000
AFIX   0
C33   1    0.279460    0.511277    0.087287    11.00000    0.01617    0.01172 =
         0.01435   -0.00011    0.00458   -0.00540
C34   1    0.199177    0.567154    0.073334    11.00000    0.01922    0.01698 =
         0.01902   -0.00053    0.00793    0.00069
AFIX  43
H34   2    0.164911    0.573447    0.100655    11.00000   -1.20000
AFIX   0
C35   1    0.169843    0.613654    0.018800    11.00000    0.01915    0.01747 =
         0.02229    0.00036    0.00246    0.00327
AFIX  43
H35   2    0.115252    0.652057    0.009185    11.00000   -1.20000
AFIX   0
C36   1    0.219259    0.604901   -0.022147    11.00000    0.02725    0.02266 =
         0.01412    0.00472    0.00237    0.00064
AFIX  43
H36   2    0.198025    0.637597   -0.059007    11.00000   -1.20000
AFIX   0
C37   1    0.298728    0.549007   -0.009289    11.00000    0.02484    0.02229 =
         0.01362    0.00195    0.00688   -0.00199
AFIX  43
H37   2    0.332015    0.542953   -0.037181    11.00000   -1.20000
AFIX   0
C38   1    0.329597    0.501563    0.045032    11.00000    0.01628    0.01480 =
         0.01350   -0.00067    0.00433   -0.00073
C39   1    0.406931    0.438193    0.072413    11.00000    0.01951    0.01346 =
         0.01270    0.00075    0.00599   -0.00153
C40   1    0.479732    0.397947    0.055429    11.00000    0.02233    0.02113 =
         0.01503    0.00143    0.00955    0.00125
AFIX  43
H40   2    0.486147    0.412577    0.017830    11.00000   -1.20000
AFIX   0
C41   1    0.542584    0.336543    0.093715    11.00000    0.02206    0.02264 =
         0.02409    0.00404    0.01280    0.00564
AFIX  43
H41   2    0.592310    0.308932    0.082286    11.00000   -1.20000
AFIX   0
C42   1    0.533480    0.314659    0.149405    11.00000    0.02095    0.01818 =
         0.01872    0.00295    0.00521    0.00409
AFIX  43
H42   2    0.577508    0.272744    0.175218    11.00000   -1.20000
AFIX   0
C43   1    0.461669    0.352960    0.167355    11.00000    0.01940    0.01746 =
         0.01363    0.00221    0.00740   -0.00027
AFIX  43
H43   2    0.455902    0.337462    0.205016    11.00000   -1.20000
AFIX   0
C44   1    0.397765    0.414956    0.128899    11.00000    0.01651    0.01314 =
         0.01236   -0.00181    0.00764   -0.00281
C45   1    0.155924    0.283140    0.106044    11.00000    0.02503    0.01880 =
         0.01648    0.00012    0.00630   -0.00177
AFIX  43
H45   2    0.123844    0.350594    0.097977    11.00000   -1.20000
AFIX   0
C46   1    0.229512    0.278525    0.152433    11.00000    0.01940    0.01664 =
         0.01565   -0.00168    0.00967   -0.00293
C47   1    0.279232    0.181167    0.160121    11.00000    0.02295    0.02154 =
         0.02248   -0.00404    0.00537    0.00152
AFIX  43
H47   2    0.332298    0.178028    0.189646    11.00000   -1.20000
AFIX   0
C48   1    0.252672    0.088180    0.125339    11.00000    0.03247    0.01908 =
         0.02785   -0.00360    0.01023    0.00323
AFIX  43
H48   2    0.287040    0.022312    0.131534    11.00000   -1.20000
AFIX   0
C49   1    0.175692    0.092649    0.081639    11.00000    0.03613    0.02104 =
         0.01596   -0.00401    0.01361   -0.00652
C50   1    0.128265    0.191100    0.071190    11.00000    0.03215    0.02599 =
         0.01135   -0.00040    0.00440   -0.00420
AFIX  43
H50   2    0.077003    0.195588    0.040283    11.00000   -1.20000
AFIX   0
C51A  1    0.058667   -0.007612    0.012744    10.50000    0.04125    0.04730 =
         0.01541   -0.00107    0.00766   -0.02199
H51A  2    0.051233   -0.081050   -0.003155    10.50000    0.01931
H51B  2    0.016489    0.005367    0.034844    10.50000    0.03067
H51C  2    0.050728    0.045993   -0.017651    10.50000    0.04949
PART 1
O1    5    0.146324    0.000548    0.048792    11.00000    0.03553    0.02614 =
         0.01988   -0.01025    0.00783   -0.00704
C51B  1    0.191979   -0.097693    0.059599    10.50000    0.04455    0.01691 =
         0.02446   -0.00221    0.01059   -0.00045
AFIX 137
H51D  2    0.252726   -0.085922    0.057181    10.50000   -1.50000
H51E  2    0.163792   -0.153258    0.031114    10.50000   -1.50000
H51F  2    0.191978   -0.123964    0.098209    10.50000   -1.50000
AFIX   0

I1A   3    0.421372    0.775801    0.053311    20.50000    0.03162    0.03260 =
         0.02471    0.00005    0.00141   -0.00757
PART 2
I1B   3    0.382959    0.812795    0.065151   -20.50000    0.06216

PART 3
C52   1    0.527873    0.892909   -0.005559    11.00000    0.05894    0.04388 =
         0.04910    0.00181   -0.01740   -0.00135
AFIX  43
H52   2    0.547045    0.819475   -0.010226    11.00000   -1.20000
AFIX   0
C53   1    0.463159    0.910622    0.022324    11.00000    0.06021    0.04905 =
         0.03725    0.00761   -0.01681   -0.00965
C54   1    0.435398    1.020300    0.026491    11.00000    0.04488    0.05094 =
         0.04246   -0.00100   -0.01193    0.00290
AFIX  43
H54   2    0.389177    1.033993    0.044657    11.00000   -1.20000
AFIX   0

PART 2
C25B  1    0.354126    0.068637    0.316425    31.00000    0.02547
AFIX  23
H25A  2    0.368191    0.049882    0.279600    31.00000   -1.20000
H25B  2    0.402188    0.041084    0.348433    31.00000   -1.20000
AFIX   0
C26B  1    0.266854    0.017356    0.319124    31.00000    0.01693
AFIX  23
H26A  2    0.256741    0.020762    0.358147    31.00000   -1.20000
H26B  2    0.260280   -0.059949    0.304691    31.00000   -1.20000
AFIX   0
PART 1
C26A  1    0.290382    0.018694    0.298861   -31.00000    0.04877    0.01869 =
         0.06736    0.00343    0.00485    0.01317
AFIX  23
H26C  2    0.272567   -0.047413    0.317684   -31.00000   -1.20000
H26D  2    0.312613   -0.006423    0.265863   -31.00000   -1.20000
AFIX   0
C25A  1    0.361993    0.082687    0.341535   -31.00000    0.02673    0.02257 =
         0.02735    0.00871    0.01101    0.00949
AFIX  23
H25C  2    0.357096    0.072271    0.381496   -31.00000   -1.20000
H25D  2    0.421451    0.059819    0.338925   -31.00000   -1.20000
AFIX   0
HKLF 4


REM  raq2618a in P2(1)/c
REM wR2 = 0.1082, GooF = S = 1.067, Restrained GooF = 1.067 for all data
REM R1 = 0.0433 for 9426 Fo > 4sig(Fo) and 0.0540 for all 11070 data
REM 572 parameters refined using 6 restraints

END

WGHT      0.0384     10.9793

REM Highest difference peak  2.284,  deepest hole -1.258,  1-sigma level  0.095
Q1    1   0.4423  0.8256  0.0388  11.00000  0.05    2.28
Q2    1   0.3418  0.8256  0.0714  11.00000  0.05    1.85
Q3    1   0.4141  0.8659  0.0585  11.00000  0.05    1.73
Q4    1   0.4809  0.7380  0.0770  11.00000  0.05    0.79
Q5    1   0.2480  0.5480  0.0974  11.00000  0.05    0.74
Q6    1   0.3255  0.4017  0.2195  11.00000  0.05    0.63
Q7    1   0.3875  0.7145  0.0809  11.00000  0.05    0.52
Q8    1   0.4036  0.4262  0.1022  11.00000  0.05    0.48
Q9    1   0.1435  0.3408  0.2557  11.00000  0.05    0.47
Q10   1   0.2650  0.4787  0.1981  11.00000  0.05    0.46
Q11   1   0.1952  0.2778  0.1289  11.00000  0.05    0.45
Q12   1   0.3460  0.5333  0.2737  11.00000  0.05    0.44
Q13   1   0.2943 -0.1267  0.0507  11.00000  0.05    0.44
Q14   1   0.2927  0.2052  0.3151  11.00000  0.05    0.43
Q15   1   0.4176  0.3696  0.1452  11.00000  0.05    0.43
Q16   1   0.2258  0.4197  0.1740  11.00000  0.05    0.43
Q17   1   0.3816  0.8630  0.1020  11.00000  0.05    0.42
Q18   1   0.2931  0.4827  0.1055  11.00000  0.05    0.40
Q19   1   0.3816  0.9556  0.0477  11.00000  0.05    0.40
Q20   1  -0.0463  0.3390  0.1668  11.00000  0.05    0.40
Q21   1   0.2090  0.4161  0.1867  11.00000  0.05    0.40
Q22   1   0.3797  0.4774  0.0567  11.00000  0.05    0.39
Q23   1   0.2734  0.3357  0.2017  11.00000  0.05    0.39
Q24   1   0.2077  0.2779  0.2810  11.00000  0.05    0.38
Q25   1   0.3611  0.4576  0.0516  11.00000  0.05    0.38
Q26   1  -0.0073  0.4187  0.1938  11.00000  0.05    0.38
Q27   1   0.2284  0.1583  0.2953  11.00000  0.05    0.38
Q28   1   0.4856  0.3070  0.1568  11.00000  0.05    0.38
Q29   1   0.0528  0.3795  0.2302  11.00000  0.05    0.37
Q30   1   0.0876  0.3461  0.3865  11.00000  0.05    0.37
;
_shelx_res_checksum                46066
_shelx_hkl_file
;
   0   1   0    0.29    0.06
   0   2   0   33.29    1.31
   0  -2   0   32.59    1.31
   0  -2   0   33.18    1.32
   0   3   0    0.24    0.15
   0  -3   0    0.31    0.16
   0  -3   0    0.32    0.16
   0   4   0   26.57    1.23
   0   4   0   28.53    1.22
   0  -4   0   30.44    1.24
   0  -4   0   27.66    1.23
   0   5   0    0.29    0.23
   0  -5   0   -0.21    0.20
   0  -5   0    0.82    0.28
   0   6   0  140.46    5.51
   0  -6   0  139.92    5.54
   0  -6   0  146.38    5.56
   0   7   0    0.52    0.28
   0   7   0    0.97    0.30
   0  -7   0    0.97    0.34
   0  -7   0    1.21    0.34
   0   8   0   36.87    1.75
   0   8   0   39.71    1.77
   0  -8   0   37.54    1.82
   0  -8   0   37.53    1.81
   0   9   0    0.01    0.35
   0  -9   0    0.00    0.37
   0  -9   0   -0.10    0.39
   0  10   0   41.20    1.98
   0 -10   0   42.54    2.10
   0 -10   0   38.84    2.02
   0  11   0    0.11    0.44
   0 -11   0   -1.06    0.45
   0  12   0   98.67    4.09
   0 -12   0   92.97    4.17
   0  13   0   -0.19    0.53
   0 -13   0    0.19    0.60
   0  14   0    0.74    0.58
   0 -14   0    0.87    0.67
   0  15   0    1.24    0.66
   0 -15   0    0.83    0.74
   0  16   0   49.69    2.62
   0 -16   0   46.83    2.69
  -1 -16   0    2.57    0.88
   1  16   0    4.14    0.86
  -1 -15   0   43.32    2.47
   1  15   0   44.38    2.35
  -1 -14   0    0.20    0.64
   1  14   0    0.67    0.58
  -1 -13   0   41.84    2.26
   1  13   0   39.35    2.11
  -1 -12   0    2.77    0.74
   1  12   0    3.35    0.65
  -1 -11   0   35.38    1.96
   1  11   0   38.71    1.90
  -1 -10   0    8.72    0.91
  -1 -10   0    9.59    0.91
   1  10   0    8.39    0.81
  -1  -9   0   92.63    3.75
  -1  -9   0   82.47    3.68
   1   9   0   90.10    3.66
  -1  -8   0    5.03    0.57
  -1  -8   0    3.56    0.53
   1   8   0    3.65    0.48
   1   8   0    3.92    0.50
  -1  -7   0   22.87    1.23
  -1  -7   0   23.79    1.24
   1   7   0   24.35    1.20
   1   7   0   23.41    1.20
  -1  -6   0   19.76    1.04
  -1  -6   0   19.12    1.01
   1   6   0   17.78    0.98
  -1  -5   0   27.30    1.24
  -1  -5   0   26.38    1.22
   1   5   0   25.52    1.20
  -1  -4   0    0.33    0.18
  -1  -4   0    0.38    0.19
   1   4   0    0.29    0.17
   1   4   0    0.35    0.18
  -1  -3   0   85.20    3.24
  -1  -3   0   81.20    3.24
   1   3   0   85.32    3.23
  -1  -2   0   48.22    1.91
  -1  -2   0   49.57    1.90
  -1  -1   0  346.19   12.86
   1   1   0  340.71   12.87
  -1   1   0  327.34   12.25
  -1   2   0   49.02    1.96
   1  -2   0   50.61    1.97
   1  -2   0   49.90    1.96
  -1   3   0   87.04    3.34
   1  -3   0   82.90    3.34
   1  -3   0   88.69    3.36
  -1   4   0    0.28    0.18
   1  -4   0    0.58    0.21
   1  -4   0    0.53    0.22
  -1   5   0   26.77    1.24
   1  -5   0   28.36    1.28
   1  -5   0   25.30    1.26
  -1   6   0   17.93    0.96
   1  -6   0   18.92    1.03
   1  -6   0   16.36    0.99
  -1   7   0   23.64    1.19
  -1   7   0   21.24    1.16
   1  -7   0   23.12    1.23
   1  -7   0   24.03    1.24
  -1   8   0    4.00    0.51
  -1   8   0    3.40    0.49
   1  -8   0    4.73    0.59
   1  -8   0    4.03    0.56
  -1   9   0   92.80    3.82
   1  -9   0   96.52    3.95
   1  -9   0   87.92    3.86
  -1  10   0   10.07    0.91
   1 -10   0   10.61    0.99
   1 -10   0    8.38    0.91
  -1  11   0   35.89    1.85
   1 -11   0   36.04    1.94
  -1  12   0    3.73    0.67
   1 -12   0    3.26    0.76
  -1  13   0   37.63    2.07
   1 -13   0   42.53    2.25
  -1  14   0   -0.16    0.53
   1 -14   0   -0.18    0.65
  -1  15   0   43.22    2.31
   1 -15   0   39.46    2.38
  -1  16   0    3.43    0.81
   1 -16   0    0.76    0.77
  -2 -16   0   11.67    1.41
  -2 -15   0    0.99    0.73
   2  15   0    0.53    0.62
  -2 -14   0    1.03    0.70
   2  14   0    1.06    0.59
  -2 -13   0    0.93    0.69
   2  13   0    1.44    0.61
  -2 -12   0   23.61    1.62
   2  12   0   28.02    1.57
  -2 -11   0   10.03    1.02
   2  11   0   11.82    1.02
  -2 -10   0   47.81    2.32
  -2 -10   0   50.08    2.33
   2  10   0   47.72    2.25
  -2  -9   0    3.71    0.58
  -2  -9   0    2.83    0.55
   2   9   0    3.02    0.52
  -2  -8   0    2.57    0.47
  -2  -8   0    2.90    0.46
   2   8   0    2.72    0.44
   2   8   0    2.97    0.44
  -2  -7   0   34.64    1.69
  -2  -7   0   38.82    1.70
   2   7   0   35.92    1.65
   2   7   0   34.99    1.65
  -2  -6   0   76.79    3.13
  -2  -6   0   76.73    3.12
   2   6   0   76.72    3.10
  -2  -5   0   27.22    1.30
  -2  -5   0   29.46    1.29
   2   5   0   27.19    1.27
  -2  -4   0   63.83    2.45
  -2  -4   0   59.55    2.46
   2   4   0   63.32    2.44
   2   4   0   57.87    2.43
  -2  -3   0  184.10    6.94
  -2  -3   0  185.42    6.93
   2   3   0  180.52    6.93
  -2  -2   0  248.29    9.36
  -2  -2   0  252.58    9.35
   2   2   0  247.48    9.35
  -2  -1   0  326.13   12.17
  -2  -1   0  321.51   12.15
   2   1   0  330.01   12.16
  -2   0   0  749.88   27.68
   2   0   0  727.92   27.64
  -2   1   0  329.62   12.24
   2  -1   0  324.88   12.24
  -2   2   0  245.17    9.39
   2  -2   0  253.91    9.40
  -2   3   0  182.38    7.13
   2  -3   0  192.60    7.15
   2  -3   0  188.31    7.13
  -2   4   0   62.22    2.52
   2  -4   0   64.57    2.56
   2  -4   0   59.99    2.52
  -2   5   0   28.02    1.34
   2  -5   0   28.38    1.37
   2  -5   0   30.39    1.40
  -2   6   0   75.34    3.20
   2  -6   0   78.46    3.23
   2  -6   0   82.30    3.28
  -2   7   0   35.14    1.68
   2  -7   0   36.06    1.73
   2  -7   0   37.02    1.75
  -2   8   0    2.47    0.45
   2  -8   0    1.60    0.44
   2  -8   0    2.49    0.48
  -2   9   0    3.14    0.54
   2  -9   0    4.06    0.63
   2  -9   0    3.22    0.62
  -2  10   0   48.66    2.27
   2 -10   0   46.33    2.35
   2 -10   0   51.28    2.45
  -2  11   0   10.24    0.94
   2 -11   0    9.94    1.02
  -2  12   0   26.48    1.54
   2 -12   0   23.30    1.61
  -2  13   0    1.15    0.60
   2 -13   0    0.25    0.64
  -2  14   0    0.43    0.55
   2 -14   0    0.38    0.67
  -2  15   0    0.00    0.56
   2 -15   0   -0.36    0.65
  -2  16   0   11.81    1.23
   2 -16   0   12.02    1.41
  -3 -15   0   29.68    2.04
   3  15   0   33.91    1.95
  -3 -14   0    0.74    0.66
   3  14   0    0.83    0.61
  -3 -13   0   18.55    1.49
   3  13   0   20.78    1.41
  -3 -12   0    0.98    0.63
   3  12   0    1.26    0.56
  -3 -11   0    0.23    0.52
   3  11   0    0.37    0.49
  -3 -10   0    0.14    0.42
  -3 -10   0   -0.94    0.44
   3  10   0   -0.46    0.43
  -3  -9   0   68.67    3.22
  -3  -9   0   81.36    3.27
   3   9   0   76.80    3.21
  -3  -8   0    9.72    0.75
  -3  -8   0    7.44    0.75
   3   8   0    8.02    0.72
  -3  -7   0   97.04    4.02
  -3  -7   0  105.14    4.03
   3   7   0   97.09    3.99
   3   7   0   98.63    3.98
  -3  -6   0   15.26    0.93
  -3  -6   0   17.77    0.92
   3   6   0   14.44    0.92
   3   6   0   16.51    0.92
  -3  -5   0   70.04    2.73
  -3  -5   0   64.00    2.73
   3   5   0   66.25    2.72
  -3  -4   0   79.95    3.19
  -3  -4   0   80.38    3.16
   3   4   0   79.60    3.16
  -3  -3   0    9.87    0.61
  -3  -3   0   11.92    0.60
   3   3   0   11.02    0.60
  -3  -2   0   24.45    1.10
  -3  -2   0   24.45    1.06
  -3  -1   0  232.60    8.83
  -3  -1   0  239.73    8.81
   3   1   0  231.19    8.81
  -3   0   0    3.78    0.34
  -3   0   0    3.93    0.32
   3   0   0    3.81    0.33
  -3   1   0  230.38    8.86
  -3   1   0  238.98    8.83
  -3   2   0   24.52    1.12
   3  -2   0   25.04    1.13
  -3   3   0   12.66    0.69
   3  -3   0   10.73    0.67
  -3   4   0   76.73    3.24
   3  -4   0   85.23    3.30
  -3   5   0   67.23    2.88
   3  -5   0   70.27    2.89
   3  -5   0   72.31    2.94
  -3   6   0   15.94    0.97
   3  -6   0   17.65    1.02
   3  -6   0   17.04    1.04
  -3   7   0   97.97    4.03
   3  -7   0   94.63    4.05
   3  -7   0  106.54    4.15
  -3   8   0    7.20    0.69
   3  -8   0    7.82    0.79
   3  -8   0    6.60    0.72
  -3   9   0   76.04    3.28
   3  -9   0   72.53    3.31
   3  -9   0   81.34    3.43
  -3  10   0    0.78    0.45
   3 -10   0    0.74    0.50
   3 -10   0    0.27    0.45
  -3  11   0    0.89    0.49
   3 -11   0    0.49    0.55
  -3  12   0    0.82    0.54
   3 -12   0   -0.11    0.58
  -3  13   0   19.54    1.42
   3 -13   0   22.07    1.62
  -3  14   0   -0.25    0.53
   3 -14   0   -0.41    0.63
  -3  15   0   31.40    1.92
   3 -15   0   30.73    2.09
  -4 -15   0    1.74    0.79
   4  15   0    2.05    0.73
  -4 -14   0    1.06    0.71
   4  14   0    2.17    0.69
  -4 -13   0   10.96    1.18
   4  13   0   11.87    1.11
  -4 -12   0   24.85    1.59
   4  12   0   22.51    1.49
  -4 -11   0    1.60    0.60
   4  11   0    3.29    0.66
  -4 -10   0   15.13    1.10
  -4 -10   0   12.68    1.15
   4  10   0   15.25    1.12
  -4  -9   0   28.09    1.50
  -4  -9   0   25.37    1.52
   4   9   0   27.94    1.48
  -4  -8   0    2.33    0.49
  -4  -8   0    2.64    0.46
   4   8   0    1.84    0.46
  -4  -7   0    2.64    0.48
  -4  -7   0    2.38    0.42
   4   7   0    2.62    0.41
   4   7   0    2.70    0.45
  -4  -6   0  190.22    7.28
  -4  -6   0  193.12    7.24
   4   6   0  179.23    7.21
   4   6   0  187.74    7.24
  -4  -5   0    0.41    0.29
  -4  -5   0    0.39    0.34
   4   5   0    0.58    0.36
  -4  -4   0  108.16    4.00
  -4  -4   0   94.50    4.02
   4   4   0  102.74    4.01
  -4  -3   0   25.39    1.09
  -4  -3   0   21.05    1.11
   4   3   0   23.86    1.10
  -4  -2   0   80.95    3.27
  -4  -2   0   83.52    3.23
   4   2   0   83.17    3.25
  -4  -1   0   63.86    2.55
  -4  -1   0   63.10    2.51
   4   1   0   62.38    2.51
  -4   0   0  706.51   25.98
  -4   0   0  663.12   26.01
   4   0   0  716.57   26.04
   4   0   0  703.13   26.08
  -4   1   0   64.89    2.53
   4  -1   0   59.26    2.52
   4  -1   0   66.79    2.58
  -4   2   0   82.49    3.37
   4  -2   0   86.43    3.37
  -4   3   0   24.29    1.21
   4  -3   0   26.12    1.23
  -4   4   0  108.13    4.43
   4  -4   0  115.15    4.47
  -4   5   0    0.03    0.31
   4  -5   0    0.76    0.35
   4  -5   0    0.18    0.32
  -4   6   0  176.81    7.15
   4  -6   0  198.54    7.26
   4  -6   0  176.22    7.13
  -4   7   0    2.62    0.46
   4  -7   0    1.70    0.46
   4  -7   0    1.94    0.48
  -4   8   0    1.81    0.46
   4  -8   0    2.26    0.51
   4  -8   0    2.25    0.53
  -4   9   0   25.17    1.49
   4  -9   0   27.81    1.57
   4  -9   0   27.91    1.61
  -4  10   0   15.48    1.14
   4 -10   0   15.35    1.20
  -4  11   0    1.91    0.56
   4 -11   0    2.76    0.68
  -4  12   0   23.39    1.49
   4 -12   0   23.31    1.62
  -4  13   0   10.35    1.08
   4 -13   0   12.86    1.27
  -4  14   0    0.83    0.61
   4 -14   0    0.90    0.70
  -4  15   0    2.39    0.75
   4 -15   0    1.66    0.81
  -5 -15   0    6.75    1.10
   5  15   0    6.94    1.01
  -5 -14   0    4.89    0.97
   5  14   0    5.66    0.87
  -5 -13   0   17.25    1.46
   5  13   0   18.14    1.40
  -5 -12   0    2.05    0.66
   5  12   0    2.36    0.65
  -5 -11   0    1.70    0.64
   5  11   0    2.37    0.66
  -5 -10   0   30.66    1.68
  -5 -10   0   29.07    1.75
   5  10   0   32.62    1.72
  -5  -9   0   34.72    1.75
  -5  -9   0   32.51    1.80
   5   9   0   35.29    1.77
  -5  -8   0    0.50    0.42
  -5  -8   0    0.01    0.33
   5   8   0    0.27    0.40
  -5  -7   0    7.67    0.78
  -5  -7   0    9.46    0.72
   5   7   0    8.47    0.68
   5   7   0    9.38    0.78
  -5  -6   0    6.74    0.60
  -5  -6   0    6.31    0.66
   5   6   0    6.68    0.60
   5   6   0    6.20    0.62
  -5  -5   0    0.18    0.30
  -5  -5   0    1.34    0.42
   5   5   0    0.49    0.38
  -5  -4   0   24.99    1.19
  -5  -4   0   22.40    1.25
   5   4   0   24.79    1.25
  -5  -3   0  122.17    4.96
  -5  -3   0  128.84    4.91
   5   3   0  127.64    4.93
  -5  -2   0   55.02    2.33
  -5  -2   0   56.78    2.28
   5   2   0   54.51    2.28
  -5  -1   0    0.60    0.24
  -5  -1   0    0.74    0.28
   5   1   0    0.32    0.23
  -5   0   0   36.58    1.60
  -5   0   0   37.01    1.66
   5   0   0   38.71    1.65
   5   0   0   38.33    1.61
  -5   1   0    0.26    0.20
  -5   1   0    0.34    0.28
   5  -1   0    0.48    0.26
   5  -1   0    0.71    0.22
  -5   2   0   56.41    2.40
  -5   2   0   56.87    2.33
  -5   3   0  121.62    5.10
   5  -3   0  137.97    5.15
  -5   4   0   22.59    1.30
   5  -4   0   28.38    1.37
  -5   5   0    1.40    0.39
   5  -5   0    1.00    0.40
  -5   6   0    6.84    0.68
   5  -6   0    6.86    0.71
   5  -6   0    6.82    0.67
  -5   7   0    7.05    0.72
   5  -7   0    8.00    0.80
   5  -7   0    6.79    0.70
  -5   8   0   -0.22    0.36
   5  -8   0    0.41    0.41
   5  -8   0   -0.34    0.37
  -5   9   0   34.53    1.82
   5  -9   0   34.82    1.87
   5  -9   0   38.36    2.00
  -5  10   0   30.68    1.70
   5 -10   0   30.39    1.75
  -5  11   0    1.81    0.60
   5 -11   0    2.24    0.65
  -5  12   0    2.41    0.63
   5 -12   0    3.48    0.77
  -5  13   0   15.83    1.31
   5 -13   0   14.60    1.39
  -5  14   0    5.57    0.88
   5 -14   0    5.67    0.98
  -5  15   0    7.01    0.99
   5 -15   0    6.61    1.12
  -6 -15   0    0.91    0.76
   6  15   0    0.56    0.69
  -6 -14   0   -0.18    0.64
   6  14   0    1.07    0.66
  -6 -13   0   16.74    1.51
   6  13   0   20.11    1.48
  -6 -12   0    6.30    0.97
   6  12   0    7.22    0.91
  -6 -11   0   20.30    1.50
   6  11   0   22.07    1.45
  -6 -10   0   13.58    1.23
   6  10   0   17.85    1.25
  -6  -9   0   10.65    0.97
  -6  -9   0   11.95    1.09
   6   9   0   11.67    1.05
  -6  -8   0    1.03    0.42
  -6  -8   0    0.67    0.48
   6   8   0   -0.11    0.43
  -6  -7   0   12.95    1.01
  -6  -7   0   14.12    0.93
   6   7   0   16.03    1.03
  -6  -6   0   84.66    3.29
  -6  -6   0   75.84    3.35
   6   6   0   79.92    3.32
   6   6   0   77.34    3.26
  -6  -5   0    1.80    0.48
  -6  -5   0    2.59    0.42
   6   5   0    2.14    0.38
   6   5   0    3.11    0.49
  -6  -4   0   16.56    0.97
  -6  -4   0   15.69    1.04
   6   4   0   16.16    1.00
  -6  -3   0   18.64    1.03
   6   3   0   18.40    1.06
  -6  -2   0   -0.21    0.36
  -6  -2   0    0.03    0.32
   6   2   0    0.59    0.34
  -6  -1   0    1.35    0.40
  -6  -1   0    1.24    0.33
   6   1   0    1.31    0.34
  -6   0   0  132.71    5.27
  -6   0   0  135.45    5.20
   6   0   0  134.10    5.25
   6   0   0  133.38    5.22
  -6   1   0    1.44    0.38
  -6   1   0    1.79    0.32
   6  -1   0    1.45    0.37
   6  -1   0    1.62    0.32
  -6   2   0   -0.07    0.28
  -6   2   0    0.36    0.31
   6  -2   0    0.07    0.31
  -6   3   0   18.07    1.09
  -6   3   0   18.98    1.06
   6  -3   0   18.62    1.08
  -6   4   0   16.86    1.08
   6  -4   0   18.24    1.11
  -6   5   0    2.31    0.47
   6  -5   0    3.56    0.54
  -6   6   0   80.30    3.56
   6  -6   0   88.87    3.67
  -6   7   0   15.71    1.06
   6  -7   0   19.35    1.19
   6  -7   0   12.81    1.00
  -6   8   0    0.83    0.45
   6  -8   0    0.65    0.47
   6  -8   0    0.98    0.44
  -6   9   0   11.34    0.99
   6  -9   0   10.34    0.99
  -6  10   0   16.89    1.22
   6 -10   0   16.13    1.24
  -6  11   0   20.57    1.39
   6 -11   0   17.57    1.37
  -6  12   0    6.97    0.89
   6 -12   0    5.61    0.91
  -6  13   0   19.92    1.44
   6 -13   0   17.45    1.47
  -6  14   0    0.81    0.62
   6 -14   0    0.14    0.63
  -6  15   0    1.29    0.70
   6 -15   0    0.60    0.73
  -7 -15   0    3.26    0.96
   7  15   0    4.53    0.98
  -7 -14   0    0.23    0.74
   7  14   0   -0.02    0.67
  -7 -13   0   12.81    1.35
   7  13   0   12.06    1.24
  -7 -12   0    5.59    0.94
   7  12   0    5.77    0.87
  -7 -11   0    0.02    0.57
   7  11   0   -0.29    0.54
  -7 -10   0    7.66    0.98
   7  10   0    6.93    0.89
  -7  -9   0  102.76    4.52
  -7  -9   0  109.18    4.43
   7   9   0  106.18    4.47
  -7  -8   0    2.11    0.51
  -7  -8   0    3.16    0.70
   7   8   0    2.18    0.60
  -7  -7   0   30.11    1.49
  -7  -7   0   26.75    1.60
   7   7   0   30.28    1.59
  -7  -6   0   38.63    1.72
  -7  -6   0   33.11    1.81
   7   6   0   35.02    1.77
  -7  -5   0   19.17    1.07
  -7  -5   0   18.61    1.18
   7   5   0   19.33    1.14
   7   5   0   18.60    1.06
  -7  -4   0   19.03    1.07
  -7  -4   0   19.19    1.20
   7   4   0   18.69    1.14
  -7  -3   0   44.31    1.98
  -7  -3   0   43.61    2.08
   7   3   0   44.91    2.01
  -7  -2   0    0.72    0.41
  -7  -2   0    1.01    0.46
   7   2   0    1.09    0.38
  -7  -1   0    8.05    0.72
  -7  -1   0    7.92    0.77
   7   1   0    8.23    0.73
  -7   0   0  359.67   13.34
  -7   0   0  355.84   13.43
   7   0   0  346.05   13.39
   7   0   0  348.93   13.35
  -7   1   0    7.64    0.73
  -7   1   0    8.40    0.67
   7  -1   0    6.08    0.60
   7  -1   0    8.67    0.74
  -7   2   0    1.25    0.40
  -7   2   0    0.81    0.36
   7  -2   0    1.06    0.41
  -7   3   0   43.02    2.12
  -7   3   0   48.64    2.07
  -7   4   0   21.23    1.16
  -7   4   0   18.68    1.18
   7  -4   0   19.17    1.19
  -7   5   0   17.65    1.17
   7  -5   0   21.01    1.25
  -7   6   0   34.69    1.84
   7  -6   0   39.63    1.95
  -7   7   0   28.74    1.69
   7  -7   0   36.18    1.85
  -7   8   0    2.71    0.60
   7  -8   0    2.29    0.58
  -7   9   0  106.85    4.31
   7  -9   0   92.32    4.19
  -7  10   0    7.29    0.89
   7 -10   0    6.43    0.84
  -7  11   0   -0.66    0.48
   7 -11   0   -0.36    0.50
  -7  12   0    5.63    0.86
   7 -12   0    4.98    0.89
  -7  13   0   13.28    1.25
   7 -13   0   11.26    1.25
  -7  14   0    1.02    0.62
   7 -14   0    0.17    0.63
  -7  15   0    3.07    0.82
   7 -15   0    2.59    0.86
  -8 -14   0   -0.70    0.71
   8  14   0    0.41    0.75
  -8 -13   0   33.02    2.14
   8  13   0   33.76    2.10
  -8 -12   0    5.31    0.96
   8  12   0    5.14    0.93
  -8 -11   0    6.40    1.00
   8  11   0    8.46    1.02
  -8 -10   0   27.24    1.77
   8  10   0   24.53    1.66
  -8  -9   0   51.56    2.70
   8   9   0   59.89    2.71
  -8  -8   0    1.69    0.49
  -8  -8   0    1.49    0.60
   8   8   0    1.01    0.61
  -8  -7   0   29.97    1.49
  -8  -7   0   24.23    1.57
   8   7   0   25.80    1.56
  -8  -6   0   24.81    1.51
  -8  -6   0   24.76    1.34
   8   6   0   24.23    1.44
  -8  -5   0    4.17    0.66
  -8  -5   0    4.66    0.57
   8   5   0    4.72    0.63
  -8  -4   0   27.71    1.56
  -8  -4   0   29.85    1.46
   8   4   0   29.69    1.50
   8   4   0   27.79    1.49
  -8  -3   0   64.23    2.83
  -8  -3   0   65.05    2.73
   8   3   0   62.87    2.75
  -8  -2   0    2.35    0.54
  -8  -2   0    2.37    0.46
   8   2   0    3.01    0.50
  -8  -1   0    3.80    0.51
  -8  -1   0    3.22    0.58
   8   1   0    3.43    0.52
   8   1   0    2.70    0.52
  -8   0   0   25.76    1.38
  -8   0   0   29.27    1.51
   8   0   0   29.83    1.47
   8   0   0   27.05    1.41
  -8   1   0    4.38    0.64
  -8   1   0    3.79    0.49
   8  -1   0    2.81    0.48
   8  -1   0    4.30    0.57
  -8   2   0    2.53    0.44
  -8   2   0    2.78    0.52
   8  -2   0    3.03    0.54
  -8   3   0   61.01    2.86
  -8   3   0   68.39    2.81
   8  -3   0   65.36    2.87
  -8   4   0   30.56    1.64
  -8   4   0   31.41    1.58
  -8   5   0    4.92    0.67
   8  -5   0    5.52    0.70
  -8   6   0   26.00    1.53
   8  -6   0   28.13    1.61
  -8   7   0   23.90    1.48
  -8   8   0    2.05    0.60
   8  -8   0    1.45    0.55
  -8   9   0   56.83    2.61
   8  -9   0   47.75    2.49
  -8  10   0   26.49    1.63
   8 -10   0   22.31    1.52
  -8  11   0    8.37    1.00
   8 -11   0    7.65    0.96
  -8  12   0    4.70    0.84
   8 -12   0    3.47    0.80
  -8  13   0   34.61    1.97
   8 -13   0   27.69    1.88
  -8  14   0    0.10    0.61
   8 -14   0   -0.02    0.63
  -9 -14   0    0.95    0.86
   9  14   0    0.29    0.79
  -9 -13   0    0.00    0.77
   9  13   0   -0.52    0.73
  -9 -12   0   17.04    1.60
   9  12   0   17.33    1.54
  -9 -11   0    4.78    0.93
   9  11   0    3.94    0.88
  -9 -10   0   28.42    1.91
   9  10   0   31.92    1.89
  -9  -9   0   23.32    1.69
   9   9   0   25.50    1.64
  -9  -8   0    0.54    0.63
   9   8   0    0.54    0.62
  -9  -7   0   27.09    1.68
  -9  -7   0   26.84    1.50
   9   7   0   27.26    1.63
  -9  -6   0   67.28    2.87
  -9  -6   0   62.69    3.00
   9   6   0   64.65    2.93
  -9  -5   0   33.91    1.68
  -9  -5   0   32.90    1.86
   9   5   0   33.87    1.77
  -9  -4   0   33.06    1.60
  -9  -4   0   28.10    1.70
   9   4   0   33.81    1.67
  -9  -3   0    3.33    0.64
  -9  -3   0    3.63    0.55
   9   3   0    3.52    0.55
  -9  -2   0   21.17    1.30
  -9  -2   0   19.46    1.17
   9   2   0   20.38    1.20
  -9  -1   0   93.68    4.14
  -9  -1   0  101.14    4.06
   9   1   0   95.53    4.07
   9   1   0  108.03    4.13
  -9   0   0  116.69    4.99
  -9   0   0  119.61    4.88
   9   0   0  121.42    4.91
   9   0   0  130.92    4.98
  -9   1   0   97.80    4.15
  -9   1   0   99.97    4.04
   9  -1   0   96.99    4.05
   9  -1   0  100.80    4.12
  -9   2   0   22.20    1.22
  -9   2   0   20.57    1.31
   9  -2   0   22.42    1.30
  -9   3   0    3.55    0.52
  -9   3   0    4.14    0.63
   9  -3   0    3.37    0.61
  -9   4   0   33.05    1.87
   9  -4   0   39.33    1.93
  -9   5   0   31.07    1.73
  -9   6   0   59.17    2.80
  -9   7   0   28.91    1.71
  -9   8   0    0.98    0.57
  -9   9   0   20.26    1.46
   9  -9   0   20.22    1.40
  -9  10   0   31.44    1.79
   9 -10   0   23.58    1.65
  -9  11   0    5.84    0.89
   9 -11   0    3.62    0.77
  -9  12   0   18.00    1.48
   9 -12   0   18.55    1.48
  -9  13   0    0.11    0.58
   9 -13   0   -0.20    0.55
  -9  14   0    1.87    0.71
   9 -14   0    0.57    0.69
 -10 -14   0   -0.18    0.85
  10  14   0   -1.23    0.81
 -10 -13   0   13.57    1.52
  10  13   0   14.55    1.46
 -10 -12   0    2.80    0.97
  10  12   0    3.36    0.90
 -10 -11   0    2.77    0.89
  10  11   0    3.10    0.85
 -10 -10   0   22.33    1.76
  10  10   0   24.41    1.68
 -10  -9   0   31.53    1.98
  10   9   0   32.96    1.93
 -10  -8   0    5.14    0.91
  10   8   0    3.65    0.78
 -10  -7   0  107.98    4.88
  10   7   0  119.12    4.81
 -10  -6   0   10.29    1.11
 -10  -6   0   11.27    0.94
  10   6   0    9.40    0.96
 -10  -5   0   43.87    2.01
 -10  -5   0   39.11    2.18
  10   5   0   39.65    2.07
 -10  -4   0    2.09    0.63
 -10  -4   0    2.70    0.53
  10   4   0    1.75    0.53
 -10  -3   0   11.50    1.06
 -10  -3   0   11.73    0.96
  10   3   0   11.58    0.95
 -10  -2   0    0.75    0.54
 -10  -2   0    0.45    0.40
  10   2   0    0.32    0.39
 -10  -1   0   35.14    1.94
 -10  -1   0   38.86    1.83
  10   1   0   37.08    1.85
  10   1   0   38.91    1.91
 -10   0   0   10.65    0.98
 -10   0   0   10.85    0.86
  10   0   0   11.46    0.90
  10   0   0   11.31    0.93
 -10   1   0   36.54    1.93
 -10   1   0   36.83    1.81
  10  -1   0   35.32    1.80
  10  -1   0   39.76    1.91
 -10   2   0    0.34    0.43
 -10   2   0   -0.06    0.36
  10  -2   0    0.38    0.44
 -10   3   0   10.69    1.02
  10  -3   0   12.72    1.22
 -10   4   0    1.11    0.54
 -10   5   0   38.60    2.06
 -10   6   0    9.64    1.04
 -10   7   0  106.44    4.64
 -10   8   0    3.83    0.76
 -10   9   0   30.80    1.84
  10  -9   0   26.88    1.70
 -10  10   0   21.29    1.52
  10 -10   0   18.88    1.41
 -10  11   0    3.21    0.78
  10 -11   0    1.97    0.68
 -10  12   0    2.55    0.75
  10 -12   0    2.11    0.72
 -10  13   0   15.63    1.45
  10 -13   0   12.66    1.33
 -10  14   0    0.17    0.60
  10 -14   0    0.33    0.67
 -11 -13   0   -1.15    0.75
  11  13   0   -1.26    0.80
 -11 -12   0   32.65    2.28
  11  12   0   39.17    2.31
 -11 -11   0    4.54    1.03
  11  11   0    3.50    0.92
 -11 -10   0    6.38    1.13
  11  10   0    6.81    1.01
 -11  -9   0    9.80    1.25
  11   9   0   11.04    1.18
 -11  -8   0   -0.53    0.62
  11   8   0   -0.35    0.61
 -11  -7   0    0.43    0.68
  11   7   0    0.35    0.60
 -11  -6   0   32.12    2.05
  11   6   0   38.74    2.01
 -11  -5   0   27.63    1.79
  11   5   0   27.45    1.63
 -11  -4   0   67.32    3.13
  11   4   0   65.22    2.99
 -11  -3   0    4.99    0.69
 -11  -3   0    4.64    0.82
  11   3   0    4.49    0.69
 -11  -2   0   27.67    1.54
 -11  -2   0   27.30    1.66
  11   2   0   26.94    1.54
 -11  -1   0    3.60    0.72
 -11  -1   0    5.12    0.69
  11   1   0    3.71    0.61
 -11   0   0   41.17    2.11
  11   0   0   39.04    1.98
 -11   1   0    3.72    0.74
  11  -1   0    3.15    0.57
 -11   2   0   28.21    1.68
 -11   3   0    4.68    0.75
 -11   4   0   66.88    3.16
 -11   5   0   27.72    1.73
 -11   6   0   34.88    2.02
 -11   7   0   -0.47    0.51
 -11   8   0   -0.19    0.56
 -11   9   0   11.34    1.20
 -11  10   0    7.63    1.04
  11 -10   0    6.16    0.92
 -11  11   0    4.43    0.89
  11 -11   0    2.81    0.78
 -11  12   0   40.90    2.32
  11 -12   0   36.30    2.21
 -11  13   0    1.31    0.72
  11 -13   0    1.04    0.67
  12  13   0   22.85    1.93
 -12 -12   0    2.33    0.95
  12  12   0    1.06    0.91
 -12 -11   0    1.74    0.94
  12  11   0    3.17    0.94
 -12 -10   0    6.77    1.18
  12  10   0    8.53    1.14
 -12  -9   0   34.56    2.18
  12   9   0   32.66    2.06
 -12  -8   0    2.42    0.86
  12   8   0    0.77    0.70
 -12  -7   0    2.93    0.87
  12   7   0    3.74    0.79
 -12  -6   0   40.36    2.29
  12   6   0   38.47    2.15
 -12  -5   0    0.71    0.68
  12   5   0   -0.08    0.56
 -12  -4   0   19.89    1.54
  12   4   0   20.82    1.41
 -12  -3   0   54.17    2.78
  12   3   0   56.72    2.65
 -12  -2   0    2.17    0.72
  12   2   0    3.02    0.64
 -12  -1   0   12.58    1.21
  12   1   0   13.06    1.11
 -12   0   0    1.89    0.68
  12   0   0    0.65    0.49
 -12   1   0   14.99    1.27
  12  -1   0   11.66    1.05
 -12   2   0    3.92    0.74
 -12   3   0   48.79    2.52
 -12   4   0   22.08    1.57
 -12   5   0    1.09    0.61
 -12   6   0   40.14    2.27
 -12   7   0    3.50    0.79
 -12   8   0    1.17    0.63
 -12   9   0   30.78    1.96
 -12  10   0    8.82    1.16
  12 -10   0    8.72    1.08
 -12  11   0    2.82    0.81
  12 -11   0    2.06    0.72
 -12  12   0    3.24    0.81
  12 -12   0    3.23    0.80
 -12  13   0   24.74    1.86
 -13 -12   0   31.88    2.34
  13  12   0   29.12    2.28
 -13 -11   0    1.01    0.94
  13  11   0   -1.01    0.79
 -13 -10   0    2.41    1.05
  13  10   0    4.89    0.99
 -13  -9   0    3.56    1.02
  13   9   0    2.92    0.86
 -13  -8   0   -0.02    0.78
  13   8   0    0.02    0.69
 -13  -7   0   20.56    1.78
  13   7   0   21.79    1.59
 -13  -6   0   36.09    2.24
  13   6   0   36.11    2.05
 -13  -5   0   11.46    1.26
  13   5   0    9.94    1.08
 -13  -4   0   12.51    1.36
  13   4   0   13.66    1.22
 -13  -3   0   11.28    1.27
  13   3   0   12.80    1.16
 -13  -2   0   -0.11    0.60
  13   2   0   -0.03    0.55
 -13  -1   0    4.10    0.86
  13   1   0    4.10    0.77
 -13   0   0  153.01    6.37
  13   0   0  151.25    6.22
 -13   1   0    3.29    0.80
  13  -1   0    3.23    0.70
 -13   2   0   -0.33    0.52
 -13   3   0   12.17    1.24
 -13   4   0   10.44    1.19
 -13   5   0   10.07    1.17
 -13   6   0   38.31    2.25
 -13   7   0   18.41    1.54
 -13   8   0    0.27    0.61
 -13   9   0    2.80    0.82
 -13  10   0    3.44    0.87
  13 -10   0    4.04    0.82
 -13  11   0    0.03    0.63
  13 -11   0   -0.02    0.60
 -13  12   0   33.13    2.19
  13 -12   0   29.88    2.01
 -14 -11   0   15.48    1.78
  14  11   0   16.32    1.63
 -14 -10   0   -0.69    0.83
  14  10   0   -1.11    0.74
 -14  -9   0   37.00    2.50
  14   9   0   38.97    2.34
 -14  -8   0    5.92    1.15
  14   8   0    5.61    0.98
 -14  -7   0    9.18    1.30
  14   7   0   10.30    1.16
 -14  -6   0   -0.97    0.72
  14   6   0    0.32    0.62
 -14  -5   0    0.64    0.76
  14   5   0   -0.19    0.62
 -14  -4   0    8.29    1.16
  14   4   0    7.20    0.97
 -14  -3   0   89.43    4.09
  14   3   0   85.83    3.91
 -14  -2   0   -0.23    0.66
  14   2   0    0.73    0.60
 -14  -1   0   28.05    1.84
  14   1   0   25.39    1.67
  14   0   0    1.67    0.63
  14  -1   0   27.02    1.71
 -14   2   0   -0.20    0.55
 -14   3   0   81.20    3.86
 -14   4   0    6.63    1.03
 -14   5   0    1.21    0.67
 -14   6   0   -0.25    0.58
 -14   7   0    9.34    1.20
 -14   8   0    5.17    0.97
 -14   9   0   35.46    2.29
 -14  10   0   -0.55    0.62
 -14  11   0   16.86    1.63
  14 -11   0   13.49    1.41
 -15 -10   0    3.52    1.18
  15  10   0    4.29    1.08
 -15  -9   0    9.06    1.41
  15   9   0    7.11    1.14
 -15  -8   0    4.28    1.13
  15   8   0    3.80    0.94
 -15  -7   0   -0.92    0.78
  15   7   0    0.53    0.73
 -15  -6   0   -0.37    0.80
  15   6   0   -0.21    0.64
 -15  -5   0    1.78    0.94
  15   5   0    3.26    0.85
 -15  -4   0   41.17    2.48
  15   4   0   41.17    2.32
 -15  -3   0    5.00    1.02
  15   3   0    5.41    0.92
 -15  -2   0   23.20    1.86
  15   2   0   24.68    1.68
 -15  -1   0    0.22    0.72
  15   1   0   -0.79    0.57
 -15   0   0  118.95    5.18
  15   0   0  113.44    4.99
 -15   1   0   -0.29    0.65
  15  -1   0    0.65    0.59
 -15   2   0   25.48    1.83
 -15   3   0    4.64    0.95
 -15   4   0   40.92    2.48
 -15   5   0    3.26    0.85
 -15   6   0   -0.17    0.62
 -15   7   0   -0.65    0.61
 -15   8   0    4.14    0.95
 -15   9   0   10.29    1.33
 -15  10   0    8.05    1.22
 -16 -10   0    1.68    1.10
 -16  -9   0    9.96    1.55
  16   9   0   12.42    1.41
 -16  -8   0    0.01    0.90
  16   8   0    0.15    0.79
 -16  -7   0    9.07    1.39
  16   7   0    9.73    1.25
 -16  -6   0   -0.64    0.81
  16   6   0    0.30    0.72
 -16  -5   0   -0.42    0.84
  16   5   0   -0.63    0.65
 -16  -4   0    0.86    0.86
  16   4   0   -0.24    0.62
 -16  -3   0   16.72    1.66
  16   3   0   17.71    1.58
 -16  -2   0   -0.16    0.78
  16   2   0   -0.29    0.63
 -16  -1   0   28.15    2.06
  16   1   0   29.51    1.90
 -16   0   0   15.99    1.62
  16   0   0   13.65    1.35
 -16   2   0    0.50    0.71
 -16   3   0   17.09    1.66
 -16   4   0    0.87    0.68
 -16   5   0    0.24    0.66
 -16   6   0   -0.49    0.69
 -16   7   0    9.44    1.31
 -16   8   0    0.40    0.74
 -16   9   0   12.73    1.52
 -17  -8   0   -0.55    0.96
  17   8   0    1.03    0.83
 -17  -7   0    4.90    1.27
  17   7   0    7.72    1.18
 -17  -6   0    1.77    1.07
  17   6   0    1.78    0.88
 -17  -5   0   26.22    2.17
  17   5   0   27.84    1.99
 -17  -4   0    9.54    1.41
  17   4   0    8.27    1.14
 -17  -3   0    0.45    0.88
  17   3   0   -0.13    0.66
 -17  -2   0   22.68    1.93
  17   2   0   21.98    1.73
 -17  -1   0    5.75    1.16
  17   1   0    4.00    0.90
 -17   0   0   31.30    2.26
  17   0   0   31.10    2.03
 -17   1   0    4.32    0.96
 -17   2   0   22.64    1.87
 -17   3   0    0.21    0.70
 -17   4   0    8.84    1.29
 -17   5   0   29.23    2.12
 -17   6   0    0.99    0.81
 -17   7   0    8.73    1.32
 -17   8   0    1.32    0.86
 -18  -7   0    1.93    1.16
  18   7   0    3.36    1.00
 -18  -6   0    4.35    1.24
  18   6   0    3.74    1.05
 -18  -5   0    0.47    0.93
  18   5   0    1.05    0.81
 -18  -4   0    1.86    1.01
  18   4   0   -0.96    0.65
 -18  -3   0   31.06    2.30
  18   3   0   30.61    2.12
 -18  -2   0    8.09    1.36
  18   2   0    8.73    1.19
 -18  -1   0    4.68    1.16
  18   1   0    4.81    0.96
 -18   0   0    0.73    0.88
  18   0   0    1.01    0.68
 -18   1   0    5.06    1.07
 -18   2   0    9.34    1.33
 -18   3   0   32.43    2.30
 -18   4   0   -0.10    0.72
 -18   5   0   -0.43    0.72
 -18   6   0    6.32    1.22
 -18   7   0    4.86    1.19
 -19  -5   0    4.00    1.24
  19   5   0    6.36    1.14
 -19  -4   0    3.01    1.21
  19   4   0    2.69    0.91
 -19  -3   0    2.35    1.07
  19   3   0    1.57    0.80
 -19  -2   0    1.70    0.98
  19   2   0    1.65    0.81
 -19  -1   0   -0.16    0.89
  19   1   0   -0.96    0.66
 -19   1   0    0.59    0.82
 -19   2   0   -0.14    0.76
 -19   3   0    1.40    0.88
 -19   4   0    3.53    1.01
 -19   5   0    3.92    1.05
 -20  -3   0   14.78    1.86
 -20  -2   0    0.34    0.92
  20   2   0   -0.06    0.76
 -20  -1   0   -1.12    0.87
  20   1   0    0.73    0.78
 -20   0   0    6.86    1.29
 -20   1   0    0.82    0.87
 -20   2   0   -0.71    0.80
 -20   3   0   18.07    1.96
 -20   3   1    3.12    1.02
 -20   2   1    7.90    1.38
 -20   1   1    2.37    0.97
 -20   0   1   -0.35    0.85
  20   1  -1    3.11    0.97
 -20  -1   1    1.49    0.99
  20   2  -1    8.84    1.28
 -20  -2   1    6.11    1.37
  20   3  -1    2.06    0.91
 -20  -3   1    3.06    1.20
 -19   6   1   -0.90    0.72
 -19   5   1   15.00    1.70
 -19   4   1    3.24    1.02
 -19   3   1    0.24    0.79
 -19   2   1   13.08    1.57
 -19   1   1    5.69    1.17
  19   0  -1   -0.25    0.63
 -19   0   1   -0.84    0.78
  19   1  -1    7.05    1.08
 -19  -1   1    4.44    1.20
  19   2  -1   13.22    1.46
 -19  -2   1    7.43    1.40
  19   3  -1    1.13    0.80
 -19  -3   1    1.51    0.98
  19   4  -1    4.57    1.04
 -19  -4   1    4.01    1.25
  19   5  -1   14.95    1.57
 -19  -5   1   12.62    1.77
  19   6  -1   -0.19    0.79
 -19  -6   1   -0.35    1.05
 -18   7   1    6.13    1.19
 -18   6   1    0.34    0.75
 -18   5   1   10.74    1.45
 -18   4   1   24.91    2.04
 -18   3   1    1.21    0.74
 -18   2   1    2.34    0.91
 -18   1   1   16.17    1.66
  18   0  -1    0.31    0.63
 -18   0   1   -0.59    0.79
  18   1  -1   11.56    1.29
 -18  -1   1    8.81    1.40
  18   2  -1    2.66    0.83
 -18  -2   1    1.09    0.88
  18   3  -1   -0.20    0.69
 -18  -3   1    0.23    0.90
  18   4  -1   26.64    2.00
 -18  -4   1   24.97    2.18
  18   5  -1    9.13    1.28
 -18  -5   1   11.74    1.60
  18   6  -1   -0.49    0.74
 -18  -6   1   -1.19    0.89
  18   7  -1    6.73    1.17
 -18  -7   1    7.06    1.44
 -17   9   1    9.92    1.41
 -17   8   1   10.51    1.40
 -17   7   1   16.09    1.69
 -17   6   1   -0.44    0.68
 -17   5   1    8.26    1.24
 -17   4   1    1.37    0.79
 -17   3   1    2.93    0.94
 -17   2   1   30.11    2.12
  17  -1  -1    8.45    1.09
  17   0  -1    0.21    0.68
 -17   0   1    0.75    0.83
  17   1  -1    9.64    1.14
 -17  -1   1    6.21    1.22
  17   2  -1   26.23    1.85
 -17  -2   1   26.80    2.05
  17   3  -1    2.02    0.81
 -17  -3   1    1.40    0.91
  17   4  -1   -0.07    0.69
 -17  -4   1    0.23    0.90
  17   5  -1    8.95    1.19
 -17  -5   1    7.01    1.29
  17   6  -1    0.26    0.78
 -17  -6   1   -0.79    0.90
  17   7  -1   15.74    1.58
 -17  -7   1   16.81    1.81
  17   8  -1    8.39    1.28
 -17  -8   1    8.53    1.50
  17   9  -1    7.29    1.28
 -17  -9   1    5.81    1.40
 -16  10   1    5.59    1.10
 -16   9   1    0.22    0.74
 -16   8   1   10.77    1.37
 -16   7   1    1.93    0.84
 -16   6   1   -0.03    0.67
 -16   5   1   10.76    1.36
 -16   4   1   24.82    1.89
 -16   3   1    3.41    0.89
 -16   2   1    9.80    1.22
  16  -1  -1   29.38    1.89
  16   0  -1    0.31    0.62
 -16   0   1   -0.36    0.74
  16   1  -1   31.33    1.94
 -16  -1   1   26.87    2.09
  16   2  -1    7.11    1.06
 -16  -2   1    9.17    1.30
  16   3  -1    3.53    0.87
 -16  -3   1    3.56    1.00
  16   4  -1   26.56    1.86
 -16  -4   1   27.53    2.06
  16   5  -1   10.86    1.25
 -16  -5   1    7.69    1.35
  16   6  -1    0.52    0.74
 -16  -6   1    0.00    0.88
  16   7  -1    2.58    0.90
 -16  -7   1    2.28    1.05
  16   8  -1   11.62    1.37
 -16  -8   1    9.09    1.49
  16   9  -1    0.13    0.80
 -16  -9   1   -1.38    0.93
  16  10  -1    4.91    1.12
 -16 -10   1    1.04    1.08
 -15  11   1    4.14    1.00
 -15  10   1   36.94    2.39
 -15   9   1    2.22    0.78
 -15   8   1    2.08    0.84
 -15   7   1   -0.31    0.59
 -15   6   1   17.36    1.60
 -15   5   1    5.94    1.03
 -15   4   1   17.38    1.56
 -15   3   1   -0.11    0.60
 -15   2   1   34.31    2.17
  15  -1  -1    1.17    0.62
 -15   1   1    0.96    0.80
  15   0  -1    0.03    0.59
 -15   0   1   -0.40    0.68
  15   1  -1    0.23    0.61
 -15  -1   1   -0.46    0.65
  15   2  -1   35.02    2.10
 -15  -2   1   38.18    2.33
  15   3  -1    0.54    0.63
 -15  -3   1   -0.02    0.74
  15   4  -1   13.93    1.38
 -15  -4   1   18.26    1.64
  15   5  -1    7.98    1.08
 -15  -5   1    6.08    1.17
  15   6  -1   18.37    1.53
 -15  -6   1   16.84    1.69
  15   7  -1    0.37    0.70
 -15  -7   1   -0.61    0.80
  15   8  -1    2.08    0.85
 -15  -8   1    1.83    1.00
  15   9  -1    1.68    0.85
 -15  -9   1    1.39    0.98
  15  10  -1   33.81    2.24
 -15 -10   1   33.89    2.51
  15  11  -1    4.94    1.13
  14 -11  -1    5.84    1.02
 -14  11   1    6.78    1.09
 -14  10   1    0.29    0.65
 -14   9   1    1.29    0.70
 -14   8   1    3.14    0.85
 -14   7   1   -1.01    0.49
 -14   6   1    2.56    0.77
 -14   5   1    5.94    0.96
 -14   4   1    0.17    0.62
 -14   3   1    3.36    0.79
 -14   2   1    4.26    0.86
  14  -1  -1   67.87    3.25
 -14   1   1   73.21    3.46
  14   0  -1    0.07    0.56
 -14   0   1    0.67    0.69
  14   1  -1   68.80    3.32
 -14  -1   1   75.88    3.53
  14   2  -1    6.10    0.90
 -14  -2   1    4.42    0.91
  14   3  -1    4.20    0.80
 -14  -3   1    3.42    0.94
  14   4  -1    0.16    0.59
 -14  -4   1   -0.30    0.70
  14   5  -1    5.02    0.92
 -14  -5   1    7.34    1.13
  14   6  -1   -0.28    0.63
 -14  -6   1    2.28    0.88
  14   7  -1   -0.63    0.63
 -14  -7   1    0.07    0.81
  14   8  -1    2.86    0.85
 -14  -8   1    1.82    0.89
  14   9  -1    1.12    0.81
 -14  -9   1    0.27    0.83
  14  10  -1   -0.95    0.74
 -14 -10   1    0.63    0.92
  14  11  -1    5.40    1.11
 -14 -11   1    4.84    1.22
  13 -12  -1    0.37    0.61
 -13  12   1   -0.56    0.63
  13 -11  -1    3.85    0.84
 -13  11   1    4.66    0.95
 -13  10   1   13.73    1.41
 -13   9   1    1.41    0.72
 -13   8   1   27.20    1.86
 -13   7   1    2.19    0.70
 -13   6   1   -0.90    0.50
 -13   5   1    6.81    0.98
 -13   4   1   34.11    2.07
 -13   3   1    4.74    0.84
 -13   2   1   61.35    3.01
  13  -1  -1    0.17    0.47
 -13   1   1   -0.25    0.58
  13   0  -1    0.29    0.53
 -13   0   1    0.62    0.67
  13   1  -1    0.08    0.52
 -13  -1   1   -0.41    0.62
  13   2  -1   63.65    2.96
 -13  -2   1   61.70    3.07
  13   3  -1    4.73    0.81
 -13  -3   1    5.81    0.96
  13   4  -1   34.99    2.01
 -13  -4   1   34.85    2.14
  13   5  -1    5.74    0.88
 -13  -5   1    5.38    1.01
  13   6  -1    0.51    0.64
 -13  -6   1   -0.30    0.73
  13   7  -1    1.42    0.76
 -13  -7   1    1.81    0.88
  13   8  -1   31.22    1.99
 -13  -8   1   30.02    2.13
  13   9  -1    2.13    0.83
 -13  -9   1    2.95    1.04
  13  10  -1   14.56    1.46
 -13 -10   1   12.50    1.54
  13  11  -1    2.08    0.92
 -13 -11   1    4.02    1.08
  13  12  -1   -0.15    0.87
 -13 -12   1    0.80    0.95
  12 -13  -1    1.51    0.74
 -12  13   1    0.93    0.71
  12 -12  -1    0.63    0.63
 -12  12   1   -0.46    0.59
  12 -11  -1   35.59    2.15
 -12  11   1   41.69    2.35
  12 -10  -1    1.57    0.67
 -12  10   1    1.85    0.73
 -12   9   1    1.20    0.64
 -12   8   1    4.95    0.87
 -12   7   1    0.21    0.55
 -12   6   1    5.29    0.87
 -12   5   1   63.64    3.09
 -12   4   1   10.22    1.11
 -12   3   1    0.21    0.53
  12  -2  -1    7.46    0.83
 -12   2   1    7.16    0.92
  12  -1  -1   38.16    2.00
 -12   1   1   40.57    2.16
  12   0  -1    0.32    0.47
 -12   0   1    0.46    0.58
  12   1  -1   42.52    2.17
 -12  -1   1   44.43    2.30
  12   2  -1    9.18    0.95
 -12  -2   1    9.01    1.04
  12   3  -1    1.20    0.54
 -12  -3   1    0.60    0.63
  12   4  -1   12.70    1.17
 -12  -4   1   11.54    1.21
  12   5  -1   66.68    3.03
 -12  -5   1   61.24    3.14
  12   6  -1    4.09    0.82
 -12  -6   1    5.38    0.95
  12   7  -1    0.09    0.64
 -12  -7   1   -0.26    0.68
  12   8  -1    4.64    0.90
 -12  -8   1    5.81    1.08
  12   9  -1    0.51    0.75
 -12  -9   1    0.83    0.77
  12  10  -1    1.54    0.82
 -12 -10   1    2.66    0.95
  12  11  -1   37.21    2.34
 -12 -11   1   41.58    2.51
  12  12  -1   -0.15    0.78
 -12 -12   1   -1.00    0.80
  12  13  -1    0.33    0.91
 -12 -13   1    1.19    0.95
  11 -13  -1    9.97    1.18
 -11  13   1   10.31    1.22
  11 -12  -1    1.23    0.60
 -11  12   1   -0.57    0.54
  11 -11  -1    2.01    0.70
 -11  11   1    2.78    0.78
  11 -10  -1   10.18    1.13
 -11  10   1    9.91    1.16
 -11   9   1    0.69    0.59
 -11   8   1   25.22    1.71
 -11   7   1    5.05    0.85
 -11   6   1    0.92    0.64
 -11   5   1    9.88    1.05
 -11   4   1    1.18    0.55
 -11   3   1    5.68    0.83
  11  -2  -1   43.56    2.11
 -11   2   1   42.95    2.21
  11  -1  -1   -0.15    0.40
 -11   1   1   -0.27    0.48
  11   0  -1    0.31    0.42
 -11   0   1    0.30    0.47
  11   1  -1   -0.02    0.41
 -11  -1   1    0.29    0.51
  11   2  -1   48.00    2.25
 -11  -2   1   45.29    2.35
  11   3  -1    6.52    0.78
 -11  -3   1    5.23    0.83
  11   4  -1    1.12    0.54
 -11  -4   1    0.74    0.63
  11   5  -1   10.25    1.00
 -11  -5   1    9.91    1.10
  11   6  -1    1.77    0.65
 -11  -6   1    1.16    0.69
  11   7  -1    4.38    0.85
 -11  -7   1    7.02    1.00
  11   8  -1   27.90    1.75
 -11  -8   1   23.36    1.79
  11   9  -1   -0.29    0.63
 -11  -9   1   -0.03    0.68
  11  10  -1   10.55    1.19
 -11 -10   1    8.99    1.25
  11  11  -1    2.78    0.89
 -11 -11   1    3.03    0.95
  11  12  -1    0.07    0.80
 -11 -12   1    1.55    0.90
  11  13  -1    9.02    1.29
 -11 -13   1    9.70    1.37
  10 -14  -1   -0.44    0.61
 -10  14   1    0.65    0.67
  10 -13  -1    8.28    1.10
 -10  13   1   10.23    1.17
  10 -12  -1    0.15    0.58
 -10  12   1   -0.60    0.54
  10 -11  -1    7.43    0.97
 -10  11   1    7.14    1.00
  10 -10  -1    1.95    0.63
 -10  10   1    4.08    0.80
 -10   9   1   18.46    1.46
 -10   8   1    7.77    0.98
 -10   7   1   35.13    1.99
 -10   6   1   14.23    1.21
 -10   5   1   16.24    1.24
  10  -4  -1    0.41    0.51
 -10   4   1    0.57    0.47
  10  -3  -1   54.22    2.47
 -10   3   1   48.25    2.44
  10  -2  -1    1.49    0.42
  10  -2  -1    1.00    0.44
 -10   2   1    1.58    0.41
 -10   2   1    1.29    0.48
  10  -1  -1   25.82    1.45
  10  -1  -1   28.32    1.52
 -10   1   1   27.58    1.44
 -10   1   1   26.85    1.56
  10   0  -1   -0.77    0.37
  10   0  -1   -0.29    0.33
 -10   0   1   -0.35    0.43
 -10   0   1    0.20    0.35
  10   1  -1   28.86    1.50
  10   1  -1   26.85    1.50
 -10  -1   1   28.23    1.46
 -10  -1   1   25.99    1.56
  10   2  -1    1.43    0.47
 -10  -2   1    1.46    0.45
 -10  -2   1    1.29    0.54
  10   3  -1   52.27    2.38
 -10  -3   1   48.43    2.44
 -10  -3   1   51.61    2.33
  10   4  -1    0.02    0.45
 -10  -4   1    0.45    0.40
 -10  -4   1   -0.01    0.52
  10   5  -1   15.13    1.18
 -10  -5   1   17.69    1.15
 -10  -5   1   16.10    1.31
  10   6  -1   14.14    1.19
 -10  -6   1   11.04    1.16
  10   7  -1   40.55    2.05
 -10  -7   1   33.76    2.08
  10   8  -1    6.57    0.92
 -10  -8   1    5.95    0.97
  10   9  -1   20.39    1.53
 -10  -9   1   19.63    1.56
  10  10  -1    2.61    0.80
 -10 -10   1    2.91    0.84
  10  11  -1    6.82    1.04
 -10 -11   1    7.13    1.14
  10  12  -1   -0.42    0.72
 -10 -12   1   -0.70    0.72
  10  13  -1    9.43    1.23
 -10 -13   1    8.46    1.33
  10  14  -1   -0.32    0.83
 -10 -14   1   -0.97    0.78
   9 -14  -1    3.55    0.85
  -9  14   1    5.67    0.92
   9 -13  -1    1.22    0.66
  -9  13   1    1.43    0.67
   9 -12  -1   10.45    1.15
  -9  12   1   12.62    1.24
   9 -11  -1    0.37    0.56
  -9  11   1    1.75    0.65
   9 -10  -1   53.18    2.73
  -9  10   1   63.23    2.89
   9  -9  -1   14.20    1.19
  -9   9   1   15.71    1.30
  -9   8   1  102.19    4.43
  -9   7   1    1.50    0.58
   9  -6  -1   33.90    1.84
  -9   6   1   27.10    1.69
  -9   5   1   21.70    1.37
   9  -4  -1  137.38    5.29
  -9   4   1  118.63    5.25
   9  -3  -1    1.03    0.49
  -9   3   1    1.49    0.47
  -9   3   1    1.68    0.42
   9  -2  -1   55.86    2.44
   9  -2  -1   50.56    2.34
  -9   2   1   49.61    2.41
  -9   2   1   54.14    2.34
   9  -1  -1   11.15    0.85
   9  -1  -1    8.33    0.76
  -9   1   1    8.42    0.86
  -9   1   1    7.83    0.74
   9   0  -1    0.48    0.40
   9   0  -1   -0.15    0.35
  -9   0   1    0.02    0.33
  -9   0   1    0.00    0.41
   9   1  -1    8.27    0.77
   9   1  -1    8.50    0.77
  -9  -1   1    7.34    0.69
  -9  -1   1    6.69    0.80
   9   2  -1   52.56    2.31
   9   2  -1   50.31    2.30
  -9  -2   1   48.89    2.37
  -9  -2   1   50.52    2.27
   9   3  -1    1.47    0.47
  -9  -3   1    1.44    0.53
  -9  -3   1    1.09    0.41
   9   4  -1  123.48    4.82
  -9  -4   1  104.42    4.84
  -9  -4   1  124.66    4.76
   9   5  -1   21.67    1.32
  -9  -5   1   19.55    1.37
  -9  -5   1   22.06    1.22
   9   6  -1   29.11    1.60
  -9  -6   1   28.31    1.51
  -9  -6   1   26.30    1.67
   9   7  -1    0.99    0.59
  -9  -7   1    2.35    0.66
  -9  -7   1    1.30    0.49
   9   8  -1  106.97    4.46
  -9  -8   1  100.61    4.50
   9   9  -1   19.11    1.41
  -9  -9   1   18.49    1.48
   9  10  -1   65.46    3.04
  -9 -10   1   59.75    3.06
   9  11  -1    0.01    0.66
  -9 -11   1    0.00    0.69
   9  12  -1   12.81    1.30
  -9 -12   1   11.89    1.34
   9  13  -1    0.33    0.73
  -9 -13   1    0.23    0.79
   9  14  -1    4.73    1.04
  -9 -14   1    2.58    0.97
   8 -14  -1    0.74    0.70
  -8  14   1    1.64    0.68
   8 -13  -1    8.03    1.07
  -8  13   1    9.06    1.06
   8 -12  -1   13.41    1.29
  -8  12   1   13.68    1.25
   8 -11  -1   31.58    1.90
  -8  11   1   34.77    1.93
   8 -10  -1    3.70    0.71
  -8  10   1    3.89    0.73
   8  -9  -1   13.46    1.17
  -8   9   1   16.09    1.25
  -8   8   1   21.74    1.46
   8  -7  -1   74.92    3.29
  -8   7   1   65.87    3.13
   8  -6  -1   11.13    0.97
  -8   6   1    7.43    0.81
   8  -5  -1  109.96    4.46
  -8   5   1  101.39    4.40
  -8   4   1   27.29    1.51
   8  -3  -1    3.78    0.60
  -8   3   1    3.74    0.52
  -8   3   1    3.27    0.55
   8  -2  -1   10.14    0.81
   8  -2  -1   10.39    0.86
  -8   2   1   11.96    0.82
  -8   2   1   10.06    0.87
   8  -1  -1   70.69    3.01
   8  -1  -1   75.63    3.08
  -8   1   1   70.40    2.99
  -8   1   1   70.38    3.08
   8   0  -1    0.70    0.39
   8   0  -1    0.33    0.36
  -8   0   1    0.63    0.44
  -8   0   1    0.21    0.34
   8   1  -1   77.06    3.14
   8   1  -1   75.93    3.12
  -8  -1   1   70.17    3.17
  -8  -1   1   74.08    3.09
   8   2  -1   11.53    0.85
   8   2  -1    9.66    0.83
  -8  -2   1    9.71    0.91
  -8  -2   1   11.08    0.82
   8   3  -1    3.18    0.52
  -8  -3   1    3.06    0.58
  -8  -3   1    3.37    0.50
   8   4  -1   29.35    1.54
  -8  -4   1   28.10    1.45
  -8  -4   1   30.93    1.61
   8   5  -1  102.49    4.16
  -8  -5   1  102.04    4.10
  -8  -5   1   96.96    4.21
   8   6  -1    7.90    0.82
  -8  -6   1    8.69    0.78
  -8  -6   1    8.87    0.91
   8   7  -1   69.45    3.07
  -8  -7   1   66.92    3.15
  -8  -7   1   70.93    3.00
   8   8  -1   22.37    1.45
  -8  -8   1   21.68    1.32
  -8  -8   1   19.74    1.45
   8   9  -1   16.24    1.26
  -8  -9   1   15.00    1.36
   8  10  -1    4.96    0.81
  -8 -10   1    4.64    0.87
   8  11  -1   36.20    2.01
  -8 -11   1   31.59    2.01
   8  12  -1   13.74    1.28
  -8 -12   1   14.76    1.47
   8  13  -1    8.06    1.07
  -8 -13   1    8.79    1.18
   8  14  -1   -0.91    0.70
  -8 -14   1   -0.18    0.74
   7 -15  -1   12.23    1.39
  -7  15   1   14.32    1.35
   7 -14  -1    7.93    1.11
  -7  14   1    9.33    1.07
   7 -13  -1    1.04    0.68
  -7  13   1    3.55    0.76
   7 -12  -1    0.22    0.60
  -7  12   1    0.82    0.58
   7 -11  -1    1.70    0.63
  -7  11   1    1.33    0.58
   7 -10  -1    1.05    0.55
  -7  10   1    1.69    0.57
   7  -9  -1   44.02    2.27
  -7   9   1   49.81    2.36
   7  -8  -1  196.48    7.16
   7  -8  -1  155.66    6.86
  -7   8   1  171.09    6.95
   7  -7  -1   40.85    2.04
  -7   7   1   34.31    1.86
   7  -6  -1    5.53    0.71
  -7   6   1    4.09    0.60
   7  -5  -1   11.59    0.91
  -7   5   1    9.79    0.86
   7  -4  -1   64.74    2.85
  -7   4   1   65.85    2.86
   7  -3  -1   11.51    0.91
  -7   3   1   12.61    0.92
   7  -2  -1   62.30    2.61
   7  -2  -1   56.98    2.52
  -7   2   1   61.66    2.53
  -7   2   1   58.25    2.61
   7  -1  -1   28.39    1.41
   7  -1  -1   29.77    1.48
  -7   1   1   28.28    1.39
  -7   1   1   30.67    1.50
   7   0  -1    0.19    0.35
   7   0  -1   -0.09    0.32
  -7   0   1    0.21    0.32
  -7   0   1    0.31    0.39
   7   1  -1   31.66    1.50
   7   1  -1   29.44    1.46
  -7  -1   1   27.35    1.51
  -7  -1   1   31.58    1.46
   7   2  -1   59.71    2.56
  -7  -2   1   61.63    2.55
  -7  -2   1   58.65    2.62
   7   3  -1   10.46    0.90
  -7  -3   1   12.11    0.84
  -7  -3   1   12.28    0.95
   7   4  -1   63.37    2.70
  -7  -4   1   67.94    2.67
  -7  -4   1   55.53    2.71
   7   5  -1   11.43    0.91
  -7  -5   1   11.15    0.79
  -7  -5   1    9.59    0.90
   7   6  -1    3.81    0.56
  -7  -6   1    3.51    0.60
  -7  -6   1    4.54    0.55
   7   7  -1   40.28    1.98
  -7  -7   1   37.35    2.01
  -7  -7   1   42.04    1.90
   7   8  -1  181.49    6.95
  -7  -8   1  180.15    6.91
  -7  -8   1  161.24    6.96
   7   9  -1   51.33    2.44
  -7  -9   1   48.40    2.47
   7  10  -1    1.43    0.61
  -7 -10   1    1.53    0.65
   7  11  -1    1.99    0.68
  -7 -11   1    1.84    0.74
   7  12  -1   -0.79    0.57
  -7 -12   1    0.61    0.66
   7  13  -1    2.20    0.75
  -7 -13   1    1.92    0.81
   7  14  -1    7.99    1.07
  -7 -14   1   10.57    1.30
   7  15  -1   14.46    1.43
  -7 -15   1   14.52    1.57
   6 -15  -1    0.66    0.73
  -6  15   1    1.47    0.68
   6 -14  -1    4.11    0.89
  -6  14   1    4.75    0.82
   6 -13  -1    0.91    0.67
  -6  13   1    1.26    0.61
   6 -12  -1   15.74    1.33
  -6  12   1   15.65    1.28
   6 -11  -1   39.04    2.14
  -6  11   1   41.25    2.11
   6 -10  -1   18.75    1.37
  -6  10   1   21.29    1.36
   6  -9  -1   16.21    1.26
   6  -9  -1   14.39    1.14
  -6   9   1   17.23    1.16
   6  -8  -1   36.58    1.87
   6  -8  -1   30.08    1.69
  -6   8   1   32.38    1.72
   6  -7  -1   21.60    1.36
   6  -7  -1   29.06    1.54
  -6   7   1   27.48    1.44
   6  -6  -1   15.81    1.07
  -6   6   1   15.34    1.01
   6  -5  -1  281.26   10.53
  -6   5   1  262.34   10.46
   6  -4  -1    0.34    0.35
  -6   4   1    0.24    0.34
   6  -3  -1    5.27    0.56
  -6   3   1    4.11    0.55
   6  -2  -1   28.93    1.41
  -6   2   1   28.87    1.43
   6  -1  -1   47.86    2.06
   6  -1  -1   45.09    2.01
  -6   1   1   47.39    2.00
  -6   1   1   49.12    2.09
   6   0  -1    0.18    0.27
   6   0  -1    0.14    0.25
  -6   0   1   -0.27    0.23
  -6   0   1    0.12    0.30
   6   1  -1   48.17    2.02
   6   1  -1   44.90    1.98
  -6  -1   1   46.98    1.98
  -6  -1   1   44.92    2.04
   6   2  -1   29.06    1.38
  -6  -2   1   28.78    1.43
  -6  -2   1   28.88    1.37
   6   3  -1    4.39    0.54
  -6  -3   1    4.71    0.51
  -6  -3   1    3.73    0.55
   6   4  -1    1.12    0.42
  -6  -4   1    0.51    0.34
  -6  -4   1    0.58    0.43
   6   5  -1  271.58   10.49
  -6  -5   1  276.40   10.47
  -6  -5   1  275.09   10.55
   6   6  -1   14.73    0.97
   6   6  -1   12.84    0.87
  -6  -6   1   16.36    1.07
  -6  -6   1   15.37    0.92
   6   7  -1   27.40    1.43
  -6  -7   1   24.90    1.35
  -6  -7   1   25.37    1.43
   6   8  -1   31.58    1.68
  -6  -8   1   28.11    1.69
  -6  -8   1   36.40    1.67
   6   9  -1   12.92    1.08
  -6  -9   1   15.01    1.08
  -6  -9   1   13.50    1.19
   6  10  -1   22.22    1.41
  -6 -10   1   19.67    1.45
   6  11  -1   39.57    2.06
  -6 -11   1   37.70    2.10
   6  12  -1   14.85    1.26
  -6 -12   1   14.08    1.30
   6  13  -1    3.28    0.78
  -6 -13   1    2.47    0.75
   6  14  -1    3.91    0.83
  -6 -14   1    2.12    0.81
   6  15  -1    2.20    0.80
  -6 -15   1    2.33    0.87
   5 -15  -1   -0.23    0.66
  -5  15   1   -0.13    0.60
   5 -14  -1   13.70    1.41
  -5  14   1   17.69    1.36
   5 -13  -1    0.90    0.65
  -5  13   1    1.05    0.61
   5 -12  -1   16.95    1.36
  -5  12   1   16.75    1.26
   5 -11  -1   37.97    2.05
  -5  11   1   38.34    2.00
   5 -10  -1    3.32    0.64
  -5  10   1    3.98    0.64
   5  -9  -1    2.31    0.57
   5  -9  -1    3.43    0.67
  -5   9   1    1.94    0.53
   5  -8  -1   95.37    3.88
   5  -8  -1   80.85    3.70
  -5   8   1   90.64    3.74
   5  -7  -1    2.10    0.45
   5  -7  -1    2.63    0.52
  -5   7   1    2.11    0.45
   5  -6  -1   25.96    1.37
  -5   6   1   22.44    1.28
   5  -5  -1  345.96   12.77
  -5   5   1  321.68   12.71
   5  -4  -1   73.38    3.03
  -5   4   1   69.47    2.98
   5  -3  -1    5.21    0.53
  -5   3   1    5.45    0.54
  -5   2   1   23.71    1.17
   5  -1  -1   45.23    1.91
   5  -1  -1   43.79    1.86
  -5   1   1   45.08    1.92
  -5   1   1   44.45    1.86
   5   0  -1    0.04    0.19
   5   0  -1    0.01    0.21
  -5   0   1    0.03    0.24
  -5   0   1   -0.02    0.18
   5   1  -1   46.21    1.92
   5   1  -1   45.09    1.90
  -5  -1   1   46.32    1.89
  -5  -1   1   43.86    1.93
   5   2  -1   23.94    1.14
  -5  -2   1   24.19    1.19
  -5  -2   1   23.76    1.12
   5   3  -1    4.38    0.47
  -5  -3   1    5.01    0.47
  -5  -3   1    5.65    0.56
   5   4  -1   69.09    2.89
  -5  -4   1   72.45    2.87
  -5  -4   1   68.42    2.92
   5   5  -1  329.79   11.92
  -5  -5   1  331.54   11.90
  -5  -5   1  279.20   11.91
   5   6  -1   22.30    1.18
   5   6  -1   22.62    1.24
  -5  -6   1   25.57    1.23
  -5  -6   1   23.52    1.29
   5   7  -1    2.25    0.45
   5   7  -1    1.58    0.37
  -5  -7   1    3.03    0.45
  -5  -7   1    1.90    0.47
   5   8  -1   89.54    3.77
  -5  -8   1   96.00    3.78
  -5  -8   1   86.32    3.79
   5   9  -1    2.25    0.57
  -5  -9   1    2.06    0.53
  -5  -9   1    2.62    0.62
   5  10  -1    3.32    0.69
  -5 -10   1    3.98    0.72
   5  11  -1   38.91    1.97
  -5 -11   1   32.93    1.95
   5  12  -1   19.29    1.39
  -5 -12   1   18.64    1.46
   5  13  -1    1.83    0.68
  -5 -13   1    0.59    0.60
   5  14  -1   15.31    1.38
  -5 -14   1   16.25    1.49
   5  15  -1    2.36    0.75
  -5 -15   1    0.75    0.73
   4 -15  -1    0.21    0.69
  -4  15   1   -0.31    0.61
   4 -14  -1   24.09    1.74
  -4  14   1   22.93    1.57
   4 -13  -1    0.48    0.63
  -4  13   1    0.87    0.56
   4 -12  -1    1.17    0.62
  -4  12   1    2.14    0.60
   4 -11  -1   28.20    1.69
  -4  11   1   28.22    1.60
   4 -10  -1    3.00    0.63
   4 -10  -1    2.26    0.58
  -4  10   1    2.45    0.56
   4  -9  -1   35.41    1.87
   4  -9  -1   37.35    1.95
  -4   9   1   37.24    1.85
   4  -8  -1   88.70    3.69
   4  -8  -1   88.41    3.77
  -4   8   1   85.66    3.64
   4  -7  -1   17.75    1.11
   4  -7  -1   21.75    1.21
  -4   7   1   18.02    1.08
   4  -6  -1   11.87    0.87
   4  -6  -1   14.47    0.95
  -4   6   1   12.80    0.86
   4  -5  -1    4.50    0.54
  -4   5   1    4.52    0.52
   4  -4  -1    1.78    0.36
  -4   4   1    1.05    0.32
   4  -3  -1    0.74    0.24
  -4   3   1    0.22    0.22
   4  -2  -1   55.40    2.26
  -4   2   1   54.29    2.26
   4  -1  -1    0.92    0.25
   4  -1  -1    0.29    0.18
  -4   1   1    0.63    0.24
   4   0  -1    1.02    0.26
   4   0  -1    0.99    0.23
  -4   0   1    0.78    0.22
  -4   0   1    1.03    0.28
   4   1  -1    0.07    0.20
   4   1  -1    0.54    0.22
  -4  -1   1    0.24    0.20
  -4  -1   1    0.00    0.22
   4   2  -1   56.53    2.25
  -4  -2   1   55.91    2.28
  -4  -2   1   54.01    2.23
   4   3  -1    0.12    0.22
  -4  -3   1    0.16    0.24
  -4  -3   1    0.09    0.19
   4   4  -1    0.55    0.32
  -4  -4   1    1.38    0.36
  -4  -4   1    1.03    0.29
   4   5  -1    3.71    0.48
  -4  -5   1    4.87    0.47
  -4  -5   1    3.95    0.52
   4   6  -1   14.71    0.86
   4   6  -1   13.52    0.88
  -4  -6   1   11.85    0.89
  -4  -6   1   15.12    0.87
   4   7  -1   19.08    1.04
   4   7  -1   18.66    1.07
  -4  -7   1   19.33    1.07
  -4  -7   1   17.52    1.10
   4   8  -1   88.00    3.56
  -4  -8   1   88.89    3.57
  -4  -8   1   78.63    3.56
   4   9  -1   37.69    1.81
  -4  -9   1   38.12    1.83
  -4  -9   1   31.30    1.80
   4  10  -1    2.17    0.59
  -4 -10   1    2.19    0.61
  -4 -10   1    3.18    0.59
   4  11  -1   27.29    1.58
  -4 -11   1   25.82    1.61
   4  12  -1    2.20    0.62
  -4 -12   1    1.96    0.70
   4  13  -1    0.68    0.57
  -4 -13   1    0.54    0.62
   4  14  -1   26.10    1.68
  -4 -14   1   21.87    1.73
   4  15  -1    0.43    0.62
  -4 -15   1    0.46    0.71
   3 -15  -1    6.48    1.08
  -3  15   1    8.33    1.02
   3 -14  -1    0.76    0.68
  -3  14   1    1.53    0.63
   3 -13  -1    5.16    0.89
  -3  13   1    5.35    0.81
   3 -12  -1   38.32    2.10
  -3  12   1   37.91    2.01
   3 -11  -1   -0.11    0.52
  -3  11   1    1.15    0.51
   3 -10  -1    3.95    0.69
   3 -10  -1    2.72    0.63
  -3  10   1    2.46    0.54
   3  -9  -1    9.37    0.92
   3  -9  -1   10.34    0.94
  -3   9   1    8.68    0.81
   3  -8  -1   18.17    1.16
   3  -8  -1   18.05    1.13
  -3   8   1   18.97    1.10
   3  -7  -1   55.04    2.32
   3  -7  -1   48.15    2.24
  -3   7   1   49.07    2.21
   3  -6  -1   53.68    2.32
   3  -6  -1   51.51    2.26
  -3   6   1   51.27    2.24
   3  -5  -1   88.30    3.59
   3  -5  -1   91.44    3.64
  -3   5   1   88.50    3.59
   3  -4  -1  126.16    4.81
  -3   4   1  118.68    4.77
   3  -3  -1  236.46    8.75
  -3   3   1  223.65    8.72
   3  -2  -1   19.32    0.92
  -3   2   1   19.20    0.91
   3  -1  -1    1.77    0.22
   3  -1  -1    2.09    0.28
  -3   1   1    1.94    0.25
   3   0  -1    0.29    0.19
   3   0  -1    0.35    0.17
  -3   0   1    0.46    0.20
  -3   0   1    0.20    0.17
   3   1  -1    1.67    0.25
  -3  -1   1    2.07    0.25
  -3  -1   1    2.00    0.29
   3   2  -1   18.94    0.88
  -3  -2   1   19.27    0.87
   3   3  -1  223.54    8.24
  -3  -3   1  199.18    8.25
  -3  -3   1  231.11    8.24
   3   4  -1  115.56    4.60
  -3  -4   1  118.59    4.60
  -3  -4   1  122.79    4.64
   3   5  -1   87.07    3.58
  -3  -5   1   86.94    3.61
  -3  -5   1   96.69    3.60
   3   6  -1   51.78    2.21
  -3  -6   1   55.12    2.23
  -3  -6   1   47.77    2.22
   3   7  -1   49.67    2.19
   3   7  -1   50.05    2.20
  -3  -7   1   53.94    2.24
  -3  -7   1   49.68    2.24
   3   8  -1   20.46    1.12
  -3  -8   1   17.02    1.12
  -3  -8   1   18.49    1.12
   3   9  -1   10.18    0.89
  -3  -9   1   11.56    0.90
  -3  -9   1    9.62    0.92
   3  10  -1    3.15    0.58
  -3 -10   1    2.52    0.62
  -3 -10   1    3.22    0.60
   3  11  -1    0.95    0.52
  -3 -11   1    1.16    0.57
   3  12  -1   39.97    2.08
  -3 -12   1   39.42    2.15
   3  13  -1    5.25    0.81
  -3 -13   1    4.19    0.83
   3  14  -1    0.49    0.62
  -3 -14   1    1.42    0.75
   3  15  -1    6.16    0.91
  -3 -15   1    5.70    1.02
   2 -16  -1    0.85    0.75
   2 -15  -1    0.74    0.72
  -2  15   1    2.52    0.71
   2 -14  -1   28.44    1.96
  -2  14   1   34.82    1.89
   2 -13  -1   -0.54    0.61
  -2  13   1    0.32    0.53
   2 -12  -1    5.00    0.84
  -2  12   1    4.54    0.73
   2 -11  -1    1.60    0.59
  -2  11   1    0.54    0.47
   2 -10  -1   35.89    1.92
   2 -10  -1   40.90    2.03
  -2  10   1   36.31    1.84
   2  -9  -1   46.39    2.28
   2  -9  -1   52.59    2.38
  -2   9   1   48.65    2.22
   2  -8  -1    0.25    0.33
   2  -8  -1    0.89    0.39
  -2   8   1    0.45    0.33
   2  -7  -1   41.31    1.85
   2  -7  -1   39.24    1.86
  -2   7   1   38.39    1.78
   2  -6  -1   50.57    2.25
   2  -6  -1   54.30    2.25
  -2   6   1   50.25    2.18
   2  -5  -1   30.77    1.45
   2  -5  -1   32.37    1.48
  -2   5   1   32.59    1.44
   2  -4  -1   44.60    1.80
   2  -4  -1   43.61    1.82
  -2   4   1   40.13    1.78
   2  -3  -1  167.30    6.32
  -2   3   1  164.40    6.30
   2  -2  -1  295.82   10.86
  -2   2   1  282.80   10.84
   2  -1  -1  182.56    6.85
   2  -1  -1  178.93    6.83
  -2   1   1  185.15    6.86
   2   0  -1    0.35    0.10
  -2   0   1    0.22    0.12
   2   1  -1  185.94    6.98
  -2  -1   1  180.71    6.97
  -2  -1   1  191.55    7.00
   2   2  -1  278.91   10.36
  -2  -2   1  283.39   10.36
  -2  -2   1  267.83   10.37
   2   3  -1  162.54    6.19
  -2  -3   1  163.16    6.19
  -2  -3   1  163.82    6.20
   2   4  -1   44.02    1.79
  -2  -4   1   45.01    1.79
  -2  -4   1   40.49    1.80
   2   5  -1   30.24    1.41
  -2  -5   1   33.10    1.43
  -2  -5   1   30.58    1.44
   2   6  -1   51.36    2.27
  -2  -6   1   53.96    2.31
  -2  -6   1   56.83    2.31
   2   7  -1   37.33    1.73
   2   7  -1   39.60    1.74
  -2  -7   1   34.11    1.75
  -2  -7   1   41.41    1.78
   2   8  -1    0.56    0.35
  -2  -8   1    1.36    0.39
  -2  -8   1    0.28    0.34
   2   9  -1   48.63    2.20
  -2  -9   1   46.32    2.25
  -2  -9   1   50.10    2.28
   2  10  -1   35.62    1.81
  -2 -10   1   34.37    1.85
  -2 -10   1   36.84    1.87
   2  11  -1    1.54    0.54
  -2 -11   1    2.47    0.63
   2  12  -1    4.81    0.75
  -2 -12   1    5.09    0.81
   2  13  -1    0.81    0.58
  -2 -13   1    0.53    0.61
   2  14  -1   31.14    1.86
  -2 -14   1   29.68    1.95
   2  15  -1    3.09    0.76
  -2 -15   1    1.25    0.78
   2  16  -1    2.85    0.77
  -2 -16   1    1.95    0.86
   1 -16  -1    1.14    0.75
   1 -15  -1   21.59    1.72
  -1  15   1   21.20    1.54
   1 -14  -1    5.44    0.96
  -1  14   1    8.16    0.94
   1 -13  -1   14.57    1.34
  -1  13   1   14.70    1.18
   1 -12  -1    3.70    0.74
  -1  12   1    3.70    0.65
   1 -11  -1    0.96    0.54
   1 -11  -1    1.15    0.53
  -1  11   1    1.32    0.50
   1 -10  -1    7.97    0.86
   1 -10  -1    8.37    0.88
  -1  10   1    7.83    0.77
   1  -9  -1    0.40    0.40
   1  -9  -1    0.25    0.43
  -1   9   1    0.21    0.37
   1  -8  -1   55.83    2.37
   1  -8  -1   50.19    2.30
  -1   8   1   51.75    2.26
  -1   8   1   49.79    2.26
   1  -7  -1   50.00    2.15
   1  -7  -1   45.66    2.11
  -1   7   1   48.94    2.09
  -1   7   1   47.76    2.07
   1  -6  -1    0.57    0.31
   1  -6  -1    1.21    0.35
  -1   6   1    0.83    0.30
   1  -5  -1   87.33    3.40
   1  -5  -1   84.03    3.38
  -1   5   1   83.50    3.35
   1  -4  -1   10.84    0.61
   1  -4  -1   11.49    0.62
  -1   4   1   10.73    0.59
  -1   4   1    9.82    0.58
   1  -3  -1   83.83    3.23
   1  -3  -1   84.75    3.24
  -1   3   1   81.56    3.22
   1  -2  -1    7.02    0.39
  -1   2   1    7.15    0.38
  -1   1   1  436.18   16.43
   1   1  -1  426.27   15.60
  -1  -1   1  408.34   15.66
   1   2  -1    7.64    0.39
  -1  -2   1    7.09    0.40
  -1  -2   1    7.03    0.39
   1   3  -1   82.48    3.15
  -1  -3   1   81.39    3.16
  -1  -3   1   80.06    3.15
   1   4  -1   11.80    0.61
  -1  -4   1   11.28    0.61
  -1  -4   1   10.09    0.62
   1   5  -1   81.89    3.32
  -1  -5   1   86.92    3.35
  -1  -5   1   82.96    3.35
   1   6  -1    0.68    0.30
  -1  -6   1    0.64    0.31
  -1  -6   1    0.68    0.32
   1   7  -1   45.53    2.09
   1   7  -1   48.65    2.10
  -1  -7   1   49.22    2.14
  -1  -7   1   49.33    2.15
   1   8  -1   52.14    2.26
   1   8  -1   51.52    2.25
  -1  -8   1   47.13    2.27
  -1  -8   1   54.03    2.32
   1   9  -1    0.17    0.39
  -1  -9   1    0.36    0.40
  -1  -9   1    0.44    0.39
   1  10  -1    9.37    0.85
  -1 -10   1    6.91    0.81
  -1 -10   1    7.51    0.86
   1  11  -1    1.24    0.52
  -1 -11   1    1.05    0.55
   1  12  -1    4.08    0.71
  -1 -12   1    2.64    0.71
   1  13  -1   16.78    1.29
  -1 -13   1   14.71    1.34
   1  14  -1    5.51    0.85
  -1 -14   1    5.17    0.97
   1  15  -1   20.65    1.53
  -1 -15   1   21.17    1.70
   1  16  -1    1.63    0.69
  -1 -16   1    1.00    0.78
   0 -16  -1    1.80    0.80
   0 -15  -1    1.75    0.76
   0  15   1    1.02    0.60
   0 -14  -1   47.76    2.56
   0  14   1   49.94    2.47
   0 -13  -1   -1.04    0.55
   0  13   1    0.66    0.56
   0 -12  -1   10.34    1.09
   0  12   1   14.46    1.10
   0 -11  -1   14.63    1.17
   0 -11  -1   15.73    1.20
   0  11   1   14.39    1.08
   0 -10  -1   27.47    1.62
   0 -10  -1   32.90    1.69
   0  10   1   31.23    1.58
   0  -9  -1   11.87    0.93
   0  -9  -1    9.71    0.92
   0   9   1   10.78    0.85
   0  -8  -1   35.70    1.66
   0  -8  -1   31.52    1.62
   0   8   1   34.39    1.59
   0   8   1   31.83    1.56
   0  -7  -1    1.88    0.37
   0  -7  -1    1.23    0.35
   0   7   1    1.75    0.34
   0   7   1    1.67    0.34
   0  -6  -1    9.62    0.68
   0  -6  -1    7.71    0.65
   0   6   1    8.34    0.62
   0  -5  -1   68.72    2.75
   0  -5  -1   68.71    2.75
   0   5   1   68.74    2.73
   0   5   1   67.02    2.74
   0  -4  -1   71.66    2.85
   0  -4  -1   74.89    2.87
   0   4   1   74.77    2.84
   0   4   1   69.22    2.84
   0  -3  -1    8.05    0.45
   0  -3  -1    8.46    0.46
   0   3   1    8.08    0.45
   0   3   1    8.58    0.45
   0  -2  -1  207.49    7.68
   0  -2  -1  206.86    7.68
   0   2   1  204.26    7.67
   0   2   1  202.94    7.68
   0   1   1    1.43    0.09
   0  -1   1    1.75    0.13
   0   2  -1  203.41    7.43
   0  -2   1  200.80    7.44
   0  -2   1  190.00    7.43
   0   3  -1    8.88    0.48
   0  -3   1    7.79    0.48
   0   4  -1   76.25    2.90
   0  -4   1   73.58    2.91
   0  -4   1   69.90    2.90
   0   5  -1   69.54    2.77
   0  -5   1   69.66    2.79
   0  -5   1   65.96    2.77
   0   6  -1    9.61    0.68
   0  -6   1   10.44    0.74
   0  -6   1    9.42    0.73
   0   7  -1    1.56    0.36
   0   7  -1    1.83    0.38
   0  -7   1    1.94    0.42
   0  -7   1    1.69    0.40
   0   8  -1   34.32    1.62
   0   8  -1   29.44    1.57
   0  -8   1   35.49    1.70
   0  -8   1   35.01    1.67
   0   9  -1   10.79    0.86
   0  -9   1   10.79    0.95
   0  -9   1   11.14    0.94
   0  10  -1   30.49    1.61
   0 -10   1   28.77    1.67
   0 -10   1   32.42    1.74
   0  11  -1   13.72    1.06
   0 -11   1   14.40    1.18
   0  12  -1   11.91    1.08
   0 -12   1   14.06    1.24
   0  13  -1   -0.22    0.55
   0 -13   1    0.36    0.62
   0  14  -1   48.33    2.48
   0 -14   1   49.57    2.63
   0  15  -1    0.25    0.62
   0 -15   1   -0.19    0.66
   0  16  -1    2.04    0.73
   0 -16   1    0.96    0.80
  -1 -16  -1   -0.25    0.65
  -1 -15  -1    3.47    0.84
   1  15   1    4.12    0.77
  -1 -14  -1    1.98    0.75
  -1 -13  -1   30.22    1.84
   1  13   1   27.89    1.71
  -1 -12  -1    1.67    0.63
   1  12   1    1.88    0.57
  -1 -11  -1   43.45    2.15
  -1 -11  -1   38.37    2.07
   1  11   1   41.07    2.03
  -1 -10  -1    1.88    0.49
  -1 -10  -1    0.77    0.50
   1  10   1    1.28    0.48
  -1  -9  -1   59.03    2.55
  -1  -9  -1   55.37    2.52
   1   9   1   54.28    2.46
  -1  -8  -1    6.51    0.66
  -1  -8  -1    5.23    0.62
   1   8   1    6.19    0.60
   1   8   1    6.07    0.61
  -1  -7  -1    0.82    0.32
  -1  -7  -1    0.37    0.32
   1   7   1    0.40    0.27
   1   7   1    0.40    0.28
  -1  -6  -1    7.02    0.59
  -1  -6  -1    6.88    0.59
   1   6   1    6.06    0.56
  -1  -5  -1  123.32    4.58
  -1  -5  -1  123.14    4.59
   1   5   1  113.29    4.55
   1   5   1  111.34    4.57
  -1  -4  -1    5.44    0.42
  -1  -4  -1    5.76    0.41
   1   4   1    5.45    0.40
   1   4   1    6.22    0.40
  -1  -3  -1    2.20    0.23
  -1  -3  -1    1.88    0.21
   1   3   1    2.09    0.22
   1   3   1    1.85    0.21
  -1  -2  -1   35.49    1.36
  -1  -2  -1   35.25    1.37
   1   2   1   35.03    1.36
   1   2   1   31.96    1.35
  -1  -1  -1  855.17   33.30
   1   1   1  929.49   33.30
  -1   0  -1    0.07    0.05
  -1   1  -1  934.75   35.00
  -1   2  -1   35.32    1.44
   1  -2   1   35.53    1.45
  -1   3  -1    1.56    0.24
   1  -3   1    2.60    0.28
   1  -3   1    1.42    0.25
  -1   4  -1    5.98    0.44
   1  -4   1    5.54    0.45
   1  -4   1    5.28    0.46
  -1   5  -1  111.89    4.52
   1  -5   1  121.32    4.58
   1  -5   1  114.08    4.54
  -1   6  -1    6.31    0.59
   1  -6   1    6.92    0.64
   1  -6   1    6.64    0.62
  -1   7  -1   -0.30    0.25
  -1   7  -1    0.25    0.29
   1  -7   1    0.12    0.30
   1  -7   1    0.47    0.33
  -1   8  -1    5.44    0.61
  -1   8  -1    6.26    0.63
   1  -8   1    5.87    0.66
   1  -8   1    6.37    0.69
  -1   9  -1   57.20    2.56
   1  -9   1   57.02    2.63
   1  -9   1   59.45    2.68
  -1  10  -1    0.58    0.45
   1 -10   1    0.70    0.51
   1 -10   1    1.19    0.52
  -1  11  -1   38.82    1.93
   1 -11   1   35.49    1.98
  -1  12  -1    1.26    0.57
   1 -12   1    2.21    0.70
  -1  13  -1   28.06    1.70
   1 -13   1   28.78    1.85
  -1  14  -1    3.84    0.74
   1 -14   1    1.23    0.77
  -1  15  -1    3.08    0.77
   1 -15   1    2.37    0.84
  -1  16  -1    0.85    0.63
   1 -16   1    0.16    0.74
  -2 -15  -1    1.03    0.71
   2  15   1    0.53    0.58
  -2 -14  -1   41.74    2.38
   2  14   1   48.76    2.40
  -2 -13  -1    7.60    1.01
   2  13   1   10.31    0.97
  -2 -12  -1    3.49    0.73
   2  12   1    3.72    0.66
  -2 -11  -1    7.63    0.86
  -2 -11  -1    8.64    0.94
   2  11   1    8.07    0.83
  -2 -10  -1   25.83    1.47
  -2 -10  -1   23.34    1.45
   2  10   1   25.70    1.40
  -2  -9  -1    1.52    0.48
  -2  -9  -1    1.88    0.48
   2   9   1    1.63    0.45
  -2  -8  -1  152.50    6.05
  -2  -8  -1  156.88    6.05
   2   8   1  151.83    6.00
   2   8   1  152.53    6.00
  -2  -7  -1    6.48    0.62
  -2  -7  -1    6.06    0.58
   2   7   1    6.74    0.60
   2   7   1    6.04    0.56
  -2  -6  -1   14.16    0.81
  -2  -6  -1   13.54    0.83
   2   6   1   12.30    0.78
  -2  -5  -1   95.55    3.87
  -2  -5  -1  101.04    3.86
   2   5   1   98.46    3.85
  -2  -4  -1  110.71    4.13
  -2  -4  -1  106.64    4.14
   2   4   1  101.45    4.11
   2   4   1  108.72    4.13
  -2  -3  -1    1.55    0.21
  -2  -3  -1    1.18    0.22
   2   3   1    1.14    0.21
   2   3   1    1.50    0.20
  -2  -2  -1   61.08    2.35
  -2  -2  -1   61.29    2.33
   2   2   1   57.06    2.33
   2   2   1   60.39    2.34
  -2  -1  -1    1.12    0.19
  -2  -1  -1    0.75    0.16
   2   1   1    0.92    0.17
  -2   0  -1    0.05    0.10
  -2   0  -1    0.22    0.14
   2   0   1    0.12    0.11
  -2   1  -1    0.99    0.18
  -2   2  -1   59.67    2.43
   2  -2   1   62.46    2.44
  -2   3  -1    1.42    0.26
   2  -3   1    1.72    0.27
   2  -3   1    1.54    0.26
  -2   4  -1  107.46    4.38
   2  -4   1  111.51    4.38
   2  -4   1  117.94    4.43
  -2   5  -1   96.89    3.94
   2  -5   1  102.17    4.01
   2  -5   1   99.10    3.96
  -2   6  -1   13.40    0.87
   2  -6   1   14.30    0.91
   2  -6   1   14.32    0.92
  -2   7  -1    6.92    0.65
  -2   7  -1    6.65    0.62
   2  -7   1    5.19    0.62
   2  -7   1    7.08    0.69
  -2   8  -1  148.54    6.02
   2  -8   1  165.26    6.16
   2  -8   1  144.20    6.04
  -2   9  -1    1.56    0.49
   2  -9   1    2.25    0.57
   2  -9   1    3.72    0.62
  -2  10  -1   26.22    1.48
   2 -10   1   27.99    1.67
   2 -10   1   25.78    1.58
  -2  11  -1    7.85    0.85
   2 -11   1    9.09    1.01
  -2  12  -1    3.23    0.68
   2 -12   1    2.31    0.72
  -2  13  -1   11.53    1.08
   2 -13   1    8.85    1.13
  -2  14  -1   41.80    2.21
   2 -14   1   41.66    2.40
  -2  15  -1    0.06    0.61
   2 -15   1   -0.20    0.66
  -2  16  -1    1.74    0.69
  -3 -15  -1    4.25    0.89
   3  15   1    4.99    0.83
  -3 -14  -1   -0.82    0.56
   3  14   1    0.09    0.52
  -3 -13  -1   28.20    1.78
   3  13   1   28.73    1.68
  -3 -12  -1    1.47    0.65
   3  12   1    2.30    0.60
  -3 -11  -1   25.93    1.62
  -3 -11  -1   28.30    1.64
   3  11   1   29.82    1.60
  -3 -10  -1   -0.54    0.40
  -3 -10  -1   -0.55    0.44
   3  10   1    0.46    0.46
  -3  -9  -1   24.84    1.36
  -3  -9  -1   23.60    1.38
   3   9   1   23.66    1.32
  -3  -8  -1   63.68    2.93
  -3  -8  -1   75.33    2.96
   3   8   1   68.92    2.91
  -3  -7  -1   43.55    2.11
  -3  -7  -1   50.65    2.12
   3   7   1   49.22    2.10
   3   7   1   48.98    2.08
  -3  -6  -1    8.68    0.71
  -3  -6  -1   10.20    0.66
   3   6   1    9.03    0.69
   3   6   1    9.06    0.66
  -3  -5  -1   17.27    0.95
  -3  -5  -1   16.55    0.89
   3   5   1   16.55    0.91
  -3  -4  -1   89.60    3.46
  -3  -4  -1   85.94    3.48
   3   4   1   91.56    3.45
   3   4   1   85.55    3.46
  -3  -3  -1   30.32    1.23
  -3  -3  -1   26.49    1.24
   3   3   1   27.80    1.21
   3   3   1   28.86    1.24
  -3  -2  -1    2.10    0.29
  -3  -2  -1    1.74    0.24
   3   2   1    1.91    0.25
   3   2   1    1.96    0.25
  -3  -1  -1  448.41   16.60
  -3  -1  -1  436.79   16.62
   3   1   1  449.57   16.60
  -3   0  -1    0.05    0.15
  -3   0  -1    0.11    0.19
   3   0   1    0.11    0.16
  -3   1  -1  444.90   16.77
  -3   1  -1  451.20   16.74
  -3   2  -1    1.82    0.28
   3  -2   1    1.88    0.28
  -3   3  -1   32.03    1.42
   3  -3   1   30.93    1.42
  -3   4  -1   85.59    3.59
   3  -4   1   88.95    3.58
   3  -4   1   94.79    3.65
  -3   5  -1   16.69    0.99
   3  -5   1   18.31    1.02
   3  -5   1   17.88    1.04
  -3   6  -1    8.38    0.72
   3  -6   1   10.02    0.80
   3  -6   1    8.94    0.75
  -3   7  -1   44.83    2.16
   3  -7   1   53.16    2.30
   3  -7   1   49.09    2.21
  -3   8  -1   65.78    2.91
   3  -8   1   69.76    3.03
   3  -8   1   67.48    2.96
  -3   9  -1   23.20    1.35
   3  -9   1   21.05    1.39
   3  -9   1   25.96    1.49
  -3  10  -1   -0.15    0.43
   3 -10   1   -0.24    0.46
  -3  11  -1   28.25    1.61
   3 -11   1   27.04    1.67
  -3  12  -1    0.89    0.60
   3 -12   1    1.00    0.66
  -3  13  -1   28.28    1.69
   3 -13   1   25.24    1.77
  -3  14  -1    0.25    0.57
   3 -14   1   -0.08    0.68
  -3  15  -1    2.79    0.76
   3 -15   1    3.58    0.91
  -4 -15  -1    0.04    0.64
   4  15   1    0.95    0.64
  -4 -14  -1    7.14    1.03
   4  14   1    9.02    1.00
  -4 -13  -1    2.53    0.74
   4  13   1    3.94    0.74
  -4 -12  -1   13.52    1.25
   4  12   1   14.50    1.18
  -4 -11  -1    1.45    0.60
   4  11   1    1.94    0.59
  -4 -10  -1   94.36    4.21
  -4 -10  -1  103.50    4.23
   4  10   1  103.05    4.19
  -4  -9  -1    1.56    0.47
  -4  -9  -1    2.60    0.56
   4   9   1    2.30    0.53
  -4  -8  -1    7.05    0.68
  -4  -8  -1    7.43    0.75
   4   8   1    8.19    0.74
  -4  -7  -1    4.19    0.55
  -4  -7  -1    3.22    0.45
   4   7   1    3.08    0.47
   4   7   1    3.64    0.45
  -4  -6  -1   21.53    1.21
  -4  -6  -1   24.33    1.18
   4   6   1   23.24    1.15
   4   6   1   24.58    1.21
  -4  -5  -1   74.56    3.25
  -4  -5  -1   82.42    3.23
   4   5   1   83.58    3.25
  -4  -4  -1  184.60    7.36
  -4  -4  -1  196.86    7.33
   4   4   1  194.48    7.34
  -4  -3  -1   21.38    1.10
  -4  -3  -1   22.43    1.07
   4   3   1   24.48    1.10
   4   3   1   24.36    1.08
  -4  -2  -1  247.07    9.30
  -4  -2  -1  244.14    9.33
   4   2   1  247.95    9.30
  -4  -1  -1    0.95    0.22
  -4  -1  -1    0.93    0.26
   4   1   1    0.69    0.21
  -4   0  -1    1.05    0.21
  -4   0  -1    0.93    0.27
   4   0   1    1.02    0.22
  -4   1  -1    0.79    0.21
  -4   1  -1    0.66    0.23
   4  -1   1    0.97    0.26
  -4   2  -1  240.35    9.39
   4  -2   1  253.46    9.40
  -4   3  -1   23.78    1.20
   4  -3   1   25.58    1.23
  -4   4  -1  193.60    7.81
   4  -4   1  212.23    7.87
  -4   5  -1   81.31    3.50
   4  -5   1   83.24    3.48
   4  -5   1   91.64    3.58
  -4   6  -1   21.25    1.24
   4  -6   1   23.68    1.26
   4  -6   1   25.70    1.35
  -4   7  -1    3.95    0.56
   4  -7   1    3.44    0.54
   4  -7   1    4.59    0.61
  -4   8  -1    7.36    0.76
   4  -8   1    9.68    0.92
   4  -8   1    7.81    0.81
  -4   9  -1    1.10    0.48
   4  -9   1    0.84    0.49
   4  -9   1    1.67    0.53
  -4  10  -1  100.34    4.18
   4 -10   1   96.39    4.21
  -4  11  -1    2.16    0.59
   4 -11   1    1.95    0.65
  -4  12  -1   11.01    1.07
   4 -12   1   11.88    1.20
  -4  13  -1    4.76    0.79
   4 -13   1    2.29    0.78
  -4  14  -1    8.87    1.06
   4 -14   1    8.38    1.14
  -4  15  -1   -1.02    0.60
   4 -15   1   -0.19    0.70
  -5 -15  -1    5.75    1.06
   5  15   1    4.22    0.84
  -5 -14  -1   -0.06    0.64
   5  14   1    1.55    0.66
  -5 -13  -1   15.51    1.38
   5  13   1   19.33    1.39
  -5 -12  -1   27.61    1.80
   5  12   1   34.98    1.82
  -5 -11  -1   16.96    1.30
   5  11   1   15.39    1.22
  -5 -10  -1    6.66    0.86
  -5 -10  -1    6.80    0.77
   5  10   1    6.07    0.77
  -5  -9  -1    2.54    0.61
  -5  -9  -1    3.69    0.60
   5   9   1    2.52    0.59
  -5  -8  -1   -0.15    0.42
  -5  -8  -1   -0.11    0.34
   5   8   1   -0.16    0.38
  -5  -7  -1   13.15    0.96
  -5  -7  -1   15.26    0.88
   5   7   1   11.87    0.82
   5   7   1   13.44    0.92
  -5  -6  -1    7.90    0.76
  -5  -6  -1   10.24    0.71
   5   6   1   11.71    0.82
   5   6   1   10.96    0.71
  -5  -5  -1   50.58    2.23
  -5  -5  -1   52.43    2.16
   5   5   1   47.78    2.14
   5   5   1   50.04    2.18
  -5  -4  -1   14.73    0.97
  -5  -4  -1   15.19    0.86
   5   4   1   14.58    0.93
  -5  -3  -1   26.14    1.25
   5   3   1   26.83    1.28
  -5  -2  -1    8.87    0.61
  -5  -2  -1    9.25    0.69
   5   2   1    7.68    0.59
  -5  -1  -1  350.88   13.46
  -5  -1  -1  359.53   13.52
   5   1   1  364.12   13.48
  -5   0  -1    0.25    0.20
  -5   0  -1   -0.03    0.25
   5   0   1    0.14    0.20
  -5   1  -1  365.19   13.74
   5  -1   1  365.18   13.79
  -5   2  -1    8.64    0.62
  -5   2  -1    9.32    0.68
  -5   3  -1   27.04    1.35
   5  -3   1   26.80    1.36
  -5   4  -1   14.85    0.97
   5  -4   1   16.03    1.01
  -5   5  -1   48.00    2.25
   5  -5   1   52.86    2.32
  -5   6  -1    9.29    0.81
   5  -6   1   10.15    0.80
   5  -6   1    9.95    0.85
  -5   7  -1   14.10    1.01
   5  -7   1   16.26    1.10
   5  -7   1   13.14    0.98
  -5   8  -1    0.14    0.37
   5  -8   1    0.25    0.41
   5  -8   1   -0.28    0.37
  -5   9  -1    3.14    0.59
   5  -9   1    3.39    0.64
  -5  10  -1    6.41    0.79
   5 -10   1    5.94    0.84
  -5  11  -1   16.23    1.24
   5 -11   1   16.13    1.31
  -5  12  -1   31.34    1.81
   5 -12   1   28.16    1.82
  -5  13  -1   17.47    1.39
   5 -13   1   17.59    1.52
  -5  14  -1    1.11    0.64
   5 -14   1   -0.68    0.63
  -5  15  -1    5.33    0.92
   5 -15   1    3.11    0.91
  -6 -15  -1    2.59    0.89
  -6 -14  -1   15.42    1.46
   6  14   1   20.21    1.52
  -6 -13  -1    1.22    0.73
   6  13   1    1.60    0.69
  -6 -12  -1    0.67    0.61
   6  12   1    0.45    0.59
  -6 -11  -1    0.98    0.61
   6  11   1    0.81    0.60
  -6 -10  -1   19.42    1.43
  -6 -10  -1   22.19    1.37
   6  10   1   21.48    1.40
  -6  -9  -1   90.98    4.10
  -6  -9  -1   99.53    4.05
   6   9   1   99.60    4.08
  -6  -8  -1  153.51    6.59
  -6  -8  -1  176.68    6.55
   6   8   1  166.32    6.56
  -6  -7  -1   56.38    2.60
  -6  -7  -1   59.42    2.52
   6   7   1   57.56    2.55
  -6  -6  -1   21.41    1.13
  -6  -6  -1   19.91    1.22
   6   6   1   19.79    1.17
  -6  -5  -1   17.01    0.96
  -6  -5  -1   16.88    1.09
   6   5   1   16.72    1.03
   6   5   1   15.54    0.93
  -6  -4  -1   66.62    2.69
  -6  -4  -1   61.98    2.76
   6   4   1   64.19    2.71
  -6  -3  -1   16.68    1.07
  -6  -3  -1   16.70    0.97
   6   3   1   16.41    0.98
  -6  -2  -1   73.66    3.44
  -6  -2  -1   94.55    3.43
   6   2   1   85.86    3.42
  -6  -1  -1   53.09    2.22
  -6  -1  -1   48.00    2.12
   6   1   1   50.23    2.14
  -6   0  -1    0.28    0.28
  -6   0  -1    0.51    0.36
   6   0   1   -0.08    0.27
  -6   1  -1   49.07    2.07
   6  -1   1   45.62    2.06
   6  -1   1   50.91    2.14
  -6   2  -1   90.33    3.56
  -6   2  -1   84.71    3.61
   6  -2   1   89.09    3.61
  -6   3  -1   15.06    1.01
  -6   3  -1   16.02    0.96
   6  -3   1   15.90    0.99
  -6   4  -1   65.42    2.89
   6  -4   1   68.17    2.92
  -6   5  -1   16.46    1.08
   6  -5   1   16.93    1.10
  -6   6  -1   19.41    1.23
   6  -6   1   21.89    1.31
  -6   7  -1   58.44    2.67
   6  -7   1   64.10    2.79
   6  -7   1   54.98    2.62
  -6   8  -1  164.70    6.60
   6  -8   1  171.50    6.74
   6  -8   1  156.35    6.54
  -6   9  -1   97.42    4.07
   6  -9   1   91.24    4.03
  -6  10  -1   18.03    1.29
   6 -10   1   18.91    1.38
  -6  11  -1    0.28    0.53
   6 -11   1    0.71    0.58
  -6  12  -1    0.76    0.58
   6 -12   1    0.68    0.63
  -6  13  -1    1.99    0.70
   6 -13   1    1.40    0.71
  -6  14  -1   18.38    1.41
   6 -14   1   12.83    1.39
  -6  15  -1    3.68    0.86
   6 -15   1    2.18    0.82
  -7 -15  -1    6.89    1.13
  -7 -14  -1    3.68    0.89
   7  14   1    2.88    0.82
  -7 -13  -1    0.59    0.71
   7  13   1    0.57    0.68
  -7 -12  -1    1.03    0.68
   7  12   1    0.40    0.63
  -7 -11  -1   42.03    2.31
   7  11   1   44.81    2.28
  -7 -10  -1   -0.06    0.61
   7  10   1   -0.42    0.55
  -7  -9  -1    0.83    0.59
  -7  -9  -1    1.08    0.49
   7   9   1    0.91    0.60
  -7  -8  -1   46.07    2.15
  -7  -8  -1   45.31    2.29
   7   8   1   46.71    2.23
  -7  -7  -1    2.89    0.51
  -7  -7  -1    2.10    0.61
   7   7   1    2.78    0.58
  -7  -6  -1   -0.30    0.42
  -7  -6  -1    0.68    0.36
   7   6   1    0.10    0.42
  -7  -5  -1  123.44    5.19
  -7  -5  -1  133.09    5.11
   7   5   1  126.32    5.09
   7   5   1  132.43    5.15
  -7  -4  -1   33.69    1.49
  -7  -4  -1   28.41    1.54
   7   4   1   27.07    1.42
   7   4   1   29.69    1.48
  -7  -3  -1    3.93    0.52
  -7  -3  -1    3.08    0.54
   7   3   1    3.43    0.50
  -7  -2  -1   37.44    1.67
  -7  -2  -1   31.85    1.71
   7   2   1   36.81    1.67
  -7  -1  -1    7.21    0.65
  -7  -1  -1    7.92    0.75
   7   1   1    8.30    0.73
  -7   0  -1    0.00    0.39
  -7   0  -1    0.14    0.34
   7   0   1    0.26    0.34
  -7   1  -1    7.76    0.74
  -7   1  -1    7.96    0.68
   7  -1   1    8.48    0.75
   7  -1   1    6.28    0.62
  -7   2  -1   37.69    1.72
  -7   2  -1   35.99    1.79
   7  -2   1   36.86    1.78
  -7   3  -1    2.76    0.51
  -7   3  -1    2.55    0.46
   7  -3   1    3.83    0.57
  -7   4  -1   28.96    1.61
  -7   4  -1   33.54    1.59
   7  -4   1   31.39    1.63
  -7   5  -1  127.01    5.38
   7  -5   1  138.70    5.45
  -7   6  -1   -0.23    0.34
   7  -6   1   -0.07    0.37
  -7   7  -1    2.75    0.57
   7  -7   1    2.31    0.53
   7  -7   1    3.80    0.68
  -7   8  -1   40.39    2.11
   7  -8   1   40.86    2.04
  -7   9  -1    1.30    0.56
   7  -9   1    1.49    0.52
  -7  10  -1    0.49    0.53
   7 -10   1    0.57    0.53
  -7  11  -1   43.14    2.19
   7 -11   1   37.64    2.17
  -7  12  -1    2.42    0.69
   7 -12   1    0.14    0.61
  -7  13  -1    0.45    0.62
   7 -13   1    0.39    0.62
  -7  14  -1    3.84    0.84
   7 -14   1    3.63    0.88
  -7  15  -1    6.70    1.02
   7 -15   1    6.47    1.10
  -8 -14  -1    2.71    0.92
   8  14   1    1.70    0.82
  -8 -13  -1    4.84    1.03
   8  13   1    5.62    0.96
  -8 -12  -1    3.30    0.88
   8  12   1    4.65    0.85
  -8 -11  -1   32.93    2.02
   8  11   1   32.65    1.92
  -8 -10  -1   13.57    1.31
   8  10   1   13.62    1.26
  -8  -9  -1    0.38    0.62
   8   9   1    0.92    0.61
  -8  -8  -1   97.53    4.76
  -8  -8  -1  121.08    4.70
   8   8   1  123.26    4.78
  -8  -7  -1    5.17    0.63
  -8  -7  -1    5.31    0.80
   8   7   1    4.73    0.71
  -8  -6  -1   -0.04    0.51
  -8  -6  -1    0.12    0.38
   8   6   1    0.70    0.48
  -8  -5  -1   86.16    3.45
  -8  -5  -1   79.43    3.55
   8   5   1   82.35    3.49
  -8  -4  -1   53.79    2.25
  -8  -4  -1   46.88    2.32
   8   4   1   52.48    2.28
   8   4   1   47.27    2.21
  -8  -3  -1    0.67    0.38
  -8  -3  -1    0.62    0.44
   8   3   1   -0.10    0.32
   8   3   1    0.35    0.35
  -8  -2  -1   22.51    1.21
  -8  -2  -1   21.94    1.32
   8   2   1   21.86    1.22
  -8  -1  -1   53.10    2.21
  -8  -1  -1   47.77    2.28
   8   1   1   48.49    2.21
  -8   0  -1   -0.03    0.33
  -8   0  -1   -0.07    0.41
   8   0   1   -0.20    0.35
   8   0   1    0.20    0.34
  -8   1  -1   48.49    2.30
  -8   1  -1   50.83    2.19
   8  -1   1   47.79    2.24
   8  -1   1   50.21    2.21
  -8   2  -1   22.45    1.31
  -8   2  -1   22.41    1.21
   8  -2   1   21.33    1.27
  -8   3  -1   -0.27    0.34
  -8   3  -1    0.64    0.36
   8  -3   1    0.13    0.36
  -8   4  -1   51.40    2.46
  -8   4  -1   55.06    2.41
  -8   5  -1   80.41    3.64
   8  -5   1   89.01    3.71
  -8   6  -1    0.69    0.45
   8  -6   1    0.96    0.48
  -8   7  -1    5.51    0.76
  -8   8  -1  119.17    4.71
   8  -8   1   99.24    4.52
  -8   9  -1    1.21    0.58
   8  -9   1    1.38    0.57
  -8  10  -1   13.76    1.21
   8 -10   1   12.84    1.17
  -8  11  -1   29.48    1.79
   8 -11   1   28.73    1.77
  -8  12  -1    3.53    0.81
   8 -12   1    3.08    0.77
  -8  13  -1    5.16    0.91
   8 -13   1    5.51    0.95
  -8  14  -1    4.13    0.84
   8 -14   1    3.09    0.85
  -9 -14  -1   11.73    1.44
   9  14   1    8.51    1.21
  -9 -13  -1    0.56    0.81
   9  13   1    0.58    0.76
  -9 -12  -1    2.04    0.84
   9  12   1    2.27    0.85
  -9 -11  -1    2.34    0.84
   9  11   1    2.22    0.77
  -9 -10  -1    2.27    0.76
   9  10   1    2.31    0.75
  -9  -9  -1   27.49    1.78
   9   9   1   29.05    1.75
  -9  -8  -1  109.80    4.93
   9   8   1  122.11    4.89
  -9  -7  -1   17.83    1.45
  -9  -7  -1   19.45    1.21
   9   7   1   18.95    1.32
  -9  -6  -1    1.60    0.64
  -9  -6  -1    1.28    0.46
   9   6   1    0.89    0.55
  -9  -5  -1   96.89    3.88
  -9  -5  -1   91.88    4.01
   9   5   1   90.68    3.91
  -9  -4  -1    2.70    0.63
  -9  -4  -1    2.98    0.54
   9   4   1    3.10    0.56
  -9  -3  -1   12.72    1.08
  -9  -3  -1   12.78    0.94
   9   3   1   13.62    0.98
   9   3   1   13.42    0.96
  -9  -2  -1    7.55    0.84
  -9  -2  -1    7.63    0.71
   9   2   1    7.24    0.72
  -9  -1  -1    1.69    0.50
  -9  -1  -1    0.82    0.40
   9   1   1    0.80    0.39
  -9   0  -1    0.48    0.35
  -9   0  -1    0.85    0.47
   9   0   1    0.30    0.36
   9   0   1   -0.05    0.35
  -9   1  -1    0.96    0.37
  -9   1  -1    0.98    0.49
   9  -1   1    1.16    0.44
   9  -1   1    0.83    0.40
  -9   2  -1    8.09    0.75
  -9   2  -1    9.60    0.91
   9  -2   1    8.10    0.81
  -9   3  -1   15.53    1.01
  -9   3  -1   12.14    1.05
   9  -3   1   14.23    1.08
  -9   4  -1    2.82    0.59
   9  -4   1    4.24    0.69
  -9   5  -1   87.42    3.83
  -9   6  -1    1.26    0.53
  -9   7  -1   15.39    1.26
  -9   8  -1  116.24    4.99
  -9   9  -1   28.09    1.75
   9  -9   1   26.36    1.63
  -9  10  -1    1.98    0.66
   9 -10   1    1.78    0.67
  -9  11  -1    2.86    0.75
   9 -11   1    1.73    0.66
  -9  12  -1    2.08    0.74
   9 -12   1    2.01    0.71
  -9  13  -1    0.55    0.64
   9 -13   1    1.64    0.70
  -9  14  -1   11.78    1.30
   9 -14   1   10.96    1.29
 -10 -13  -1    3.04    1.03
  10  13   1    3.48    0.98
 -10 -12  -1   28.37    2.02
  10  12   1   25.68    1.87
 -10 -11  -1   12.77    1.38
  10  11   1   10.84    1.21
 -10 -10  -1    5.72    1.03
  10  10   1    5.37    0.95
 -10  -9  -1    6.61    1.06
  10   9   1    7.11    0.96
 -10  -8  -1    4.01    0.87
  10   8   1    4.60    0.81
 -10  -7  -1    7.40    1.01
  10   7   1    7.96    0.92
 -10  -6  -1   18.06    1.18
 -10  -6  -1   14.87    1.37
  10   6   1   16.12    1.27
 -10  -5  -1   41.06    2.23
 -10  -5  -1   46.05    2.09
  10   5   1   41.84    2.12
 -10  -4  -1   63.93    2.72
 -10  -4  -1   54.75    2.81
  10   4   1   62.60    2.75
 -10  -3  -1    0.01    0.39
 -10  -3  -1    0.12    0.45
  10   3   1   -0.20    0.39
 -10  -2  -1    4.95    0.63
 -10  -2  -1    7.45    0.87
  10   2   1    4.41    0.63
 -10  -1  -1   58.18    2.46
 -10  -1  -1   49.31    2.52
  10   1   1   54.96    2.47
 -10   0  -1   -0.49    0.33
 -10   0  -1   -0.38    0.46
  10   0   1    0.69    0.40
 -10   1  -1   56.22    2.50
 -10   1  -1   54.96    2.64
  10  -1   1   56.69    2.53
 -10   2  -1    6.06    0.78
 -10   2  -1    4.41    0.62
 -10   3  -1    0.15    0.45
 -10   4  -1   57.80    2.78
 -10   5  -1   40.20    2.14
 -10   6  -1   14.46    1.24
 -10   7  -1    8.47    1.01
 -10   8  -1    3.04    0.73
 -10   9  -1    4.78    0.83
  10  -9   1    4.72    0.77
 -10  10  -1    6.93    0.97
  10 -10   1    5.45    0.85
 -10  11  -1   14.97    1.34
  10 -11   1   11.93    1.24
 -10  12  -1   25.06    1.75
  10 -12   1   21.31    1.60
 -10  13  -1    5.50    0.97
  10 -13   1    5.20    0.93
 -11 -13  -1   -1.31    0.76
  11  13   1    0.00    0.80
 -11 -12  -1   16.23    1.61
  11  12   1   13.96    1.43
 -11 -11  -1    9.88    1.33
  11  11   1   10.92    1.25
 -11 -10  -1   29.40    2.04
  11  10   1   29.06    1.91
 -11  -9  -1    9.55    1.23
  11   9   1   12.70    1.23
 -11  -8  -1    2.64    0.85
  11   8   1    3.43    0.77
 -11  -7  -1    2.23    0.80
  11   7   1    2.73    0.71
 -11  -6  -1   24.16    1.70
  11   6   1   23.01    1.54
 -11  -5  -1    1.90    0.73
  11   5   1    1.24    0.57
 -11  -4  -1   29.77    1.80
 -11  -4  -1   28.23    1.61
  11   4   1   28.55    1.67
 -11  -3  -1    0.06    0.57
 -11  -3  -1    0.56    0.47
  11   3   1    0.07    0.46
 -11  -2  -1   18.49    1.40
 -11  -2  -1   19.06    1.24
  11   2   1   18.47    1.24
 -11  -1  -1   -0.19    0.47
 -11  -1  -1   -0.14    0.42
  11   1   1    0.05    0.41
 -11   0  -1   -0.26    0.49
  11   0   1    0.66    0.41
 -11   1  -1    0.04    0.52
  11  -1   1   -0.18    0.38
 -11   2  -1   18.38    1.33
 -11   3  -1   -0.31    0.48
 -11   4  -1   25.72    1.66
 -11   5  -1    1.80    0.64
 -11   6  -1   21.73    1.56
 -11   7  -1    3.80    0.77
 -11   8  -1    2.29    0.67
 -11   9  -1   11.69    1.23
  11  -9   1    8.89    1.05
 -11  10  -1   28.08    1.83
  11 -10   1   22.95    1.66
 -11  11  -1    9.98    1.20
  11 -11   1   10.09    1.16
 -11  12  -1   17.93    1.54
  11 -12   1   13.26    1.38
 -11  13  -1    0.00    0.64
  11 -13   1    1.03    0.69
 -12 -12  -1    3.74    1.10
  12  12   1    5.49    1.11
 -12 -11  -1   11.44    1.49
  12  11   1   14.15    1.44
 -12 -10  -1   -0.74    0.76
  12  10   1   -0.62    0.70
 -12  -9  -1    7.41    1.15
  12   9   1    6.67    1.04
 -12  -8  -1   30.20    2.07
  12   8   1   34.81    2.00
 -12  -7  -1   12.64    1.33
  12   7   1   10.02    1.10
 -12  -6  -1   -0.35    0.69
  12   6   1    0.27    0.58
 -12  -5  -1   38.62    2.25
  12   5   1   38.74    2.10
 -12  -4  -1   15.75    1.38
  12   4   1   14.96    1.22
 -12  -3  -1    9.76    1.11
  12   3   1    8.12    0.90
 -12  -2  -1   -0.98    0.52
  12   2   1   -0.22    0.45
 -12  -1  -1   30.35    1.84
  12   1   1   31.65    1.73
 -12   0  -1   -0.93    0.52
  12   0   1    0.20    0.45
  12  -1   1   28.34    1.63
 -12   2  -1    0.70    0.53
 -12   3  -1    9.67    1.08
 -12   4  -1   12.40    1.23
 -12   5  -1   36.09    2.10
 -12   6  -1   -1.04    0.48
 -12   7  -1    9.26    1.14
 -12   8  -1   29.74    1.96
 -12   9  -1    6.86    1.02
 -12  10  -1   -0.45    0.57
  12 -10   1   -0.45    0.57
 -12  11  -1   11.27    1.27
  12 -11   1    8.28    1.10
 -12  12  -1    3.82    0.89
  12 -12   1    2.10    0.74
 -13 -12  -1    1.12    1.02
  13  12   1    0.38    0.93
 -13 -11  -1   22.71    2.01
  13  11   1   21.99    1.82
 -13 -10  -1   13.05    1.58
  13  10   1   15.38    1.44
 -13  -9  -1    0.09    0.82
  13   9   1   -0.20    0.65
 -13  -8  -1   32.40    2.21
  13   8   1   32.76    2.04
 -13  -7  -1   -0.50    0.72
  13   7   1   -0.38    0.65
 -13  -6  -1   15.38    1.52
  13   6   1   17.34    1.43
 -13  -5  -1   19.63    1.64
  13   5   1   20.44    1.49
 -13  -4  -1   21.07    1.66
  13   4   1   20.78    1.51
 -13  -3  -1   11.35    1.23
  13   3   1   11.80    1.11
 -13  -2  -1   11.55    1.24
  13   2   1   11.56    1.10
 -13  -1  -1    5.38    0.91
  13   1   1    5.05    0.76
 -13   0  -1   -0.57    0.53
  13   0   1   -0.52    0.46
 -13   1  -1    4.35    0.86
 -13   2  -1   10.47    1.17
 -13   3  -1   11.35    1.20
 -13   4  -1   20.03    1.57
 -13   5  -1   15.84    1.42
 -13   6  -1   15.79    1.42
 -13   7  -1   -0.19    0.59
 -13   8  -1   33.58    2.16
 -13   9  -1    0.08    0.60
 -13  10  -1   14.24    1.44
  13 -10   1   11.90    1.29
 -13  11  -1   20.42    1.71
  13 -11   1   21.75    1.62
 -13  12  -1    2.91    0.82
  13 -12   1    0.75    0.69
 -14 -11  -1   19.50    1.92
  14  11   1   19.44    1.76
 -14 -10  -1    0.79    0.99
  14  10   1   -1.14    0.72
 -14  -9  -1    2.07    0.95
  14   9   1    1.97    0.82
 -14  -8  -1    4.41    1.03
  14   8   1    3.46    0.87
 -14  -7  -1    0.56    0.82
  14   7   1    0.57    0.69
 -14  -6  -1    1.95    0.89
  14   6   1    0.74    0.71
 -14  -5  -1   95.49    4.42
  14   5   1   93.23    4.19
 -14  -4  -1   19.64    1.72
  14   4   1   23.10    1.57
 -14  -3  -1    0.35    0.69
  14   3   1    0.93    0.58
 -14  -2  -1    6.49    1.09
  14   2   1    8.99    1.02
 -14  -1  -1   32.61    2.00
  14   1   1   28.87    1.83
 -14   0  -1   -0.69    0.56
  14   0   1   -1.06    0.49
 -14   2  -1    7.34    1.02
 -14   3  -1    0.22    0.61
 -14   4  -1   19.71    1.63
 -14   5  -1   92.23    4.30
 -14   6  -1    0.80    0.68
 -14   7  -1    0.19    0.65
 -14   8  -1    4.57    0.94
 -14   9  -1    1.99    0.79
 -14  10  -1   -0.24    0.68
  14 -10   1   -0.96    0.56
 -14  11  -1   21.67    1.78
  14 -11   1   18.01    1.58
 -15 -10  -1   12.30    1.61
  15  10   1   12.47    1.42
 -15  -9  -1   -0.56    0.82
  15   9   1   -0.21    0.76
 -15  -8  -1   41.93    2.55
  15   8   1   35.53    2.31
 -15  -7  -1    1.69    0.96
  15   7   1    3.26    0.87
 -15  -6  -1    2.29    0.91
  15   6   1   -0.35    0.68
 -15  -5  -1    0.58    0.83
  15   5   1   -0.62    0.63
 -15  -4  -1    6.74    1.14
  15   4   1    3.08    0.83
 -15  -3  -1    0.80    0.81
  15   3   1    0.07    0.66
 -15  -2  -1   97.22    4.46
  15   2   1   94.46    4.28
 -15  -1  -1    3.73    0.95
  15   1   1    5.65    0.91
 -15   0  -1    0.62    0.74
  15   0   1   -0.17    0.60
 -15   1  -1    4.52    0.94
 -15   2  -1   93.16    4.35
 -15   3  -1    0.92    0.75
 -15   4  -1    5.11    0.98
 -15   5  -1    0.50    0.66
 -15   6  -1    0.68    0.70
 -15   7  -1    2.23    0.84
 -15   8  -1   37.25    2.42
 -15   9  -1    1.27    0.76
 -15  10  -1   15.35    1.63
 -16  -9  -1    0.15    1.02
  16   9   1    1.63    0.92
 -16  -8  -1    6.79    1.31
  16   8   1    8.50    1.19
 -16  -7  -1   10.33    1.51
  16   7   1    9.92    1.26
 -16  -6  -1    1.67    0.96
  16   6   1    3.47    0.88
 -16  -5  -1   10.44    1.45
  16   5   1   12.43    1.30
 -16  -4  -1    2.96    1.00
  16   4   1    4.04    0.93
 -16  -3  -1    7.57    1.23
  16   3   1    7.01    1.04
 -16  -2  -1    1.05    0.82
  16   2   1   -0.58    0.62
 -16  -1  -1   86.33    4.24
  16   1   1   90.92    4.07
 -16   0  -1    0.24    0.79
  16   0   1    0.75    0.66
 -16   2  -1    0.69    0.73
 -16   3  -1    5.16    1.03
 -16   4  -1    3.67    0.93
 -16   5  -1   13.54    1.51
 -16   6  -1    2.10    0.84
 -16   7  -1   10.22    1.35
 -16   8  -1    9.32    1.30
 -16   9  -1    1.88    0.87
 -17  -8  -1    0.58    1.08
  17   8   1    1.75    0.93
 -17  -7  -1    0.22    0.99
  17   7   1   -0.29    0.75
 -17  -6  -1   -0.43    0.93
  17   6   1    0.58    0.80
 -17  -5  -1   -0.46    0.88
  17   5   1    1.90    0.82
 -17  -4  -1   12.58    1.58
  17   4   1   10.70    1.27
 -17  -3  -1    3.16    1.05
  17   3   1    5.16    0.93
 -17  -2  -1   21.01    1.88
  17   2   1   22.73    1.70
 -17  -1  -1    0.75    0.88
  17   1   1    1.99    0.76
 -17   0  -1   -1.67    0.67
 -17   1  -1    1.16    0.79
 -17   2  -1   21.26    1.83
 -17   3  -1    6.13    1.15
 -17   4  -1   14.93    1.62
 -17   5  -1    0.93    0.76
 -17   6  -1    0.86    0.79
 -17   7  -1    0.51    0.72
 -17   8  -1    2.70    0.93
 -18  -7  -1    4.93    1.33
  18   7   1    5.65    1.09
 -18  -6  -1   -1.06    0.93
  18   6   1   -0.38    0.76
 -18  -5  -1   14.29    1.69
  18   5   1    8.32    1.22
 -18  -4  -1   11.26    1.59
  18   4   1   11.00    1.32
 -18  -3  -1    3.22    1.06
  18   3   1    1.75    0.83
 -18  -2  -1    1.88    1.01
  18   2   1   -0.07    0.68
 -18  -1  -1   39.94    2.58
  18   1   1   39.65    2.39
 -18   0  -1    0.29    0.81
 -18   1  -1   36.49    2.44
 -18   2  -1   -0.57    0.74
 -18   3  -1    2.95    1.03
 -18   4  -1   11.04    1.48
 -18   5  -1    7.28    1.28
 -18   6  -1    0.06    0.78
 -18   7  -1    5.13    1.18
 -19  -5  -1    1.45    1.08
  19   5   1    1.78    0.81
 -19  -4  -1    2.73    1.13
  19   4   1    3.79    1.01
 -19  -3  -1    1.61    1.04
  19   3   1    0.83    0.76
 -19  -2  -1   15.80    1.85
  19   2   1   18.29    1.62
 -19  -1  -1    1.46    0.99
  19   1   1    0.85    0.72
 -19   0  -1   -1.07    0.78
 -19   1  -1   -0.17    0.84
 -19   2  -1   15.10    1.70
 -19   3  -1    0.34    0.86
 -19   4  -1    5.21    1.16
 -19   5  -1    0.33    0.80
 -20  -2  -1    0.09    0.99
  20   2   1    1.02    0.78
 -20  -1  -1    8.27    1.50
 -20   0  -1   -0.96    0.74
 -20   1  -1    9.96    1.48
 -20   2  -1    0.75    0.88
 -20   4   2    6.73    1.30
 -20   3   2    3.46    1.06
 -20   2   2    4.64    1.15
 -20   1   2    2.31    0.98
  20   0  -2    2.18    0.83
 -20   0   2    2.29    1.00
  20   1  -2    2.08    0.88
 -20  -1   2    0.92    1.03
  20   2  -2    3.60    1.00
 -20  -2   2    3.45    1.13
  20   3  -2    2.16    0.94
 -20  -3   2    2.54    1.07
  20   4  -2    7.71    1.25
 -20  -4   2    4.72    1.30
 -19   6   2    4.42    1.10
 -19   5   2    1.94    0.93
 -19   4   2   10.44    1.43
 -19   3   2   21.16    1.92
 -19   2   2    7.78    1.27
 -19   1   2   -0.09    0.72
  19   0  -2    1.63    0.74
 -19   0   2    0.45    0.92
  19   1  -2    1.03    0.76
 -19  -1   2   -1.17    0.78
  19   2  -2    5.76    1.04
 -19  -2   2    6.42    1.31
  19   3  -2   19.92    1.79
 -19  -3   2   21.26    2.09
  19   4  -2   10.96    1.40
 -19  -4   2    8.86    1.52
  19   5  -2    2.12    0.94
 -19  -5   2    2.17    1.14
  19   6  -2    3.90    1.12
 -19  -6   2    5.03    1.31
 -18   7   2    1.32    0.84
 -18   6   2   29.84    2.20
 -18   5   2    4.17    1.07
 -18   4   2    2.20    0.90
 -18   3   2    8.24    1.26
 -18   2   2    2.14    0.87
  18  -1  -2    1.72    0.74
 -18   1   2    2.16    0.87
  18   0  -2   19.93    1.66
 -18   0   2   20.78    1.86
  18   1  -2    2.05    0.77
 -18  -1   2    0.80    0.86
  18   2  -2    2.08    0.79
 -18  -2   2    0.65    0.90
  18   3  -2    7.29    1.14
 -18  -3   2    9.91    1.39
  18   4  -2    0.79    0.78
 -18  -4   2   -0.57    0.82
  18   5  -2    4.80    1.07
 -18  -5   2    4.46    1.21
  18   6  -2   29.78    2.12
 -18  -6   2   29.23    2.42
  18   7  -2    0.62    0.87
 -18  -7   2    1.25    1.07
 -17   9   2   16.31    1.74
 -17   8   2    0.72    0.79
 -17   7   2   10.49    1.40
 -17   6   2   24.27    1.95
 -17   5   2   12.14    1.47
 -17   4   2    8.38    1.27
 -17   3   2   22.03    1.82
 -17   2   2   -0.17    0.67
  17  -1  -2    2.37    0.76
 -17   1   2    1.16    0.84
  17   0  -2   56.50    2.93
 -17   0   2   57.40    3.13
  17   1  -2    0.91    0.71
 -17  -1   2    1.83    0.85
  17   2  -2    0.01    0.67
 -17  -2   2   -1.12    0.68
  17   3  -2   22.17    1.75
 -17  -3   2   23.45    1.94
  17   4  -2    7.75    1.12
 -17  -4   2    7.13    1.29
  17   5  -2   11.93    1.37
 -17  -5   2   14.94    1.69
  17   6  -2   21.98    1.86
 -17  -6   2   21.29    2.02
  17   7  -2    7.75    1.22
 -17  -7   2    9.73    1.49
  17   8  -2    0.39    0.84
 -17  -8   2    0.38    0.98
  17   9  -2   14.43    1.57
 -17  -9   2   12.19    1.72
 -16  10   2    2.81    0.91
 -16   9   2   11.66    1.41
 -16   8   2    2.69    0.90
 -16   7   2    0.49    0.74
 -16   6   2   14.00    1.48
 -16   5   2    6.30    1.09
 -16   4   2    6.84    1.07
 -16   3   2   45.72    2.65
 -16   2   2    7.68    1.14
  16  -1  -2    0.08    0.57
 -16   1   2   -0.02    0.70
  16   0  -2   12.87    1.30
 -16   0   2   13.63    1.48
  16   1  -2   -0.31    0.60
 -16  -1   2    0.70    0.78
  16   2  -2    9.58    1.16
 -16  -2   2    7.92    1.26
  16   3  -2   42.65    2.45
 -16  -3   2   45.49    2.66
  16   4  -2    5.80    1.00
 -16  -4   2    6.07    1.15
  16   5  -2    8.85    1.14
 -16  -5   2    5.49    1.17
  16   6  -2   14.65    1.45
 -16  -6   2   14.58    1.63
  16   7  -2    0.48    0.81
 -16  -7   2    1.08    0.96
  16   8  -2    2.23    0.91
 -16  -8   2    2.56    1.09
  16   9  -2    9.22    1.30
 -16  -9   2    7.96    1.42
  16  10  -2    3.06    1.02
 -16 -10   2    2.40    1.16
  15 -11  -2    0.06    0.62
 -15  11   2    1.06    0.79
 -15  10   2    0.16    0.65
 -15   9   2   14.45    1.52
 -15   8   2    0.70    0.69
 -15   7   2    1.75    0.76
 -15   6   2    4.50    0.93
 -15   5   2    4.30    0.92
 -15   4   2   44.53    2.55
 -15   3   2   16.41    1.49
  15  -2  -2    7.59    0.96
 -15   2   2    8.39    1.13
  15  -1  -2   28.68    1.79
  15   0  -2   18.03    1.41
 -15   0   2   16.72    1.60
  15   1  -2   28.79    1.86
 -15  -1   2   28.69    1.97
  15   2  -2    8.75    1.08
 -15  -2   2    8.47    1.19
  15   3  -2   15.28    1.42
 -15  -3   2   17.12    1.62
  15   4  -2   42.90    2.40
 -15  -4   2   44.11    2.59
  15   5  -2    2.32    0.79
 -15  -5   2    3.93    1.05
  15   6  -2    2.42    0.81
 -15  -6   2    3.62    1.01
  15   7  -2    1.77    0.83
 -15  -7   2    1.15    0.92
  15   8  -2    2.13    0.85
 -15  -8   2   -1.25    0.82
  15   9  -2   15.05    1.55
 -15  -9   2   15.17    1.74
  15  10  -2    0.55    0.90
 -15 -10   2   -0.78    0.91
  15  11  -2   -0.96    0.84
 -15 -11   2   -2.55    0.91
  14 -11  -2    5.47    0.94
 -14  11   2    5.52    1.03
 -14  10   2   11.35    1.33
 -14   9   2   17.96    1.58
 -14   8   2    0.35    0.63
 -14   7   2   14.01    1.42
 -14   6   2   16.14    1.46
 -14   5   2   22.26    1.69
 -14   4   2   40.44    2.36
 -14   3   2   31.35    2.01
  14  -2  -2   13.28    1.22
 -14   2   2   15.33    1.34
  14  -1  -2   47.45    2.52
 -14   1   2   55.64    2.79
  14   0  -2    3.62    0.75
 -14   0   2    4.13    0.87
  14   1  -2   55.57    2.76
 -14  -1   2   57.37    2.91
  14   2  -2   13.26    1.23
 -14  -2   2   12.81    1.34
  14   3  -2   30.14    1.88
 -14  -3   2   29.60    2.02
  14   4  -2   37.31    2.18
 -14  -4   2   41.34    2.38
  14   5  -2   19.92    1.53
 -14  -5   2   19.30    1.69
  14   6  -2   14.09    1.34
 -14  -6   2   14.98    1.55
  14   7  -2   12.86    1.31
 -14  -7   2   12.63    1.47
  14   8  -2    2.51    0.81
 -14  -8   2    0.58    0.90
  14   9  -2   22.56    1.79
 -14  -9   2   21.71    2.01
  14  10  -2    9.84    1.27
 -14 -10   2    8.45    1.36
  14  11  -2    6.32    1.21
 -14 -11   2    5.26    1.29
  13 -12  -2   15.77    1.49
 -13  12   2   24.13    1.75
  13 -11  -2   -0.13    0.53
 -13  11   2   -0.31    0.60
 -13  10   2    9.15    1.16
 -13   9   2    4.48    0.89
 -13   8   2    0.64    0.62
 -13   7   2    0.36    0.60
 -13   6   2   31.76    1.98
 -13   5   2    5.40    0.88
 -13   4   2   91.79    4.17
 -13   3   2   36.19    2.12
  13  -2  -2   46.37    2.38
 -13   2   2   48.16    2.49
  13  -1  -2   -0.57    0.48
 -13   1   2   -0.15    0.60
  13   0  -2  125.47    5.23
 -13   0   2  124.94    5.37
  13   1  -2    0.53    0.54
 -13  -1   2    0.09    0.62
  13   2  -2   46.38    2.37
 -13  -2   2   47.07    2.51
  13   3  -2   34.82    1.99
 -13  -3   2   37.16    2.16
  13   4  -2   90.14    4.02
 -13  -4   2   91.51    4.17
  13   5  -2    5.35    0.86
 -13  -5   2    5.37    0.99
  13   6  -2   32.55    1.94
 -13  -6   2   30.74    2.07
  13   7  -2    0.46    0.69
 -13  -7   2    0.70    0.78
  13   8  -2    0.18    0.69
 -13  -8   2   -0.20    0.79
  13   9  -2    1.75    0.83
 -13  -9   2    4.51    1.03
  13  10  -2    6.06    1.10
 -13 -10   2    7.51    1.24
  13  11  -2   -0.77    0.78
 -13 -11   2   -1.15    0.78
  13  12  -2   19.12    1.77
 -13 -12   2   20.25    1.99
  12 -13  -2   19.65    1.64
 -12  13   2   27.12    1.82
  12 -12  -2    4.22    0.88
 -12  12   2    7.15    1.05
  12 -11  -2    5.40    0.92
 -12  11   2    7.46    1.03
 -12  10   2    1.29    0.69
 -12   9   2   31.32    1.97
 -12   8   2    4.26    0.81
 -12   7   2    4.35    0.84
 -12   6   2   26.55    1.73
 -12   5   2   -0.43    0.48
 -12   4   2    1.83    0.65
 -12   3   2  173.41    7.11
  12  -2  -2    1.13    0.49
 -12   2   2    1.39    0.57
  12  -1  -2    9.22    0.90
 -12   1   2    8.78    1.02
  12   0  -2   17.09    1.20
 -12   0   2   15.27    1.29
  12   1  -2    7.63    0.86
 -12  -1   2    8.72    1.02
  12   2  -2    1.20    0.55
 -12  -2   2    1.17    0.64
  12   3  -2  168.58    6.91
 -12  -3   2  174.46    7.05
  12   4  -2    2.35    0.65
 -12  -4   2    2.77    0.80
  12   5  -2    0.10    0.60
 -12  -5   2   -0.53    0.64
  12   6  -2   29.61    1.81
 -12  -6   2   29.96    1.98
  12   7  -2    2.88    0.80
 -12  -7   2    4.49    0.94
  12   8  -2    4.47    0.88
 -12  -8   2    4.84    0.99
  12   9  -2   30.61    1.97
 -12  -9   2   27.67    1.98
  12  10  -2   -0.04    0.74
 -12 -10   2   -0.21    0.76
  12  11  -2    6.70    1.11
 -12 -11   2    6.36    1.16
  12  12  -2    3.33    1.02
 -12 -12   2    5.45    1.19
  12  13  -2   23.07    1.97
 -12 -13   2   24.85    2.11
  11 -13  -2    4.20    0.86
 -11  13   2    6.76    1.00
  11 -12  -2   28.86    1.92
 -11  12   2   34.35    2.04
  11 -11  -2    4.27    0.80
 -11  11   2    5.01    0.90
  11 -10  -2   14.19    1.30
 -11  10   2   14.30    1.36
 -11   9   2   -0.35    0.51
 -11   8   2    0.26    0.55
 -11   7   2    2.92    0.70
 -11   6   2    1.99    0.63
 -11   5   2   55.03    2.70
 -11   4   2   16.72    1.29
 -11   3   2   15.90    1.24
  11  -2  -2    3.49    0.59
 -11   2   2    3.64    0.65
  11  -1  -2    0.99    0.44
 -11   1   2    1.15    0.57
  11   0  -2  194.58    7.62
 -11   0   2  190.16    7.71
  11   1  -2    1.32    0.48
 -11  -1   2    1.44    0.60
  11   2  -2    2.95    0.60
 -11  -2   2    4.32    0.74
  11   3  -2   14.62    1.13
 -11  -3   2   15.57    1.28
  11   4  -2   17.93    1.28
 -11  -4   2   16.47    1.36
  11   5  -2   60.17    2.88
 -11  -5   2   63.78    3.01
  11   6  -2    1.71    0.65
 -11  -6   2    1.91    0.76
  11   7  -2    2.16    0.73
 -11  -7   2    3.00    0.82
  11   8  -2    1.33    0.67
 -11  -8   2    0.29    0.68
  11   9  -2   -0.24    0.66
 -11  -9   2   -0.04    0.69
  11  10  -2   14.41    1.36
 -11 -10   2   13.95    1.44
  11  11  -2    3.73    0.92
 -11 -11   2    3.17    0.98
  11  12  -2   35.98    2.23
 -11 -12   2   29.74    2.19
  11  13  -2    7.41    1.20
 -11 -13   2    3.59    1.10
  10 -14  -2    0.84    0.69
 -10  14   2    1.20    0.71
  10 -13  -2   20.87    1.63
 -10  13   2   23.95    1.68
  10 -12  -2   18.21    1.43
 -10  12   2   18.36    1.44
  10 -11  -2    3.74    0.77
 -10  11   2    2.96    0.73
  10 -10  -2   -0.17    0.50
 -10  10   2   -0.03    0.53
 -10   9   2   50.40    2.58
 -10   8   2   -0.59    0.48
 -10   7   2    4.83    0.79
 -10   6   2   50.72    2.51
  10  -5  -2    2.74    0.67
 -10   5   2    2.74    0.61
  10  -4  -2   62.45    2.84
 -10   4   2   59.19    2.83
  10  -3  -2  123.27    4.88
 -10   3   2  110.27    4.86
  10  -2  -2    7.11    0.80
  10  -2  -2    5.98    0.68
 -10   2   2    5.75    0.66
 -10   2   2    5.54    0.72
  10  -1  -2   19.23    1.25
  10  -1  -2   20.73    1.25
 -10   1   2   21.77    1.22
 -10   1   2   22.23    1.35
  10   0  -2    1.48    0.48
  10   0  -2    0.66    0.40
 -10   0   2    1.43    0.43
 -10   0   2    0.58    0.45
  10   1  -2   22.84    1.32
  10   1  -2   21.95    1.30
 -10  -1   2   21.24    1.38
 -10  -1   2   22.34    1.26
  10   2  -2    5.03    0.64
  10   2  -2    5.56    0.67
 -10  -2   2    5.50    0.63
 -10  -2   2    4.58    0.72
  10   3  -2  117.85    4.69
 -10  -3   2  115.95    4.63
 -10  -3   2  106.83    4.75
  10   4  -2   60.01    2.68
 -10  -4   2   53.44    2.71
 -10  -4   2   59.69    2.59
  10   5  -2    2.79    0.64
 -10  -5   2    3.01    0.55
 -10  -5   2    2.53    0.70
  10   6  -2   49.63    2.47
 -10  -6   2   50.68    2.54
  10   7  -2    5.19    0.83
 -10  -7   2    6.99    0.98
  10   8  -2   -1.19    0.52
 -10  -8   2   -0.39    0.62
  10   9  -2   50.74    2.56
 -10  -9   2   46.92    2.57
  10  10  -2    0.46    0.71
 -10 -10   2    1.73    0.76
  10  11  -2    1.49    0.79
 -10 -11   2    2.56    0.89
  10  12  -2   19.53    1.62
 -10 -12   2   17.11    1.65
  10  13  -2   24.39    1.84
 -10 -13   2   21.90    1.85
  10  14  -2    0.60    0.84
 -10 -14   2    1.53    0.93
   9 -14  -2   -0.19    0.61
  -9  14   2    0.25    0.58
   9 -13  -2    1.61    0.70
  -9  13   2    0.69    0.60
   9 -12  -2   22.03    1.60
  -9  12   2   27.71    1.72
   9 -11  -2   -0.22    0.51
  -9  11   2   -0.47    0.52
   9 -10  -2   15.16    1.24
  -9  10   2   18.18    1.36
   9  -9  -2    0.19    0.46
  -9   9   2   -0.12    0.46
  -9   8   2   -0.26    0.50
  -9   7   2   -0.10    0.46
   9  -6  -2   47.80    2.35
  -9   6   2   44.76    2.29
   9  -5  -2    0.15    0.43
  -9   5   2    0.30    0.40
   9  -4  -2   27.96    1.58
  -9   4   2   27.55    1.57
   9  -3  -2    6.29    0.73
  -9   3   2    5.79    0.70
  -9   3   2    5.94    0.65
   9  -2  -2   71.91    3.10
   9  -2  -2   74.12    3.17
  -9   2   2   76.09    3.10
  -9   2   2   70.61    3.17
   9  -1  -2   76.03    3.14
   9  -1  -2   73.12    3.08
  -9   1   2   74.35    3.06
  -9   1   2   66.69    3.14
   9   0  -2   32.31    1.61
   9   0  -2   29.99    1.55
  -9   0   2   29.93    1.53
  -9   0   2   31.85    1.65
   9   1  -2   71.26    3.02
   9   1  -2   64.68    3.01
  -9  -1   2   74.06    2.99
  -9  -1   2   71.69    3.10
   9   2  -2   74.84    3.19
   9   2  -2   71.79    3.18
  -9  -2   2   75.62    3.16
  -9  -2   2   78.65    3.30
   9   3  -2    4.30    0.61
   9   3  -2    4.95    0.60
  -9  -3   2    4.52    0.68
  -9  -3   2    4.90    0.57
   9   4  -2   27.44    1.54
  -9  -4   2   28.65    1.47
  -9  -4   2   29.67    1.64
   9   5  -2   -0.49    0.44
  -9  -5   2    0.69    0.52
  -9  -5   2   -0.18    0.35
   9   6  -2   45.34    2.24
  -9  -6   2   44.75    2.33
  -9  -6   2   48.31    2.17
   9   7  -2    0.20    0.55
  -9  -7   2    0.87    0.60
   9   8  -2   -0.03    0.57
  -9  -8   2    1.47    0.65
   9   9  -2   -0.35    0.58
  -9  -9   2    0.84    0.63
   9  10  -2   19.33    1.46
  -9 -10   2   17.46    1.52
   9  11  -2    0.72    0.69
  -9 -11   2    1.14    0.76
   9  12  -2   30.47    1.94
  -9 -12   2   28.04    2.01
   9  13  -2    1.27    0.81
  -9 -13   2    0.58    0.76
   9  14  -2    1.58    0.80
  -9 -14   2   -0.33    0.72
   8 -14  -2   -0.48    0.61
  -8  14   2    0.31    0.60
   8 -13  -2    7.11    1.01
  -8  13   2    7.89    1.00
   8 -12  -2    5.13    0.86
  -8  12   2    5.92    0.88
   8 -11  -2    5.25    0.81
  -8  11   2    4.70    0.77
   8 -10  -2    1.00    0.57
  -8  10   2    1.12    0.56
   8  -9  -2   66.34    3.22
  -8   9   2   80.02    3.35
   8  -8  -2   23.82    1.62
  -8   8   2   21.82    1.46
   8  -7  -2  126.71    4.99
  -8   7   2  106.06    4.80
   8  -6  -2   12.68    1.06
  -8   6   2   12.06    0.97
   8  -5  -2   54.05    2.45
  -8   5   2   49.41    2.40
  -8   4   2    8.04    0.79
   8  -3  -2   49.16    2.18
  -8   3   2   44.10    2.17
   8  -2  -2    9.67    0.83
   8  -2  -2    9.22    0.77
  -8   2   2   10.47    0.85
  -8   2   2   10.49    0.76
   8  -1  -2    3.16    0.49
   8  -1  -2    2.91    0.52
  -8   1   2    3.57    0.48
  -8   1   2    3.26    0.57
   8   0  -2   61.25    2.55
   8   0  -2   57.62    2.57
  -8   0   2   59.06    2.52
  -8   0   2   57.51    2.61
   8   1  -2    3.07    0.51
   8   1  -2    2.93    0.49
  -8  -1   2    3.45    0.60
  -8  -1   2    3.25    0.48
   8   2  -2   12.72    0.93
   8   2  -2   10.93    0.87
  -8  -2   2   10.99    0.85
  -8  -2   2   11.93    0.96
   8   3  -2   49.24    2.22
   8   3  -2   49.53    2.24
  -8  -3   2   49.88    2.18
  -8  -3   2   48.93    2.30
   8   4  -2    7.66    0.74
  -8  -4   2    8.06    0.84
  -8  -4   2    8.05    0.71
   8   5  -2   49.08    2.26
  -8  -5   2   53.27    2.23
  -8  -5   2   43.81    2.30
   8   6  -2   11.43    0.97
  -8  -6   2    9.50    0.99
  -8  -6   2   12.60    0.87
   8   7  -2  113.87    4.78
  -8  -7   2  119.18    4.74
  -8  -7   2  114.36    4.87
   8   8  -2   23.61    1.51
  -8  -8   2   23.81    1.56
   8   9  -2   79.10    3.49
  -8  -9   2   76.42    3.57
   8  10  -2    1.02    0.66
  -8 -10   2    0.97    0.70
   8  11  -2    5.58    0.88
  -8 -11   2    4.59    0.91
   8  12  -2    4.98    0.91
  -8 -12   2    4.25    0.92
   8  13  -2    6.69    1.02
  -8 -13   2    7.07    1.11
   8  14  -2    1.70    0.78
  -8 -14   2   -0.76    0.68
   7 -15  -2    1.19    0.76
  -7  15   2    1.92    0.70
   7 -14  -2   -0.34    0.63
  -7  14   2    0.15    0.55
   7 -13  -2    3.19    0.80
  -7  13   2    3.59    0.76
   7 -12  -2   29.43    1.84
  -7  12   2   30.24    1.78
   7 -11  -2   13.02    1.18
  -7  11   2   10.07    1.04
   7 -10  -2   42.22    2.19
  -7  10   2   45.09    2.24
   7  -9  -2    4.85    0.71
  -7   9   2    4.66    0.70
   7  -8  -2   15.93    1.19
   7  -8  -2   19.14    1.36
  -7   8   2   20.51    1.27
   7  -7  -2   36.36    1.90
  -7   7   2   33.23    1.78
   7  -6  -2   80.62    3.31
  -7   6   2   68.68    3.18
   7  -5  -2   16.06    1.07
  -7   5   2   16.37    1.01
  -7   5   2   14.63    1.03
   7  -4  -2  119.99    4.74
  -7   4   2  112.63    4.71
   7  -3  -2   59.11    2.56
  -7   3   2   57.05    2.56
   7  -2  -2   62.98    2.74
   7  -2  -2   69.17    2.83
  -7   2   2   66.23    2.83
   7  -1  -2   13.24    0.88
   7  -1  -2   11.10    0.81
  -7   1   2   12.17    0.81
  -7   1   2   13.24    0.92
   7   0  -2   16.88    1.02
   7   0  -2   16.55    0.99
  -7   0   2   17.43    1.06
  -7   0   2   16.87    0.97
   7   1  -2   12.28    0.85
   7   1  -2   13.74    0.90
  -7  -1   2   12.23    0.94
  -7  -1   2   12.84    0.85
   7   2  -2   63.91    2.80
   7   2  -2   66.08    2.81
  -7  -2   2   69.66    2.79
  -7  -2   2   67.54    2.87
   7   3  -2   56.82    2.49
  -7  -3   2   58.14    2.45
  -7  -3   2   57.73    2.56
   7   4  -2  118.52    4.69
  -7  -4   2  125.39    4.65
  -7  -4   2  105.53    4.71
   7   5  -2   13.66    0.98
  -7  -5   2   14.33    0.89
  -7  -5   2   12.86    1.00
   7   6  -2   73.12    3.13
  -7  -6   2   72.54    3.08
  -7  -6   2   73.96    3.20
   7   7  -2   34.47    1.79
  -7  -7   2   37.74    1.74
  -7  -7   2   32.16    1.84
   7   8  -2   18.59    1.27
  -7  -8   2   16.88    1.30
  -7  -8   2   17.83    1.15
   7   9  -2    5.22    0.78
  -7  -9   2    4.36    0.80
   7  10  -2   44.75    2.30
  -7 -10   2   45.93    2.38
   7  11  -2   13.62    1.24
  -7 -11   2   11.26    1.23
   7  12  -2   34.25    2.04
  -7 -12   2   35.70    2.09
   7  13  -2    4.70    0.86
  -7 -13   2    2.24    0.84
   7  14  -2    1.44    0.75
  -7 -14   2    0.11    0.71
   7  15  -2    1.75    0.79
  -7 -15   2    1.97    0.88
   6 -15  -2    1.23    0.74
  -6  15   2    2.08    0.69
   6 -14  -2    3.41    0.86
  -6  14   2    5.36    0.84
   6 -13  -2   21.42    1.61
  -6  13   2   22.80    1.52
   6 -12  -2    6.04    0.93
  -6  12   2    5.60    0.83
   6 -11  -2    1.27    0.58
  -6  11   2    0.87    0.54
   6 -10  -2    1.90    0.59
  -6  10   2    2.38    0.59
   6  -9  -2   42.87    2.18
   6  -9  -2   47.33    2.36
  -6   9   2   46.04    2.20
   6  -8  -2   -0.13    0.40
   6  -8  -2    0.14    0.40
  -6   8   2    0.29    0.38
   6  -7  -2   44.75    2.13
  -6   7   2   40.70    2.02
   6  -6  -2   14.76    1.03
  -6   6   2   13.25    0.94
   6  -5  -2   31.47    1.55
  -6   5   2   26.53    1.47
   6  -4  -2   50.31    2.20
  -6   4   2   45.71    2.15
  -6   3   2  197.16    7.66
   6  -2  -2   68.08    2.80
   6  -2  -2   65.08    2.73
  -6   2   2   67.40    2.81
   6  -1  -2    3.24    0.44
   6  -1  -2    2.16    0.36
  -6   1   2    2.44    0.43
   6   0  -2    5.29    0.52
   6   0  -2    4.77    0.47
  -6   0   2    5.57    0.49
  -6   0   2    5.15    0.54
   6   1  -2    2.33    0.38
   6   1  -2    2.41    0.38
  -6  -1   2    2.34    0.42
  -6  -1   2    2.52    0.37
   6   2  -2   70.81    2.86
   6   2  -2   64.60    2.83
  -6  -2   2   70.70    2.91
  -6  -2   2   70.84    2.83
   6   3  -2  208.62    7.85
  -6  -3   2  209.73    7.81
  -6  -3   2  192.65    7.87
   6   4  -2   46.03    2.11
  -6  -4   2   51.28    2.09
  -6  -4   2   45.47    2.15
   6   5  -2   26.76    1.42
  -6  -5   2   27.86    1.47
  -6  -5   2   27.96    1.36
   6   6  -2   13.23    0.93
  -6  -6   2   12.51    0.97
  -6  -6   2   14.65    0.89
   6   7  -2   37.41    1.87
  -6  -7   2   41.09    1.85
  -6  -7   2   38.34    1.92
   6   8  -2    0.35    0.45
  -6  -8   2    0.09    0.48
  -6  -8   2    0.32    0.40
   6   9  -2   45.70    2.20
  -6  -9   2   43.32    2.22
   6  10  -2    1.60    0.62
  -6 -10   2    1.90    0.68
   6  11  -2    0.90    0.59
  -6 -11   2    1.52    0.60
   6  12  -2    7.43    0.97
  -6 -12   2    8.60    1.05
   6  13  -2   23.78    1.66
  -6 -13   2   24.96    1.75
   6  14  -2    5.48    0.95
  -6 -14   2    4.48    0.93
   6  15  -2    1.81    0.75
  -6 -15   2    2.00    0.82
   5 -15  -2   18.20    1.65
  -5  15   2   21.18    1.52
   5 -14  -2    7.82    1.09
  -5  14   2    6.78    0.92
   5 -13  -2    7.96    1.02
  -5  13   2    7.04    0.90
   5 -12  -2   20.61    1.52
  -5  12   2   20.55    1.39
   5 -11  -2    0.45    0.54
  -5  11   2    0.50    0.47
   5 -10  -2   33.21    1.87
   5 -10  -2   28.76    1.71
  -5  10   2   31.60    1.67
   5  -9  -2   10.59    1.02
   5  -9  -2    9.96    0.94
  -5   9   2   10.11    0.90
   5  -8  -2    2.81    0.54
   5  -8  -2    2.45    0.54
  -5   8   2    2.27    0.49
   5  -7  -2    6.12    0.68
   5  -7  -2    4.64    0.59
  -5   7   2    5.35    0.60
   5  -6  -2  323.41   12.05
  -5   6   2  303.38   11.96
   5  -5  -2    4.02    0.55
  -5   5   2    4.14    0.52
   5  -4  -2    8.15    0.71
  -5   4   2    7.19    0.66
   5  -3  -2    6.79    0.59
  -5   3   2    6.40    0.59
   5  -2  -2    1.59    0.31
   5  -2  -2    0.97    0.25
  -5   2   2    0.71    0.27
   5  -1  -2    0.66    0.23
   5  -1  -2    0.91    0.27
  -5   1   2    0.70    0.28
   5   0  -2   56.10    2.33
   5   0  -2   56.14    2.31
  -5   0   2   57.23    2.30
  -5   0   2   58.20    2.36
   5   1  -2    1.34    0.28
   5   1  -2    0.80    0.25
  -5  -1   2    1.07    0.30
  -5  -1   2    0.77    0.23
   5   2  -2    1.13    0.29
   5   2  -2    0.87    0.26
  -5  -2   2    1.30    0.33
  -5  -2   2    0.84    0.24
   5   3  -2    6.39    0.58
  -5  -3   2    5.00    0.55
  -5  -3   2    6.08    0.52
   5   4  -2    4.81    0.55
  -5  -4   2    5.77    0.62
  -5  -4   2    6.37    0.56
   5   5  -2    4.61    0.56
  -5  -5   2    4.15    0.48
  -5  -5   2    3.86    0.55
   5   6  -2  292.47   11.49
  -5  -6   2  326.04   11.51
  -5  -6   2  286.33   11.52
   5   7  -2    6.01    0.63
   5   7  -2    5.53    0.58
  -5  -7   2    5.07    0.57
  -5  -7   2    5.52    0.66
   5   8  -2    2.67    0.54
  -5  -8   2    2.07    0.47
  -5  -8   2    2.49    0.56
   5   9  -2   10.30    0.92
  -5  -9   2   10.50    0.94
  -5  -9   2    9.99    0.98
   5  10  -2   32.21    1.75
  -5 -10   2   32.41    1.81
   5  11  -2    0.90    0.55
  -5 -11   2    0.30    0.51
   5  12  -2   18.89    1.40
  -5 -12   2   20.04    1.50
   5  13  -2    9.43    1.04
  -5 -13   2    5.60    0.96
   5  14  -2    7.92    1.00
  -5 -14   2    5.19    0.99
   5  15  -2   19.10    1.55
  -5 -15   2   19.00    1.65
   4 -15  -2    2.84    0.87
  -4  15   2    1.46    0.70
   4 -14  -2   17.84    1.56
  -4  14   2   19.80    1.41
   4 -13  -2   37.43    2.13
  -4  13   2   38.54    2.04
   4 -12  -2    3.79    0.78
  -4  12   2    3.17    0.66
   4 -11  -2    1.51    0.59
  -4  11   2    1.50    0.51
   4 -10  -2   16.87    1.25
   4 -10  -2   20.50    1.35
  -4  10   2   16.28    1.15
   4  -9  -2   88.51    3.66
   4  -9  -2   78.10    3.52
  -4   9   2   81.81    3.49
   4  -8  -2   -0.14    0.35
   4  -8  -2    0.42    0.39
  -4   8   2    0.56    0.35
   4  -7  -2   20.47    1.20
   4  -7  -2   23.11    1.26
  -4   7   2   21.14    1.17
   4  -6  -2   45.53    2.11
   4  -6  -2   47.54    2.06
  -4   6   2   45.27    2.04
   4  -5  -2    2.45    0.43
  -4   5   2    1.69    0.38
   4  -4  -2   22.93    1.18
  -4   4   2   23.69    1.16
   4  -3  -2  141.18    5.28
  -4   3   2  129.97    5.25
   4  -2  -2   27.72    1.26
  -4   2   2   29.13    1.28
   4  -1  -2   31.72    1.41
   4  -1  -2   35.23    1.46
  -4   1   2   33.41    1.46
  -4   1   2   34.47    1.40
   4   0  -2  487.11   17.42
   4   0  -2  443.84   17.38
  -4   0   2  465.12   17.42
   4   1  -2   30.80    1.36
   4   1  -2   31.45    1.35
  -4  -1   2   32.16    1.34
   4   2  -2   29.16    1.27
   4   2  -2   29.36    1.27
  -4  -2   2   28.49    1.30
  -4  -2   2   28.69    1.25
   4   3  -2  135.55    5.29
  -4  -3   2  139.57    5.28
  -4  -3   2  136.85    5.32
  -4  -4   2   23.41    1.11
  -4  -4   2   22.10    1.16
   4   5  -2    1.34    0.38
  -4  -5   2    1.94    0.37
  -4  -5   2    1.40    0.39
   4   6  -2   46.59    2.05
  -4  -6   2   48.75    2.06
  -4  -6   2   43.71    2.08
   4   7  -2   21.49    1.18
   4   7  -2   21.74    1.17
  -4  -7   2   23.71    1.21
  -4  -7   2   21.57    1.23
   4   8  -2    0.39    0.39
  -4  -8   2   -0.29    0.30
  -4  -8   2    0.53    0.41
   4   9  -2   81.26    3.51
  -4  -9   2   89.57    3.57
  -4  -9   2   78.55    3.55
   4  10  -2   18.30    1.18
  -4 -10   2   13.91    1.19
   4  11  -2    1.78    0.60
  -4 -11   2    1.48    0.59
   4  12  -2    3.87    0.72
  -4 -12   2    2.80    0.74
   4  13  -2   38.99    2.11
  -4 -13   2   36.19    2.15
   4  14  -2   21.77    1.52
  -4 -14   2   17.61    1.57
   4  15  -2    3.00    0.79
  -4 -15   2    2.46    0.86
   3 -15  -2   13.36    1.40
  -3  15   2   14.15    1.27
   3 -14  -2    3.25    0.84
  -3  14   2    3.59    0.72
   3 -13  -2   36.88    2.15
  -3  13   2   39.47    2.05
   3 -12  -2   27.90    1.70
  -3  12   2   25.65    1.53
   3 -11  -2    5.36    0.81
   3 -11  -2    5.80    0.83
  -3  11   2    6.48    0.75
   3 -10  -2   64.02    2.92
   3 -10  -2   60.47    2.83
  -3  10   2   61.60    2.74
   3  -9  -2   45.94    2.19
   3  -9  -2   43.17    2.12
  -3   9   2   43.32    2.04
   3  -8  -2    4.92    0.62
   3  -8  -2    4.13    0.57
  -3   8   2    4.03    0.53
   3  -7  -2    2.08    0.43
   3  -7  -2    2.10    0.42
  -3   7   2    2.22    0.41
   3  -6  -2   97.97    3.88
   3  -6  -2   95.66    3.82
  -3   6   2   90.76    3.78
   3  -5  -2   25.43    1.25
   3  -5  -2   24.33    1.22
  -3   5   2   24.26    1.19
   3  -4  -2   92.25    3.60
  -3   4   2   87.81    3.55
   3  -3  -2  202.37    7.63
  -3   3   2  198.10    7.61
   3  -2  -2   67.89    2.68
  -3   2   2   66.99    2.67
   3  -1  -2   79.12    3.07
   3  -1  -2   76.66    3.04
   3  -1  -2   79.73    3.17
  -3   1   2   78.62    3.16
  -3   1   2   80.05    3.08
   3   0  -2  298.88   11.16
   3   0  -2  295.98   11.18
  -3   0   2  299.96   11.19
   3   1  -2   76.85    2.95
   3   1  -2   73.53    2.94
  -3  -1   2   75.24    2.96
  -3  -1   2   77.24    2.93
   3   2  -2   66.55    2.67
   3   2  -2   68.55    2.69
  -3  -2   2   68.60    2.67
  -3  -2   2   68.51    2.70
   3   3  -2  200.04    7.48
  -3  -3   2  194.94    7.50
  -3  -3   2  196.55    7.47
   3   4  -2   93.57    3.60
  -3  -4   2   96.16    3.60
  -3  -4   2   84.13    3.60
   3   5  -2   24.25    1.18
  -3  -5   2   22.19    1.21
  -3  -5   2   25.84    1.19
   3   6  -2   92.60    3.71
  -3  -6   2   96.28    3.73
  -3  -6   2   87.52    3.72
   3   7  -2    2.08    0.38
   3   7  -2    1.59    0.38
  -3  -7   2    2.46    0.43
  -3  -7   2    2.38    0.44
   3   8  -2    4.64    0.57
  -3  -8   2    4.49    0.60
  -3  -8   2    4.78    0.58
   3   9  -2   46.87    2.18
  -3  -9   2   47.70    2.20
  -3  -9   2   44.47    2.21
   3  10  -2   62.68    2.72
  -3 -10   2   56.96    2.77
   3  11  -2    5.50    0.76
  -3 -11   2    6.40    0.86
   3  12  -2   27.67    1.65
  -3 -12   2   26.62    1.70
   3  13  -2   35.46    1.98
  -3 -13   2   33.83    2.04
   3  14  -2    2.89    0.71
  -3 -14   2    3.25    0.86
   3  15  -2   14.08    1.32
  -3 -15   2   11.88    1.35
   2 -15  -2    6.91    1.02
  -2  15   2    8.94    0.98
   2 -14  -2    0.30    0.66
  -2  14   2    1.25    0.61
   2 -13  -2    9.65    1.11
  -2  13   2    9.00    0.93
   2 -12  -2    5.19    0.83
  -2  12   2    4.83    0.71
   2 -11  -2    8.01    0.91
   2 -11  -2    9.10    0.95
  -2  11   2    7.77    0.81
   2 -10  -2   31.22    1.71
   2 -10  -2   30.89    1.75
  -2  10   2   32.15    1.63
   2  -9  -2   27.84    1.55
   2  -9  -2   28.52    1.60
  -2   9   2   30.54    1.48
   2  -8  -2   12.43    0.93
   2  -8  -2   14.61    0.97
  -2   8   2   12.97    0.87
   2  -7  -2   46.41    2.08
   2  -7  -2   47.00    2.11
  -2   7   2   47.03    2.03
   2  -6  -2   32.59    1.51
   2  -6  -2   32.76    1.52
  -2   6   2   30.95    1.46
   2  -5  -2   37.44    1.64
   2  -5  -2   36.98    1.63
  -2   5   2   35.69    1.59
   2  -4  -2   50.47    2.04
   2  -4  -2   50.49    2.03
  -2   4   2   47.00    2.00
   2  -3  -2    1.77    0.25
  -2   3   2    1.69    0.23
   2  -2  -2    0.58    0.17
  -2   2   2    0.62    0.17
   2  -1  -2   74.10    3.03
   2  -1  -2   75.50    2.87
  -2   1   2   76.40    2.89
   2   0  -2   86.79    3.26
   2   0  -2   82.74    3.24
  -2   0   2   86.93    3.26
   2   1  -2   79.41    2.98
   2   1  -2   77.25    2.97
  -2  -1   2   76.39    2.99
   2   2  -2    0.19    0.16
   2   2  -2    0.44    0.16
  -2  -2   2    0.58    0.16
  -2  -2   2    0.54    0.19
   2   3  -2    1.26    0.22
  -2  -3   2    1.45    0.24
  -2  -3   2    1.98    0.25
   2   4  -2   47.11    1.96
  -2  -4   2   47.30    1.98
  -2  -4   2   48.55    1.97
   2   5  -2   33.98    1.60
  -2  -5   2   38.72    1.63
  -2  -5   2   37.29    1.64
   2   6  -2   29.93    1.47
  -2  -6   2   32.99    1.50
  -2  -6   2   32.88    1.53
   2   7  -2   46.01    2.00
   2   7  -2   41.52    2.01
  -2  -7   2   47.18    2.06
  -2  -7   2   45.86    2.04
   2   8  -2   13.41    0.90
  -2  -8   2   13.07    0.95
  -2  -8   2   14.45    0.94
   2   9  -2   28.51    1.51
  -2  -9   2   26.81    1.57
  -2  -9   2   31.19    1.60
   2  10  -2   30.77    1.64
  -2 -10   2   28.33    1.71
  -2 -10   2   33.22    1.77
   2  11  -2    7.06    0.82
  -2 -11   2    8.45    0.94
   2  12  -2    5.09    0.79
  -2 -12   2    5.02    0.83
   2  13  -2    9.96    1.05
  -2 -13   2    8.05    1.08
   2  14  -2    0.82    0.61
  -2 -14   2    0.32    0.69
   2  15  -2    7.62    1.04
  -2 -15   2    6.93    1.08
   2  16  -2   17.59    1.48
   1 -16  -2    3.71    0.91
   1 -15  -2   39.03    2.38
  -1  15   2   45.98    2.33
   1 -14  -2    0.11    0.63
  -1  14   2    0.18    0.56
   1 -13  -2    9.33    1.08
  -1  13   2   10.47    1.00
   1 -12  -2   20.22    1.43
  -1  12   2   21.47    1.35
   1 -11  -2   20.53    1.37
   1 -11  -2   22.74    1.43
  -1  11   2   18.58    1.24
   1 -10  -2   50.67    2.42
   1 -10  -2   53.10    2.49
  -1  10   2   52.96    2.35
   1  -9  -2   57.04    2.60
   1  -9  -2   59.69    2.64
  -1   9   2   57.68    2.52
   1  -8  -2    6.39    0.67
   1  -8  -2    7.28    0.69
  -1   8   2    6.24    0.63
  -1   8   2    6.72    0.61
   1  -7  -2   88.26    3.75
   1  -7  -2   96.18    3.80
  -1   7   2   94.97    3.74
  -1   7   2   92.51    3.71
   1  -6  -2    9.67    0.68
   1  -6  -2    8.73    0.69
  -1   6   2    8.76    0.63
   1  -5  -2   65.57    2.67
   1  -5  -2   64.10    2.67
  -1   5   2   67.58    2.66
  -1   5   2   66.29    2.64
   1  -4  -2   12.73    0.67
   1  -4  -2   12.88    0.67
  -1   4   2   12.50    0.64
   1  -3  -2   61.81    2.41
   1  -3  -2   62.10    2.41
  -1   3   2   60.95    2.40
   1  -2  -2   66.87    2.55
  -1   2   2   66.30    2.54
   1  -1  -2  125.79    4.82
  -1   1   2  132.48    4.83
  -1   0   2   10.68    0.56
  -1   0   2   13.62    0.51
   1   1  -2  131.80    4.90
  -1  -1   2  128.98    4.90
   1   2  -2   69.14    2.58
  -1  -2   2   66.45    2.56
  -1  -2   2   63.04    2.56
   1   3  -2   60.32    2.23
  -1  -3   2   51.59    2.22
   1   4  -2   12.50    0.67
  -1  -4   2   12.58    0.68
  -1  -4   2   12.92    0.70
   1   5  -2   64.55    2.69
  -1  -5   2   68.93    2.73
  -1  -5   2   65.67    2.72
   1   6  -2    8.98    0.67
  -1  -6   2    8.01    0.67
  -1  -6   2    9.17    0.71
   1   7  -2   91.48    3.70
  -1  -7   2   93.72    3.76
  -1  -7   2   89.51    3.74
   1   8  -2    5.31    0.58
  -1  -8   2    6.15    0.67
  -1  -8   2    6.30    0.65
   1   9  -2   59.62    2.59
  -1  -9   2   57.39    2.63
  -1  -9   2   58.28    2.66
   1  10  -2   51.54    2.39
  -1 -10   2   48.99    2.44
  -1 -10   2   54.44    2.54
   1  11  -2   20.70    1.31
  -1 -11   2   17.31    1.32
   1  12  -2   20.93    1.39
  -1 -12   2   19.88    1.45
   1  13  -2    9.26    1.01
  -1 -13   2    8.38    1.09
   1  14  -2    1.06    0.62
  -1 -14   2   -0.41    0.65
   1  15  -2   43.78    2.34
  -1 -15   2   38.27    2.36
   1  16  -2    5.00    0.91
  -1 -16   2    2.70    0.90
   0 -16  -2   25.98    1.89
   0 -15  -2    2.93    0.83
   0  15   2    4.80    0.79
   0 -14  -2    0.56    0.63
   0  14   2    0.52    0.57
   0 -13  -2   12.13    1.22
   0  13   2   12.60    1.12
   0 -12  -2   22.47    1.52
   0  12   2   23.88    1.42
   0 -11  -2   15.25    1.19
   0 -11  -2   16.46    1.19
   0  11   2   12.42    1.02
   0 -10  -2    0.17    0.45
   0 -10  -2    0.70    0.45
   0  10   2   -0.09    0.38
   0  -9  -2   38.83    1.91
   0  -9  -2   42.95    1.96
   0   9   2   38.71    1.85
   0  -8  -2   86.71    3.51
   0  -8  -2   80.49    3.47
   0   8   2   84.62    3.44
   0   8   2   85.57    3.43
   0  -7  -2   38.26    1.69
   0  -7  -2   37.20    1.70
   0   7   2   35.99    1.65
   0   7   2   35.95    1.63
   0  -6  -2   20.40    1.04
   0  -6  -2   20.10    1.05
   0   6   2   20.23    1.00
   0  -5  -2    0.38    0.24
   0  -5  -2    0.67    0.25
   0   5   2    0.58    0.22
   0   5   2    0.18    0.21
   0  -4  -2  196.36    7.39
   0  -4  -2  194.38    7.39
   0   4   2  194.47    7.37
   0   4   2  196.88    7.38
   0  -3  -2  300.39   11.02
   0  -3  -2  292.84   11.01
   0   3   2  292.51   11.00
   0   3   2  292.49   11.01
   0  -2  -2    5.78    0.30
   0  -2  -2    5.91    0.29
   0   2   2    5.46    0.29
   0   2   2    5.19    0.28
   0   0   2  195.60    7.75
   0   1  -2    0.39    0.09
   0  -1   2    0.40    0.09
   0   2  -2    4.63    0.33
   0  -2   2    4.81    0.33
   0   3  -2  279.57   10.44
   0  -3   2  289.91   10.45
   0  -3   2  263.76   10.43
   0   4  -2  190.57    7.30
   0  -4   2  186.63    7.30
   0  -4   2  198.46    7.32
   0   5  -2    0.20    0.25
   0  -5   2    0.43    0.28
   0  -5   2    0.07    0.28
   0   6  -2   19.14    1.05
   0  -6   2   21.20    1.11
   0  -6   2   19.53    1.08
   0   7  -2   34.62    1.68
   0  -7   2   38.34    1.77
   0  -7   2   37.70    1.75
   0   8  -2   88.51    3.56
   0  -8   2   80.38    3.57
   0  -8   2   89.18    3.64
   0   9  -2   36.92    1.84
   0  -9   2   41.18    1.97
   0  -9   2   35.76    1.88
   0  10  -2   -0.05    0.44
   0 -10   2   -0.10    0.48
   0  11  -2   12.47    1.03
   0 -11   2   12.11    1.15
   0  12  -2   22.15    1.43
   0 -12   2   20.19    1.51
   0  13  -2   10.79    1.08
   0 -13   2   11.27    1.23
   0  14  -2    0.14    0.58
   0 -14   2    0.24    0.69
   0  15  -2    2.32    0.74
   0 -15   2    3.35    0.89
   0  16  -2   30.57    1.96
   0 -16   2   28.92    2.10
  -1 -16  -2    7.82    1.13
  -1 -15  -2   18.89    1.58
   1  15   2   22.39    1.51
  -1 -14  -2    5.68    0.95
   1  14   2    6.45    0.85
  -1 -13  -2   35.48    2.09
   1  13   2   40.20    2.02
  -1 -12  -2    8.46    0.97
   1  12   2    9.91    0.93
  -1 -11  -2   14.88    1.16
  -1 -11  -2   15.02    1.17
   1  11   2   15.64    1.10
  -1 -10  -2   41.72    2.02
  -1 -10  -2   40.28    2.00
   1  10   2   39.64    1.92
  -1  -9  -2   29.81    1.58
  -1  -9  -2   32.36    1.59
   1   9   2   30.45    1.53
  -1  -8  -2    2.63    0.46
  -1  -8  -2    3.63    0.49
   1   8   2    2.45    0.42
   1   8   2    2.26    0.40
  -1  -7  -2   10.69    0.71
  -1  -7  -2   10.53    0.75
   1   7   2    9.26    0.67
   1   7   2   10.28    0.70
  -1  -6  -2   86.84    3.64
  -1  -6  -2   95.59    3.65
   1   6   2   92.08    3.62
  -1  -5  -2    6.74    0.53
  -1  -5  -2    6.02    0.49
   1   5   2    6.50    0.49
   1   5   2    6.31    0.48
  -1  -4  -2    1.00    0.21
  -1  -4  -2    1.23    0.22
   1   4   2    0.90    0.19
   1   4   2    0.92    0.20
  -1  -3  -2  796.36   29.86
  -1  -3  -2  831.83   29.79
   1   3   2  754.10   29.70
   1   3   2  794.11   29.66
  -1  -2  -2   13.05    0.59
  -1  -2  -2   13.48    0.59
   1   2   2   13.89    0.58
   1   2   2   13.02    0.59
  -1  -1  -2  217.69    8.36
  -1  -1  -2  229.92    8.30
   1   1   2  220.45    8.32
   1   1   2  222.42    8.29
   1   0   2  223.49    8.84
  -1   1  -2  235.11    8.58
   1  -1   2  222.35    8.56
  -1   2  -2   13.26    0.64
  -1   2  -2   12.32    0.64
   1  -2   2   13.50    0.66
  -1   3  -2  786.04   29.65
  -1   3  -2  776.71   29.48
   1  -3   2  817.48   29.54
   1  -3   2  774.02   29.65
  -1   4  -2    0.97    0.25
   1  -4   2    0.55    0.24
   1  -4   2    1.03    0.26
  -1   5  -2    5.82    0.52
   1  -5   2    5.12    0.53
   1  -5   2    5.33    0.53
  -1   6  -2   89.25    3.62
   1  -6   2   91.90    3.68
   1  -6   2   87.75    3.63
  -1   7  -2    9.37    0.74
   1  -7   2   10.34    0.81
   1  -7   2   10.40    0.82
  -1   8  -2    2.25    0.45
   1  -8   2    1.78    0.48
   1  -8   2    2.54    0.50
  -1   9  -2   28.78    1.53
   1  -9   2   31.48    1.66
   1  -9   2   26.63    1.57
  -1  10  -2   39.89    1.95
   1 -10   2   37.71    2.00
  -1  11  -2   15.06    1.14
   1 -11   2   16.61    1.31
  -1  12  -2    8.63    0.95
   1 -12   2    9.40    1.07
  -1  13  -2   39.86    2.09
   1 -13   2   36.88    2.17
  -1  14  -2    6.86    0.93
   1 -14   2    6.50    1.06
  -1  15  -2   20.36    1.52
   1 -15   2   18.05    1.71
  -1  16  -2    6.82    1.03
   1 -16   2    8.06    1.20
  -2 -15  -2    1.25    0.72
   2  15   2    0.87    0.60
  -2 -14  -2    3.64    0.79
   2  14   2    2.65    0.66
  -2 -13  -2    7.92    1.02
   2  13   2    8.80    0.92
  -2 -12  -2   42.17    2.23
   2  12   2   45.68    2.18
  -2 -11  -2    0.39    0.42
  -2 -11  -2   -0.45    0.45
   2  11   2    0.09    0.42
  -2 -10  -2    8.40    0.85
  -2 -10  -2    8.02    0.82
   2  10   2    7.48    0.74
  -2  -9  -2    0.63    0.41
  -2  -9  -2    0.24    0.35
   2   9   2    0.50    0.37
  -2  -8  -2   13.12    0.92
  -2  -8  -2   15.18    0.91
   2   8   2   13.83    0.88
   2   8   2   13.78    0.87
  -2  -7  -2    6.20    0.60
  -2  -7  -2    6.35    0.58
   2   7   2    7.13    0.60
   2   7   2    6.24    0.56
  -2  -6  -2   23.23    1.17
  -2  -6  -2   23.41    1.14
   2   6   2   23.47    1.14
  -2  -5  -2    1.38    0.29
  -2  -5  -2    0.88    0.29
   2   5   2    0.28    0.27
  -2  -4  -2   99.86    4.10
  -2  -4  -2  111.28    4.10
   2   4   2  109.08    4.09
   2   4   2  104.62    4.09
  -2  -3  -2  306.76   11.04
  -2  -3  -2  289.44   11.05
   2   3   2  297.63   11.04
   2   3   2  285.16   11.03
  -2  -2  -2    6.32    0.39
  -2  -2  -2    6.29    0.41
   2   2   2    5.85    0.36
   2   2   2    7.28    0.40
  -2  -1  -2    1.63    0.18
  -2  -1  -2    1.14    0.20
   2   1   2    1.36    0.18
   2   1   2    1.37    0.19
  -2   0  -2  857.24   31.04
  -2   0  -2  802.75   30.96
  -2   1  -2    1.65    0.24
   2  -1   2    1.40    0.19
  -2   2  -2    6.69    0.47
   2  -2   2    6.62    0.47
  -2   3  -2  296.39   11.08
   2  -3   2  307.11   11.10
   2  -3   2  277.02   11.05
  -2   4  -2  107.09    4.31
   2  -4   2  115.04    4.36
   2  -4   2  107.64    4.30
  -2   5  -2    0.88    0.33
   2  -5   2    0.97    0.35
   2  -5   2    0.51    0.33
  -2   6  -2   21.97    1.19
   2  -6   2   23.82    1.27
   2  -6   2   23.21    1.24
  -2   7  -2    7.76    0.68
   2  -7   2    6.98    0.71
   2  -7   2    7.02    0.72
  -2   8  -2   11.38    0.91
   2  -8   2   13.62    1.03
   2  -8   2   14.97    1.05
  -2   9  -2    0.19    0.40
   2  -9   2   -0.06    0.43
   2  -9   2    0.46    0.43
  -2  10  -2    7.29    0.80
   2 -10   2    7.17    0.87
  -2  11  -2   -0.43    0.44
   2 -11   2    0.38    0.54
  -2  12  -2   46.16    2.30
   2 -12   2   44.11    2.37
  -2  13  -2    9.12    1.01
   2 -13   2    7.92    1.08
  -2  14  -2    2.86    0.71
   2 -14   2    3.05    0.83
  -2  15  -2   -0.11    0.58
   2 -15   2    1.03    0.75
  -3 -15  -2    6.17    1.00
   3  15   2    6.58    0.91
  -3 -14  -2    0.71    0.61
   3  14   2    0.04    0.54
  -3 -13  -2   39.05    2.14
   3  13   2   38.80    2.03
  -3 -12  -2   20.12    1.42
   3  12   2   19.68    1.31
  -3 -11  -2    2.51    0.62
  -3 -11  -2    3.19    0.60
   3  11   2    3.04    0.60
  -3 -10  -2    1.64    0.53
  -3 -10  -2    2.90    0.55
   3  10   2    2.64    0.54
  -3  -9  -2   46.79    2.14
  -3  -9  -2   44.36    2.15
   3   9   2   48.08    2.12
  -3  -8  -2    6.13    0.67
  -3  -8  -2    8.21    0.67
   3   8   2    7.54    0.68
   3   8   2    6.19    0.60
  -3  -7  -2   26.22    1.38
  -3  -7  -2   29.64    1.38
   3   7   2   28.07    1.34
   3   7   2   29.92    1.39
  -3  -6  -2   45.16    2.02
  -3  -6  -2   48.14    1.99
   3   6   2   45.78    1.99
  -3  -5  -2   19.93    1.06
  -3  -5  -2   21.46    1.02
   3   5   2   19.98    1.04
  -3  -4  -2   35.35    1.46
  -3  -4  -2   32.57    1.48
   3   4   2   32.47    1.43
   3   4   2   34.97    1.47
  -3  -3  -2  977.63   34.87
  -3  -3  -2  870.55   34.79
   3   3   2  935.71   34.97
   3   3   2  944.17   34.67
  -3  -2  -2    3.83    0.35
  -3  -2  -2    3.07    0.33
   3   2   2    4.17    0.35
   3   2   2    3.83    0.33
  -3  -1  -2   11.46    0.59
   3   1   2   11.97    0.62
   3   1   2   11.99    0.60
  -3   0  -2  291.11   10.89
  -3   0  -2  289.43   10.85
   3   0   2  287.87   10.85
  -3   1  -2   11.77    0.65
  -3   1  -2   11.60    0.57
   3  -1   2   12.30    0.58
  -3   2  -2    3.83    0.39
   3  -2   2    4.68    0.42
  -3   3  -2  945.05   36.43
   3  -3   2 1000.00   36.48
  -3   4  -2   33.26    1.56
   3  -4   2   32.47    1.53
   3  -4   2   36.40    1.61
  -3   5  -2   19.85    1.13
   3  -5   2   23.03    1.20
   3  -5   2   20.21    1.13
  -3   6  -2   44.40    2.06
   3  -6   2   46.61    2.14
   3  -6   2   47.76    2.09
  -3   7  -2   28.57    1.45
   3  -7   2   29.31    1.53
   3  -7   2   26.49    1.46
  -3   8  -2    5.39    0.67
   3  -8   2    8.03    0.81
   3  -8   2    8.84    0.85
  -3   9  -2   45.14    2.25
   3  -9   2   48.91    2.34
   3  -9   2   51.55    2.41
  -3  10  -2    2.38    0.56
   3 -10   2    2.44    0.60
  -3  11  -2    2.53    0.61
   3 -11   2    4.45    0.76
  -3  12  -2   18.94    1.39
   3 -12   2   20.63    1.50
  -3  13  -2   38.24    2.11
   3 -13   2   38.60    2.24
  -3  14  -2   -0.03    0.57
   3 -14   2    0.76    0.70
  -3  15  -2    4.94    0.89
   3 -15   2    5.85    1.05
  -4 -15  -2    2.44    0.79
  -4 -14  -2    0.94    0.64
   4  14   2    1.28    0.63
  -4 -13  -2   -0.33    0.57
   4  13   2    0.43    0.57
  -4 -12  -2   34.81    1.93
   4  12   2   33.10    1.83
  -4 -11  -2    0.74    0.54
  -4 -11  -2    0.61    0.45
   4  11   2    0.20    0.48
  -4 -10  -2    7.88    0.80
  -4 -10  -2    9.19    0.92
   4  10   2    7.69    0.81
  -4  -9  -2    2.56    0.55
  -4  -9  -2    1.21    0.46
   4   9   2    3.48    0.57
  -4  -8  -2   17.21    0.99
  -4  -8  -2   15.40    1.04
   4   8   2   16.34    1.02
  -4  -7  -2   19.54    1.16
  -4  -7  -2   20.34    1.09
   4   7   2   20.78    1.07
   4   7   2   20.82    1.12
  -4  -6  -2    4.85    0.49
  -4  -6  -2    4.39    0.53
   4   6   2    5.56    0.51
   4   6   2    5.05    0.52
  -4  -5  -2   40.79    1.88
  -4  -5  -2   42.39    1.83
   4   5   2   43.87    1.87
  -4  -4  -2    0.53    0.29
  -4  -4  -2    0.68    0.33
   4   4   2    0.46    0.33
  -4  -3  -2    4.34    0.45
  -4  -3  -2    3.78    0.38
   4   3   2    4.02    0.40
   4   3   2    4.50    0.41
  -4  -2  -2  114.82    4.09
  -4  -2  -2   99.54    4.10
   4   2   2   97.32    4.07
   4   2   2  109.57    4.09
  -4  -1  -2  233.01    8.61
  -4  -1  -2  221.25    8.64
   4   1   2  229.74    8.62
  -4   0  -2  249.79    9.55
  -4   0  -2  256.20    9.51
   4   0   2  250.30    9.50
  -4   1  -2  232.58    8.76
  -4   1  -2  233.14    9.16
  -4   1  -2  228.21    8.80
  -4   2  -2  115.89    4.58
   4  -2   2  119.68    4.59
   4  -2   2  114.42    4.67
  -4   3  -2    4.36    0.49
   4  -3   2    5.01    0.52
  -4   4  -2    0.19    0.31
   4  -4   2    0.33    0.32
  -4   5  -2   39.32    1.92
   4  -5   2   45.72    2.01
   4  -5   2   40.77    1.90
  -4   6  -2    4.30    0.56
   4  -6   2    7.06    0.70
   4  -6   2    5.02    0.60
  -4   7  -2   19.58    1.18
   4  -7   2   21.93    1.27
   4  -7   2   19.53    1.19
  -4   8  -2   14.41    1.03
   4  -8   2   15.51    1.13
   4  -8   2   14.85    1.08
  -4   9  -2    2.71    0.58
   4  -9   2    1.54    0.55
  -4  10  -2    7.76    0.85
   4 -10   2    8.95    0.94
  -4  11  -2    0.53    0.51
   4 -11   2   -0.28    0.49
  -4  12  -2   32.52    1.86
   4 -12   2   33.29    1.95
  -4  13  -2   -0.04    0.56
   4 -13   2   -0.22    0.62
  -4  14  -2    1.05    0.65
   4 -14   2    0.58    0.68
  -4  15  -2    4.49    0.86
   4 -15   2    3.72    0.95
  -5 -15  -2    4.53    0.95
  -5 -14  -2    0.81    0.70
   5  14   2    2.08    0.70
  -5 -13  -2   11.64    1.23
   5  13   2   11.66    1.12
  -5 -12  -2   15.38    1.33
   5  12   2   16.17    1.23
  -5 -11  -2    7.51    0.85
  -5 -11  -2    6.91    0.90
   5  11   2    7.16    0.85
  -5 -10  -2   12.02    1.02
  -5 -10  -2   11.48    1.06
   5  10   2   11.22    1.02
  -5  -9  -2   63.07    2.69
  -5  -9  -2   58.53    2.74
   5   9   2   60.22    2.71
  -5  -8  -2    1.05    0.38
  -5  -8  -2   -0.09    0.40
   5   8   2    1.17    0.45
  -5  -7  -2   19.30    1.07
  -5  -7  -2   17.98    1.15
   5   7   2   20.93    1.15
   5   7   2   19.92    1.06
  -5  -6  -2    2.22    0.39
  -5  -6  -2    1.57    0.42
   5   6   2    1.61    0.41
   5   6   2    2.40    0.37
  -5  -5  -2   40.06    1.95
  -5  -5  -2   46.11    1.90
   5   5   2   42.85    1.88
   5   5   2   43.88    1.93
  -5  -4  -2    7.51    0.70
  -5  -4  -2    8.26    0.67
   5   4   2    9.59    0.73
  -5  -3  -2   75.93    3.12
  -5  -3  -2   77.88    3.07
   5   3   2   74.77    3.07
  -5  -2  -2    2.45    0.40
  -5  -2  -2    1.49    0.32
   5   2   2    1.32    0.31
  -5  -1  -2  506.49   18.11
  -5  -1  -2  439.40   18.14
   5   1   2  504.31   18.12
  -5   0  -2    9.13    0.67
  -5   0  -2    9.29    0.59
   5   0   2    9.85    0.60
  -5   1  -2  534.79   21.86
  -5   1  -2  539.76   20.77
  -5   1  -2  591.53   20.84
  -5   2  -2    1.43    0.36
   5  -2   2    2.03    0.39
  -5   3  -2   75.05    3.18
   5  -3   2   78.21    3.21
  -5   4  -2    7.95    0.74
   5  -4   2    9.93    0.82
  -5   5  -2   41.98    2.05
   5  -5   2   47.40    2.13
  -5   6  -2    2.10    0.47
   5  -6   2    1.67    0.44
   5  -6   2    1.53    0.42
  -5   7  -2   17.70    1.13
   5  -7   2   16.57    1.10
   5  -7   2   18.33    1.21
  -5   8  -2    0.59    0.41
   5  -8   2    0.55    0.44
   5  -8   2    1.00    0.46
  -5   9  -2   56.86    2.71
   5  -9   2   60.39    2.74
  -5  10  -2   10.37    1.00
   5 -10   2   10.94    1.07
  -5  11  -2    6.87    0.87
   5 -11   2    6.28    0.91
  -5  12  -2   16.34    1.29
   5 -12   2   14.82    1.38
  -5  13  -2   10.18    1.11
   5 -13   2    9.11    1.15
  -5  14  -2    1.62    0.73
   5 -14   2   -0.25    0.65
  -5  15  -2    7.42    1.00
   5 -15   2    4.63    1.03
  -6 -15  -2    1.73    0.81
  -6 -14  -2    1.14    0.75
   6  14   2    0.91    0.67
  -6 -13  -2    0.37    0.69
   6  13   2    1.52    0.67
  -6 -12  -2   37.31    2.18
   6  12   2   42.82    2.17
  -6 -11  -2   10.46    1.10
   6  11   2   12.04    1.07
  -6 -10  -2   48.60    2.55
  -6 -10  -2   56.39    2.50
   6  10   2   55.95    2.55
  -6  -9  -2    6.40    0.83
  -6  -9  -2    5.52    0.69
   6   9   2    5.84    0.75
  -6  -8  -2    4.41    0.70
  -6  -8  -2    4.22    0.57
   6   8   2    4.14    0.63
  -6  -7  -2    0.54    0.45
  -6  -7  -2    0.63    0.35
   6   7   2    0.64    0.43
  -6  -6  -2   31.33    1.70
  -6  -6  -2   37.04    1.63
   6   6   2   33.81    1.59
   6   6   2   36.20    1.69
  -6  -5  -2    3.59    0.55
  -6  -5  -2    3.55    0.46
   6   5   2    3.28    0.43
   6   5   2    3.18    0.49
  -6  -4  -2   82.21    3.21
  -6  -4  -2   69.26    3.24
   6   4   2   81.04    3.23
   6   4   2   81.02    3.23
  -6  -3  -2   63.03    2.81
  -6  -3  -2   71.01    2.77
   6   3   2   65.10    2.75
  -6  -2  -2  112.95    4.84
  -6  -2  -2  131.64    4.81
   6   2   2  122.23    4.80
  -6  -1  -2  122.60    4.72
  -6  -1  -2  121.72    4.79
   6   1   2  116.82    4.72
  -6   0  -2  345.02   12.87
  -6   0  -2  339.80   12.94
   6   0   2  337.55   12.87
  -6   1  -2  126.82    4.86
  -6   1  -2  121.25    4.96
  -6   2  -2  135.70    5.10
  -6   2  -2  119.37    5.14
   6  -2   2  132.85    5.15
  -6   3  -2   65.47    2.90
   6  -3   2   70.04    2.92
  -6   4  -2   75.02    3.38
   6  -4   2   85.96    3.45
  -6   5  -2    3.96    0.57
   6  -5   2    3.05    0.54
  -6   6  -2   32.11    1.70
   6  -6   2   29.85    1.62
   6  -6   2   37.92    1.81
  -6   7  -2    0.85    0.44
   6  -7   2    0.34    0.41
   6  -7   2    0.55    0.40
  -6   8  -2    4.08    0.65
   6  -8   2    3.73    0.63
  -6   9  -2    5.74    0.78
   6  -9   2    5.45    0.79
  -6  10  -2   50.69    2.40
   6 -10   2   43.46    2.34
  -6  11  -2   10.00    1.05
   6 -11   2   10.87    1.11
  -6  12  -2   42.96    2.24
   6 -12   2   37.22    2.23
  -6  13  -2    0.47    0.62
   6 -13   2    0.74    0.70
  -6  14  -2    0.52    0.64
   6 -14   2   -0.27    0.63
  -6  15  -2    1.64    0.73
   6 -15   2    0.33    0.73
  -7 -14  -2    2.47    0.85
   7  14   2    1.95    0.81
  -7 -13  -2    9.27    1.18
   7  13   2    9.31    1.07
  -7 -12  -2    3.22    0.80
   7  12   2    3.76    0.79
  -7 -11  -2    1.90    0.69
   7  11   2    2.09    0.68
  -7 -10  -2    6.75    0.80
  -7 -10  -2    5.07    0.87
   7  10   2    6.17    0.82
  -7  -9  -2  181.97    6.84
  -7  -9  -2  155.94    6.88
   7   9   2  175.93    6.87
  -7  -8  -2    3.08    0.67
  -7  -8  -2    4.01    0.58
   7   8   2    3.52    0.65
  -7  -7  -2   46.61    2.12
  -7  -7  -2   46.34    2.27
   7   7   2   45.98    2.19
  -7  -6  -2   14.23    1.10
  -7  -6  -2   15.05    0.94
   7   6   2   15.48    1.05
  -7  -5  -2    4.01    0.63
  -7  -5  -2    4.19    0.52
   7   5   2    4.34    0.57
   7   5   2    3.79    0.48
  -7  -4  -2   16.41    0.99
  -7  -4  -2   15.29    1.08
   7   4   2   16.06    0.95
   7   4   2   15.92    1.01
  -7  -3  -2  123.93    4.78
  -7  -3  -2  117.49    4.85
   7   3   2  119.96    4.78
  -7  -2  -2  165.40    5.94
  -7  -2  -2  130.14    5.95
   7   2   2  159.30    5.94
  -7  -1  -2   22.37    1.13
  -7  -1  -2   18.58    1.18
   7   1   2   19.74    1.13
  -7   0  -2  119.49    4.47
  -7   0  -2  107.88    4.53
   7   0   2  109.05    4.46
  -7   1  -2   20.70    1.11
  -7   1  -2   19.49    0.93
   7  -1   2   20.51    1.25
  -7   2  -2  156.06    6.42
  -7   2  -2  168.21    6.36
   7  -2   2  162.71    6.41
  -7   3  -2  115.58    4.96
  -7   3  -2  129.02    4.93
  -7   4  -2   15.90    1.10
   7  -4   2   17.94    1.13
  -7   5  -2    3.86    0.60
   7  -5   2    5.01    0.67
  -7   6  -2   14.98    1.10
   7  -6   2   17.31    1.20
  -7   7  -2   45.55    2.16
   7  -7   2   39.28    2.04
  -7   8  -2    4.04    0.69
   7  -8   2    2.82    0.61
  -7   9  -2  177.26    6.87
   7  -9   2  159.34    6.77
  -7  10  -2    7.24    0.90
   7 -10   2    4.16    0.75
  -7  11  -2    2.02    0.64
   7 -11   2    1.63    0.66
  -7  12  -2    0.96    0.64
   7 -12   2    1.17    0.67
  -7  13  -2   10.69    1.16
   7 -13   2    8.10    1.12
  -7  14  -2    3.92    0.82
   7 -14   2    1.72    0.77
  -7  15  -2    4.71    0.90
  -8 -14  -2    3.57    0.95
  -8 -13  -2    0.18    0.74
   8  13   2    0.19    0.68
  -8 -12  -2   11.42    1.30
   8  12   2   11.32    1.16
  -8 -11  -2    5.73    0.95
   8  11   2    5.71    0.88
  -8 -10  -2   43.43    2.38
   8  10   2   45.57    2.33
  -8  -9  -2    2.61    0.58
  -8  -9  -2    2.69    0.74
   8   9   2    3.45    0.72
  -8  -8  -2    4.68    0.67
  -8  -8  -2    2.56    0.72
   8   8   2    4.86    0.75
  -8  -7  -2   11.69    0.91
  -8  -7  -2   10.01    1.05
   8   7   2    9.30    0.91
  -8  -6  -2  128.29    5.29
  -8  -6  -2  134.93    5.44
   8   6   2  134.12    5.35
  -8  -5  -2    3.87    0.67
  -8  -5  -2    4.15    0.56
   8   5   2    3.54    0.59
  -8  -4  -2    4.46    0.67
  -8  -4  -2    5.25    0.61
   8   4   2    5.03    0.58
   8   4   2    5.05    0.60
  -8  -3  -2    0.41    0.43
  -8  -3  -2    0.17    0.37
   8   3   2    0.13    0.36
   8   3   2    0.53    0.35
  -8  -2  -2   27.68    1.54
  -8  -2  -2   30.78    1.48
   8   2   2   29.48    1.55
   8   2   2   29.41    1.48
  -8  -1  -2   21.70    1.31
  -8  -1  -2   23.86    1.22
   8   1   2   21.23    1.21
  -8   0  -2  193.35    7.60
  -8   0  -2  196.41    7.50
   8   0   2  190.41    7.50
  -8   1  -2   22.63    1.23
   8  -1   2   23.52    1.30
  -8   2  -2   31.62    1.68
  -8   2  -2   32.70    1.60
   8  -2   2   33.80    1.67
  -8   3  -2    0.15    0.37
  -8   3  -2    0.34    0.35
   8  -3   2    1.05    0.44
  -8   4  -2    6.63    0.74
  -8   4  -2    6.75    0.70
   8  -4   2    5.08    0.70
  -8   5  -2    3.72    0.63
   8  -5   2    4.11    0.65
  -8   6  -2  126.32    5.25
  -8   7  -2   12.01    1.07
  -8   8  -2    4.94    0.79
   8  -8   2    3.18    0.66
  -8   9  -2    2.89    0.69
   8  -9   2    3.14    0.67
  -8  10  -2   42.20    2.24
   8 -10   2   38.40    2.12
  -8  11  -2    5.47    0.88
   8 -11   2    5.49    0.87
  -8  12  -2   11.16    1.17
   8 -12   2    7.53    1.07
  -8  13  -2    0.21    0.61
   8 -13   2    0.31    0.65
  -8  14  -2    7.03    1.03
   8 -14   2    4.08    0.92
  -9 -14  -2    0.26    0.81
  -9 -13  -2    1.94    0.86
   9  13   2    1.37    0.81
  -9 -12  -2    2.35    0.88
   9  12   2    2.44    0.84
  -9 -11  -2   -0.11    0.66
   9  11   2   -0.92    0.64
  -9 -10  -2    3.22    0.85
   9  10   2    5.30    0.88
  -9  -9  -2   86.58    4.01
   9   9   2   92.19    3.95
  -9  -8  -2    3.68    0.63
  -9  -8  -2    3.08    0.76
   9   8   2    2.26    0.69
  -9  -7  -2   53.84    2.63
  -9  -7  -2   51.21    2.39
   9   7   2   51.86    2.50
  -9  -6  -2    0.38    0.59
  -9  -6  -2    1.23    0.47
   9   6   2    0.09    0.49
  -9  -5  -2   61.03    2.62
  -9  -5  -2   56.97    2.76
   9   5   2   58.15    2.64
  -9  -4  -2   -0.13    0.51
  -9  -4  -2    0.78    0.43
   9   4   2    0.80    0.45
  -9  -3  -2  136.00    5.21
  -9  -3  -2  127.08    5.30
   9   3   2  125.44    5.20
   9   3   2  130.05    5.24
  -9  -2  -2    4.16    0.68
  -9  -2  -2    5.25    0.60
   9   2   2    5.44    0.66
   9   2   2    4.42    0.60
  -9  -1  -2    3.55    0.61
  -9  -1  -2    4.37    0.56
   9   1   2    3.65    0.54
  -9   0  -2   66.41    3.03
  -9   0  -2   72.81    2.94
   9   0   2   66.39    2.92
  -9   1  -2    4.43    0.55
  -9   1  -2    3.33    0.62
   9  -1   2    3.42    0.59
  -9   2  -2    4.59    0.66
  -9   2  -2    4.56    0.58
   9  -2   2    4.52    0.63
  -9   3  -2  142.73    5.39
  -9   3  -2  125.63    5.45
   9  -3   2  129.35    5.43
  -9   4  -2    1.07    0.48
  -9   5  -2   56.30    2.70
  -9   6  -2    1.53    0.54
  -9   7  -2   51.92    2.59
  -9   8  -2    4.55    0.81
   9  -8   2    2.10    0.62
  -9   9  -2   82.04    3.68
   9  -9   2   77.82    3.56
  -9  10  -2    4.76    0.83
   9 -10   2    3.49    0.74
  -9  11  -2    0.42    0.61
   9 -11   2   -0.33    0.52
  -9  12  -2    3.21    0.81
   9 -12   2    3.13    0.81
  -9  13  -2    1.16    0.69
   9 -13   2    2.74    0.80
  -9  14  -2    0.84    0.69
   9 -14   2    0.38    0.69
 -10 -13  -2   12.04    1.45
  10  13   2   11.16    1.33
 -10 -12  -2    6.40    1.14
  10  12   2    8.13    1.11
 -10 -11  -2   -0.82    0.73
  10  11   2    0.40    0.70
 -10 -10  -2   33.37    2.13
  10  10   2   38.11    2.11
 -10  -9  -2   11.00    1.26
  10   9   2   13.32    1.18
 -10  -8  -2    7.80    1.04
  10   8   2    7.21    0.92
 -10  -7  -2    3.60    0.63
 -10  -7  -2    3.17    0.80
  10   7   2    3.04    0.70
 -10  -6  -2   68.73    2.84
 -10  -6  -2   53.27    2.95
  10   6   2   66.39    2.92
 -10  -5  -2    6.72    0.76
 -10  -5  -2    6.28    0.92
  10   5   2    7.56    0.82
 -10  -4  -2   57.30    2.55
 -10  -4  -2   57.55    2.72
  10   4   2   53.31    2.55
 -10  -3  -2   74.81    3.13
 -10  -3  -2   69.75    3.24
  10   3   2   71.99    3.15
 -10  -2  -2   11.08    1.02
 -10  -2  -2   11.47    0.92
  10   2   2   10.28    0.94
 -10  -1  -2   19.56    1.38
 -10  -1  -2   24.63    1.32
  10   1   2   24.16    1.34
 -10   0  -2   18.35    1.29
 -10   0  -2   21.22    1.19
  10   0   2   18.46    1.18
 -10   1  -2   21.96    1.27
 -10   2  -2   11.17    1.06
 -10   2  -2   11.68    0.94
 -10   3  -2   73.28    3.33
 -10   4  -2   53.97    2.65
 -10   5  -2    8.87    0.98
 -10   6  -2   63.84    3.06
 -10   7  -2    4.61    0.82
 -10   8  -2    7.85    0.99
 -10   9  -2   14.40    1.29
  10  -9   2   12.13    1.19
 -10  10  -2   39.25    2.20
  10 -10   2   33.57    2.02
 -10  11  -2    0.74    0.67
  10 -11   2    0.55    0.60
 -10  12  -2    6.64    1.05
  10 -12   2    6.99    1.02
 -10  13  -2   14.65    1.44
  10 -13   2   11.03    1.28
 -11 -13  -2    4.39    1.12
 -11 -12  -2    6.24    1.20
  11  12   2    4.09    1.00
 -11 -11  -2    2.29    0.91
  11  11   2    1.79    0.85
 -11 -10  -2    9.28    1.24
  11  10   2   11.09    1.20
 -11  -9  -2   27.33    1.95
  11   9   2   31.80    1.89
 -11  -8  -2    3.93    0.92
  11   8   2    3.61    0.77
 -11  -7  -2    7.29    1.06
  11   7   2    8.30    0.94
 -11  -6  -2    2.96    0.83
  11   6   2    2.97    0.70
 -11  -5  -2    6.85    0.98
  11   5   2    5.55    0.80
 -11  -4  -2   19.47    1.49
 -11  -4  -2   20.46    1.34
  11   4   2   19.43    1.32
 -11  -3  -2    1.24    0.56
 -11  -3  -2    2.34    0.69
  11   3   2    2.26    0.58
 -11  -2  -2    8.37    0.83
 -11  -2  -2    5.54    0.88
  11   2   2    8.31    0.84
 -11  -1  -2   20.67    1.48
 -11  -1  -2   24.53    1.38
  11   1   2   23.23    1.38
 -11   0  -2   23.00    1.45
  11   0   2   18.59    1.24
 -11   2  -2    6.67    0.85
 -11   3  -2    1.88    0.63
 -11   4  -2   18.72    1.42
 -11   5  -2    4.53    0.82
 -11   6  -2    3.12    0.74
 -11   7  -2    8.12    1.04
 -11   8  -2    4.99    0.88
 -11   9  -2   30.90    1.92
  11  -9   2   27.94    1.81
 -11  10  -2    9.71    1.20
  11 -10   2    8.92    1.09
 -11  11  -2    2.24    0.77
  11 -11   2    1.83    0.70
 -11  12  -2    6.85    1.07
  11 -12   2    4.53    0.92
 -11  13  -2    5.28    1.00
  11 -13   2    3.80    0.88
 -12 -12  -2    8.59    1.34
  12  12   2    7.16    1.14
 -12 -11  -2   -0.04    0.80
  12  11   2    0.03    0.74
 -12 -10  -2   12.41    1.48
  12  10   2   16.54    1.49
 -12  -9  -2   11.63    1.41
  12   9   2   13.53    1.28
 -12  -8  -2    7.30    1.15
  12   8   2    9.59    1.08
 -12  -7  -2   12.40    1.32
  12   7   2   11.47    1.13
 -12  -6  -2    3.81    0.90
  12   6   2    4.36    0.81
 -12  -5  -2    3.70    0.87
  12   5   2    2.81    0.71
 -12  -4  -2   22.69    1.65
  12   4   2   25.24    1.58
 -12  -3  -2    1.27    0.66
  12   3   2    1.41    0.59
 -12  -2  -2   11.31    1.17
  12   2   2   10.45    0.99
 -12  -1  -2   48.51    2.58
  12   1   2   54.75    2.50
 -12   0  -2    2.94    0.73
  12   0   2    2.16    0.58
 -12   2  -2   10.35    1.09
 -12   3  -2    1.08    0.61
 -12   4  -2   23.11    1.65
 -12   5  -2    5.17    0.87
 -12   6  -2    4.23    0.84
 -12   7  -2   10.81    1.19
 -12   8  -2    9.11    1.13
 -12   9  -2   11.48    1.28
  12  -9   2   10.11    1.14
 -12  10  -2   15.73    1.50
  12 -10   2   12.04    1.26
 -12  11  -2    0.73    0.69
  12 -11   2    0.62    0.65
 -12  12  -2    8.71    1.21
  12 -12   2    8.29    1.11
 -13 -12  -2    5.74    1.26
  13  12   2    8.60    1.32
 -13 -11  -2    6.16    1.23
  13  11   2    8.19    1.20
 -13 -10  -2   11.22    1.45
  13  10   2   10.43    1.26
 -13  -9  -2   15.01    1.61
  13   9   2   16.35    1.50
 -13  -8  -2    1.43    0.86
  13   8   2   -0.50    0.65
 -13  -7  -2   21.18    1.77
  13   7   2   24.91    1.67
 -13  -6  -2    1.63    0.86
  13   6   2    4.44    0.82
 -13  -5  -2    4.61    0.97
  13   5   2    4.11    0.80
 -13  -4  -2   16.28    1.50
  13   4   2   18.98    1.40
 -13  -3  -2   11.69    1.27
  13   3   2   10.82    1.07
 -13  -2  -2    6.27    0.99
  13   2   2    5.26    0.79
 -13  -1  -2    7.68    1.07
  13   1   2    7.96    0.91
 -13   0  -2   -0.84    0.55
  13   0   2   -0.08    0.47
 -13   1  -2    7.61    1.01
 -13   2  -2    3.89    0.83
 -13   3  -2    9.73    1.16
 -13   4  -2   14.29    1.38
 -13   5  -2    3.86    0.85
 -13   6  -2    3.21    0.82
 -13   7  -2   21.98    1.70
 -13   8  -2    0.53    0.70
 -13   9  -2   19.97    1.64
 -13  10  -2    9.90    1.25
  13 -10   2   10.79    1.22
 -13  11  -2    6.13    1.11
  13 -11   2    7.32    1.05
 -13  12  -2    8.53    1.23
  13 -12   2    5.98    0.98
 -14 -11  -2   -1.42    0.86
  14  11   2   -1.12    0.79
 -14 -10  -2    5.36    1.25
  14  10   2    5.83    1.07
 -14  -9  -2   18.82    1.90
  14   9   2   24.51    1.79
 -14  -8  -2    1.39    0.91
  14   8   2    2.49    0.80
 -14  -7  -2    3.32    1.02
  14   7   2    4.86    0.90
 -14  -6  -2   23.38    1.90
  14   6   2   24.40    1.66
 -14  -5  -2    2.69    0.90
  14   5   2    1.48    0.71
 -14  -4  -2    3.82    0.92
  14   4   2    4.38    0.81
 -14  -3  -2    9.28    1.22
  14   3   2   12.02    1.15
 -14  -2  -2    1.08    0.73
  14   2   2    1.55    0.57
 -14  -1  -2    2.90    0.85
  14   1   2    2.91    0.70
 -14   0  -2   25.86    1.79
  14   0   2   24.54    1.63
 -14   1  -2    1.48    0.71
 -14   2  -2    0.41    0.64
 -14   3  -2   10.98    1.26
 -14   4  -2    5.05    0.97
 -14   5  -2    1.91    0.75
 -14   6  -2   21.24    1.70
 -14   7  -2    4.60    0.96
 -14   8  -2    1.29    0.71
 -14   9  -2   24.64    1.90
 -14  10  -2    4.89    1.04
  14 -10   2    4.71    0.91
 -14  11  -2   -0.07    0.70
  14 -11   2   -0.42    0.59
 -15 -10  -2   -1.00    0.92
  15  10   2   -0.95    0.78
 -15  -9  -2    0.54    0.91
  15   9   2    0.90    0.82
 -15  -8  -2    0.26    0.88
  15   8   2   -0.62    0.70
 -15  -7  -2    1.33    0.95
  15   7   2    1.05    0.76
 -15  -6  -2    3.09    0.97
  15   6   2    3.70    0.88
 -15  -5  -2   -0.13    0.74
  15   5   2   -0.61    0.63
 -15  -4  -2   12.88    1.48
  15   4   2   11.86    1.21
 -15  -3  -2   19.59    1.71
  15   3   2   22.29    1.58
 -15  -2  -2    2.08    0.80
  15   2   2    0.02    0.62
 -15  -1  -2    0.67    0.72
  15   1   2    0.35    0.63
 -15   0  -2   93.85    4.30
  15   0   2   88.42    4.07
 -15   1  -2    1.28    0.68
 -15   2  -2    0.66    0.68
 -15   3  -2   21.94    1.77
 -15   4  -2   12.15    1.38
 -15   5  -2    0.53    0.67
 -15   6  -2    4.13    0.93
 -15   7  -2    1.67    0.80
 -15   8  -2    1.44    0.75
 -15   9  -2    0.83    0.71
 -15  10  -2   -0.38    0.68
  15 -10   2   -0.09    0.64
 -16  -9  -2   19.37    1.97
  16   9   2   19.07    1.74
 -16  -8  -2   -0.23    0.92
  16   8   2    0.25    0.78
 -16  -7  -2    2.52    1.02
  16   7   2    3.17    0.91
 -16  -6  -2    6.35    1.24
  16   6   2    7.82    1.10
 -16  -5  -2    0.57    0.86
  16   5   2    2.79    0.83
 -16  -4  -2    7.59    1.25
  16   4   2    7.42    1.05
 -16  -3  -2   38.14    2.47
  16   3   2   41.61    2.35
 -16  -2  -2    4.57    1.09
  16   2   2    6.44    0.98
 -16  -1  -2   27.64    2.03
  16   1   2   24.10    1.80
 -16   0  -2    4.70    1.09
 -16   1  -2   23.53    1.84
 -16   2  -2    6.06    1.07
 -16   3  -2   39.34    2.51
 -16   4  -2    7.00    1.15
 -16   5  -2    1.08    0.73
 -16   6  -2    8.69    1.27
 -16   7  -2    2.92    0.96
 -16   8  -2    0.33    0.72
 -16   9  -2   19.69    1.92
 -17  -8  -2    2.07    1.09
  17   8   2    2.15    0.94
 -17  -7  -2   -0.31    0.88
  17   7   2    0.14    0.79
 -17  -6  -2   14.85    1.67
  17   6   2   10.86    1.34
 -17  -5  -2    5.59    1.21
  17   5   2    5.85    1.05
 -17  -4  -2   32.54    2.41
  17   4   2   36.58    2.21
 -17  -3  -2    2.33    1.01
  17   3   2    2.79    0.83
 -17  -2  -2    6.24    1.24
  17   2   2    7.02    1.00
 -17  -1  -2    5.73    1.16
  17   1   2    6.92    1.04
 -17   1  -2    5.14    1.06
 -17   2  -2    5.92    1.12
 -17   3  -2    3.11    0.98
 -17   4  -2   32.05    2.30
 -17   5  -2    7.04    1.19
 -17   6  -2   14.75    1.65
 -17   7  -2   -0.66    0.70
 -17   8  -2    1.33    0.91
 -18  -6  -2    0.19    0.95
  18   6   2    0.56    0.83
 -18  -5  -2   -0.71    0.91
  18   5   2    1.53    0.80
 -18  -4  -2    0.36    0.96
  18   4   2    0.15    0.71
 -18  -3  -2   21.28    2.07
  18   3   2   22.63    1.80
 -18  -2  -2   -0.30    0.84
  18   2   2    0.88    0.75
 -18  -1  -2   20.06    1.93
  18   1   2   19.22    1.63
 -18   0  -2    0.42    0.85
 -18   1  -2   23.04    1.96
 -18   2  -2    0.23    0.79
 -18   3  -2   20.21    1.94
 -18   4  -2    0.18    0.77
 -18   5  -2    0.80    0.80
 -18   6  -2    0.64    0.83
 -19  -5  -2    0.12    0.93
 -19  -4  -2   12.29    1.68
  19   4   2   15.51    1.51
 -19  -3  -2    2.07    1.07
  19   3   2    3.36    0.93
 -19  -2  -2    6.74    1.33
  19   2   2    6.16    1.09
 -19  -1  -2    1.73    1.06
 -19   1  -2    4.45    1.14
 -19   2  -2    4.53    1.16
 -19   3  -2    0.93    0.89
 -19   4  -2   12.47    1.64
 -19   5  -2    2.82    0.97
 -20   0  -2   12.02    1.58
 -20   4   3   25.46    2.16
 -20   3   3   -0.76    0.71
 -20   2   3   14.00    1.71
 -20   1   3    0.08    0.74
  20   0  -3    0.10    0.74
 -20   0   3   -0.03    0.88
  20   1  -3    1.16    0.79
 -20  -1   3    2.42    1.05
  20   2  -3   13.00    1.54
 -20  -2   3   15.33    1.85
  20   3  -3    0.91    0.84
 -20  -3   3    0.55    1.00
  20   4  -3   30.05    2.25
 -20  -4   3   33.43    2.53
 -19   6   3    1.55    0.89
 -19   5   3   29.23    2.26
 -19   4   3    9.72    1.41
 -19   3   3   -0.45    0.68
 -19   2   3   -0.69    0.68
  19  -1  -3   13.76    1.45
 -19   1   3   12.80    1.50
  19   0  -3    0.41    0.63
 -19   0   3   -0.77    0.77
  19   1  -3   13.49    1.46
 -19  -1   3   16.59    1.83
  19   2  -3   -0.06    0.69
 -19  -2   3   -2.07    0.69
  19   3  -3    1.38    0.79
 -19  -3   3   -1.04    0.82
  19   4  -3    7.34    1.21
 -19  -4   3    8.94    1.52
  19   5  -3   27.88    2.15
 -19  -5   3   25.22    2.29
  19   6  -3    1.36    0.91
 -19  -6   3    0.40    1.04
 -18   8   3   20.64    1.85
 -18   7   3   -0.11    0.76
 -18   6   3    0.90    0.77
 -18   5   3    0.71    0.82
 -18   4   3   31.86    2.27
 -18   3   3    1.04    0.78
 -18   2   3    3.32    0.93
  18  -1  -3    4.87    0.95
 -18   1   3    2.05    0.88
  18   0  -3    0.18    0.65
 -18   0   3    0.22    0.79
  18   1  -3    3.63    0.95
 -18  -1   3    3.79    1.09
  18   2  -3    3.36    0.88
 -18  -2   3    2.79    1.04
  18   3  -3    0.30    0.72
 -18  -3   3   -0.37    0.81
  18   4  -3   33.60    2.25
 -18  -4   3   35.54    2.46
  18   5  -3    0.12    0.75
 -18  -5   3    0.10    0.91
  18   6  -3    0.77    0.85
 -18  -6   3   -0.51    0.94
  18   7  -3    0.33    0.87
 -18  -7   3   -1.17    0.95
  18   8  -3   18.86    1.85
 -18  -8   3   19.41    2.06
 -17   9   3    1.24    0.81
 -17   8   3    1.48    0.78
 -17   7   3    5.46    1.08
 -17   6   3    3.83    0.98
 -17   5   3   62.57    3.39
 -17   4   3   -0.38    0.66
 -17   3   3    5.02    0.98
 -17   2   3   10.01    1.30
  17  -1  -3    8.15    1.07
 -17   1   3    6.86    1.13
  17   0  -3    0.37    0.65
 -17   0   3    0.80    0.74
  17   1  -3    7.61    1.09
 -17  -1   3    7.95    1.30
  17   2  -3    6.65    1.05
 -17  -2   3    9.32    1.34
  17   3  -3    4.77    0.98
 -17  -3   3    6.43    1.21
  17   4  -3   -0.64    0.69
 -17  -4   3    0.21    0.88
  17   5  -3   58.83    3.08
 -17  -5   3   57.10    3.28
  17   6  -3    5.07    1.06
 -17  -6   3    6.38    1.31
  17   7  -3    4.09    1.03
 -17  -7   3    2.68    1.16
  17   8  -3    0.06    0.80
 -17  -8   3    0.19    0.99
  17   9  -3   -0.75    0.84
 -17  -9   3   -0.74    1.05
 -16  10   3    1.58    0.82
 -16   9   3    0.27    0.74
 -16   8   3   22.61    1.82
 -16   7   3    2.49    0.86
 -16   6   3    0.22    0.67
 -16   5   3   10.79    1.34
 -16   4   3   25.97    1.92
 -16   3   3    5.20    0.99
  16  -2  -3    7.20    0.98
 -16   2   3    7.42    1.08
  16  -1  -3    7.06    0.97
 -16   1   3    5.97    1.07
  16   0  -3    0.93    0.64
 -16   0   3    1.14    0.79
  16   1  -3    7.26    1.02
 -16  -1   3    6.84    1.18
  16   2  -3    8.19    1.11
 -16  -2   3    7.92    1.22
  16   3  -3    4.72    0.91
 -16  -3   3    5.21    1.12
  16   4  -3   30.31    2.00
 -16  -4   3   25.92    2.11
  16   5  -3   10.29    1.23
 -16  -5   3    7.52    1.29
  16   6  -3    0.07    0.74
 -16  -6   3   -0.09    0.86
  16   7  -3    4.24    0.97
 -16  -7   3    2.27    1.09
  16   8  -3   22.38    1.87
 -16  -8   3   23.87    2.08
  16   9  -3    0.75    0.84
 -16  -9   3    0.93    1.04
  16  10  -3   -0.18    0.87
 -16 -10   3    1.16    1.10
 -15  11   3    7.22    1.18
 -15  10   3    0.11    0.61
 -15   9   3    5.57    1.00
 -15   8   3    1.88    0.78
 -15   7   3    6.83    1.11
 -15   6   3    1.17    0.69
 -15   5   3   24.40    1.80
 -15   4   3    0.00    0.64
 -15   3   3    2.50    0.75
  15  -2  -3   11.07    1.13
 -15   2   3    8.66    1.12
  15  -1  -3   14.03    1.28
 -15   1   3   14.05    1.43
  15   0  -3   -0.63    0.55
 -15   0   3   -1.11    0.62
  15   1  -3   15.40    1.34
 -15  -1   3   16.02    1.57
  15   2  -3    8.71    1.08
 -15  -2   3   10.09    1.23
  15   3  -3    2.60    0.77
 -15  -3   3    2.24    0.90
  15   4  -3   -1.14    0.59
 -15  -4   3   -0.37    0.74
  15   5  -3   24.46    1.77
 -15  -5   3   24.54    1.99
  15   6  -3    0.92    0.74
 -15  -6   3    0.20    0.80
  15   7  -3    6.27    1.04
 -15  -7   3    6.33    1.20
  15   8  -3    2.21    0.88
 -15  -8   3    3.50    1.13
  15   9  -3    5.54    1.11
 -15  -9   3    5.57    1.23
  15  10  -3   -0.33    0.81
 -15 -10   3    0.05    1.01
  15  11  -3    5.68    1.18
 -15 -11   3    6.56    1.39
  14 -11  -3    1.60    0.74
 -14  11   3    2.50    0.79
 -14  10   3   15.21    1.50
 -14   9   3    1.17    0.68
 -14   8   3   -1.18    0.47
 -14   7   3    3.33    0.82
 -14   6   3    0.13    0.59
 -14   5   3    3.81    0.84
 -14   4   3   20.95    1.64
 -14   3   3   36.81    2.19
  14  -2  -3    6.70    0.89
 -14   2   3    8.57    1.06
  14  -1  -3    6.91    0.93
 -14   1   3    7.34    1.03
  14   0  -3    0.21    0.55
 -14   0   3   -0.20    0.71
  14   1  -3    8.73    1.00
 -14  -1   3    6.38    1.01
  14   2  -3    8.00    1.02
 -14  -2   3   10.79    1.23
  14   3  -3   39.61    2.19
 -14  -3   3   37.31    2.33
  14   4  -3   24.51    1.70
 -14  -4   3   26.08    1.87
  14   5  -3    3.07    0.79
 -14  -5   3    2.88    0.94
  14   6  -3   -0.16    0.65
 -14  -6   3    0.25    0.79
  14   7  -3    3.98    0.92
 -14  -7   3    3.52    0.97
  14   8  -3   -0.97    0.67
 -14  -8   3   -0.30    0.82
  14   9  -3    1.05    0.77
 -14  -9   3    0.90    0.88
  14  10  -3   14.63    1.51
 -14 -10   3   12.07    1.63
  14  11  -3    2.53    1.00
 -14 -11   3    0.61    0.94
  13 -12  -3    3.74    0.85
 -13  12   3    4.23    0.93
  13 -11  -3    4.26    0.85
 -13  11   3    5.42    0.94
 -13  10   3   18.04    1.50
 -13   9   3    4.73    0.88
 -13   8   3   -0.48    0.53
 -13   7   3   27.32    1.83
 -13   6   3    1.48    0.63
 -13   5   3   39.72    2.24
 -13   4   3   25.78    1.73
 -13   3   3    2.13    0.69
  13  -2  -3   64.02    2.98
  13  -1  -3   21.14    1.48
 -13   1   3   25.68    1.66
  13   0  -3    0.44    0.53
 -13   0   3    0.01    0.62
  13   1  -3   26.51    1.67
 -13  -1   3   26.81    1.77
  13   2  -3   63.08    3.01
 -13  -2   3   65.71    3.16
  13   3  -3    1.45    0.65
 -13  -3   3    1.83    0.77
  13   4  -3   29.64    1.81
 -13  -4   3   30.43    1.96
  13   5  -3   39.19    2.12
 -13  -5   3   34.70    2.22
  13   6  -3    1.74    0.72
 -13  -6   3    0.41    0.79
  13   7  -3   24.62    1.79
 -13  -7   3   26.45    1.97
  13   8  -3   -0.81    0.67
 -13  -8   3   -0.16    0.77
  13   9  -3    4.92    0.96
 -13  -9   3    4.39    1.09
  13  10  -3   15.76    1.51
 -13 -10   3   17.66    1.72
  13  11  -3    3.57    1.04
 -13 -11   3    3.42    1.08
  13  12  -3    1.65    0.94
 -13 -12   3    3.28    1.06
  12 -13  -3   13.81    1.39
 -12  13   3   16.74    1.49
  12 -12  -3    0.62    0.59
 -12  12   3    0.60    0.62
  12 -11  -3    1.61    0.66
 -12  11   3    3.40    0.81
 -12  10   3    2.61    0.74
 -12   9   3   -0.36    0.52
 -12   8   3    9.80    1.12
 -12   7   3   29.52    1.88
 -12   6   3    7.34    0.99
 -12   5   3   13.50    1.23
 -12   4   3    3.77    0.75
 -12   3   3   37.00    2.07
  12  -2  -3   34.49    1.84
  12  -1  -3   40.38    2.05
 -12   1   3   40.41    2.18
  12   0  -3    0.13    0.45
 -12   0   3   -0.01    0.55
  12   1  -3   41.92    2.10
 -12  -1   3   39.65    2.18
  12   2  -3   34.30    1.87
 -12  -2   3   34.26    1.98
  12   3  -3   36.31    2.01
 -12  -3   3   40.65    2.19
  12   4  -3    1.92    0.65
 -12  -4   3    1.95    0.75
  12   5  -3   13.83    1.26
 -12  -5   3   14.22    1.37
  12   6  -3    5.66    0.90
 -12  -6   3    7.41    1.07
  12   7  -3   30.21    1.88
 -12  -7   3   29.87    1.99
  12   8  -3    7.99    1.08
 -12  -8   3   10.01    1.25
  12   9  -3    0.69    0.72
 -12  -9   3    0.67    0.83
  12  10  -3    1.30    0.78
 -12 -10   3    3.08    1.00
  12  11  -3    2.62    0.92
 -12 -11   3   -0.62    0.75
  12  12  -3    0.67    0.86
 -12 -12   3   -0.31    0.82
  12  13  -3   15.11    1.63
 -12 -13   3   14.43    1.72
  11 -13  -3    0.67    0.64
 -11  13   3    1.44    0.72
  11 -12  -3    2.13    0.69
 -11  12   3    3.57    0.84
  11 -11  -3   10.74    1.17
 -11  11   3   14.32    1.29
  11 -10  -3    4.02    0.76
 -11  10   3    3.86    0.77
 -11   9   3   14.33    1.29
 -11   8   3   25.97    1.70
 -11   7   3    2.56    0.68
 -11   6   3    1.24    0.59
 -11   5   3   21.21    1.46
 -11   4   3    3.73    0.71
 -11   3   3   12.07    1.08
  11  -2  -3   93.16    4.10
  11  -2  -3  103.39    4.24
  11  -1  -3    1.64    0.50
  11  -1  -3    3.04    0.61
 -11   1   3    2.06    0.62
  11   0  -3    0.00    0.37
 -11   0   3    0.55    0.50
  11   1  -3    2.44    0.57
 -11  -1   3    2.92    0.66
  11   2  -3   96.94    4.17
 -11  -2   3  101.42    4.29
  11   3  -3   12.80    1.10
 -11  -3   3   14.60    1.23
  11   4  -3    4.04    0.72
 -11  -4   3    4.97    0.84
  11   5  -3   20.05    1.42
 -11  -5   3   22.12    1.61
  11   6  -3    1.07    0.63
 -11  -6   3    0.47    0.68
  11   7  -3    1.86    0.68
 -11  -7   3    1.33    0.73
  11   8  -3   28.85    1.82
 -11  -8   3   28.03    1.90
  11   9  -3   11.75    1.21
 -11  -9   3   14.52    1.44
  11  10  -3    5.93    1.00
 -11 -10   3    5.70    1.08
  11  11  -3   14.28    1.39
 -11 -11   3   12.56    1.46
  11  12  -3    3.61    0.94
 -11 -12   3    3.04    0.99
  11  13  -3    1.34    0.89
 -11 -13   3    1.57    0.96
  10 -14  -3   24.90    1.85
 -10  14   3   29.31    1.87
  10 -13  -3    2.91    0.77
 -10  13   3    4.80    0.86
  10 -12  -3    5.50    0.90
 -10  12   3    6.19    0.92
  10 -11  -3   31.92    1.90
 -10  11   3   34.38    2.00
  10 -10  -3    0.56    0.51
 -10  10   3   -0.34    0.48
 -10   9   3    3.69    0.75
 -10   8   3   -0.15    0.48
 -10   7   3    6.55    0.86
 -10   6   3    8.00    0.93
 -10   5   3   58.40    2.76
  10  -4  -3   14.82    1.12
 -10   4   3   12.56    1.07
  10  -3  -3    5.47    0.73
 -10   3   3    3.42    0.62
  10  -2  -3   16.63    1.11
  10  -2  -3   14.21    1.01
 -10   2   3   14.28    0.99
  10  -1  -3  133.82    5.22
  10  -1  -3  123.02    5.14
 -10   1   3  126.19    5.11
 -10   1   3  126.62    5.24
  10   0  -3   -0.36    0.35
  10   0  -3   -0.09    0.38
 -10   0   3    0.29    0.44
 -10   0   3   -0.23    0.34
  10   1  -3  125.17    5.11
  10   1  -3  124.38    5.12
 -10  -1   3  125.99    5.06
 -10  -1   3  128.64    5.20
  10   2  -3   16.98    1.10
  10   2  -3   15.01    1.07
 -10  -2   3   14.56    1.17
 -10  -2   3   16.59    1.05
  10   3  -3    4.63    0.65
 -10  -3   3    4.49    0.74
 -10  -3   3    4.91    0.61
  10   4  -3   12.53    1.04
 -10  -4   3   12.66    0.94
 -10  -4   3   13.00    1.15
  10   5  -3   61.70    2.78
 -10  -5   3   58.21    2.85
  10   6  -3    8.12    0.92
 -10  -6   3    8.92    1.04
  10   7  -3    5.90    0.86
 -10  -7   3    7.59    1.04
  10   8  -3   -0.99    0.57
 -10  -8   3   -0.15    0.62
  10   9  -3    6.61    0.93
 -10  -9   3    3.51    0.88
  10  10  -3   -0.81    0.60
 -10 -10   3   -0.08    0.71
  10  11  -3   36.52    2.12
 -10 -11   3   34.17    2.22
  10  12  -3    6.58    1.04
 -10 -12   3    7.27    1.15
  10  13  -3    3.74    0.94
 -10 -13   3    3.59    1.02
  10  14  -3   27.14    2.04
 -10 -14   3   26.04    2.14
   9 -14  -3   17.99    1.58
  -9  14   3   22.28    1.60
   9 -13  -3   13.19    1.32
  -9  13   3   15.56    1.34
   9 -12  -3    0.00    0.56
  -9  12   3   -0.02    0.56
   9 -11  -3    0.69    0.60
  -9  11   3    0.77    0.58
   9 -10  -3    4.92    0.78
  -9  10   3    5.71    0.84
  -9   9   3    2.68    0.62
  -9   8   3  110.13    4.68
   9  -7  -3    0.65    0.53
  -9   7   3    1.43    0.55
   9  -6  -3    1.80    0.56
  -9   6   3    2.20    0.57
   9  -5  -3    2.71    0.57
  -9   5   3    2.53    0.54
   9  -4  -3   43.23    2.03
  -9   4   3   37.10    1.99
   9  -3  -3   26.34    1.44
  -9   3   3   24.72    1.44
   9  -2  -3   98.00    3.87
   9  -2  -3   86.14    3.77
   9  -1  -3    5.85    0.65
   9  -1  -3    4.80    0.64
  -9   1   3    6.34    0.64
  -9   1   3    5.39    0.70
   9   0  -3    0.66    0.37
   9   0  -3   -0.08    0.38
  -9   0   3   -0.09    0.34
  -9   0   3   -0.07    0.40
   9   1  -3    5.35    0.65
   9   1  -3    5.60    0.65
  -9  -1   3    5.99    0.74
  -9  -1   3    6.02    0.65
   9   2  -3   99.43    3.99
   9   2  -3   97.20    3.98
  -9  -2   3   86.88    4.01
  -9  -2   3  101.06    3.94
   9   3  -3   23.76    1.35
   9   3  -3   25.34    1.41
  -9  -3   3   25.98    1.49
  -9  -3   3   26.14    1.34
   9   4  -3   40.95    1.90
   9   4  -3   36.56    1.90
  -9  -4   3   38.45    1.99
  -9  -4   3   38.23    1.82
   9   5  -3    2.86    0.59
  -9  -5   3    2.52    0.66
  -9  -5   3    2.69    0.50
   9   6  -3    2.33    0.62
  -9  -6   3    3.60    0.73
  -9  -6   3    3.06    0.54
   9   7  -3    0.20    0.55
  -9  -7   3    0.80    0.61
   9   8  -3  107.43    4.47
  -9  -8   3  101.65    4.54
   9   9  -3    3.62    0.75
  -9  -9   3    2.55    0.74
   9  10  -3    5.66    0.89
  -9 -10   3    5.66    0.96
   9  11  -3   -0.51    0.62
  -9 -11   3   -0.36    0.66
   9  12  -3    0.18    0.70
  -9 -12   3    0.51    0.73
   9  13  -3   10.41    1.25
  -9 -13   3   13.81    1.49
   9  14  -3   23.73    1.84
  -9 -14   3   20.45    1.87
   8 -14  -3    0.02    0.61
  -8  14   3    0.76    0.65
   8 -13  -3    6.78    0.97
  -8  13   3    8.53    1.02
   8 -12  -3    1.58    0.63
  -8  12   3    1.11    0.61
   8 -11  -3   22.73    1.57
  -8  11   3   27.82    1.64
   8 -10  -3    9.69    1.00
  -8  10   3   10.75    1.03
   8  -9  -3   16.06    1.23
  -8   9   3   17.95    1.26
   8  -8  -3   35.99    1.99
  -8   8   3   35.24    1.89
   8  -7  -3   65.20    2.96
  -8   7   3   60.55    2.84
   8  -6  -3   14.64    1.09
  -8   6   3   12.48    1.01
   8  -5  -3   54.32    2.40
  -8   5   3   45.23    2.32
  -8   5   3   52.27    2.28
  -8   4   3   66.85    2.94
   8  -3  -3    2.87    0.55
  -8   3   3    1.59    0.45
   8  -2  -3    1.56    0.43
   8  -2  -3    0.85    0.38
  -8   2   3    1.09    0.39
   8  -1  -3  102.72    4.03
   8  -1  -3   94.11    3.96
  -8   1   3   95.36    4.03
  -8   1   3   99.34    3.97
   8   0  -3    0.19    0.36
   8   0  -3    0.76    0.40
  -8   0   3    0.24    0.35
  -8   0   3    1.06    0.45
   8   1  -3   96.82    3.95
   8   1  -3   94.97    3.92
  -8  -1   3   98.23    3.91
  -8  -1   3   95.59    3.99
   8   2  -3    0.64    0.41
   8   2  -3    0.98    0.38
  -8  -2   3    1.01    0.47
  -8  -2   3    1.08    0.39
   8   3  -3    2.40    0.50
   8   3  -3    2.15    0.44
  -8  -3   3    2.40    0.45
  -8  -3   3    3.29    0.60
   8   4  -3   66.43    3.02
   8   4  -3   72.33    3.01
  -8  -4   3   74.14    2.99
  -8  -4   3   69.90    3.10
   8   5  -3   48.63    2.28
  -8  -5   3   51.33    2.21
  -8  -5   3   46.64    2.32
   8   6  -3   12.36    1.00
  -8  -6   3   11.85    0.88
  -8  -6   3   12.48    1.09
   8   7  -3   57.72    2.74
  -8  -7   3   62.23    2.69
  -8  -7   3   61.09    2.83
   8   8  -3   33.78    1.80
  -8  -8   3   30.00    1.83
   8   9  -3   17.52    1.36
  -8  -9   3   18.24    1.41
   8  10  -3   13.44    1.24
  -8 -10   3   13.47    1.30
   8  11  -3   30.20    1.80
  -8 -11   3   26.88    1.84
   8  12  -3    3.60    0.81
  -8 -12   3    2.24    0.81
   8  13  -3    8.29    1.08
  -8 -13   3    7.78    1.17
   8  14  -3    0.53    0.74
  -8 -14   3   -0.47    0.74
   7 -15  -3   -0.03    0.65
   7 -14  -3    8.90    1.17
  -7  14   3   14.61    1.24
   7 -13  -3   16.29    1.41
  -7  13   3   16.00    1.30
   7 -12  -3   65.79    3.22
  -7  12   3   72.19    3.21
   7 -11  -3    1.98    0.66
  -7  11   3    2.67    0.65
   7 -10  -3   17.53    1.26
  -7  10   3   16.27    1.20
   7  -9  -3    0.82    0.47
   7  -9  -3    0.21    0.47
  -7   9   3    0.61    0.45
   7  -8  -3  121.57    4.90
  -7   8   3  107.97    4.71
   7  -7  -3    1.57    0.50
  -7   7   3    2.37    0.52
   7  -6  -3   22.45    1.33
  -7   6   3   22.33    1.25
  -7   6   3   21.10    1.26
   7  -5  -3    1.41    0.43
  -7   5   3    1.04    0.39
  -7   5   3    0.86    0.34
   7  -4  -3   95.37    3.90
  -7   4   3   93.18    3.90
   7  -3  -3    7.51    0.72
  -7   3   3    7.41    0.72
   7  -2  -3   38.16    1.71
   7  -2  -3   33.16    1.62
  -7   2   3   35.18    1.70
   7  -1  -3    0.56    0.33
   7  -1  -3    0.11    0.36
  -7   1   3    0.59    0.42
  -7   1   3    0.35    0.20
   7   0  -3    0.53    0.35
   7   0  -3    0.06    0.34
  -7   0   3    0.13    0.39
  -7   0   3    0.76    0.36
   7   1  -3    0.47    0.36
   7   1  -3    0.25    0.37
  -7  -1   3    0.54    0.35
  -7  -1   3    0.71    0.42
   7   2  -3   36.65    1.74
   7   2  -3   35.67    1.71
  -7  -2   3   38.43    1.81
  -7  -2   3   37.27    1.69
   7   3  -3    6.48    0.62
   7   3  -3    5.94    0.64
  -7  -3   3    7.18    0.74
  -7  -3   3    6.94    0.62
   7   4  -3   87.39    3.85
   7   4  -3   94.86    3.90
  -7  -4   3  100.08    3.98
  -7  -4   3   99.69    3.86
   7   5  -3    0.97    0.40
  -7  -5   3    0.92    0.34
  -7  -5   3    0.31    0.41
   7   6  -3   18.85    1.22
  -7  -6   3   20.01    1.13
  -7  -6   3   20.74    1.30
   7   7  -3    2.10    0.55
  -7  -7   3    1.66    0.45
  -7  -7   3    1.95    0.55
   7   8  -3  113.90    4.68
  -7  -8   3  111.99    4.74
   7   9  -3    0.27    0.56
  -7  -9   3    1.11    0.61
   7  10  -3   18.66    1.35
  -7 -10   3   19.71    1.45
   7  11  -3    4.05    0.79
  -7 -11   3    4.35    0.85
   7  12  -3   72.57    3.34
  -7 -12   3   68.41    3.36
   7  13  -3   16.04    1.41
  -7 -13   3   15.44    1.53
   7  14  -3   11.59    1.28
  -7 -14   3   11.07    1.35
   7  15  -3    0.84    0.74
  -7 -15   3   -0.06    0.80
   6 -15  -3    1.61    0.76
  -6  15   3    4.00    0.83
   6 -14  -3    2.32    0.74
  -6  14   3    2.93    0.73
   6 -13  -3   30.04    1.91
  -6  13   3   31.38    1.81
   6 -12  -3   15.98    1.41
  -6  12   3   19.61    1.34
   6 -11  -3   23.77    1.56
  -6  11   3   25.23    1.49
   6 -10  -3   16.18    1.30
   6 -10  -3   14.57    1.18
  -6  10   3   16.23    1.13
   6  -9  -3   35.65    1.88
   6  -9  -3   38.28    2.01
  -6   9   3   35.61    1.85
   6  -8  -3    4.22    0.66
   6  -8  -3    3.46    0.59
  -6   8   3    3.84    0.58
   6  -7  -3  130.70    5.14
  -6   7   3  118.31    5.01
   6  -6  -3    0.73    0.38
  -6   6   3    0.87    0.37
   6  -5  -3  108.03    4.29
  -6   5   3  106.59    4.18
  -6   5   3   96.85    4.20
   6  -4  -3    1.84    0.42
  -6   4   3    1.25    0.38
   6  -3  -3    1.70    0.43
   6  -3  -3    2.09    0.28
  -6   3   3    2.19    0.42
   6  -2  -3    0.32    0.31
   6  -2  -3    0.80    0.28
  -6   2   3    0.40    0.31
   6  -1  -3  198.47    7.89
   6  -1  -3  211.96    7.95
  -6   1   3  212.63    8.22
  -6   1   3  203.65    7.95
   6   0  -3    0.71    0.28
   6   0  -3    0.65    0.30
  -6   0   3    0.10    0.29
  -6   0   3   -0.19    0.24
   6   1  -3  204.85    8.08
   6   1  -3  218.89    8.11
  -6  -1   3  209.64    8.13
  -6  -1   3  212.78    8.07
   6   2  -3    0.89    0.33
   6   2  -3    1.18    0.37
  -6  -2   3    0.70    0.39
  -6  -2   3    0.59    0.30
   6   3  -3    1.55    0.39
   6   3  -3    2.55    0.47
  -6  -3   3    1.52    0.47
  -6  -3   3    1.94    0.38
   6   4  -3    1.15    0.42
   6   4  -3    0.81    0.33
  -6  -4   3    0.80    0.35
  -6  -4   3    1.82    0.47
   6   5  -3   97.45    4.08
  -6  -5   3  103.16    4.05
  -6  -5   3  101.63    4.14
   6   6  -3    0.82    0.40
  -6  -6   3    1.14    0.44
  -6  -6   3    0.95    0.34
   6   7  -3  118.98    4.72
  -6  -7   3  126.91    4.72
  -6  -7   3  102.58    4.72
   6   8  -3    4.13    0.64
  -6  -8   3    3.94    0.59
  -6  -8   3    4.09    0.69
   6   9  -3   39.89    1.97
  -6  -9   3   35.65    2.00
   6  10  -3   16.34    1.21
  -6 -10   3   13.06    1.21
   6  11  -3   23.37    1.52
  -6 -11   3   20.17    1.48
   6  12  -3   22.01    1.50
  -6 -12   3   15.81    1.44
   6  13  -3   34.67    2.01
  -6 -13   3   31.24    2.03
   6  14  -3    2.52    0.79
  -6 -14   3    3.12    0.88
   6  15  -3    3.68    0.88
  -6 -15   3    1.85    0.86
   5 -15  -3    4.84    0.95
  -5  15   3    4.39    0.82
   5 -14  -3   16.51    1.43
  -5  14   3   14.34    1.27
   5 -13  -3   13.50    1.29
  -5  13   3   13.75    1.20
   5 -12  -3   11.59    1.16
  -5  12   3   12.56    1.07
   5 -11  -3    0.50    0.53
  -5  11   3    0.72    0.48
   5 -10  -3    3.51    0.69
   5 -10  -3    6.25    0.77
  -5  10   3    4.79    0.66
   5  -9  -3    2.77    0.57
   5  -9  -3    2.41    0.60
  -5   9   3    2.81    0.53
   5  -8  -3  120.96    5.27
   5  -8  -3  139.11    5.43
  -5   8   3  135.57    5.29
   5  -7  -3   37.96    1.79
   5  -7  -3   31.66    1.66
  -5   7   3   34.43    1.67
   5  -6  -3    1.02    0.39
  -5   6   3    0.51    0.33
   5  -5  -3    5.42    0.60
  -5   5   3    4.92    0.54
   5  -4  -3   42.64    1.89
  -5   4   3   40.29    1.85
   5  -3  -3   26.13    1.25
  -5   3   3   24.63    1.23
   5  -2  -3   85.28    3.30
   5  -2  -3   79.05    3.23
   5  -2  -3   83.43    3.33
  -5   2   3   79.93    3.29
   5  -1  -3    7.41    0.54
   5  -1  -3    7.00    0.51
  -5   1   3    8.30    0.59
  -5   1   3    7.83    0.44
   5   0  -3    0.41    0.21
   5   0  -3    0.06    0.20
  -5   0   3    0.08    0.24
   5   1  -3    7.78    0.54
   5   1  -3    7.30    0.54
  -5  -1   3    7.24    0.51
  -5  -1   3    7.79    0.59
   5   2  -3   81.44    3.27
   5   2  -3   79.12    3.26
  -5  -2   3   82.86    3.24
  -5  -2   3   84.31    3.31
   5   3  -3   24.81    1.22
  -5  -3   3   24.77    1.26
  -5  -3   3   25.41    1.18
   5   4  -3   42.22    1.85
  -5  -4   3   39.61    1.88
  -5  -4   3   41.22    1.80
   5   5  -3    5.40    0.57
  -5  -5   3    5.41    0.63
  -5  -5   3    5.34    0.53
   5   6  -3    0.92    0.39
  -5  -6   3    0.89    0.34
  -5  -6   3    1.03    0.41
   5   7  -3   33.93    1.67
  -5  -7   3   32.45    1.70
  -5  -7   3   35.98    1.66
   5   8  -3  130.16    5.22
  -5  -8   3  140.17    5.26
  -5  -8   3  118.29    5.24
   5   9  -3    2.85    0.60
  -5  -9   3    2.66    0.64
   5  10  -3    4.59    0.71
  -5 -10   3    4.28    0.76
   5  11  -3    0.77    0.56
  -5 -11   3    0.37    0.57
   5  12  -3   10.99    1.10
  -5 -12   3   12.41    1.24
   5  13  -3   16.64    1.39
  -5 -13   3   14.50    1.45
   5  14  -3   14.74    1.35
  -5 -14   3   13.10    1.40
   5  15  -3    3.91    0.87
  -5 -15   3    2.83    0.91
   4 -15  -3    0.87    0.70
  -4  15   3    0.42    0.57
   4 -14  -3    5.24    0.94
  -4  14   3    5.48    0.82
   4 -13  -3    0.10    0.60
  -4  13   3    1.88    0.61
   4 -12  -3    6.01    0.85
  -4  12   3    4.89    0.72
   4 -11  -3   45.72    2.33
   4 -11  -3   48.96    2.47
  -4  11   3   46.35    2.23
   4 -10  -3    0.81    0.49
   4 -10  -3   -0.46    0.44
  -4  10   3   -0.22    0.38
   4  -9  -3    1.43    0.50
   4  -9  -3    1.96    0.53
  -4   9   3    1.06    0.43
   4  -8  -3   16.70    1.12
   4  -8  -3   14.98    1.04
  -4   8   3   16.51    1.01
   4  -7  -3   72.42    2.96
   4  -7  -3   65.39    2.86
  -4   7   3   65.40    2.83
   4  -6  -3   25.26    1.35
   4  -6  -3   27.14    1.33
  -4   6   3   25.51    1.29
   4  -5  -3  242.67    9.04
  -4   5   3  227.09    8.96
   4  -4  -3    2.77    0.41
  -4   4   3    2.48    0.36
   4  -3  -3    6.79    0.52
  -4   3   3    6.93    0.47
  -4   3   3    6.11    0.50
   4  -2  -3   12.78    0.64
   4  -2  -3   13.83    0.71
   4  -2  -3   12.67    0.65
  -4   2   3   12.72    0.65
  -4   2   3   12.25    0.69
   4  -1  -3    1.45    0.24
   4  -1  -3    1.82    0.22
   4  -1  -3    1.97    0.29
  -4   1   3    1.31    0.21
  -4   1   3    1.31    0.28
   4   0  -3    0.31    0.20
   4   0  -3    0.09    0.20
  -4   0   3    0.30    0.23
   4   1  -3    0.85    0.24
   4   1  -3    1.33    0.26
  -4  -1   3    1.37    0.29
   4   2  -3   12.96    0.70
   4   2  -3   12.96    0.70
  -4  -2   3   13.24    0.68
  -4  -2   3   13.14    0.74
   4   3  -3    6.38    0.49
   4   3  -3    6.70    0.51
  -4  -3   3    6.54    0.48
  -4  -3   3    8.29    0.57
   4   4  -3    1.89    0.37
  -4  -4   3    2.79    0.44
  -4  -4   3    2.61    0.36
   4   5  -3  233.74    8.99
  -4  -5   3  229.06    9.02
  -4  -5   3  243.09    8.99
   4   6  -3   27.96    1.39
  -4  -6   3   29.15    1.37
  -4  -6   3   26.00    1.41
   4   7  -3   69.90    2.93
  -4  -7   3   73.03    2.95
  -4  -7   3   64.72    2.94
   4   8  -3   15.99    1.05
  -4  -8   3   15.60    1.04
  -4  -8   3   14.07    1.07
   4   9  -3    1.62    0.49
  -4  -9   3    1.71    0.50
  -4  -9   3    1.19    0.52
   4  10  -3    0.22    0.48
  -4 -10   3   -0.04    0.49
   4  11  -3   45.63    2.27
  -4 -11   3   46.63    2.36
   4  12  -3    4.66    0.80
  -4 -12   3    4.67    0.86
   4  13  -3    0.93    0.65
  -4 -13   3    1.90    0.74
   4  14  -3    4.24    0.83
  -4 -14   3    4.71    0.97
   4  15  -3    1.44    0.72
  -4 -15   3   -0.17    0.69
   3 -15  -3    0.01    0.67
  -3  15   3    0.69    0.57
   3 -14  -3   30.95    1.97
  -3  14   3   32.83    1.85
   3 -13  -3    3.62    0.81
  -3  13   3    4.21    0.72
   3 -12  -3   16.19    1.30
  -3  12   3   14.59    1.14
   3 -11  -3    5.82    0.81
   3 -11  -3    5.13    0.79
  -3  11   3    4.91    0.67
   3 -10  -3    0.27    0.48
   3 -10  -3    1.33    0.50
  -3  10   3    0.60    0.41
   3  -9  -3    8.26    0.82
   3  -9  -3    6.61    0.76
  -3   9   3    6.38    0.67
   3  -8  -3  248.69    9.85
   3  -8  -3  263.00    9.93
  -3   8   3  255.90    9.80
   3  -7  -3    5.59    0.61
   3  -7  -3    5.76    0.62
  -3   7   3    5.36    0.54
   3  -6  -3    2.75    0.43
   3  -6  -3    3.64    0.46
  -3   6   3    2.38    0.39
   3  -5  -3  108.65    4.21
   3  -5  -3  107.20    4.24
  -3   5   3  104.17    4.18
   3  -4  -3   21.32    1.04
  -3   4   3   20.91    1.00
   3  -3  -3    2.99    0.32
   3  -2  -3  254.03   10.16
   3  -2  -3  280.72   10.21
  -3   2   3  279.68   10.16
  -3   2   3  270.04   10.19
   3  -1  -3   37.72    1.60
   3  -1  -3   36.38    1.52
   3  -1  -3   39.28    1.56
  -3   1   3   39.04    1.56
  -3   1   3   36.25    1.52
  -3   1   3   38.55    1.60
   3   0  -3    0.51    0.19
   3   0  -3    0.69    0.20
  -3   0   3    0.07    0.19
   3   1  -3   37.18    1.53
   3   1  -3   37.68    1.55
  -3  -1   3   37.83    1.56
   3   2  -3  264.80   10.35
   3   2  -3  272.18   10.36
  -3  -2   3  281.35   10.38
  -3  -2   3  283.61   10.35
   3   3  -3    1.32    0.23
   3   3  -3    1.22    0.22
  -3  -3   3    1.72    0.27
  -3  -3   3    1.46    0.23
  -3  -4   3   22.16    1.07
  -3  -4   3   20.66    1.02
   3   5  -3  107.13    4.24
  -3  -5   3  110.17    4.25
  -3  -5   3  104.90    4.27
   3   6  -3    2.65    0.41
  -3  -6   3    2.68    0.46
  -3  -6   3    2.96    0.43
   3   7  -3    4.65    0.54
  -3  -7   3    4.70    0.54
  -3  -7   3    4.44    0.58
   3   8  -3  256.20    9.84
  -3  -8   3  266.06    9.88
  -3  -8   3  243.92    9.86
   3   9  -3    6.85    0.73
  -3  -9   3    6.41    0.75
  -3  -9   3    6.71    0.79
   3  10  -3    0.55    0.48
  -3 -10   3    0.49    0.49
   3  11  -3    5.13    0.75
  -3 -11   3    5.58    0.83
   3  12  -3   14.26    1.18
  -3 -12   3   12.20    1.22
   3  13  -3    3.56    0.77
  -3 -13   3    4.13    0.83
   3  14  -3   35.17    2.00
  -3 -14   3   32.27    2.10
   3  15  -3   -0.06    0.64
  -3 -15   3    0.00    0.70
   2 -15  -3    6.96    1.05
  -2  15   3    7.01    0.88
   2 -14  -3   26.84    1.83
  -2  14   3   29.33    1.69
   2 -13  -3    8.35    1.03
  -2  13   3    8.77    0.90
   2 -12  -3   -0.23    0.52
  -2  12   3    0.66    0.49
   2 -11  -3    3.32    0.65
   2 -11  -3    0.89    0.55
  -2  11   3    1.90    0.51
   2 -10  -3    0.30    0.46
   2 -10  -3    0.85    0.46
  -2  10   3    0.27    0.40
   2  -9  -3   46.74    2.15
   2  -9  -3   42.42    2.07
  -2   9   3   42.88    1.99
   2  -8  -3   77.04    3.16
   2  -8  -3   76.08    3.20
  -2   8   3   71.44    3.07
   2  -7  -3  143.84    5.74
   2  -7  -3  149.40    5.79
  -2   7   3  146.39    5.70
   2  -6  -3    4.42    0.51
   2  -6  -3    5.51    0.53
  -2   6   3    4.57    0.45
   2  -5  -3   21.63    1.08
   2  -5  -3   22.80    1.09
  -2   5   3   20.83    1.03
   2  -4  -3    5.53    0.45
   2  -4  -3    4.90    0.43
  -2   4   3    4.97    0.39
   2  -3  -3    0.91    0.19
  -2   3   3    0.93    0.18
   2  -2  -3   80.88    3.07
  -2   2   3   79.12    3.04
  -2   2   3   79.15    3.06
   2  -1  -3    0.05    0.13
   2  -1  -3    0.26    0.12
   2  -1  -3    0.12    0.15
  -2   1   3    0.04    0.15
  -2   1   3    0.32    0.12
  -2   1   3    0.16    0.11
   2   0  -3    0.31    0.13
   2   0  -3    0.49    0.14
  -2   0   3    0.41    0.15
  -2   0   3    0.59    0.16
   2   1  -3    0.15    0.14
   2   1  -3   -0.10    0.13
  -2  -1   3    0.11    0.16
   2   2  -3   78.67    3.12
   2   2  -3   82.33    3.13
  -2  -2   3   80.75    3.12
  -2  -2   3   81.27    3.14
   2   3  -3    0.87    0.19
   2   3  -3    0.56    0.18
  -2  -3   3    0.81    0.22
  -2  -3   3    0.78    0.19
   2   4  -3    5.24    0.45
   2   4  -3    5.80    0.45
  -2  -4   3    5.19    0.48
  -2  -4   3    5.25    0.44
   2   5  -3   20.37    1.05
  -2  -5   3   22.19    1.09
  -2  -5   3   20.04    1.09
   2   6  -3    3.62    0.45
  -2  -6   3    4.46    0.50
  -2  -6   3    3.64    0.51
   2   7  -3  136.71    5.42
  -2  -7   3  131.62    5.45
  -2  -7   3  144.87    5.48
   2   8  -3   67.80    2.96
  -2  -8   3   69.76    3.02
  -2  -8   3   72.53    3.05
   2   9  -3   41.11    1.95
  -2  -9   3   37.51    1.97
  -2  -9   3   42.13    2.01
   2  10  -3    0.40    0.45
  -2 -10   3    0.28    0.48
   2  11  -3    1.84    0.56
  -2 -11   3    2.64    0.64
   2  12  -3    0.05    0.52
  -2 -12   3    0.05    0.56
   2  13  -3    9.49    1.03
  -2 -13   3    5.84    0.98
   2  14  -3   27.40    1.74
  -2 -14   3   24.29    1.79
   2  15  -3    6.10    0.96
  -2 -15   3    6.72    1.10
   2  16  -3    1.15    0.69
   1 -16  -3    6.83    1.09
   1 -15  -3    5.87    1.00
  -1  15   3    6.90    0.91
   1 -14  -3    3.66    0.87
  -1  14   3    4.13    0.75
   1 -13  -3    2.63    0.72
  -1  13   3    2.15    0.59
   1 -12  -3   14.03    1.22
   1 -12  -3   15.48    1.32
  -1  12   3   13.41    1.08
   1 -11  -3   33.02    1.80
   1 -11  -3   31.69    1.76
  -1  11   3   29.49    1.61
   1 -10  -3    7.01    0.80
   1 -10  -3    6.82    0.80
  -1  10   3    7.49    0.72
   1  -9  -3    3.43    0.55
   1  -9  -3    4.28    0.60
  -1   9   3    3.53    0.50
   1  -8  -3   74.32    3.16
   1  -8  -3   74.44    3.13
  -1   8   3   75.87    3.08
   1  -7  -3    1.32    0.38
   1  -7  -3    0.97    0.34
  -1   7   3    0.77    0.32
  -1   7   3    1.17    0.33
   1  -6  -3   19.75    1.03
   1  -6  -3   18.90    1.00
  -1   6   3   18.34    0.95
   1  -5  -3   27.10    1.26
   1  -5  -3   28.98    1.28
  -1   5   3   27.24    1.22
   1  -4  -3  324.39   12.56
   1  -4  -3  346.43   12.57
  -1   4   3  333.99   12.53
   1  -3  -3    4.54    0.31
   1  -3  -3    4.76    0.33
  -1   3   3    4.62    0.29
   1  -2  -3    8.17    0.38
  -1   2   3    7.26    0.36
   1  -1  -3    5.54    0.26
   1  -1  -3    5.96    0.26
   1   0  -3    0.64    0.08
   1   0  -3    0.51    0.09
  -1   0   3    0.48    0.13
  -1   0   3    0.42    0.09
   1   1  -3    5.11    0.30
   1   1  -3    5.40    0.30
  -1  -1   3    5.46    0.31
   1   2  -3    7.49    0.45
   1   2  -3    8.35    0.46
  -1  -2   3    8.70    0.47
   1   3  -3    4.11    0.35
   1   3  -3    3.73    0.35
  -1  -3   3    4.21    0.35
  -1  -3   3    4.86    0.37
   1   4  -3  321.97   12.09
   1   4  -3  334.33   12.09
  -1  -4   3  294.32   12.07
  -1  -4   3  333.11   12.10
   1   5  -3   27.10    1.31
  -1  -5   3   29.20    1.35
  -1  -5   3   28.93    1.35
   1   6  -3   19.08    1.05
  -1  -6   3   20.52    1.08
  -1  -6   3   19.22    1.09
   1   7  -3    0.86    0.36
  -1  -7   3    0.87    0.38
  -1  -7   3    1.20    0.39
   1   8  -3   71.31    3.01
  -1  -8   3   75.49    3.09
  -1  -8   3   66.38    3.03
   1   9  -3    2.87    0.53
  -1  -9   3    4.27    0.64
  -1  -9   3    3.75    0.64
   1  10  -3    6.26    0.75
  -1 -10   3    6.12    0.81
   1  11  -3   29.29    1.61
  -1 -11   3   26.33    1.66
   1  12  -3   13.14    1.13
  -1 -12   3   11.38    1.16
   1  13  -3    1.77    0.65
  -1 -13   3    2.38    0.77
   1  14  -3    4.03    0.81
  -1 -14   3    3.40    0.91
   1  15  -3    6.37    0.95
  -1 -15   3    5.56    1.02
   1  16  -3    8.41    1.08
  -1 -16   3    7.31    1.17
   0 -16  -3    3.86    0.89
   0 -15  -3    0.89    0.71
   0  15   3    3.17    0.71
   0 -14  -3   11.88    1.25
   0  14   3   13.02    1.17
   0 -13  -3   16.79    1.39
   0  13   3   18.17    1.26
   0 -12  -3   30.68    1.76
   0 -12  -3   27.90    1.69
   0  12   3   26.94    1.58
   0 -11  -3   47.71    2.32
   0 -11  -3   44.76    2.27
   0  11   3   47.50    2.19
   0 -10  -3   49.55    2.25
   0 -10  -3   43.09    2.18
   0  10   3   46.79    2.12
   0  -9  -3   82.69    3.50
   0  -9  -3   82.11    3.47
   0   9   3   84.00    3.41
   0  -8  -3    2.46    0.45
   0  -8  -3    3.03    0.47
   0   8   3    2.27    0.41
   0   8   3    2.62    0.41
   0  -7  -3  106.16    4.32
   0  -7  -3  111.59    4.34
   0   7   3  106.44    4.28
   0   7   3  111.48    4.28
   0  -6  -3  121.73    4.68
   0  -6  -3  122.61    4.70
   0   6   3  115.30    4.63
   0  -5  -3    0.50    0.24
   0  -5  -3    0.71    0.24
   0   5   3    0.20    0.20
   0   5   3    0.05    0.20
   0  -4  -3   86.86    3.37
   0  -4  -3   87.76    3.37
   0   4   3   87.07    3.34
   0   4   3   86.73    3.36
   0  -3  -3   86.39    3.23
   0  -3  -3   84.80    3.24
   0   3   3   85.75    3.23
   0   3   3   82.01    3.22
   0  -2  -3    1.62    0.13
   0  -2  -3    1.40    0.14
   0   2   3    1.28    0.12
   0   2   3    0.99    0.12
   0   0  -3    0.47    0.08
   0   0  -3    0.66    0.07
   0   0   3    0.53    0.14
   0   0   3    0.39    0.08
   0   0   3    0.55    0.07
   0   1  -3  152.42    5.79
   0   1  -3  156.01    5.78
   0  -1   3  153.63    5.78
   0   2  -3    0.88    0.18
   0   2  -3    1.03    0.19
   0  -2   3    1.60    0.21
   0   3  -3   81.24    3.21
   0   3  -3   79.50    3.22
   0  -3   3   82.86    3.22
   0  -3   3   85.95    3.24
   0   4  -3   83.78    3.40
   0   4  -3   84.86    3.40
   0  -4   3   88.57    3.42
   0  -4   3   87.98    3.43
   0   5  -3    0.12    0.26
   0  -5   3    0.24    0.28
   0  -5   3    0.71    0.31
   0   6  -3  113.94    4.67
   0  -6   3  124.19    4.74
   0  -6   3  117.01    4.69
   0   7  -3  108.98    4.38
   0  -7   3  116.22    4.46
   0  -7   3  102.38    4.39
   0   8  -3    2.02    0.46
   0  -8   3    2.06    0.50
   0  -8   3    2.31    0.49
   0   9  -3   78.82    3.45
   0  -9   3   87.24    3.60
   0  -9   3   80.04    3.51
   0  10  -3   46.10    2.20
   0 -10   3   46.35    2.29
   0  11  -3   42.58    2.13
   0 -11   3   42.24    2.22
   0  12  -3   30.03    1.67
   0 -12   3   24.00    1.68
   0  13  -3   15.98    1.30
   0 -13   3   14.13    1.38
   0  14  -3   13.08    1.22
   0 -14   3   10.37    1.27
   0  15  -3    1.90    0.69
   0 -15   3    1.73    0.80
   0  16  -3    5.33    0.95
   0 -16   3    5.52    1.08
  -1 -15  -3   19.30    1.57
  -1 -14  -3   13.56    1.34
   1  14   3   16.87    1.27
  -1 -13  -3   26.23    1.70
   1  13   3   28.13    1.60
  -1 -12  -3    9.94    1.01
  -1 -12  -3    9.20    0.97
   1  12   3    9.45    0.88
  -1 -11  -3   27.00    1.56
  -1 -11  -3   25.56    1.53
   1  11   3   25.35    1.44
  -1 -10  -3    1.12    0.50
  -1 -10  -3    2.95    0.55
   1  10   3    2.64    0.50
  -1  -9  -3   12.57    0.93
  -1  -9  -3   13.20    0.96
   1   9   3   12.52    0.87
  -1  -8  -3   92.28    3.68
  -1  -8  -3   87.94    3.65
   1   8   3   90.57    3.61
   1   8   3   87.56    3.61
  -1  -7  -3   35.90    1.59
  -1  -7  -3   35.77    1.59
   1   7   3   33.42    1.53
   1   7   3   32.78    1.53
  -1  -6  -3   20.62    1.04
  -1  -6  -3   21.05    1.02
   1   6   3   18.63    0.98
  -1  -5  -3   10.73    0.65
  -1  -5  -3   10.61    0.63
   1   5   3   10.38    0.61
   1   5   3    9.74    0.60
  -1  -4  -3  188.81    7.13
  -1  -4  -3  184.45    7.14
   1   4   3  189.47    7.13
   1   4   3  193.48    7.13
  -1  -3  -3  694.67   25.20
  -1  -3  -3  662.50   25.23
   1   3   3  661.91   25.04
   1   3   3  673.11   25.19
  -1  -2  -3  740.56   27.64
  -1  -2  -3  744.61   27.58
   1   2   3  731.12   27.51
   1   2   3  742.46   27.61
  -1  -1  -3  260.55    9.93
  -1  -1  -3  269.64    9.87
   1   1   3  265.21    9.89
  -1   0  -3    0.08    0.10
  -1   0  -3    0.07    0.14
   1   0   3    0.08    0.14
   1   0   3    0.37    0.12
  -1   1  -3  294.80   10.62
  -1   1  -3  277.71   10.63
   1  -1   3  275.27   11.26
   1  -1   3  288.03   10.62
  -1   2  -3  719.65   26.77
  -1   2  -3  760.17   26.84
   1  -2   3  668.16   26.93
  -1   3  -3  652.34   24.83
  -1   3  -3  678.53   24.80
   1  -3   3  670.19   24.71
   1  -3   3  645.61   24.68
  -1   4  -3  194.75    7.28
  -1   4  -3  186.76    7.28
   1  -4   3  185.13    7.28
   1  -4   3  195.47    7.32
  -1   5  -3   10.12    0.70
   1  -5   3    9.82    0.73
   1  -5   3    9.19    0.71
  -1   6  -3   20.11    1.11
   1  -6   3   18.99    1.12
   1  -6   3   22.42    1.18
  -1   7  -3   33.71    1.60
   1  -7   3   34.10    1.67
   1  -7   3   31.05    1.61
  -1   8  -3   87.07    3.67
   1  -8   3   85.68    3.70
   1  -8   3   92.63    3.78
  -1   9  -3   12.86    0.95
   1  -9   3   10.48    1.00
   1  -9   3   12.91    1.04
  -1  10  -3    2.20    0.54
   1 -10   3    1.38    0.57
  -1  11  -3   24.74    1.52
   1 -11   3   25.68    1.62
  -1  12  -3    9.88    1.00
   1 -12   3    8.59    1.05
  -1  13  -3   26.16    1.68
   1 -13   3   26.65    1.78
  -1  14  -3   15.90    1.36
   1 -14   3   16.34    1.56
  -1  15  -3   21.70    1.58
   1 -15   3   21.52    1.75
  -1  16  -3    2.13    0.75
  -2 -15  -3    0.83    0.69
  -2 -14  -3   52.30    2.82
   2  14   3   61.05    2.75
  -2 -13  -3    1.57    0.64
   2  13   3    3.59    0.67
  -2 -12  -3    0.71    0.48
  -2 -12  -3    1.09    0.54
   2  12   3    1.44    0.51
  -2 -11  -3   51.08    2.49
  -2 -11  -3   55.04    2.51
   2  11   3   52.96    2.42
  -2 -10  -3   16.51    1.09
  -2 -10  -3   14.80    1.09
   2  10   3   13.81    1.01
  -2  -9  -3    0.15    0.35
  -2  -9  -3    0.26    0.36
   2   9   3   -0.54    0.34
  -2  -8  -3   17.49    1.05
  -2  -8  -3   18.37    1.04
   2   8   3   17.67    1.01
   2   8   3   18.12    1.00
  -2  -7  -3    2.20    0.38
  -2  -7  -3    1.64    0.34
   2   7   3    1.75    0.34
   2   7   3    1.41    0.30
  -2  -6  -3    8.05    0.63
  -2  -6  -3    8.08    0.60
   2   6   3    7.95    0.61
  -2  -5  -3    4.39    0.45
  -2  -5  -3    4.17    0.41
   2   5   3    4.72    0.41
   2   5   3    3.79    0.41
  -2  -4  -3  201.89    7.53
  -2  -4  -3  196.84    7.51
   2   4   3  193.21    7.49
   2   4   3  202.90    7.51
  -2  -3  -3   30.43    1.26
  -2  -3  -3   29.52    1.24
   2   3   3   29.01    1.23
   2   3   3   31.25    1.25
  -2  -2  -3  437.39   15.51
  -2  -2  -3  399.74   15.58
   2   2   3  393.08   15.59
   2   2   3  433.18   15.51
  -2  -1  -3    1.23    0.18
  -2  -1  -3    1.90    0.23
   2   1   3    1.34    0.18
   2   1   3    1.63    0.21
  -2   0  -3   -0.13    0.16
  -2   0  -3    0.36    0.18
   2   0   3   -0.05    0.16
  -2   1  -3    1.29    0.22
  -2   1  -3    1.47    0.22
   2  -1   3    1.39    0.22
  -2   2  -3  416.53   15.52
   2  -2   3  411.09   15.49
  -2   3  -3   29.18    1.37
   2  -3   3   32.73    1.40
   2  -3   3   30.16    1.35
  -2   4  -3  209.27    7.85
  -2   4  -3  202.54    7.83
   2  -4   3  199.97    7.82
   2  -4   3  206.37    7.87
  -2   5  -3    4.21    0.51
  -2   5  -3    5.18    0.54
   2  -5   3    4.70    0.54
   2  -5   3    4.79    0.54
  -2   6  -3    6.72    0.65
   2  -6   3    8.73    0.76
   2  -6   3    8.86    0.76
  -2   7  -3    1.91    0.42
   2  -7   3    1.30    0.41
   2  -7   3    1.91    0.45
  -2   8  -3   18.78    1.13
   2  -8   3   16.25    1.14
   2  -8   3   18.59    1.20
  -2   9  -3   -0.52    0.36
   2  -9   3    0.02    0.43
   2  -9   3    0.15    0.46
  -2  10  -3   16.07    1.12
   2 -10   3   13.42    1.17
  -2  11  -3   56.33    2.58
   2 -11   3   51.50    2.63
  -2  12  -3    1.16    0.58
   2 -12   3    0.79    0.63
  -2  13  -3    1.10    0.63
   2 -13   3    2.21    0.79
  -2  14  -3   59.26    2.91
   2 -14   3   60.37    3.09
  -2  15  -3    1.57    0.72
   2 -15   3    0.52    0.72
  -3 -15  -3    1.93    0.76
  -3 -14  -3   16.38    1.42
   3  14   3   15.95    1.31
  -3 -13  -3    6.37    0.93
   3  13   3    6.41    0.82
  -3 -12  -3    0.67    0.56
   3  12   3    0.63    0.51
  -3 -11  -3   29.61    1.73
  -3 -11  -3   33.30    1.75
   3  11   3   34.14    1.72
  -3 -10  -3    3.12    0.59
  -3 -10  -3    3.03    0.55
   3  10   3    2.37    0.54
  -3  -9  -3   12.01    0.86
  -3  -9  -3    9.66    0.87
   3   9   3    9.76    0.84
  -3  -8  -3   14.35    0.92
  -3  -8  -3   13.08    0.94
   3   8   3   15.91    0.93
   3   8   3   14.80    0.88
  -3  -7  -3   22.17    1.21
  -3  -7  -3   24.01    1.17
   3   7   3   21.84    1.12
   3   7   3   24.65    1.18
  -3  -6  -3   27.59    1.28
  -3  -6  -3   27.61    1.33
   3   6   3   26.88    1.29
  -3  -5  -3  467.11   17.48
  -3  -5  -3  469.79   17.45
   3   5   3  460.39   17.45
  -3  -4  -3   -0.16    0.23
  -3  -4  -3    0.01    0.27
   3   4   3    0.39    0.27
   3   4   3    0.01    0.19
  -3  -3  -3    2.35    0.30
  -3  -3  -3    2.65    0.28
   3   3   3    2.31    0.28
   3   3   3    1.93    0.24
  -3  -2  -3  164.80    6.10
  -3  -2  -3  156.32    6.12
   3   2   3  161.86    6.10
  -3  -1  -3    3.49    0.31
  -3  -1  -3    3.44    0.33
   3   1   3    2.73    0.26
   3   1   3    3.08    0.30
  -3   0  -3   -0.14    0.19
  -3   0  -3    0.17    0.15
   3   0   3    0.27    0.19
  -3   1  -3    3.94    0.37
  -3   1  -3    3.79    0.32
   3  -1   3    2.81    0.29
  -3   2  -3  162.90    6.27
  -3   4  -3    0.34    0.30
   3  -4   3   -0.23    0.28
   3  -4   3    0.25    0.30
  -3   5  -3  464.70   17.84
   3  -5   3  464.07   17.81
   3  -5   3  489.52   17.90
  -3   6  -3   29.12    1.49
   3  -6   3   29.41    1.54
   3  -6   3   30.96    1.51
  -3   7  -3   22.74    1.27
   3  -7   3   22.92    1.34
   3  -7   3   23.44    1.30
  -3   8  -3   13.99    1.02
   3  -8   3   14.37    1.06
   3  -8   3   15.43    1.11
  -3   9  -3   11.11    0.96
   3  -9   3    9.79    0.98
  -3  10  -3    3.13    0.62
   3 -10   3    4.71    0.76
  -3  11  -3   28.77    1.70
   3 -11   3   31.56    1.83
  -3  12  -3    0.70    0.57
   3 -12   3    1.04    0.63
  -3  13  -3    5.92    0.88
   3 -13   3    6.24    1.00
  -3  14  -3   16.84    1.41
   3 -14   3   14.74    1.48
  -3  15  -3    2.64    0.78
   3 -15   3    2.39    0.87
  -4 -15  -3   12.81    1.34
  -4 -14  -3   16.83    1.47
   4  14   3   19.97    1.42
  -4 -13  -3   12.01    1.22
   4  13   3   12.72    1.15
  -4 -12  -3   -0.52    0.49
   4  12   3    0.43    0.51
  -4 -11  -3    5.54    0.73
  -4 -11  -3    4.77    0.74
   4  11   3    5.31    0.70
  -4 -10  -3   25.27    1.39
  -4 -10  -3   20.85    1.39
   4  10   3   25.33    1.40
  -4  -9  -3   25.31    1.52
  -4  -9  -3   31.90    1.52
   4   9   3   29.66    1.52
  -4  -8  -3   21.01    1.27
  -4  -8  -3   24.74    1.25
   4   8   3   22.80    1.25
  -4  -7  -3    8.17    0.73
  -4  -7  -3    8.60    0.65
   4   7   3    8.21    0.62
   4   7   3    7.85    0.68
  -4  -6  -3   42.00    1.93
  -4  -6  -3   44.97    1.91
   4   6   3   46.17    1.93
   4   6   3   41.46    1.86
  -4  -5  -3    4.08    0.51
  -4  -5  -3    3.84    0.44
   4   5   3    3.07    0.45
  -4  -4  -3  210.68    8.00
  -4  -4  -3  211.56    8.04
   4   4   3  208.56    8.00
  -4  -3  -3   71.29    2.74
  -4  -3  -3   69.34    2.78
   4   3   3   68.85    2.74
   4   3   3   64.48    2.71
  -4  -2  -3  278.00    9.97
  -4  -2  -3  239.77    9.98
   4   2   3  266.14    9.96
   4   2   3  273.14    9.97
  -4  -1  -3    4.24    0.38
  -4  -1  -3    4.16    0.41
   4   1   3    4.72    0.38
   4   1   3    3.65    0.38
  -4   0  -3   -0.21    0.16
  -4   0  -3    0.27    0.24
  -4   1  -3    4.49    0.37
  -4   1  -3    4.94    0.45
  -4   2  -3  260.05   10.13
   4  -2   3  272.03   10.58
  -4   3  -3   66.51    2.89
   4  -3   3   73.18    2.93
  -4   4  -3  203.13    7.98
   4  -4   3  217.16    8.02
   4  -4   3  198.67    7.93
  -4   5  -3    3.95    0.54
   4  -5   3    3.16    0.50
   4  -5   3    3.58    0.54
  -4   6  -3   46.29    2.17
   4  -6   3   48.13    2.23
   4  -6   3   47.05    2.14
  -4   7  -3    7.25    0.73
   4  -7   3    7.93    0.78
   4  -7   3    8.94    0.86
  -4   8  -3   22.44    1.35
   4  -8   3   22.98    1.38
   4  -8   3   24.88    1.47
  -4   9  -3   27.77    1.56
   4  -9   3   27.24    1.61
  -4  10  -3   23.46    1.44
   4 -10   3   22.83    1.50
  -4  11  -3    4.65    0.76
   4 -11   3    5.42    0.87
  -4  12  -3   -0.08    0.54
   4 -12   3   -0.02    0.59
  -4  13  -3   16.60    1.35
   4 -13   3   12.71    1.36
  -4  14  -3   18.21    1.49
   4 -14   3   18.30    1.62
  -4  15  -3   12.80    1.30
   4 -15   3   14.31    1.49
  -5 -15  -3    7.58    1.10
  -5 -14  -3    1.22    0.76
   5  14   3    1.17    0.68
  -5 -13  -3   16.48    1.41
   5  13   3   17.59    1.37
  -5 -12  -3    1.57    0.63
   5  12   3    0.83    0.57
  -5 -11  -3   16.10    1.16
  -5 -11  -3   16.76    1.25
   5  11   3   15.06    1.16
  -5 -10  -3   15.94    1.21
  -5 -10  -3   17.52    1.15
   5  10   3   16.60    1.19
  -5  -9  -3    1.61    0.55
  -5  -9  -3    1.68    0.45
   5   9   3    1.46    0.53
  -5  -8  -3   36.41    1.68
  -5  -8  -3   33.66    1.75
   5   8   3   34.60    1.71
  -5  -7  -3   38.02    1.67
  -5  -7  -3   33.64    1.72
   5   7   3   35.96    1.63
   5   7   3   34.87    1.69
  -5  -6  -3   43.30    1.85
  -5  -6  -3   41.74    1.92
   5   6   3   39.35    1.80
   5   6   3   41.86    1.89
  -5  -5  -3  101.20    4.39
  -5  -5  -3  120.20    4.37
   5   5   3  110.47    4.37
   5   5   3  108.33    4.34
  -5  -4  -3   39.42    1.76
  -5  -4  -3   39.10    1.83
   5   4   3   42.05    1.79
  -5  -3  -3    2.20    0.46
  -5  -3  -3    2.61    0.41
   5   3   3    1.86    0.37
  -5  -2  -3    9.16    0.64
  -5  -2  -3    8.04    0.70
   5   2   3    8.70    0.65
   5   2   3    8.95    0.62
  -5  -1  -3  193.43    7.24
  -5  -1  -3  182.14    7.28
   5   1   3  193.65    7.24
  -5   0  -3    0.63    0.32
  -5   0  -3    0.34    0.23
   5   0   3    0.09    0.23
  -5   1  -3  210.81    7.76
  -5   1  -3  201.21    8.09
  -5   1  -3  196.83    7.80
  -5   2  -3    8.68    0.70
   5  -2   3    8.22    0.51
  -5   3  -3    1.42    0.41
   5  -3   3    2.28    0.46
  -5   4  -3   41.97    2.00
   5  -4   3   44.51    2.04
  -5   5  -3  110.23    4.56
   5  -5   3  108.32    4.49
   5  -5   3  116.82    4.61
  -5   6  -3   40.50    2.00
   5  -6   3   40.97    1.95
   5  -6   3   43.12    2.06
  -5   7  -3   37.71    1.83
   5  -7   3   34.46    1.87
   5  -7   3   35.05    1.79
  -5   8  -3   30.88    1.69
   5  -8   3   32.52    1.70
  -5   9  -3    2.26    0.58
   5  -9   3    1.78    0.58
  -5  10  -3   14.93    1.16
   5 -10   3   13.35    1.21
  -5  11  -3   14.69    1.20
   5 -11   3   13.95    1.27
  -5  12  -3   -0.08    0.55
   5 -12   3   -0.77    0.53
  -5  13  -3   15.52    1.32
   5 -13   3   14.40    1.40
  -5  14  -3    1.84    0.73
   5 -14   3    0.47    0.70
  -5  15  -3    7.55    1.10
   5 -15   3    6.66    1.12
  -6 -15  -3    5.74    1.06
  -6 -14  -3    9.03    1.17
   6  14   3    9.75    1.12
  -6 -13  -3    9.44    1.15
   6  13   3    9.98    1.08
  -6 -12  -3   11.80    1.23
   6  12   3   12.00    1.11
  -6 -11  -3    0.16    0.56
   6  11   3    0.51    0.57
  -6 -10  -3   13.36    1.18
  -6 -10  -3   14.94    1.08
   6  10   3   15.10    1.15
  -6  -9  -3    2.46    0.66
  -6  -9  -3    3.23    0.55
   6   9   3    2.61    0.60
  -6  -8  -3    7.65    0.86
  -6  -8  -3    8.31    0.76
   6   8   3    7.93    0.78
  -6  -7  -3    3.37    0.60
  -6  -7  -3    3.69    0.50
   6   7   3    3.02    0.55
  -6  -6  -3   14.53    0.87
  -6  -6  -3   11.35    0.96
   6   6   3   12.92    0.92
   6   6   3   12.05    0.79
  -6  -5  -3    0.32    0.34
  -6  -5  -3    0.61    0.39
   6   5   3    0.32    0.35
   6   5   3    0.13    0.26
  -6  -4  -3   91.48    3.65
  -6  -4  -3   91.08    3.73
   6   4   3   92.92    3.64
   6   4   3   87.17    3.65
  -6  -3  -3   14.64    0.90
  -6  -3  -3   15.67    1.00
   6   3   3   15.11    0.92
  -6  -2  -3   85.27    3.72
  -6  -2  -3   93.88    3.67
   6   2   3   95.73    3.68
  -6  -1  -3    6.63    0.66
  -6  -1  -3    6.90    0.62
   6   1   3    5.61    0.54
  -6   0  -3    0.97    0.33
  -6   0  -3    0.47    0.40
   6   0   3    0.45    0.32
  -6   1  -3    5.31    0.58
  -6   1  -3    6.34    0.49
  -6   1  -3    7.22    0.64
  -6   2  -3  104.21    4.04
  -6   2  -3   95.04    4.08
   6  -2   3  100.86    4.12
  -6   3  -3   14.36    0.96
   6  -3   3   12.96    0.74
   6  -3   3   15.54    0.98
  -6   4  -3   87.39    3.83
   6  -4   3   97.09    3.89
  -6   5  -3    0.31    0.36
   6  -5   3    0.51    0.38
  -6   6  -3   12.35    0.99
   6  -6   3   11.81    0.93
   6  -6   3   14.14    1.05
  -6   7  -3    3.16    0.59
   6  -7   3    2.91    0.57
   6  -7   3    3.28    0.70
  -6   8  -3    7.22    0.83
   6  -8   3    7.17    0.82
  -6   9  -3    2.56    0.64
   6  -9   3    2.27    0.63
  -6  10  -3   14.63    1.18
   6 -10   3   13.88    1.21
  -6  11  -3    0.68    0.54
   6 -11   3   -0.72    0.51
  -6  12  -3   11.11    1.13
   6 -12   3    9.67    1.15
  -6  13  -3   11.42    1.20
   6 -13   3   10.69    1.25
  -6  14  -3   11.16    1.19
   6 -14   3    7.24    1.10
  -6  15  -3    5.16    0.92
   6 -15   3    4.37    1.01
  -7 -14  -3   17.60    1.56
  -7 -13  -3   18.30    1.55
   7  13   3   20.21    1.53
  -7 -12  -3   13.41    1.33
   7  12   3   15.36    1.36
  -7 -11  -3   14.30    1.29
   7  11   3   15.03    1.26
  -7 -10  -3   -0.40    0.54
  -7 -10  -3   -0.45    0.41
   7  10   3   -0.79    0.52
  -7  -9  -3   42.14    1.98
  -7  -9  -3   38.86    2.11
   7   9   3   38.45    2.04
  -7  -8  -3    1.01    0.56
  -7  -8  -3    0.68    0.41
   7   8   3    1.51    0.56
  -7  -7  -3   25.91    1.33
  -7  -7  -3   24.85    1.49
   7   7   3   22.55    1.39
  -7  -6  -3   19.88    1.31
  -7  -6  -3   21.55    1.18
   7   6   3   22.21    1.28
  -7  -5  -3   13.83    1.06
  -7  -5  -3   17.59    1.01
   7   5   3   16.58    1.04
   7   5   3   17.03    0.97
  -7  -4  -3   23.83    1.19
  -7  -4  -3   19.80    1.26
   7   4   3   21.97    1.19
   7   4   3   20.78    1.14
  -7  -3  -3    2.08    0.50
  -7  -3  -3    1.92    0.43
   7   3   3    2.36    0.43
   7   3   3    2.29    0.41
  -7  -2  -3   43.33    1.86
  -7  -2  -3   41.02    1.94
   7   2   3   37.66    1.83
  -7  -1  -3   49.64    2.28
  -7  -1  -3   53.85    2.22
   7   1   3   49.52    2.21
  -7   0  -3    0.01    0.41
  -7   0  -3   -0.03    0.32
   7   0   3    0.16    0.33
  -7   1  -3   54.12    2.30
  -7   1  -3   51.33    2.22
  -7   2  -3   43.69    1.92
  -7   2  -3   40.16    1.97
   7  -2   3   40.33    1.95
  -7   3  -3    2.62    0.47
  -7   3  -3    2.62    0.51
   7  -3   3    3.10    0.56
  -7   4  -3   19.55    1.24
   7  -4   3   23.98    1.30
   7  -4   3   18.94    1.00
  -7   5  -3   16.45    1.17
   7  -5   3   20.61    1.25
  -7   6  -3   17.69    1.24
   7  -6   3   22.12    1.40
  -7   7  -3   22.52    1.42
   7  -7   3   22.52    1.37
  -7   8  -3    0.44    0.50
   7  -8   3    0.53    0.48
  -7   9  -3   37.53    2.03
   7  -9   3   35.69    1.96
  -7  10  -3   -0.31    0.49
   7 -10   3    0.80    0.56
  -7  11  -3   13.65    1.25
   7 -11   3   13.75    1.28
  -7  12  -3   16.75    1.39
   7 -12   3   13.15    1.33
  -7  13  -3   20.77    1.55
   7 -13   3   16.45    1.51
  -7  14  -3   17.17    1.50
   7 -14   3   16.01    1.58
  -8 -14  -3    6.01    1.11
  -8 -13  -3    1.10    0.82
   8  13   3    1.38    0.81
  -8 -12  -3   15.89    1.45
   8  12   3   13.11    1.27
  -8 -11  -3    0.48    0.66
   8  11   3    0.02    0.64
  -8 -10  -3   15.16    1.34
   8  10   3   13.97    1.26
  -8  -9  -3   12.28    1.23
  -8  -9  -3   14.75    1.05
   8   9   3   13.02    1.18
  -8  -8  -3   78.95    3.32
  -8  -8  -3   75.33    3.44
   8   8   3   75.39    3.36
  -8  -7  -3    7.56    0.95
  -8  -7  -3   10.51    0.86
   8   7   3    8.74    0.88
  -8  -6  -3    0.05    0.40
  -8  -6  -3    0.11    0.53
   8   6   3   -0.61    0.45
  -8  -5  -3    9.42    0.94
  -8  -5  -3    9.72    0.84
   8   5   3    9.67    0.88
  -8  -4  -3  217.51    8.25
  -8  -4  -3  210.10    8.35
   8   4   3  209.52    8.25
   8   4   3  214.87    8.25
  -8  -3  -3    1.53    0.51
  -8  -3  -3    3.21    0.50
   8   3   3    2.90    0.48
   8   3   3    2.50    0.45
  -8  -2  -3   55.58    2.27
  -8  -2  -3   44.94    2.32
   8   2   3   54.62    2.30
   8   2   3   49.82    2.27
  -8  -1  -3    8.12    0.71
  -8  -1  -3    8.49    0.80
   8   1   3    6.84    0.66
  -8   0  -3    0.26    0.34
  -8   0  -3   -0.38    0.39
   8   0   3   -0.27    0.30
  -8   1  -3    7.87    0.57
  -8   1  -3    9.77    0.75
  -8   2  -3   52.29    2.35
  -8   2  -3   51.28    2.44
   8  -2   3   55.38    2.44
  -8   3  -3    2.74    0.56
  -8   3  -3    3.89    0.57
   8  -3   3    3.05    0.59
  -8   4  -3  240.07    8.72
  -8   4  -3  203.82    8.71
  -8   5  -3    9.04    0.90
  -8   6  -3    0.21    0.43
  -8   7  -3    8.60    0.93
   8  -7   3    9.24    0.93
  -8   8  -3   72.13    3.28
   8  -8   3   67.30    3.13
  -8   9  -3   12.78    1.17
   8  -9   3   10.67    1.08
  -8  10  -3   15.62    1.28
   8 -10   3   12.75    1.23
  -8  11  -3    0.81    0.58
   8 -11   3    0.02    0.56
  -8  12  -3   13.53    1.31
   8 -12   3   13.17    1.29
  -8  13  -3    1.88    0.74
   8 -13   3    2.18    0.79
  -8  14  -3    5.46    0.99
   8 -14   3    4.62    0.95
  -9 -14  -3    0.69    0.82
  -9 -13  -3    6.15    1.08
   9  13   3    6.67    1.05
  -9 -12  -3    7.65    1.15
   9  12   3    8.80    1.09
  -9 -11  -3   83.39    4.05
   9  11   3   94.39    4.04
  -9 -10  -3    0.17    0.66
   9  10   3    1.03    0.67
  -9  -9  -3    0.58    0.67
   9   9   3    1.98    0.69
  -9  -8  -3    4.06    0.83
  -9  -8  -3    4.55    0.67
   9   8   3    4.65    0.76
  -9  -7  -3   11.20    1.17
  -9  -7  -3   11.70    1.00
   9   7   3   13.74    1.13
  -9  -6  -3   16.45    1.10
  -9  -6  -3   14.23    1.30
   9   6   3   16.28    1.18
  -9  -5  -3  108.01    4.85
  -9  -5  -3  120.28    4.76
   9   5   3  121.63    4.78
  -9  -4  -3   22.19    1.26
  -9  -4  -3   19.75    1.36
   9   4   3   21.63    1.29
  -9  -3  -3   68.20    3.14
  -9  -3  -3   70.54    3.03
   9   3   3   72.95    3.04
  -9  -2  -3   -0.01    0.43
  -9  -2  -3    0.07    0.38
   9   2   3   -0.03    0.36
   9   2   3   -0.07    0.37
  -9  -1  -3   90.70    3.72
  -9  -1  -3   88.30    3.83
   9   1   3   89.09    3.73
   9   1   3   91.75    3.85
  -9   0  -3    0.26    0.35
  -9   0  -3   -0.42    0.41
   9   0   3    0.52    0.36
  -9   1  -3   90.62    3.78
  -9   1  -3   93.76    3.82
  -9   2  -3   -0.54    0.36
  -9   2  -3    0.03    0.36
   9  -2   3   -0.07    0.36
  -9   3  -3   76.76    3.21
  -9   3  -3   69.50    3.26
  -9   4  -3   20.34    1.35
  -9   5  -3  117.18    4.97
  -9   6  -3   15.77    1.25
  -9   7  -3   12.10    1.16
  -9   8  -3    4.49    0.79
   9  -8   3    2.86    0.66
  -9   9  -3    1.27    0.58
   9  -9   3    0.23    0.51
  -9  10  -3    0.24    0.57
   9 -10   3    1.08    0.62
  -9  11  -3   86.11    3.83
   9 -11   3   76.78    3.68
  -9  12  -3    9.44    1.12
   9 -12   3    7.24    1.04
  -9  13  -3    5.26    0.96
   9 -13   3    4.16    0.92
  -9  14  -3    0.59    0.71
   9 -14   3    1.15    0.75
 -10 -13  -3    0.82    0.84
 -10 -12  -3    0.66    0.82
  10  12   3    2.15    0.85
 -10 -11  -3   10.99    1.33
  10  11   3   11.92    1.23
 -10 -10  -3    0.80    0.79
  10  10   3    0.33    0.69
 -10  -9  -3    3.44    0.87
  10   9   3    3.05    0.76
 -10  -8  -3   91.99    4.23
  10   8   3   98.45    4.15
 -10  -7  -3    6.42    0.77
 -10  -7  -3    8.00    1.06
  10   7   3    7.72    0.89
 -10  -6  -3    0.99    0.53
 -10  -6  -3    0.42    0.67
  10   6   3    1.05    0.58
 -10  -5  -3   11.47    0.98
  10   5   3   11.91    1.04
 -10  -4  -3   87.80    3.94
 -10  -4  -3   91.35    3.80
  10   4   3   91.36    3.83
 -10  -3  -3    0.19    0.45
 -10  -3  -3    0.55    0.51
  10   3   3    0.33    0.42
 -10  -2  -3   54.39    2.78
 -10  -2  -3   65.37    2.73
  10   2   3   63.70    2.75
 -10  -1  -3    9.97    0.98
 -10  -1  -3   11.90    0.90
  10   1   3   10.48    0.90
 -10   0  -3   -0.39    0.35
 -10   0  -3   -0.71    0.44
  10   0   3    0.03    0.39
 -10   1  -3   11.13    0.90
 -10   1  -3   11.04    0.68
 -10   2  -3   66.39    2.85
 -10   2  -3   58.53    2.89
 -10   3  -3    0.21    0.48
 -10   4  -3   84.75    3.79
 -10   5  -3    8.03    0.95
 -10   6  -3    0.87    0.57
 -10   7  -3    7.07    0.95
 -10   8  -3   88.13    3.93
  10  -8   3   82.42    3.76
 -10   9  -3    3.21    0.78
  10  -9   3    2.55    0.67
 -10  10  -3    0.38    0.59
  10 -10   3    1.09    0.59
 -10  11  -3   10.58    1.23
  10 -11   3   10.02    1.15
 -10  12  -3    0.76    0.70
  10 -12   3    3.90    0.82
 -10  13  -3    1.34    0.69
  10 -13   3   -0.30    0.61
 -11 -13  -3   15.70    1.67
 -11 -12  -3   -0.63    0.78
  11  12   3   -0.71    0.72
 -11 -11  -3   34.10    2.31
  11  11   3   41.02    2.30
 -11 -10  -3    2.13    0.86
  11  10   3    2.45    0.80
 -11  -9  -3   10.58    1.26
  11   9   3   10.37    1.11
 -11  -8  -3   18.11    1.59
  11   8   3   17.60    1.39
 -11  -7  -3   12.16    1.30
  11   7   3   12.33    1.13
 -11  -6  -3   -1.24    0.59
  11   6   3   -0.19    0.54
 -11  -5  -3   80.16    3.89
 -11  -5  -3   94.16    3.82
  11   5   3   87.59    3.79
 -11  -4  -3   25.29    1.50
 -11  -4  -3   24.52    1.70
  11   4   3   25.95    1.55
 -11  -3  -3    3.32    0.64
 -11  -3  -3    4.43    0.80
  11   3   3    3.91    0.66
 -11  -2  -3   21.23    1.47
 -11  -2  -3   22.98    1.41
  11   2   3   22.89    1.39
 -11  -1  -3   36.52    1.79
 -11  -1  -3   29.71    1.84
  11   1   3   33.83    1.76
 -11   0  -3   -0.76    0.43
  11   0   3    0.29    0.44
 -11   1  -3   34.17    1.55
 -11   2  -3   24.17    1.58
 -11   3  -3    3.02    0.73
 -11   4  -3   26.31    1.70
 -11   5  -3   85.83    3.92
 -11   6  -3   -0.60    0.48
 -11   7  -3   10.01    1.16
 -11   8  -3   17.85    1.46
 -11   9  -3   10.23    1.18
  11  -9   3    9.98    1.09
 -11  10  -3    1.75    0.75
  11 -10   3    2.31    0.72
 -11  11  -3   40.74    2.41
  11 -11   3   38.13    2.23
 -11  12  -3    0.97    0.71
  11 -12   3    0.41    0.68
 -11  13  -3   19.59    1.63
  11 -13   3   15.38    1.53
 -12 -12  -3   18.89    1.84
 -12 -11  -3    9.98    1.42
  12  11   3   13.39    1.34
 -12 -10  -3   16.14    1.64
  12  10   3   18.85    1.58
 -12  -9  -3    3.46    0.97
  12   9   3    3.28    0.81
 -12  -8  -3   25.79    1.92
  12   8   3   28.53    1.80
 -12  -7  -3    1.49    0.83
  12   7   3    2.01    0.70
 -12  -6  -3   32.13    2.08
  12   6   3   33.74    1.91
 -12  -5  -3   42.68    2.36
  12   5   3   42.48    2.22
 -12  -4  -3   63.75    3.13
  12   4   3   66.20    3.02
 -12  -3  -3    1.72    0.70
  12   3   3    2.40    0.63
 -12  -2  -3   14.89    1.29
  12   2   3   13.33    1.13
 -12  -1  -3   11.69    1.20
  12   1   3   11.11    1.02
 -12   0  -3    0.94    0.63
  12   0   3    0.50    0.48
 -12   2  -3   12.94    1.24
 -12   3  -3    2.24    0.72
 -12   4  -3   67.74    3.30
 -12   5  -3   44.15    2.42
 -12   6  -3   30.47    1.96
 -12   7  -3    2.12    0.73
 -12   8  -3   27.13    1.89
 -12   9  -3    3.62    0.84
  12  -9   3    2.06    0.70
 -12  10  -3   20.26    1.68
  12 -10   3   19.49    1.53
 -12  11  -3   12.78    1.38
  12 -11   3   11.63    1.27
 -12  12  -3   26.46    1.90
  12 -12   3   18.53    1.61
 -13 -11  -3    6.43    1.27
  13  11   3    7.19    1.12
 -13 -10  -3   21.40    1.92
  13  10   3   20.65    1.70
 -13  -9  -3   15.86    1.65
  13   9   3   14.24    1.35
 -13  -8  -3    3.11    0.99
  13   8   3    3.04    0.82
 -13  -7  -3   34.47    2.24
  13   7   3   33.68    2.02
 -13  -6  -3    1.81    0.83
  13   6   3    1.75    0.68
 -13  -5  -3   25.66    1.80
  13   5   3   20.30    1.50
 -13  -4  -3   10.72    1.22
  13   4   3   11.45    1.10
 -13  -3  -3    3.24    0.84
  13   3   3    2.11    0.67
 -13  -2  -3   23.26    1.69
  13   2   3   22.95    1.52
 -13  -1  -3    9.67    1.15
  13   1   3   10.38    1.01
 -13   0  -3   -0.79    0.59
 -13   2  -3   20.40    1.55
 -13   3  -3    3.27    0.79
 -13   4  -3    9.73    1.17
 -13   5  -3   21.43    1.65
 -13   6  -3    0.42    0.66
 -13   7  -3   35.70    2.23
 -13   8  -3    3.99    0.91
 -13   9  -3   11.97    1.36
  13  -9   3   12.24    1.25
 -13  10  -3   19.74    1.66
  13 -10   3   17.47    1.56
 -13  11  -3    7.97    1.17
  13 -11   3    4.32    0.90
 -14 -11  -3    0.84    1.01
 -14 -10  -3    1.35    0.95
  14  10   3   -1.14    0.74
 -14  -9  -3   10.56    1.44
  14   9   3   12.28    1.33
 -14  -8  -3   35.96    2.39
  14   8   3   33.37    2.11
 -14  -7  -3    0.26    0.84
  14   7   3    1.08    0.69
 -14  -6  -3    2.89    0.94
  14   6   3    2.74    0.76
 -14  -5  -3   -1.08    0.70
  14   5   3    0.62    0.67
 -14  -4  -3   35.45    2.27
  14   4   3   37.65    2.07
 -14  -3  -3    4.99    0.96
  14   3   3    5.34    0.84
 -14  -2  -3    0.65    0.66
  14   2   3    0.28    0.55
 -14  -1  -3   -0.45    0.65
  14   1   3    2.13    0.59
 -14   0  -3    0.19    0.37
 -14   0  -3   -0.67    0.67
 -14   1  -3   -0.27    0.54
 -14   2  -3   -0.55    0.55
 -14   3  -3    4.47    0.94
 -14   4  -3   35.58    2.25
 -14   5  -3    0.66    0.67
 -14   6  -3    2.54    0.83
 -14   7  -3    0.83    0.68
 -14   8  -3   34.62    2.29
 -14   9  -3   11.25    1.39
 -14  10  -3    2.12    0.83
  14 -10   3    2.25    0.76
 -14  11  -3    0.45    0.73
  14 -11   3    1.52    0.73
 -15 -10  -3    2.15    1.13
  15  10   3    2.37    0.92
 -15  -9  -3   -0.10    0.96
  15   9   3   -0.54    0.74
 -15  -8  -3   15.28    1.68
  15   8   3   13.07    1.38
 -15  -7  -3    0.15    0.81
  15   7   3    1.86    0.80
 -15  -6  -3    0.42    0.82
  15   6   3    0.56    0.72
 -15  -5  -3   37.46    2.48
  15   5   3   44.72    2.34
 -15  -4  -3    3.37    0.93
  15   4   3    1.14    0.70
 -15  -3  -3    0.89    0.73
  15   3   3    1.12    0.62
 -15  -2  -3   30.55    2.10
  15   2   3   33.92    1.96
 -15  -1  -3   22.65    1.76
  15   1   3   22.17    1.63
 -15   0  -3    0.69    0.72
 -15   0  -3    0.43    0.40
 -15   1  -3   18.83    1.65
 -15   2  -3   30.82    2.09
 -15   3  -3    0.52    0.71
 -15   4  -3    1.33    0.78
 -15   5  -3   46.08    2.71
 -15   6  -3    0.43    0.74
 -15   7  -3    0.51    0.74
 -15   8  -3   11.91    1.42
 -15   9  -3    0.28    0.69
 -15  10  -3    3.33    0.97
  15 -10   3    3.60    0.91
 -16  -9  -3    1.79    1.10
  16   9   3    1.82    0.90
 -16  -8  -3   12.73    1.66
  16   8   3   14.95    1.48
 -16  -7  -3   -0.35    0.84
  16   7   3    0.14    0.76
 -16  -6  -3   -0.25    0.85
  16   6   3   -0.60    0.65
 -16  -5  -3   10.52    1.40
  16   5   3   11.71    1.26
 -16  -4  -3    3.33    0.94
  16   4   3    1.64    0.73
 -16  -3  -3   15.19    1.63
  16   3   3   17.97    1.51
 -16  -2  -3   17.40    1.73
  16   2   3   17.13    1.52
 -16  -1  -3   22.72    1.88
  16   1   3   20.79    1.64
 -16   0  -3    0.09    0.78
 -16   1  -3   25.03    1.91
 -16   2  -3   17.52    1.72
 -16   3  -3   20.14    1.76
 -16   4  -3    3.80    0.97
 -16   5  -3   12.87    1.49
 -16   6  -3    0.17    0.72
 -16   7  -3    0.05    0.74
 -16   8  -3   12.53    1.56
 -16   9  -3    2.62    0.96
 -17  -8  -3   12.68    1.66
  17   8   3   14.85    1.56
 -17  -7  -3    2.05    1.11
  17   7   3    2.74    0.93
 -17  -6  -3    0.85    0.94
  17   6   3    0.10    0.74
 -17  -5  -3    0.95    0.97
  17   5   3    4.34    0.92
 -17  -4  -3    2.15    1.00
  17   4   3    3.28    0.87
 -17  -3  -3   -0.71    0.75
  17   3   3    0.13    0.65
 -17  -2  -3   37.73    2.51
  17   2   3   41.42    2.35
 -17  -1  -3    7.35    1.28
 -17   0  -3    0.76    0.79
 -17   1  -3    6.29    1.17
 -17   2  -3   44.00    2.74
 -17   3  -3    0.26    0.73
 -17   4  -3    2.38    0.90
 -17   5  -3    2.61    0.91
 -17   6  -3    0.03    0.70
 -17   7  -3    3.13    0.99
 -17   8  -3   15.80    1.73
 -18  -6  -3    2.39    1.11
  18   6   3    2.21    0.92
 -18  -5  -3   23.16    2.10
  18   5   3   24.01    1.88
 -18  -4  -3    6.56    1.33
  18   4   3    4.99    0.99
 -18  -3  -3   -0.64    0.90
  18   3   3    0.36    0.74
 -18  -2  -3    1.94    1.02
  18   2   3    3.98    0.91
 -18  -1  -3    8.36    1.35
 -18   0  -3    0.33    0.81
 -18   1  -3    9.28    1.37
 -18   2  -3    3.57    1.03
 -18   3  -3    0.14    0.81
 -18   4  -3    5.23    1.14
 -18   5  -3   22.06    1.99
 -18   6  -3    3.13    1.00
 -19  -4  -3   11.44    1.64
  19   4   3   12.11    1.38
 -19  -3  -3   -0.20    0.93
  19   3   3    1.14    0.74
 -19  -2  -3   18.03    1.94
 -19  -1  -3    7.16    1.37
 -19   0  -3    1.17    0.91
 -19   1  -3    6.90    1.30
 -19   2  -3   15.57    1.77
 -19   3  -3    0.15    0.83
 -19   4  -3   11.23    1.55
 -20   4   4    7.58    1.32
 -20   3   4    0.42    0.80
 -20   2   4    2.51    0.99
  20  -1  -4    7.37    1.21
 -20   1   4   15.22    1.63
  20   0  -4    9.40    1.30
 -20   0   4   10.19    1.49
  20   1  -4   10.32    1.37
 -20  -1   4   13.48    1.65
  20   2  -4    2.21    0.89
 -20  -2   4    1.88    1.08
  20   3  -4    0.92    0.86
 -20  -3   4    0.38    0.96
  20   4  -4    7.58    1.24
 -20  -4   4    5.99    1.38
 -19   6   4    0.58    0.80
 -19   5   4   26.17    2.13
 -19   4   4    0.18    0.80
 -19   3   4   13.56    1.63
 -19   2   4   -1.38    0.63
  19  -1  -4    4.72    1.04
 -19   1   4    3.49    1.02
  19   0  -4   -0.69    0.63
 -19   0   4   -0.37    0.83
  19   1  -4    5.94    1.02
 -19  -1   4    3.17    1.06
  19   2  -4   -0.28    0.67
 -19  -2   4   -2.04    0.69
  19   3  -4   14.38    1.53
 -19  -3   4   10.41    1.55
  19   4  -4    0.86    0.80
 -19  -4   4    0.67    0.99
  19   5  -4   22.86    1.94
 -19  -5   4   21.72    2.15
  19   6  -4    0.64    0.87
 -19  -6   4    1.11    1.06
 -18   8   4    1.81    0.88
 -18   7   4    0.63    0.77
 -18   6   4   38.75    2.55
 -18   5   4    0.60    0.76
 -18   4   4   13.46    1.54
 -18   3   4   -0.51    0.70
  18  -2  -4   14.08    1.38
 -18   2   4   10.13    1.35
  18  -1  -4    0.28    0.64
 -18   1   4    1.35    0.89
  18   0  -4    6.78    1.07
 -18   0   4    4.02    1.06
  18   1  -4   -0.31    0.66
 -18  -1   4    0.51    0.77
  18   2  -4   14.36    1.49
 -18  -2   4   12.91    1.58
  18   3  -4   -0.30    0.65
 -18  -3   4   -0.93    0.82
  18   4  -4   12.65    1.44
 -18  -4   4   14.32    1.69
  18   5  -4    1.33    0.88
 -18  -5   4    2.57    1.09
  18   6  -4   36.34    2.44
 -18  -6   4   35.62    2.58
  18   7  -4    0.95    0.84
 -18  -7   4    0.01    0.99
  18   8  -4    0.47    0.95
 -18  -8   4    1.28    1.05
 -17   9   4   31.17    2.21
 -17   8   4    0.46    0.79
 -17   7   4    9.52    1.33
 -17   6   4    3.13    0.92
 -17   5   4   21.28    1.81
 -17   4   4    1.78    0.81
 -17   3   4   37.21    2.41
  17  -2  -4    7.68    1.03
 -17   2   4    6.93    1.11
  17  -1  -4    1.30    0.69
 -17   1   4    0.46    0.81
  17   0  -4   -0.19    0.59
 -17   0   4   -1.39    0.66
  17   1  -4    0.59    0.70
 -17  -1   4   -0.93    0.65
  17   2  -4    6.71    1.05
 -17  -2   4    6.23    1.20
  17   3  -4   39.53    2.30
 -17  -3   4   33.47    2.42
  17   4  -4    2.93    0.90
 -17  -4   4    2.39    1.02
  17   5  -4   21.93    1.81
 -17  -5   4   17.88    1.86
  17   6  -4    0.98    0.87
 -17  -6   4    1.82    1.04
  17   7  -4   10.20    1.31
 -17  -7   4    8.86    1.45
  17   8  -4    0.63    0.87
 -17  -8   4    0.25    1.02
  17   9  -4   30.89    2.26
 -17  -9   4   33.50    2.56
 -16  10   4   14.40    1.55
 -16   9   4    0.40    0.69
 -16   8   4    0.36    0.64
 -16   7   4    0.09    0.65
 -16   6   4   84.24    4.08
 -16   5   4    0.56    0.64
 -16   4   4   19.01    1.64
 -16   3   4    5.59    1.02
  16  -2  -4    1.88    0.71
 -16   2   4    1.85    0.75
  16  -1  -4    6.83    0.95
 -16   1   4    6.05    1.10
  16   0  -4   38.11    2.16
 -16   0   4   35.16    2.26
  16   1  -4    6.04    0.95
 -16  -1   4    5.74    1.07
  16   2  -4    1.49    0.72
 -16  -2   4    2.34    0.90
  16   3  -4    3.52    0.89
 -16  -3   4    2.98    1.01
  16   4  -4   17.73    1.57
 -16  -4   4   20.81    1.82
  16   5  -4   -0.52    0.67
 -16  -5   4   -0.35    0.79
  16   6  -4   81.80    3.81
 -16  -6   4   75.36    3.96
  16   7  -4   -1.50    0.67
 -16  -7   4   -1.19    0.90
  16   8  -4   -0.04    0.79
 -16  -8   4   -0.52    0.93
  16   9  -4   -0.64    0.76
 -16  -9   4    0.94    0.99
  16  10  -4   17.10    1.71
 -16 -10   4   16.40    1.92
 -15  11   4   -0.12    0.64
 -15  10   4    0.42    0.62
 -15   9   4   21.27    1.75
 -15   8   4    2.80    0.86
 -15   7   4    7.75    1.13
 -15   6   4    0.37    0.59
 -15   5   4    9.12    1.21
 -15   4   4    0.15    0.61
 -15   3   4  102.75    4.68
  15  -2  -4    8.72    1.03
 -15   2   4    7.76    1.04
  15  -1  -4    4.85    0.84
 -15   1   4    4.33    0.94
  15   0  -4   32.26    1.92
 -15   0   4   30.68    2.05
  15   1  -4    4.29    0.85
 -15  -1   4    3.59    0.92
  15   2  -4    7.51    0.98
 -15  -2   4    6.99    1.13
  15   3  -4  106.62    4.63
 -15  -3   4  102.62    4.77
  15   4  -4   -0.09    0.63
 -15  -4   4   -0.36    0.75
  15   5  -4    9.54    1.15
 -15  -5   4    9.27    1.32
  15   6  -4   -0.45    0.65
 -15  -6   4    0.12    0.85
  15   7  -4    7.77    1.16
 -15  -7   4    9.49    1.39
  15   8  -4    1.96    0.89
 -15  -8   4    2.90    1.09
  15   9  -4   21.59    1.87
 -15  -9   4   23.41    2.04
  15  10  -4   -0.70    0.82
 -15 -10   4   -0.50    0.94
  15  11  -4    0.09    0.94
 -15 -11   4    1.00    1.10
 -14  12   4   33.27    2.20
 -14  11   4    0.71    0.63
 -14  10   4    4.69    0.93
 -14   9   4    2.66    0.77
 -14   8   4    0.85    0.64
 -14   7   4    1.45    0.66
 -14   6   4   23.57    1.69
 -14   5   4    1.07    0.66
 -14   4   4   25.78    1.81
  14  -3  -4   46.66    2.42
 -14   3   4   48.99    2.58
  14  -2  -4   10.75    1.09
  14  -1  -4    6.06    0.85
 -14   1   4    5.32    0.96
  14   0  -4   25.98    1.66
 -14   0   4   25.94    1.81
  14   1  -4    7.13    0.93
 -14  -1   4    6.12    1.05
  14   2  -4   13.88    1.27
 -14  -2   4   12.33    1.34
  14   3  -4   48.70    2.53
 -14  -3   4   48.97    2.69
  14   4  -4   26.53    1.75
 -14  -4   4   26.87    1.93
  14   5  -4    1.52    0.71
 -14  -5   4    0.88    0.80
  14   6  -4   23.54    1.70
 -14  -6   4   22.65    1.84
  14   7  -4   -0.11    0.70
 -14  -7   4    0.12    0.80
  14   8  -4   -0.81    0.67
 -14  -8   4    1.10    0.94
  14   9  -4    0.96    0.84
 -14  -9   4    1.54    0.93
  14  10  -4    3.15    0.99
 -14 -10   4    3.06    1.09
  14  11  -4   -0.13    0.84
 -14 -11   4   -0.09    0.98
  13 -12  -4    9.06    1.14
 -13  12   4   13.28    1.37
  13 -11  -4   -0.02    0.58
 -13  11   4    1.07    0.66
 -13  10   4   -0.23    0.56
 -13   9   4   12.11    1.27
 -13   8   4    0.21    0.59
 -13   7   4   19.85    1.56
 -13   6   4    3.59    0.78
 -13   5   4   29.18    1.88
 -13   4   4    2.56    0.74
  13  -3  -4   24.80    1.56
 -13   3   4   24.99    1.70
  13  -2  -4    0.64    0.51
 -13   2   4    0.41    0.60
  13  -1  -4   76.80    3.49
 -13   1   4   79.74    3.64
  13   0  -4   38.66    2.08
 -13   0   4   38.86    2.19
  13   1  -4   77.31    3.48
 -13  -1   4   77.34    3.60
  13   2  -4    0.51    0.59
 -13  -2   4   -0.40    0.61
  13   3  -4   25.65    1.65
 -13  -3   4   25.47    1.78
  13   4  -4    2.75    0.73
 -13  -4   4    3.31    0.84
  13   5  -4   26.98    1.77
 -13  -5   4   28.42    1.97
  13   6  -4    5.56    0.92
 -13  -6   4    4.63    1.01
  13   7  -4   20.69    1.68
 -13  -7   4   22.91    1.79
  13   8  -4    0.17    0.73
 -13  -8   4    0.85    0.84
  13   9  -4   13.05    1.36
 -13  -9   4   12.83    1.51
  13  10  -4   -0.46    0.75
 -13 -10   4    0.56    0.83
  13  11  -4    0.05    0.83
 -13 -11   4    1.33    0.93
  13  12  -4   11.28    1.42
 -13 -12   4    9.90    1.53
  12 -13  -4    5.77    0.96
 -12  13   4    6.50    1.01
  12 -12  -4   15.12    1.40
 -12  12   4   17.01    1.46
  12 -11  -4    0.00    0.57
 -12  11   4    0.24    0.59
 -12  10   4   12.92    1.30
 -12   9   4    2.13    0.67
  12  -8  -4    3.15    0.49
 -12   8   4    4.84    0.84
 -12   7   4    4.26    0.83
 -12   6   4   88.85    4.00
 -12   5   4   33.40    1.96
 -12   4   4   21.99    1.52
  12  -3  -4    7.25    0.82
 -12   3   4    8.00    0.96
  12  -2  -4   35.36    1.87
  12  -1  -4   22.76    1.37
 -12   1   4   18.14    1.41
  12   0  -4   52.03    2.48
 -12   0   4   51.73    2.59
  12   1  -4   19.55    1.34
 -12  -1   4   21.08    1.47
  12   2  -4   34.49    1.87
 -12  -2   4   33.86    1.99
  12   3  -4    6.55    0.84
 -12  -3   4    6.71    0.96
  12   4  -4   22.12    1.52
 -12  -4   4   22.68    1.64
  12   5  -4   29.34    1.81
 -12  -5   4   29.75    1.91
  12   6  -4   91.66    4.06
 -12  -6   4   90.75    4.17
  12   7  -4    6.46    0.97
 -12  -7   4    6.41    1.10
  12   8  -4    2.55    0.82
 -12  -8   4    2.21    0.84
  12   9  -4    0.02    0.70
 -12  -9   4    1.03    0.83
  12  10  -4   11.98    1.30
 -12 -10   4   12.62    1.45
  12  11  -4   -1.25    0.66
 -12 -11   4   -1.15    0.74
  12  12  -4   13.73    1.48
 -12 -12   4   12.94    1.54
  12  13  -4    5.39    1.15
 -12 -13   4    5.84    1.23
  11 -13  -4   13.47    1.38
 -11  13   4   21.28    1.55
  11 -12  -4   10.67    1.21
 -11  12   4   14.58    1.34
  11 -11  -4   -0.21    0.52
 -11  11   4    0.25    0.55
 -11  10   4    2.73    0.73
 -11   9   4   19.66    1.46
 -11   8   4    3.49    0.70
  11  -7  -4   21.20    1.14
 -11   7   4   21.59    1.48
 -11   6   4   20.09    1.45
 -11   5   4    0.20    0.45
  11  -4  -4  101.93    4.19
 -11   4   4   90.63    4.16
  11  -3  -4   43.70    2.16
  11  -3  -4   39.98    2.06
 -11   3   4   44.24    2.22
  11  -2  -4    8.18    0.87
  11  -2  -4    6.32    0.73
  11  -1  -4   38.00    1.91
  11  -1  -4   40.45    1.96
 -11   1   4   34.58    1.96
  11   0  -4    5.37    0.70
  11   0  -4    3.34    0.61
 -11   0   4    2.73    0.65
  11   1  -4   39.20    1.93
 -11  -1   4   35.87    1.99
  11   2  -4    6.96    0.78
 -11  -2   4    6.41    0.85
  11   3  -4   44.85    2.24
 -11  -3   4   46.01    2.34
  11   4  -4   92.77    4.02
 -11  -4   4   93.36    4.11
  11   5  -4    1.02    0.59
 -11  -5   4    0.42    0.65
  11   6  -4   19.74    1.43
 -11  -6   4   17.83    1.51
  11   7  -4   20.26    1.52
 -11  -7   4   22.05    1.64
  11   8  -4    3.33    0.81
 -11  -8   4    3.58    0.89
  11   9  -4   18.32    1.47
 -11  -9   4   15.89    1.53
  11  10  -4    1.41    0.79
 -11 -10   4    0.61    0.76
  11  11  -4    0.20    0.73
 -11 -11   4    0.08    0.72
  11  12  -4   14.76    1.47
 -11 -12   4   12.43    1.54
  11  13  -4   16.95    1.63
 -11 -13   4   19.73    1.91
  10 -14  -4    4.01    0.85
 -10  14   4    2.03    0.72
  10 -13  -4   20.65    1.62
 -10  13   4   25.14    1.65
  10 -12  -4    8.71    1.06
 -10  12   4   10.08    1.12
  10 -11  -4    3.38    0.73
 -10  11   4    4.10    0.75
  10 -10  -4   -0.62    0.47
 -10  10   4    0.40    0.52
 -10   9   4    5.85    0.84
 -10   8   4    0.50    0.48
 -10   7   4    4.65    0.75
  10  -6  -4    9.89    0.69
 -10   6   4    9.66    0.99
  10  -5  -4   -0.42    0.44
 -10   5   4    0.29    0.44
  10  -4  -4    1.86    0.55
 -10   4   4    1.83    0.53
  10  -3  -4   71.83    3.12
  10  -3  -4   67.70    3.03
 -10   3   4   70.80    3.15
  10  -2  -4   48.88    2.23
  10  -2  -4   43.76    2.14
  10  -1  -4   41.31    2.07
  10  -1  -4   46.48    2.15
 -10   1   4   45.76    2.19
 -10   1   4   44.18    2.05
  10   0  -4  150.85    5.86
  10   0  -4  141.28    5.81
 -10   0   4  146.01    5.77
 -10   0   4  143.53    5.90
  10   1  -4   46.09    2.11
  10   1  -4   43.52    2.09
 -10  -1   4   42.98    2.02
 -10  -1   4   42.03    2.15
  10   2  -4   44.63    2.19
  10   2  -4   46.49    2.21
 -10  -2   4   48.15    2.15
 -10  -2   4   48.30    2.32
  10   3  -4   69.04    3.12
 -10  -3   4   70.73    3.22
 -10  -3   4   74.05    3.07
  10   4  -4    1.62    0.55
 -10  -4   4    1.77    0.61
  10   5  -4    1.03    0.54
 -10  -5   4    1.10    0.63
  10   6  -4   10.11    1.00
 -10  -6   4   10.01    1.10
  10   7  -4    4.83    0.79
 -10  -7   4    5.47    0.90
  10   8  -4   -0.10    0.61
 -10  -8   4    0.78    0.70
  10   9  -4    4.46    0.84
 -10  -9   4    4.98    0.96
  10  10  -4    0.66    0.67
 -10 -10   4   -0.06    0.67
  10  11  -4    4.03    0.88
 -10 -11   4    4.45    1.00
  10  12  -4    8.72    1.17
 -10 -12   4    9.86    1.36
  10  13  -4   21.49    1.83
 -10 -13   4   21.81    1.90
  10  14  -4    2.48    0.98
 -10 -14   4    2.21    0.97
   9 -14  -4    0.56    0.68
  -9  14   4    0.83    0.63
   9 -13  -4   18.67    1.51
  -9  13   4   21.65    1.55
   9 -12  -4    9.01    1.09
  -9  12   4   13.27    1.19
   9 -11  -4    0.45    0.55
  -9  11   4   -0.05    0.50
   9 -10  -4    3.86    0.75
  -9  10   4    6.20    0.84
  -9   9   4    4.84    0.74
   9  -8  -4    4.44    0.80
  -9   8   4    3.70    0.68
   9  -7  -4    0.14    0.47
  -9   7   4    0.98    0.47
   9  -6  -4   63.26    2.82
  -9   6   4   56.30    2.74
   9  -5  -4   10.93    0.68
  -9   5   4   11.36    0.97
   9  -4  -4   16.07    1.11
  -9   4   4   14.68    1.11
  -9   4   4   17.75    1.05
   9  -3  -4   39.71    1.97
   9  -3  -4   45.40    2.08
  -9   3   4   43.73    2.08
   9  -2  -4   -0.27    0.30
   9  -2  -4    0.23    0.39
  -9   2   4    0.26    0.39
   9  -1  -4   49.85    2.23
   9  -1  -4   53.11    2.29
  -9   1   4   46.85    2.29
  -9   1   4   47.86    2.10
   9   0  -4  198.65    7.47
   9   0  -4  189.51    7.42
  -9   0   4  189.48    7.38
  -9   0   4  182.13    7.47
   9   1  -4   53.13    2.32
   9   1  -4   50.71    2.30
  -9  -1   4   47.41    2.35
  -9  -1   4   51.88    2.26
   9   2  -4    0.49    0.38
   9   2  -4    0.37    0.40
  -9  -2   4    0.24    0.36
  -9  -2   4    0.23    0.45
   9   3  -4   40.88    2.01
   9   3  -4   42.31    2.05
  -9  -3   4   44.39    2.13
  -9  -3   4   45.03    1.99
   9   4  -4   14.33    1.01
   9   4  -4   14.23    1.08
  -9  -4   4   15.73    1.18
  -9  -4   4   17.18    1.02
   9   5  -4   10.83    1.00
  -9  -5   4   13.07    0.90
  -9  -5   4   11.54    1.08
   9   6  -4   56.20    2.62
  -9  -6   4   55.86    2.69
   9   7  -4    1.23    0.59
  -9  -7   4    0.47    0.61
   9   8  -4    4.54    0.76
  -9  -8   4    3.54    0.82
   9   9  -4    4.65    0.80
  -9  -9   4    5.05    0.93
   9  10  -4    5.45    0.87
  -9 -10   4    5.54    0.96
   9  11  -4    0.46    0.65
  -9 -11   4    0.55    0.67
   9  12  -4   14.87    1.37
  -9 -12   4   11.93    1.41
   9  13  -4   21.37    1.72
  -9 -13   4   21.94    1.85
   9  14  -4    1.26    0.80
  -9 -14   4    0.43    0.85
   8 -14  -4    1.36    0.70
  -8  14   4    2.56    0.70
   8 -13  -4   17.55    1.47
  -8  13   4   17.88    1.41
   8 -12  -4   43.78    2.41
  -8  12   4   50.01    2.44
   8 -11  -4   -0.56    0.51
  -8  11   4    0.91    0.55
   8 -10  -4    1.09    0.55
  -8  10   4    1.96    0.57
   8  -9  -4   13.25    1.16
   8  -9  -4   18.06    1.38
  -8   9   4   19.09    1.24
   8  -8  -4   27.33    1.63
  -8   8   4   24.60    1.51
   8  -7  -4   16.07    1.17
  -8   7   4   12.51    1.03
   8  -6  -4   22.92    1.37
  -8   6   4   19.74    1.27
   8  -5  -4   18.75    1.19
  -8   5   4   19.08    1.10
  -8   5   4   18.52    1.18
   8  -4  -4   84.54    3.60
   8  -4  -4   88.61    3.71
  -8   4   4   86.07    3.69
  -8   4   4   92.16    3.62
   8  -3  -4   85.95    3.49
   8  -3  -4   80.58    3.40
  -8   3   4   81.49    3.49
   8  -2  -4    6.48    0.68
   8  -2  -4    5.96    0.61
   8  -1  -4   19.79    1.14
   8  -1  -4   22.24    1.20
  -8   1   4   19.96    1.21
  -8   1   4   20.07    0.98
   8   0  -4  208.15    8.17
   8   0  -4  214.74    8.21
  -8   0   4  213.53    8.17
  -8   0   4  209.99    8.23
   8   1  -4   19.68    1.16
   8   1  -4   20.04    1.17
  -8  -1   4   20.89    1.24
  -8  -1   4   20.23    1.13
   8   2  -4    5.38    0.61
   8   2  -4    5.81    0.66
  -8  -2   4    5.77    0.59
  -8  -2   4    7.14    0.74
   8   3  -4   85.52    3.60
   8   3  -4   89.41    3.60
  -8  -3   4   86.47    3.67
  -8  -3   4   85.37    3.54
   8   4  -4   85.22    3.47
   8   4  -4   82.75    3.50
  -8  -4   4   80.75    3.55
  -8  -4   4   83.60    3.43
   8   5  -4   16.41    1.13
   8   5  -4   17.20    1.06
  -8  -5   4   19.33    1.07
  -8  -5   4   18.24    1.23
   8   6  -4   20.64    1.32
  -8  -6   4   22.79    1.23
  -8  -6   4   21.49    1.40
   8   7  -4   14.51    1.12
  -8  -7   4   14.89    1.22
   8   8  -4   21.46    1.42
  -8  -8   4   22.83    1.52
   8   9  -4   18.54    1.39
  -8  -9   4   18.95    1.47
   8  10  -4    2.22    0.69
  -8 -10   4    2.05    0.73
   8  11  -4    1.03    0.66
  -8 -11   4    1.71    0.74
   8  12  -4   47.67    2.55
  -8 -12   4   49.16    2.66
   8  13  -4   18.74    1.61
  -8 -13   4   19.43    1.70
   8  14  -4    0.11    0.74
  -8 -14   4    1.61    0.87
   7 -15  -4   13.36    1.36
   7 -14  -4    0.10    0.63
  -7  14   4    0.15    0.55
   7 -13  -4    9.97    1.15
  -7  13   4   10.69    1.05
   7 -12  -4   25.28    1.72
  -7  12   4   31.35    1.73
   7 -11  -4    3.49    0.72
  -7  11   4    3.83    0.70
   7 -10  -4   57.22    2.75
   7 -10  -4   45.82    2.42
  -7  10   4   53.62    2.48
   7  -9  -4    3.18    0.68
   7  -9  -4    2.49    0.59
  -7   9   4    4.27    0.64
   7  -8  -4    0.39    0.45
  -7   8   4   -0.08    0.39
   7  -7  -4   21.28    1.35
  -7   7   4   20.94    1.27
   7  -6  -4  165.99    6.45
  -7   6   4  151.16    6.33
  -7   6   4  162.62    6.30
   7  -5  -4    1.34    0.41
  -7   5   4    1.50    0.38
  -7   5   4    0.69    0.37
  -7   4   4   58.87    2.46
  -7   4   4   55.77    2.52
   7  -3  -4    0.83    0.37
   7  -3  -4    0.45    0.24
   7  -3  -4    0.68    0.31
  -7   3   4    0.08    0.34
   7  -2  -4   93.10    3.64
   7  -2  -4   85.76    3.56
  -7   2   4   85.81    3.61
   7  -1  -4  180.33    7.23
   7  -1  -4  194.99    7.29
  -7   1   4  186.66    7.30
  -7   1   4  188.97    7.51
   7   0  -4   38.07    1.75
   7   0  -4   39.68    1.79
  -7   0   4   38.02    1.81
   7   1  -4  201.25    7.34
   7   1  -4  182.40    7.30
  -7  -1   4  188.11    7.36
  -7  -1   4  185.30    7.28
   7   2  -4   88.80    3.65
   7   2  -4   87.38    3.65
  -7  -2   4   86.79    3.60
  -7  -2   4   95.86    3.73
   7   3  -4    0.35    0.34
   7   3  -4    0.50    0.40
  -7  -3   4    0.30    0.32
  -7  -3   4    0.98    0.46
   7   4  -4   50.86    2.36
   7   4  -4   54.36    2.35
  -7  -4   4   57.01    2.33
  -7  -4   4   52.01    2.42
   7   5  -4    1.01    0.34
   7   5  -4    0.49    0.40
  -7  -5   4    1.32    0.38
  -7  -5   4    1.53    0.50
   7   6  -4  148.04    6.17
  -7  -6   4  155.48    6.24
  -7  -6   4  162.81    6.15
   7   7  -4   20.88    1.28
  -7  -7   4   18.16    1.32
  -7  -7   4   21.70    1.21
   7   8  -4    1.16    0.52
  -7  -8   4    0.15    0.50
   7   9  -4    3.44    0.68
  -7  -9   4    2.86    0.71
   7  10  -4   53.52    2.51
  -7 -10   4   48.85    2.56
   7  11  -4    5.21    0.83
  -7 -11   4    3.65    0.83
   7  12  -4   29.84    1.86
  -7 -12   4   29.06    1.90
   7  13  -4   11.03    1.19
  -7 -13   4   10.10    1.27
   7  14  -4   -0.30    0.67
  -7 -14   4    0.69    0.76
   7  15  -4   15.58    1.50
  -7 -15   4   13.48    1.56
   6 -15  -4   15.37    1.47
   6 -14  -4    0.52    0.65
  -6  14   4    0.03    0.53
   6 -13  -4   20.13    1.52
  -6  13   4   19.23    1.39
   6 -12  -4    5.28    0.87
  -6  12   4    6.66    0.83
   6 -11  -4   17.99    1.32
  -6  11   4   16.28    1.19
   6 -10  -4    3.05    0.65
   6 -10  -4    3.14    0.69
  -6  10   4    2.98    0.59
   6  -9  -4   75.60    3.36
   6  -9  -4   82.59    3.54
  -6   9   4   75.16    3.32
   6  -8  -4    6.64    0.79
   6  -8  -4    5.06    0.68
  -6   8   4    6.95    0.70
   6  -7  -4   76.82    3.32
  -6   7   4   74.76    3.21
   6  -6  -4   12.16    0.93
  -6   6   4   13.08    0.84
  -6   6   4   11.91    0.86
   6  -5  -4   48.82    2.19
  -6   5   4   45.61    2.13
  -6   5   4   48.60    2.09
   6  -4  -4  182.15    7.08
  -6   4   4  180.90    7.06
   6  -3  -4   34.70    1.63
   6  -3  -4   37.29    1.63
  -6   3   4   39.10    1.73
   6  -2  -4    2.95    0.40
   6  -2  -4    3.14    0.33
   6  -2  -4    3.26    0.46
  -6   2   4    2.26    0.41
   6  -1  -4   84.83    3.35
   6  -1  -4   80.75    3.31
  -6   1   4   78.70    3.35
  -6   1   4   85.97    3.39
   6   0  -4    7.34    0.59
   6   0  -4    6.08    0.54
  -6   0   4    6.70    0.61
   6   1  -4   83.20    3.35
   6   1  -4   86.00    3.37
  -6  -1   4   80.77    3.39
  -6  -1   4   83.26    3.34
   6   2  -4    2.45    0.44
   6   2  -4    2.46    0.40
  -6  -2   4    3.15    0.41
  -6  -2   4    2.39    0.48
   6   3  -4   37.65    1.76
   6   3  -4   39.14    1.74
  -6  -3   4   39.02    1.82
  -6  -3   4   36.91    1.70
   6   4  -4  183.86    7.11
   6   4  -4  177.46    7.12
  -6  -4   4  191.02    7.10
  -6  -4   4  182.68    7.18
   6   5  -4   45.73    2.05
   6   5  -4   43.00    2.06
  -6  -5   4   45.86    2.14
  -6  -5   4   49.26    2.05
   6   6  -4   11.15    0.88
  -6  -6   4   11.45    0.93
  -6  -6   4   11.68    0.81
   6   7  -4   73.55    3.22
  -6  -7   4   73.25    3.27
  -6  -7   4   79.59    3.21
   6   8  -4    6.60    0.75
  -6  -8   4    6.45    0.72
  -6  -8   4    5.71    0.77
   6   9  -4   78.49    3.48
  -6  -9   4   79.90    3.53
   6  10  -4    3.22    0.68
  -6 -10   4    3.03    0.71
   6  11  -4   20.75    1.41
  -6 -11   4   19.61    1.47
   6  12  -4    7.37    0.98
  -6 -12   4    6.65    0.99
   6  13  -4   20.06    1.49
  -6 -13   4   18.51    1.56
   6  14  -4    1.49    0.74
  -6 -14   4    0.75    0.77
   6  15  -4   17.35    1.52
  -6 -15   4   13.02    1.49
   5 -15  -4    3.85    0.89
   5 -14  -4    8.33    1.08
  -5  14   4    9.26    0.98
   5 -13  -4    2.98    0.78
  -5  13   4    4.92    0.74
   5 -12  -4   56.22    2.74
  -5  12   4   56.73    2.64
   5 -11  -4   16.23    1.30
   5 -11  -4   14.92    1.22
  -5  11   4   12.80    1.05
   5 -10  -4   34.56    1.90
   5 -10  -4   38.47    2.05
  -5  10   4   37.70    1.86
   5  -9  -4    0.33    0.45
   5  -9  -4   -0.39    0.38
  -5   9   4    0.21    0.39
   5  -8  -4   17.81    1.15
   5  -8  -4   21.23    1.25
  -5   8   4   16.40    1.07
   5  -7  -4    4.13    0.59
   5  -7  -4    3.41    0.53
  -5   7   4    3.42    0.51
   5  -6  -4  205.68    7.78
  -5   6   4  191.92    7.68
   5  -5  -4   26.89    1.37
  -5   5   4   25.94    1.31
   5  -4  -4   77.97    3.13
  -5   4   4   72.77    3.08
   5  -3  -4  141.94    5.48
  -5   3   4  146.82    5.43
  -5   3   4  132.54    5.45
   5  -2  -4   86.43    3.49
   5  -2  -4   88.85    3.64
   5  -2  -4   88.40    3.54
  -5   2   4   91.12    3.49
  -5   2   4   90.05    3.55
   5  -1  -4   62.74    2.59
   5  -1  -4   65.01    2.63
  -5   1   4   62.96    2.64
  -5   1   4   68.01    2.69
   5   0  -4  221.44    8.44
   5   0  -4  218.08    8.42
  -5   0   4  226.95    8.47
   5   1  -4   64.54    2.61
   5   1  -4   63.03    2.59
  -5  -1   4   64.98    2.63
   5   2  -4   88.54    3.53
  -5  -2   4   87.83    3.50
  -5  -2   4   90.28    3.57
   5   3  -4  144.86    5.59
   5   3  -4  136.70    5.57
  -5  -3   4  148.60    5.64
  -5  -3   4  145.47    5.56
   5   4  -4   74.02    3.04
   5   4  -4   74.10    3.05
  -5  -4   4   76.40    3.03
  -5  -4   4   72.73    3.10
   5   5  -4   28.33    1.35
   5   5  -4   27.82    1.38
  -5  -5   4   25.68    1.42
  -5  -5   4   27.84    1.34
   5   6  -4  193.34    7.55
  -5  -6   4  202.26    7.55
  -5  -6   4  188.07    7.59
   5   7  -4    3.71    0.54
  -5  -7   4    3.54    0.59
  -5  -7   4    3.98    0.54
   5   8  -4   18.05    1.16
  -5  -8   4   17.14    1.22
  -5  -8   4   20.06    1.17
   5   9  -4    0.05    0.46
  -5  -9   4   -0.08    0.47
   5  10  -4   33.47    1.83
  -5 -10   4   34.09    1.89
   5  11  -4   15.21    1.22
  -5 -11   4   14.86    1.32
   5  12  -4   57.76    2.78
  -5 -12   4   54.98    2.80
   5  13  -4    2.31    0.73
  -5 -13   4    4.48    0.93
   5  14  -4   10.69    1.15
  -5 -14   4    7.56    1.15
   5  15  -4    5.44    0.98
  -5 -15   4    5.14    1.04
   4 -15  -4    7.97    1.10
   4 -14  -4   -0.14    0.60
  -4  14   4    0.73    0.56
   4 -13  -4   18.73    1.45
  -4  13   4   19.52    1.33
   4 -12  -4    1.94    0.67
  -4  12   4    2.52    0.59
   4 -11  -4    0.37    0.50
   4 -11  -4   -0.69    0.45
  -4  11   4    0.20    0.43
   4 -10  -4    1.09    0.50
   4 -10  -4   -0.02    0.46
  -4  10   4    0.15    0.38
   4  -9  -4  126.10    5.16
   4  -9  -4  128.93    5.25
  -4   9   4  126.52    5.09
   4  -8  -4    9.82    0.87
   4  -8  -4    9.06    0.84
  -4   8   4    9.12    0.74
   4  -7  -4  149.02    5.79
   4  -7  -4  139.64    5.70
  -4   7   4  146.49    5.69
   4  -6  -4    6.86    0.64
  -4   6   4    5.66    0.54
   4  -5  -4  133.23    5.09
  -4   5   4  123.91    5.01
   4  -4  -4   32.62    1.48
  -4   4   4   30.39    1.40
  -4   4   4   33.15    1.45
   4  -3  -4   66.35    2.66
  -4   3   4   68.20    2.61
  -4   3   4   61.85    2.63
   4  -2  -4   13.25    0.70
   4  -2  -4   13.65    0.68
  -4   2   4   13.71    0.72
  -4   2   4   13.79    0.67
   4  -1  -4  220.34    8.81
   4  -1  -4  235.19    8.85
   4  -1  -4  240.50    9.33
  -4   1   4  246.34    9.33
  -4   1   4  233.87    8.85
  -4   1   4  227.86    8.81
   4   0  -4  384.27   14.06
   4   0  -4  360.44   14.03
  -4   0   4  379.71   14.07
   4   1  -4  227.05    8.92
   4   1  -4  243.78    8.94
  -4  -1   4  238.41    8.95
   4   2  -4   13.65    0.75
   4   2  -4   14.72    0.75
  -4  -2   4   14.26    0.72
  -4  -2   4   14.85    0.79
   4   3  -4   58.35    2.57
   4   3  -4   63.75    2.59
  -4  -3   4   67.68    2.58
  -4  -3   4   65.16    2.62
   4   4  -4   26.56    1.32
   4   4  -4   27.77    1.32
  -4  -4   4   27.23    1.37
  -4  -4   4   31.24    1.33
   4   5  -4  127.24    4.98
   4   5  -4  125.75    4.99
  -4  -5   4  119.92    5.01
  -4  -5   4  134.08    4.99
   4   6  -4    4.71    0.54
  -4  -6   4    4.92    0.54
  -4  -6   4    4.45    0.60
   4   7  -4  143.15    5.83
  -4  -7   4  155.91    5.88
  -4  -7   4  145.21    5.88
   4   8  -4    9.28    0.84
  -4  -8   4    8.42    0.85
  -4  -8   4   10.37    0.85
   4   9  -4  125.73    5.07
  -4  -9   4  122.83    5.11
   4  10  -4    0.68    0.52
  -4 -10   4    0.35    0.52
   4  11  -4    0.05    0.48
  -4 -11   4    0.41    0.56
   4  12  -4    0.81    0.61
  -4 -12   4    2.49    0.73
   4  13  -4   18.60    1.38
  -4 -13   4   16.08    1.47
   4  14  -4    1.46    0.70
  -4 -14   4    0.81    0.73
   4  15  -4   10.01    1.16
  -4 -15   4    7.43    1.19
   3 -15  -4    1.17    0.76
   3 -14  -4    1.40    0.71
  -3  14   4    2.04    0.58
   3 -13  -4   -0.98    0.53
  -3  13   4    0.82    0.51
   3 -12  -4    5.94    0.82
  -3  12   4    4.00    0.66
   3 -11  -4    1.27    0.54
   3 -11  -4    0.35    0.53
  -3  11   4    1.51    0.49
   3 -10  -4   65.37    2.96
   3 -10  -4   64.77    2.90
  -3  10   4   63.33    2.79
   3  -9  -4   -0.12    0.42
   3  -9  -4    1.19    0.45
  -3   9   4    0.26    0.36
   3  -8  -4    5.27    0.63
   3  -8  -4    4.55    0.59
  -3   8   4    4.19    0.50
   3  -7  -4    6.81    0.64
   3  -7  -4    7.48    0.68
  -3   7   4    6.30    0.58
   3  -6  -4  264.97   10.15
   3  -6  -4  270.46   10.20
  -3   6   4  264.44   10.12
   3  -5  -4    4.19    0.46
  -3   5   4    3.64    0.40
   3  -4  -4   28.12    1.29
  -3   4   4   28.52    1.25
   3  -3  -4    0.94    0.22
  -3   3   4    0.86    0.19
  -3   3   4    0.62    0.19
   3  -2  -4    0.72    0.16
   3  -2  -4    0.94    0.20
  -3   2   4    0.77    0.16
  -3   2   4    0.49    0.16
   3  -1  -4   18.59    0.84
   3  -1  -4   20.01    0.93
   3  -1  -4   19.58    0.86
  -3   1   4   18.14    0.91
  -3   1   4   18.82    0.83
   3   0  -4  286.58   10.85
   3   0  -4  297.53   10.87
  -3   0   4  294.49   11.52
  -3   0   4  292.85   10.87
  -3   0   4  277.67   10.86
   3   1  -4   17.72    0.85
   3   1  -4   18.74    0.88
  -3  -1   4   20.92    0.91
   3   2  -4    0.83    0.20
   3   2  -4    0.93    0.21
  -3  -2   4    1.00    0.23
   3   3  -4    0.82    0.21
   3   3  -4    0.76    0.20
  -3  -3   4    1.40    0.23
  -3  -3   4    0.95    0.25
   3   4  -4   29.12    1.32
   3   4  -4   30.07    1.33
  -3  -4   4   27.65    1.34
  -3  -4   4   28.61    1.31
   3   5  -4    3.93    0.47
   3   5  -4    4.13    0.47
  -3  -5   4    3.88    0.51
  -3  -5   4    3.66    0.46
   3   6  -4  262.14   10.17
  -3  -6   4  262.93   10.20
  -3  -6   4  274.71   10.20
   3   7  -4    5.64    0.61
  -3  -7   4    7.53    0.69
  -3  -7   4    8.78    0.78
   3   8  -4    3.15    0.54
  -3  -8   4    4.55    0.60
  -3  -8   4    5.11    0.65
   3   9  -4    0.87    0.45
  -3  -9   4    0.66    0.44
  -3  -9   4    0.11    0.45
   3  10  -4   61.59    2.79
  -3 -10   4   60.58    2.84
   3  11  -4    0.17    0.51
  -3 -11   4    1.27    0.60
   3  12  -4    4.69    0.78
  -3 -12   4    4.18    0.84
   3  13  -4   -0.66    0.55
  -3 -13   4    0.00    0.65
   3  14  -4    2.64    0.75
  -3 -14   4    2.47    0.84
   3  15  -4    1.07    0.73
  -3 -15   4    3.59    0.91
   2 -15  -4    0.69    0.68
   2 -14  -4   -0.55    0.59
  -2  14   4    0.86    0.57
   2 -13  -4   27.01    1.72
  -2  13   4   26.97    1.55
   2 -12  -4    2.43    0.67
   2 -12  -4    2.70    0.64
  -2  12   4    1.73    0.53
   2 -11  -4    0.79    0.49
   2 -11  -4    0.80    0.51
  -2  11   4    0.44    0.43
   2 -10  -4   19.65    1.29
   2 -10  -4   17.93    1.22
  -2  10   4   17.60    1.10
   2  -9  -4   50.41    2.30
   2  -9  -4   52.03    2.35
  -2   9   4   48.78    2.20
   2  -8  -4    0.83    0.41
   2  -8  -4    1.19    0.40
  -2   8   4    0.78    0.32
   2  -7  -4   64.51    2.68
   2  -7  -4   63.97    2.65
  -2   7   4   60.58    2.58
   2  -6  -4    0.64    0.30
   2  -6  -4    0.91    0.33
  -2   6   4    0.86    0.26
   2  -5  -4    2.67    0.38
   2  -5  -4    2.28    0.35
  -2   5   4    2.28    0.31
   2  -4  -4   22.26    1.03
  -2   4   4   22.55    0.99
   2  -3  -4  186.56    6.94
  -2   3   4  180.59    6.90
   2  -2  -4   67.78    2.68
   2  -2  -4   72.99    2.71
  -2   2   4   69.76    2.68
  -2   2   4   70.90    2.69
   2  -1  -4   55.92    2.16
   2  -1  -4   56.24    2.17
   2  -1  -4   57.32    2.37
  -2   1   4   57.62    2.36
  -2   1   4   55.81    2.15
  -2   1   4   55.68    2.17
   2   0  -4  215.47    8.51
   2   0  -4  217.15    7.98
   2   0  -4  215.03    7.97
  -2   0   4  214.78    7.98
  -2   0   4  207.42    7.96
  -2   0   4  208.35    8.50
   2   1  -4   60.74    2.28
   2   1  -4   55.05    2.25
  -2  -1   4   58.80    2.28
   2   2  -4   76.57    2.89
   2   2  -4   70.24    2.87
  -2  -2   4   75.41    2.90
   2   3  -4  168.52    6.74
   2   3  -4  178.19    6.75
  -2  -3   4  181.69    6.75
  -2  -3   4  181.82    6.76
   2   4  -4   23.52    1.07
   2   4  -4   21.17    1.05
  -2  -4   4   22.50    1.08
  -2  -4   4   21.73    1.06
   2   5  -4    2.75    0.40
   2   5  -4    2.63    0.39
  -2  -5   4    1.82    0.36
  -2  -5   4    3.25    0.45
   2   6  -4    0.55    0.33
   2   6  -4    0.38    0.33
  -2  -6   4    0.63    0.37
  -2  -6   4    0.58    0.33
   2   7  -4   61.76    2.66
  -2  -7   4   59.09    2.69
  -2  -7   4   67.31    2.74
   2   8  -4   -0.06    0.35
  -2  -8   4    0.98    0.40
  -2  -8   4    0.33    0.40
   2   9  -4   45.50    2.16
  -2  -9   4   50.10    2.26
  -2  -9   4   41.98    2.18
   2  10  -4   16.61    1.16
  -2 -10   4   15.01    1.21
   2  11  -4    1.68    0.56
  -2 -11   4    2.05    0.63
   2  12  -4    1.66    0.64
  -2 -12   4    1.07    0.65
   2  13  -4   26.71    1.68
  -2 -13   4   25.15    1.75
   2  14  -4    1.29    0.69
  -2 -14   4    0.58    0.69
   2  15  -4    0.42    0.67
  -2 -15   4   -0.33    0.68
   1 -15  -4    0.42    0.66
   1 -14  -4    4.27    0.86
  -1  14   4    5.47    0.79
   1 -13  -4   25.41    1.65
  -1  13   4   26.91    1.54
   1 -12  -4   29.25    1.76
   1 -12  -4   32.53    1.87
  -1  12   4   32.11    1.67
   1 -11  -4    6.16    0.81
   1 -11  -4    6.58    0.80
  -1  11   4    5.60    0.69
   1 -10  -4    7.33    0.80
   1 -10  -4    7.97    0.82
  -1  10   4    8.11    0.72
   1  -9  -4    0.22    0.37
   1  -9  -4    0.68    0.42
  -1   9   4    0.25    0.33
   1  -8  -4    0.08    0.29
   1  -8  -4    0.89    0.36
  -1   8   4    0.54    0.29
   1  -7  -4    9.75    0.70
   1  -7  -4    8.83    0.71
  -1   7   4    8.95    0.62
   1  -6  -4  195.92    7.46
   1  -6  -4  196.59    7.45
  -1   6   4  191.07    7.39
   1  -5  -4   35.72    1.51
   1  -5  -4   33.86    1.50
  -1   5   4   34.32    1.45
   1  -4  -4   93.50    3.58
   1  -4  -4   91.21    3.57
  -1   4   4   93.31    3.55
   1  -3  -4   26.80    1.13
   1  -3  -4   29.14    1.14
  -1   3   4   27.46    1.10
   1  -2  -4   49.83    1.93
  -1   2   4   52.16    1.91
  -1   2   4   50.38    1.91
   1   0  -4   22.10    0.87
   1   0  -4   21.66    0.86
  -1   0   4   22.77    0.87
  -1   0   4   20.37    0.85
  -1   0   4   21.71    1.02
   1   1  -4    4.85    0.31
   1   1  -4    4.76    0.30
  -1  -1   4    5.13    0.32
   1   2  -4   53.44    2.07
   1   2  -4   49.73    2.06
  -1  -2   4   53.21    2.07
   1   3  -4   25.56    1.17
   1   3  -4   27.85    1.18
  -1  -3   4   27.15    1.18
   1   4  -4   92.41    3.58
   1   4  -4   91.75    3.58
  -1  -4   4   90.86    3.59
  -1  -4   4   88.00    3.58
   1   5  -4   33.39    1.52
   1   5  -4   33.64    1.53
  -1  -5   4   33.78    1.53
  -1  -5   4   32.25    1.53
   1   6  -4  193.45    7.48
   1   6  -4  187.97    7.46
  -1  -6   4  202.25    7.52
  -1  -6   4  190.68    7.48
   1   7  -4    8.82    0.74
  -1  -7   4    8.49    0.77
  -1  -7   4    9.68    0.77
   1   8  -4    0.90    0.39
  -1  -8   4    0.69    0.38
  -1  -8   4    0.89    0.41
   1   9  -4   -0.14    0.40
  -1  -9   4   -0.47    0.42
  -1  -9   4    0.17    0.40
   1  10  -4    7.06    0.81
  -1 -10   4    7.84    0.91
   1  11  -4    5.91    0.78
  -1 -11   4    5.65    0.86
   1  12  -4   28.20    1.68
  -1 -12   4   27.55    1.75
   1  13  -4   26.03    1.69
  -1 -13   4   26.87    1.83
   1  14  -4    5.29    0.87
  -1 -14   4    4.31    0.96
   1  15  -4    0.00    0.64
  -1 -15   4   -0.37    0.64
   0 -15  -4   10.23    1.20
   0 -14  -4    0.91    0.62
   0  14   4    0.48    0.54
   0 -13  -4   20.51    1.45
   0  13   4   18.66    1.29
   0 -12  -4   14.43    1.23
   0 -12  -4   15.00    1.23
   0  12   4   14.51    1.09
   0 -11  -4    7.54    0.85
   0 -11  -4   11.61    0.97
   0  11   4    7.76    0.76
   0 -10  -4    5.85    0.73
   0 -10  -4    6.42    0.73
   0  10   4    6.29    0.66
   0  -9  -4   21.91    1.23
   0  -9  -4   20.62    1.20
   0   9   4   19.57    1.11
   0  -8  -4    2.15    0.42
   0  -8  -4    2.74    0.43
   0   8   4    1.99    0.36
   0   8   4    2.10    0.36
   0  -7  -4  116.98    4.60
   0  -7  -4  117.18    4.58
   0   7   4  115.04    4.53
   0   7   4  115.79    4.55
   0  -6  -4    1.30    0.30
   0  -6  -4    0.67    0.28
   0   6   4    0.77    0.25
   0  -5  -4   79.84    3.10
   0  -5  -4   77.66    3.10
   0   5   4   78.07    3.08
   0   5   4   79.11    3.07
   0  -4  -4   61.17    2.37
   0  -4  -4   60.64    2.38
   0   4   4   59.43    2.36
   0   4   4   60.91    2.35
   0  -3  -4    0.26    0.11
   0  -3  -4    0.19    0.11
   0   3   4    0.33    0.11
   0   3   4    0.23    0.10
   0  -2  -4   29.81    1.12
   0  -2  -4   28.18    1.11
   0   0  -4   44.58    1.63
   0   0  -4   42.93    1.65
   0   0   4   40.54    1.64
   0   0   4   44.69    1.63
   0   0   4   40.67    1.83
   0   1  -4  332.18   12.84
   0   1  -4  345.15   12.88
   0  -1   4  354.58   12.83
   0   2  -4   26.69    1.18
   0   2  -4   28.33    1.17
   0  -2   4   28.01    1.17
   0   3  -4    0.18    0.18
   0   3  -4    0.45    0.18
   0  -3   4    0.15    0.18
   0  -3   4    0.47    0.18
   0   4  -4   58.31    2.46
   0   4  -4   60.96    2.46
   0  -4   4   59.95    2.46
   0  -4   4   62.34    2.50
   0   5  -4   73.09    3.02
   0   5  -4   72.94    3.02
   0  -5   4   77.82    3.07
   0  -5   4   72.82    3.02
   0   6  -4    0.81    0.33
   0   6  -4    0.50    0.33
   0  -6   4    1.30    0.39
   0  -6   4    1.21    0.37
   0   7  -4  119.43    4.69
   0  -7   4  108.73    4.68
   0  -7   4  122.53    4.76
   0   8  -4    2.22    0.46
   0  -8   4    2.30    0.52
   0  -8   4    2.12    0.50
   0   9  -4   19.84    1.25
   0  -9   4   21.72    1.37
   0  -9   4   18.83    1.28
   0  10  -4    4.74    0.71
   0 -10   4    6.36    0.84
   0  11  -4    8.23    0.88
   0 -11   4    8.23    0.96
   0  12  -4   12.95    1.14
   0 -12   4   14.09    1.30
   0  13  -4   18.94    1.37
   0 -13   4   17.06    1.53
   0  14  -4    0.23    0.57
   0 -14   4    0.43    0.69
   0  15  -4   11.79    1.22
   0 -15   4   10.38    1.31
  -1 -15  -4    9.59    1.14
  -1 -14  -4   10.44    1.13
   1  14   4   13.90    1.13
  -1 -13  -4    5.82    0.91
   1  13   4    6.47    0.80
  -1 -12  -4   54.01    2.52
  -1 -12  -4   46.98    2.42
   1  12   4   49.99    2.34
  -1 -11  -4    1.57    0.50
  -1 -11  -4    1.35    0.52
   1  11   4    1.64    0.48
  -1 -10  -4   10.08    0.94
  -1 -10  -4   11.37    0.93
   1  10   4   11.33    0.86
  -1  -9  -4    0.90    0.41
  -1  -9  -4    0.34    0.36
   1   9   4    1.08    0.37
  -1  -8  -4    4.43    0.52
  -1  -8  -4    5.07    0.53
   1   8   4    3.81    0.45
   1   8   4    3.76    0.45
  -1  -7  -4   15.14    0.85
  -1  -7  -4   14.28    0.85
   1   7   4   14.30    0.80
   1   7   4   13.94    0.81
  -1  -6  -4    7.36    0.54
  -1  -6  -4    7.54    0.57
   1   6   4    6.81    0.53
  -1  -5  -4   23.45    1.05
  -1  -5  -4   22.69    1.05
   1   5   4   21.60    1.02
   1   5   4   22.50    1.03
  -1  -4  -4  239.12    9.05
  -1  -4  -4  242.10    9.05
   1   4   4  242.72    9.03
   1   4   4  239.55    9.03
  -1  -3  -4   35.95    1.43
  -1  -3  -4   36.64    1.43
   1   3   4   35.87    1.41
   1   3   4   34.98    1.42
  -1  -2  -4   48.38    1.87
  -1  -2  -4   49.64    1.87
   1   2   4   48.40    1.85
   1   2   4   48.02    1.85
   1   1   4   45.10    1.72
  -1   0  -4   58.36    2.67
  -1   0  -4   65.40    2.48
   1   0   4   64.13    2.68
   1   0   4   69.33    2.46
  -1   1  -4   50.49    1.96
   1  -1   4   50.46    1.95
   1  -1   4   47.58    2.11
  -1   2  -4   45.32    1.90
  -1   2  -4   50.25    1.93
   1  -2   4   45.60    1.89
  -1   3  -4   37.57    1.51
  -1   3  -4   33.78    1.51
   1  -3   4   33.96    1.49
   1  -3   4   34.73    1.53
  -1   4  -4  243.67    8.99
  -1   4  -4  232.64    9.00
   1  -4   4  229.51    8.98
   1  -4   4  239.56    9.03
  -1   5  -4   22.32    1.17
  -1   5  -4   22.22    1.16
   1  -5   4   23.37    1.19
   1  -5   4   22.63    1.19
  -1   6  -4    7.55    0.68
  -1   6  -4    7.35    0.68
   1  -6   4    8.36    0.72
   1  -6   4    7.75    0.70
  -1   7  -4   13.04    0.90
  -1   7  -4   13.57    0.90
   1  -7   4   13.58    0.97
   1  -7   4   13.54    0.96
  -1   8  -4    4.40    0.58
   1  -8   4    4.14    0.63
   1  -8   4    3.86    0.61
  -1   9  -4    0.70    0.45
   1  -9   4    0.54    0.48
  -1  10  -4   10.74    0.96
   1 -10   4    9.87    1.00
  -1  11  -4    1.19    0.56
   1 -11   4    2.37    0.67
  -1  12  -4   48.90    2.44
   1 -12   4   49.09    2.54
  -1  13  -4    8.13    0.96
   1 -13   4    5.80    0.99
  -1  14  -4   10.78    1.11
   1 -14   4   10.91    1.30
  -1  15  -4   10.45    1.19
   1 -15   4   11.38    1.37
  -2 -15  -4    6.52    1.01
  -2 -14  -4    1.45    0.67
   2  14   4    1.61    0.59
  -2 -13  -4   21.72    1.55
   2  13   4   23.83    1.44
  -2 -12  -4   27.42    1.66
  -2 -12  -4   31.16    1.70
   2  12   4   27.61    1.58
  -2 -11  -4   10.85    1.03
  -2 -11  -4   15.63    1.09
   2  11   4   13.69    1.00
  -2 -10  -4    0.40    0.45
  -2 -10  -4    1.02    0.47
   2  10   4    0.95    0.44
  -2  -9  -4   30.28    1.58
  -2  -9  -4   34.81    1.60
   2   9   4   29.87    1.52
  -2  -8  -4    0.94    0.37
  -2  -8  -4    0.26    0.32
   2   8   4    0.77    0.31
   2   8   4    1.44    0.35
  -2  -7  -4    5.73    0.56
  -2  -7  -4    5.76    0.53
   2   7   4    6.05    0.51
   2   7   4    5.15    0.50
  -2  -6  -4    1.52    0.32
  -2  -6  -4    1.83    0.35
   2   6   4    1.56    0.33
  -2  -5  -4  104.29    3.88
  -2  -5  -4   98.68    3.89
   2   5   4   98.01    3.87
   2   5   4   97.84    3.86
  -2  -4  -4  250.38    9.41
  -2  -4  -4  255.72    9.43
   2   4   4  248.66    9.41
   2   4   4  246.59    9.39
  -2  -3  -4  433.27   16.04
  -2  -3  -4  433.05   16.02
   2   3   4  420.03   16.11
   2   3   4  431.59   16.02
  -2  -2  -4    7.15    0.41
  -2  -2  -4    7.09    0.39
   2   2   4    6.80    0.38
   2   2   4    6.62    0.37
  -2  -1  -4   10.68    0.55
  -2  -1  -4   10.55    0.51
   2   1   4   11.35    0.54
  -2   0  -4    1.00    0.22
  -2   0  -4    1.01    0.19
   2   0   4    1.25    0.22
  -2   1  -4   10.02    0.60
  -2   1  -4   11.42    0.60
   2  -1   4   10.61    0.61
  -2   2  -4    7.33    0.51
   2  -2   4    7.42    0.50
  -2   3  -4  456.34   16.64
  -2   3  -4  430.60   16.65
   2  -3   4  435.22   16.61
   2  -3   4  449.92   16.67
  -2   4  -4  270.04    9.78
  -2   4  -4  254.29    9.78
   2  -4   4  248.43    9.75
   2  -4   4  252.83    9.80
  -2   5  -4   99.83    4.14
  -2   5  -4  104.61    4.15
   2  -5   4  104.06    4.19
   2  -5   4  104.59    4.14
  -2   6  -4    2.44    0.43
  -2   6  -4    1.72    0.41
   2  -6   4    1.80    0.43
   2  -6   4    0.84    0.39
  -2   7  -4    5.71    0.62
  -2   7  -4    5.86    0.64
   2  -7   4    6.18    0.69
   2  -7   4    6.64    0.71
  -2   8  -4    0.76    0.42
   2  -8   4    0.44    0.41
   2  -8   4    0.14    0.41
  -2   9  -4   29.75    1.65
   2  -9   4   32.57    1.73
  -2  10  -4    0.78    0.50
   2 -10   4    0.34    0.54
  -2  11  -4   12.13    1.10
   2 -11   4    9.92    1.10
  -2  12  -4   29.32    1.73
   2 -12   4   27.76    1.81
  -2  13  -4   23.72    1.61
   2 -13   4   22.94    1.72
  -2  14  -4    1.57    0.67
   2 -14   4    0.76    0.70
  -2  15  -4    5.41    0.91
   2 -15   4    4.40    1.03
  -3 -15  -4   21.48    1.67
  -3 -14  -4    6.10    0.95
   3  14   4    7.00    0.85
  -3 -13  -4   31.78    1.93
   3  13   4   34.29    1.83
  -3 -12  -4    9.27    0.94
  -3 -12  -4    8.29    0.95
   3  12   4    8.45    0.87
  -3 -11  -4   -0.15    0.40
  -3 -11  -4    1.06    0.53
   3  11   4    0.71    0.44
  -3 -10  -4   69.50    2.92
  -3 -10  -4   61.93    2.89
   3  10   4   66.68    2.86
  -3  -9  -4    9.92    0.84
  -3  -9  -4    9.25    0.78
   3   9   4    8.80    0.79
  -3  -8  -4   11.27    0.81
  -3  -8  -4   10.84    0.83
   3   8   4   10.60    0.75
   3   8   4   11.97    0.81
  -3  -7  -4   25.99    1.24
  -3  -7  -4   23.77    1.26
   3   7   4   26.76    1.21
   3   7   4   24.57    1.24
  -3  -6  -4  166.97    6.46
  -3  -6  -4  169.46    6.44
   3   6   4  165.61    6.43
  -3  -5  -4    1.38    0.34
  -3  -5  -4    1.09    0.30
   3   5   4    1.74    0.34
  -3  -4  -4   20.11    1.00
  -3  -4  -4   21.37    1.04
   3   4   4   21.21    1.01
   3   4   4   21.57    0.97
  -3  -3  -4  179.44    7.06
  -3  -3  -4  193.72    7.05
   3   3   4  186.93    7.03
   3   3   4  183.79    7.02
  -3  -2  -4    8.79    0.54
  -3  -2  -4    9.12    0.51
   3   2   4    9.01    0.51
   3   2   4    9.13    0.50
  -3  -1  -4   96.22    3.64
  -3  -1  -4   86.69    3.66
   3   1   4  100.47    3.64
  -3   0  -4  706.68   29.61
   3   0   4  796.01   28.08
  -3   1  -4   98.29    3.64
  -3   1  -4   91.96    3.78
   3  -1   4   86.66    3.76
  -3   2  -4    8.65    0.59
   3  -2   4    8.55    0.54
  -3   3  -4  188.00    7.38
   3  -3   4  191.07    7.40
   3  -3   4  196.02    7.35
  -3   4  -4   19.18    1.10
   3  -4   4   20.59    1.10
   3  -4   4   20.27    1.13
  -3   5  -4    1.70    0.42
   3  -5   4    1.55    0.40
   3  -5   4    2.47    0.45
  -3   6  -4  163.70    6.63
   3  -6   4  173.79    6.71
   3  -6   4  168.97    6.62
  -3   7  -4   25.46    1.41
   3  -7   4   26.74    1.44
   3  -7   4   26.47    1.48
  -3   8  -4   12.06    0.92
   3  -8   4   11.52    0.99
   3  -8   4    9.77    0.93
  -3   9  -4    7.61    0.80
   3  -9   4    7.59    0.88
  -3  10  -4   64.05    2.86
   3 -10   4   58.06    2.85
  -3  11  -4    0.12    0.50
   3 -11   4   -0.86    0.53
  -3  12  -4    7.35    0.93
   3 -12   4    8.88    1.09
  -3  13  -4   33.94    1.96
   3 -13   4   31.83    2.03
  -3  14  -4    6.81    0.97
   3 -14   4    5.29    1.00
  -3  15  -4   22.71    1.66
   3 -15   4   19.58    1.74
  -4 -15  -4    5.42    0.95
  -4 -14  -4    1.92    0.73
   4  14   4    2.04    0.65
  -4 -13  -4   13.38    1.27
   4  13   4   11.96    1.10
  -4 -12  -4   19.02    1.28
  -4 -12  -4   14.77    1.25
   4  12   4   16.35    1.21
  -4 -11  -4   13.32    1.17
  -4 -11  -4   15.66    1.11
   4  11   4   16.23    1.12
  -4 -10  -4    9.02    0.90
  -4 -10  -4    9.51    0.85
   4  10   4    8.12    0.81
  -4  -9  -4   11.22    0.95
  -4  -9  -4   10.83    0.86
   4   9   4   11.76    0.92
  -4  -8  -4   32.37    1.51
  -4  -8  -4   29.72    1.55
   4   8   4   30.50    1.52
  -4  -7  -4    3.91    0.47
  -4  -7  -4    4.02    0.52
   4   7   4    3.31    0.42
   4   7   4    3.31    0.47
  -4  -6  -4  193.08    7.81
  -4  -6  -4  202.17    7.77
   4   6   4  204.41    7.78
   4   6   4  212.29    7.76
  -4  -5  -4    0.61    0.31
  -4  -5  -4    1.05    0.37
   4   5   4    0.59    0.33
  -4  -4  -4   70.18    3.03
  -4  -4  -4   79.46    3.00
   4   4   4   74.46    2.99
  -4  -3  -4   61.88    2.54
  -4  -3  -4   63.38    2.51
   4   3   4   57.65    2.47
   4   3   4   64.77    2.50
  -4  -2  -4    1.71    0.27
  -4  -2  -4    1.86    0.32
   4   2   4    1.15    0.24
   4   2   4    1.47    0.27
  -4  -1  -4    1.53    0.25
  -4  -1  -4    1.63    0.31
   4   1   4    1.26    0.23
   4   1   4    1.93    0.30
  -4   0  -4  372.43   15.84
  -4   0  -4  422.28   15.00
  -4   0  -4  405.52   15.04
   4   0   4  399.89   15.03
  -4   1  -4    1.75    0.27
  -4   1  -4    1.89    0.32
   4  -1   4    1.74    0.26
  -4   2  -4    1.55    0.31
   4  -2   4    1.96    0.30
  -4   3  -4   58.84    2.66
   4  -3   4   67.78    2.72
  -4   4  -4   85.43    3.49
   4  -4   4   77.68    3.41
   4  -4   4   89.29    3.53
  -4   5  -4    1.24    0.40
   4  -5   4    1.00    0.37
   4  -5   4    1.26    0.39
  -4   6  -4  193.54    7.97
   4  -6   4  202.96    7.95
   4  -6   4  217.09    8.09
  -4   7  -4    3.52    0.56
   4  -7   4    3.81    0.61
   4  -7   4    3.46    0.58
  -4   8  -4   30.70    1.65
   4  -8   4   30.28    1.66
  -4   9  -4   10.59    0.97
   4  -9   4   12.10    1.07
  -4  10  -4    8.76    0.93
   4 -10   4    7.33    0.94
  -4  11  -4   14.97    1.21
   4 -11   4   13.22    1.27
  -4  12  -4   16.02    1.26
   4 -12   4   13.51    1.34
  -4  13  -4   13.59    1.25
   4 -13   4   13.21    1.36
  -4  14  -4    1.79    0.73
   4 -14   4    1.27    0.77
  -4  15  -4    5.97    0.97
   4 -15   4    5.14    1.04
  -5 -15  -4    1.46    0.74
  -5 -14  -4    0.37    0.64
  -5 -13  -4   26.31    1.73
   5  13   4   28.05    1.70
  -5 -12  -4   25.68    1.61
   5  12   4   25.41    1.56
  -5 -11  -4    4.11    0.72
  -5 -11  -4    3.77    0.64
   5  11   4    3.47    0.67
  -5 -10  -4   17.70    1.26
  -5 -10  -4   18.69    1.17
   5  10   4   16.33    1.19
  -5  -9  -4   25.70    1.32
  -5  -9  -4   20.89    1.35
   5   9   4   22.35    1.34
  -5  -8  -4    0.42    0.42
  -5  -8  -4    0.89    0.37
   5   8   4    0.25    0.41
  -5  -7  -4    0.82    0.39
  -5  -7  -4    0.04    0.30
   5   7   4    0.87    0.40
   5   7   4    0.46    0.28
  -5  -6  -4    9.73    0.79
  -5  -6  -4    8.80    0.66
   5   6   4    8.60    0.73
   5   6   4    7.25    0.60
  -5  -5  -4    1.40    0.41
  -5  -5  -4    1.29    0.34
   5   5   4    1.26    0.30
   5   5   4    0.97    0.37
  -5  -4  -4  128.22    4.81
  -5  -4  -4  111.47    4.83
   5   4   4  128.56    4.81
  -5  -3  -4  269.56    9.96
  -5  -3  -4  250.75   10.00
   5   3   4  267.38    9.96
  -5  -2  -4    0.28    0.34
  -5  -2  -4    1.00    0.32
   5   2   4    0.27    0.28
  -5  -1  -4   79.03    3.06
  -5  -1  -4   74.14    3.11
   5   1   4   77.47    3.11
   5   1   4   75.15    3.05
  -5   0  -4   63.65    2.62
  -5   0  -4   61.17    2.54
  -5   1  -4   83.23    3.28
  -5   1  -4   80.23    3.36
  -5   1  -4   80.38    3.32
  -5   2  -4    0.52    0.33
   5  -2   4    0.61    0.26
  -5   3  -4  267.26   10.72
   5  -3   4  292.81   10.76
   5  -3   4  279.74   11.17
  -5   4  -4  123.91    5.07
   5  -4   4  128.30    5.11
  -5   5  -4    1.11    0.41
   5  -5   4    1.90    0.46
   5  -5   4    0.68    0.37
  -5   6  -4    8.91    0.84
   5  -6   4    8.12    0.77
   5  -6   4    8.20    0.82
  -5   7  -4   -0.03    0.38
   5  -7   4    0.91    0.42
   5  -7   4    0.03    0.39
  -5   8  -4    0.03    0.39
   5  -8   4    0.26    0.46
  -5   9  -4   22.38    1.45
   5  -9   4   24.65    1.50
  -5  10  -4   16.15    1.22
   5 -10   4   16.89    1.29
  -5  11  -4    3.72    0.71
   5 -11   4    3.08    0.75
  -5  12  -4   24.47    1.65
   5 -12   4   23.70    1.68
  -5  13  -4   27.80    1.78
   5 -13   4   25.84    1.82
  -5  14  -4    0.09    0.64
   5 -14   4   -0.23    0.68
  -5  15  -4    1.82    0.77
   5 -15   4    2.19    0.83
  -6 -15  -4   18.28    1.64
  -6 -14  -4    0.41    0.65
  -6 -13  -4    0.75    0.67
   6  13   4    0.98    0.66
  -6 -12  -4   17.36    1.42
   6  12   4   19.34    1.38
  -6 -11  -4    1.87    0.56
  -6 -11  -4    2.51    0.65
   6  11   4    2.42    0.64
  -6 -10  -4    0.19    0.42
  -6 -10  -4   -0.54    0.51
   6  10   4   -0.26    0.49
  -6  -9  -4   12.10    1.08
  -6  -9  -4   13.31    0.93
   6   9   4   10.02    0.94
  -6  -8  -4   23.33    1.23
  -6  -8  -4   18.34    1.30
   6   8   4   22.20    1.29
  -6  -7  -4    1.70    0.42
  -6  -7  -4    1.52    0.50
   6   7   4    1.19    0.45
  -6  -6  -4   69.40    2.72
  -6  -6  -4   63.08    2.79
   6   6   4   61.03    2.71
   6   6   4   62.27    2.65
  -6  -5  -4   11.84    0.93
  -6  -5  -4   13.46    0.84
   6   5   4   12.73    0.87
   6   5   4   12.49    0.79
  -6  -4  -4   75.86    2.97
  -6  -4  -4   63.42    3.00
   6   4   4   75.71    2.95
   6   4   4   72.01    2.96
  -6  -3  -4    1.58    0.38
  -6  -3  -4    0.79    0.41
   6   3   4    0.78    0.35
  -6  -2  -4   13.76    0.85
  -6  -2  -4   11.61    0.90
   6   2   4   13.29    0.83
  -6  -1  -4   97.10    4.36
  -6  -1  -4  118.51    4.34
   6   1   4  112.47    4.33
  -6   0  -4  171.33    6.56
  -6   0  -4  167.98    6.63
  -6   1  -4  119.08    4.90
  -6   1  -4  127.65    4.76
  -6   1  -4  113.63    4.80
  -6   2  -4   12.37    0.91
   6  -2   4   12.65    0.70
  -6   3  -4    0.69    0.37
   6  -3   4    1.18    0.29
   6  -3   4    0.83    0.38
  -6   4  -4   71.81    3.20
   6  -4   4   77.42    3.25
  -6   5  -4   12.67    0.97
   6  -5   4   13.62    1.01
  -6   6  -4   63.52    2.91
   6  -6   4   70.68    3.01
   6  -6   4   61.23    2.82
  -6   7  -4    1.89    0.54
   6  -7   4    1.41    0.50
  -6   8  -4   18.94    1.32
   6  -8   4   20.43    1.32
  -6   9  -4   10.55    1.04
   6  -9   4   12.24    1.11
  -6  10  -4    0.59    0.55
   6 -10   4    0.79    0.56
  -6  11  -4    1.81    0.63
   6 -11   4    0.88    0.63
  -6  12  -4   21.83    1.54
   6 -12   4   17.77    1.51
  -6  13  -4    1.19    0.67
   6 -13   4    0.68    0.72
  -6  14  -4   -0.23    0.62
   6 -14   4    0.71    0.73
  -6  15  -4   17.90    1.52
   6 -15   4   14.80    1.54
  -7 -14  -4    4.96    0.96
  -7 -13  -4   12.01    1.29
   7  13   4   12.20    1.20
  -7 -12  -4   25.29    1.78
   7  12   4   29.58    1.77
  -7 -11  -4    0.43    0.60
   7  11   4    0.00    0.58
  -7 -10  -4   13.09    1.18
  -7 -10  -4   10.82    0.96
   7  10   4   11.91    1.06
  -7  -9  -4   24.57    1.56
  -7  -9  -4   26.17    1.42
   7   9   4   22.08    1.46
  -7  -8  -4    4.04    0.59
  -7  -8  -4    4.42    0.73
   7   8   4    4.63    0.67
  -7  -7  -4   47.98    2.06
  -7  -7  -4   41.86    2.15
   7   7   4   42.24    2.09
  -7  -6  -4    1.23    0.52
  -7  -6  -4    0.81    0.37
   7   6   4    0.99    0.44
  -7  -5  -4   33.49    1.87
  -7  -5  -4   43.06    1.84
   7   5   4   37.13    1.75
   7   5   4   40.97    1.83
  -7  -4  -4  120.31    4.50
  -7  -4  -4   97.88    4.52
   7   4   4  115.08    4.47
   7   4   4  115.27    4.49
  -7  -3  -4   45.08    2.00
  -7  -3  -4   44.11    2.08
   7   3   4   44.13    1.99
   7   3   4   45.61    2.00
  -7  -2  -4    6.14    0.70
  -7  -2  -4    7.23    0.65
   7   2   4    6.10    0.59
   7   2   4    5.58    0.60
  -7  -1  -4   97.79    3.79
  -7  -1  -4   91.67    3.87
   7   1   4   92.24    3.78
  -7   0  -4   39.11    1.72
  -7   0  -4   34.18    1.77
  -7   1  -4   88.62    3.83
  -7   1  -4   97.43    3.78
  -7   1  -4   91.82    3.83
  -7   2  -4    7.39    0.68
  -7   2  -4    5.91    0.70
  -7   3  -4   43.12    2.01
   7  -3   4   39.77    1.78
  -7   4  -4  116.14    4.81
   7  -4   4  125.52    4.86
   7  -4   4  109.88    4.77
  -7   5  -4   37.90    2.00
   7  -5   4   43.08    2.08
  -7   6  -4    1.14    0.49
   7  -6   4    0.85    0.46
  -7   7  -4   41.02    2.14
   7  -7   4   41.90    2.06
  -7   8  -4    4.80    0.76
   7  -8   4    4.20    0.70
  -7   9  -4   24.80    1.58
   7  -9   4   21.57    1.47
  -7  10  -4   10.82    1.11
   7 -10   4    9.47    1.05
  -7  11  -4   -0.29    0.52
   7 -11   4    0.08    0.56
  -7  12  -4   32.51    1.88
   7 -12   4   24.98    1.81
  -7  13  -4   10.57    1.20
   7 -13   4   10.74    1.27
  -7  14  -4    4.55    0.90
   7 -14   4    3.29    0.90
  -8 -14  -4    1.33    0.81
  -8 -13  -4   17.59    1.55
   8  13   4   15.33    1.43
  -8 -12  -4   23.70    1.74
   8  12   4   25.82    1.72
  -8 -11  -4    6.29    0.95
   8  11   4    3.58    0.81
  -8 -10  -4   11.67    1.00
  -8 -10  -4    8.19    1.10
   8  10   4   10.56    1.05
  -8  -9  -4    2.43    0.53
  -8  -9  -4    0.82    0.65
   8   9   4    2.07    0.65
  -8  -8  -4   19.21    1.21
  -8  -8  -4   19.02    1.41
   8   8   4   17.43    1.31
  -8  -7  -4   31.90    1.85
  -8  -7  -4   35.76    1.70
   8   7   4   31.71    1.72
  -8  -6  -4   61.26    3.01
  -8  -6  -4   72.29    2.93
   8   6   4   68.36    2.95
  -8  -5  -4   40.19    2.14
  -8  -5  -4   44.98    2.03
   8   5   4   44.65    2.04
  -8  -4  -4   70.07    3.26
  -8  -4  -4   78.00    3.19
   8   4   4   75.98    3.18
   8   4   4   77.37    3.17
  -8  -3  -4   17.44    1.20
  -8  -3  -4   20.64    1.16
   8   3   4   20.51    1.15
   8   3   4   20.30    1.14
  -8  -2  -4   12.30    0.86
  -8  -2  -4   10.03    0.90
   8   2   4   12.77    0.85
   8   2   4   11.81    0.87
  -8  -1  -4    7.62    0.78
  -8  -1  -4    8.02    0.73
   8   1   4    8.31    0.76
   8   1   4    7.93    0.70
  -8   0  -4    3.59    0.57
  -8   0  -4    2.63    0.45
  -8   1  -4    8.06    0.73
  -8   1  -4    8.36    0.60
  -8   1  -4    6.75    0.73
  -8   2  -4    9.77    0.90
  -8   2  -4   13.51    0.91
  -8   3  -4   19.60    1.31
  -8   3  -4   23.13    1.28
   8  -3   4   20.91    1.30
  -8   4  -4   74.35    3.21
   8  -4   4   69.13    2.97
  -8   5  -4   43.84    2.17
   8  -5   4   42.02    1.93
  -8   6  -4   71.04    3.25
  -8   7  -4   29.65    1.72
   8  -7   4   27.83    1.62
  -8   8  -4   16.92    1.32
   8  -8   4   15.54    1.22
  -8   9  -4    0.92    0.56
   8  -9   4    1.03    0.56
  -8  10  -4    8.52    1.04
   8 -10   4    8.59    1.00
  -8  11  -4    6.43    0.96
   8 -11   4    6.03    0.91
  -8  12  -4   24.24    1.75
   8 -12   4   24.12    1.74
  -8  13  -4   17.99    1.54
   8 -13   4   14.52    1.45
  -8  14  -4    2.50    0.78
   8 -14   4    0.48    0.71
  -9 -14  -4    3.86    1.00
  -9 -13  -4    5.51    1.07
  -9 -12  -4   10.67    1.33
   9  12   4   10.51    1.16
  -9 -11  -4    8.41    1.13
   9  11   4    8.01    1.04
  -9 -10  -4    0.39    0.68
   9  10   4   -0.55    0.60
  -9  -9  -4   43.16    2.41
  -9  -9  -4   47.84    2.25
   9   9   4   46.33    2.30
  -9  -8  -4   -0.31    0.61
  -9  -8  -4    0.90    0.45
   9   8   4   -0.28    0.52
  -9  -7  -4   20.27    1.25
  -9  -7  -4   19.01    1.44
   9   7   4   18.03    1.30
  -9  -6  -4   18.20    1.42
  -9  -6  -4   20.20    1.24
   9   6   4   19.04    1.28
  -9  -5  -4  119.27    4.86
  -9  -5  -4  118.40    4.99
   9   5   4  120.87    4.87
  -9  -4  -4   22.63    1.27
  -9  -4  -4   20.01    1.41
   9   4   4   20.46    1.27
  -9  -3  -4  105.14    4.63
  -9  -3  -4  113.67    4.55
   9   3   4  116.35    4.56
  -9  -2  -4    0.50    0.40
  -9  -2  -4    0.65    0.46
   9   2   4    0.68    0.38
  -9  -1  -4   53.98    2.31
  -9  -1  -4   47.08    2.38
   9   1   4   50.47    2.30
   9   1   4   52.94    2.35
  -9   0  -4   43.83    2.00
  -9   0  -4   41.54    2.09
  -9   1  -4   53.74    2.48
  -9   1  -4   67.71    2.73
  -9   1  -4   55.51    2.55
  -9   2  -4    0.53    0.38
  -9   2  -4    0.76    0.43
  -9   3  -4  109.82    4.98
  -9   3  -4  130.25    4.97
  -9   4  -4   20.32    1.36
  -9   5  -4  116.67    4.96
  -9   6  -4   20.51    1.41
   9  -6   4   18.51    1.07
  -9   7  -4   15.82    1.31
   9  -7   4   16.90    1.24
  -9   8  -4   -0.61    0.48
   9  -8   4    0.11    0.49
  -9   9  -4   44.31    2.33
   9  -9   4   39.61    2.19
  -9  10  -4   -0.37    0.50
   9 -10   4   -0.32    0.52
  -9  11  -4    7.52    1.01
   9 -11   4    6.89    0.97
  -9  12  -4    9.63    1.19
   9 -12   4    8.56    1.12
  -9  13  -4    5.24    0.99
   9 -13   4    4.21    0.94
  -9  14  -4    6.30    1.07
   9 -14   4    4.09    0.96
 -10 -13  -4    1.04    0.83
 -10 -12  -4   14.42    1.49
  10  12   4   14.25    1.36
 -10 -11  -4    4.70    1.00
  10  11   4    5.14    0.92
 -10 -10  -4   20.59    1.73
  10  10   4   26.21    1.67
 -10  -9  -4    0.42    0.68
  10   9   4   -0.59    0.57
 -10  -8  -4    0.55    0.71
  10   8   4    0.33    0.59
 -10  -7  -4    1.01    0.49
 -10  -7  -4   -0.72    0.60
  10   7   4    0.27    0.54
 -10  -6  -4  127.55    5.58
 -10  -6  -4  139.03    5.46
  10   6   4  134.83    5.48
 -10  -5  -4    1.06    0.66
 -10  -5  -4    0.28    0.53
  10   5   4    0.79    0.54
 -10  -4  -4    6.98    0.78
 -10  -4  -4    6.32    0.90
  10   4   4    7.34    0.79
 -10  -3  -4    5.44    0.83
 -10  -3  -4    6.65    0.74
  10   3   4    6.94    0.75
 -10  -2  -4    1.50    0.57
 -10  -2  -4    1.61    0.51
  10   2   4    1.83    0.49
 -10  -1  -4    1.54    0.51
 -10  -1  -4    1.61    0.47
  10   1   4    1.18    0.45
 -10   0  -4   49.59    2.52
 -10   0  -4   56.21    2.43
 -10   1  -4    1.18    0.33
 -10   1  -4    1.08    0.47
 -10   1  -4    1.41    0.47
 -10   2  -4    2.01    0.52
 -10   2  -4    1.63    0.55
 -10   3  -4    7.30    0.92
 -10   4  -4    5.76    0.84
 -10   5  -4    0.95    0.60
 -10   6  -4  130.15    5.55
 -10   7  -4    0.31    0.52
  10  -7   4    0.15    0.36
 -10   8  -4    1.12    0.60
  10  -8   4    0.62    0.55
 -10   9  -4    0.53    0.63
  10  -9   4    0.50    0.54
 -10  10  -4   24.09    1.69
  10 -10   4   22.00    1.57
 -10  11  -4    5.69    0.98
  10 -11   4    5.31    0.91
 -10  12  -4   13.89    1.43
  10 -12   4   13.76    1.39
 -10  13  -4    1.37    0.79
  10 -13   4    0.98    0.72
 -11 -13  -4    8.02    1.29
 -11 -12  -4    1.82    0.93
 -11 -11  -4    0.86    0.88
  11  11   4   -0.18    0.71
 -11 -10  -4   -0.45    0.77
  11  10   4   -0.45    0.64
 -11  -9  -4   33.05    2.20
  11   9   4   39.04    2.09
 -11  -8  -4    0.58    0.72
  11   8   4   -0.01    0.60
 -11  -7  -4   10.85    1.21
  11   7   4    9.88    1.03
 -11  -6  -4    1.52    0.78
  11   6   4    1.40    0.60
 -11  -5  -4    7.94    1.04
 -11  -5  -4    8.13    0.88
  11   5   4    8.02    0.87
 -11  -4  -4    1.50    0.70
 -11  -4  -4    2.87    0.66
  11   4   4    2.44    0.61
 -11  -3  -4   66.27    3.46
 -11  -3  -4   85.08    3.44
  11   3   4   81.77    3.43
 -11  -2  -4   15.67    1.12
 -11  -2  -4   13.96    1.25
  11   2   4   13.75    1.09
 -11  -1  -4    1.91    0.64
 -11  -1  -4    0.47    0.48
  11   1   4    1.80    0.52
 -11   0  -4    5.62    0.80
 -11   0  -4    5.82    0.84
 -11   1  -4    1.09    0.56
 -11   1  -4    1.05    0.35
 -11   2  -4   12.87    1.19
 -11   3  -4   77.78    3.59
 -11   4  -4    1.84    0.69
 -11   5  -4    7.36    0.98
 -11   6  -4    1.96    0.69
 -11   7  -4    8.31    1.05
 -11   8  -4   -0.21    0.55
  11  -8   4    0.77    0.60
 -11   9  -4   31.37    2.00
  11  -9   4   31.43    1.89
 -11  10  -4    0.52    0.60
  11 -10   4    0.75    0.59
 -11  11  -4    2.61    0.79
  11 -11   4   -0.14    0.59
 -11  12  -4   -0.25    0.65
  11 -12   4   -1.06    0.53
 -11  13  -4   12.27    1.38
  11 -13   4   10.72    1.33
 -12 -12  -4   13.18    1.57
 -12 -11  -4   -0.97    0.82
  12  11   4    1.43    0.84
 -12 -10  -4   26.22    2.06
  12  10   4   29.71    1.90
 -12  -9  -4    3.05    0.96
  12   9   4    1.21    0.72
 -12  -8  -4    1.20    0.83
  12   8   4    0.79    0.66
 -12  -7  -4    2.29    0.88
  12   7   4    1.95    0.69
 -12  -6  -4   10.01    1.24
  12   6   4   13.86    1.20
 -12  -5  -4    1.53    0.74
  12   5   4    0.41    0.57
 -12  -4  -4   19.71    1.53
  12   4   4   19.98    1.37
 -12  -3  -4   15.33    1.36
  12   3   4   13.66    1.18
 -12  -2  -4    3.48    0.80
  12   2   4    3.92    0.69
 -12  -1  -4    2.75    0.72
  12   1   4    1.61    0.57
 -12   0  -4   39.99    1.87
 -12   0  -4   38.64    2.18
 -12   1  -4    2.35    0.66
 -12   1  -4    2.49    0.42
 -12   2  -4    4.00    0.79
 -12   3  -4   14.44    1.35
 -12   4  -4   20.22    1.60
 -12   5  -4    0.12    0.54
 -12   6  -4   11.64    1.27
 -12   7  -4    2.17    0.75
 -12   8  -4    1.05    0.67
 -12   9  -4    2.03    0.80
  12  -9   4    1.15    0.65
 -12  10  -4   30.21    2.02
  12 -10   4   22.71    1.70
 -12  11  -4    2.74    0.85
  12 -11   4    0.82    0.68
 -12  12  -4   14.39    1.52
  12 -12   4   12.01    1.34
 -13 -11  -4   -0.76    0.86
  13  11   4    0.20    0.85
 -13 -10  -4   -0.46    0.87
  13  10   4    0.86    0.78
 -13  -9  -4   22.50    1.93
  13   9   4   24.90    1.76
 -13  -8  -4    0.90    0.86
  13   8   4    0.28    0.65
 -13  -7  -4   30.27    2.13
  13   7   4   31.96    1.97
 -13  -6  -4    1.38    0.88
  13   6   4    0.65    0.66
 -13  -5  -4   30.01    2.05
  13   5   4   35.33    1.94
 -13  -4  -4   -0.05    0.69
  13   4   4    0.15    0.58
 -13  -3  -4    4.01    0.93
  13   3   4    6.18    0.82
 -13  -2  -4    7.94    1.11
  13   2   4   10.02    1.02
 -13  -1  -4   26.87    1.82
  13   1   4   26.90    1.64
 -13   0  -4    4.53    0.58
 -13   0  -4    3.56    0.87
 -13   1  -4   23.95    1.67
 -13   2  -4   10.65    1.21
 -13   3  -4    6.57    1.02
 -13   4  -4    0.15    0.60
 -13   5  -4   31.18    2.04
 -13   6  -4    1.93    0.76
 -13   7  -4   31.15    2.08
 -13   8  -4    1.25    0.72
 -13   9  -4   23.20    1.79
  13  -9   4   23.06    1.67
 -13  10  -4    0.28    0.68
  13 -10   4    0.53    0.64
 -13  11  -4    0.31    0.73
  13 -11   4    1.28    0.69
 -14 -11  -4    0.16    0.91
 -14 -10  -4    6.35    1.27
  14  10   4    7.78    1.15
 -14  -9  -4    2.20    1.07
  14   9   4    5.47    0.97
 -14  -8  -4    1.39    0.93
  14   8   4    0.81    0.71
 -14  -7  -4    8.72    1.31
  14   7   4    9.36    1.11
 -14  -6  -4   21.95    1.83
  14   6   4   21.77    1.60
 -14  -5  -4    0.55    0.81
  14   5   4   -0.78    0.55
 -14  -4  -4    5.99    1.03
  14   4   4    5.03    0.86
 -14  -3  -4    0.96    0.77
  14   3   4   -0.15    0.54
 -14  -2  -4    9.81    1.25
  14   2   4   10.77    1.06
 -14  -1  -4   10.05    1.21
  14   1   4   10.36    1.07
 -14   0  -4   -0.87    0.65
 -14   0  -4   -0.29    0.38
 -14   1  -4    6.66    0.99
 -14   2  -4   12.61    1.34
 -14   3  -4    0.03    0.62
 -14   4  -4    5.32    1.02
 -14   5  -4   -0.14    0.64
 -14   6  -4   21.31    1.75
 -14   7  -4    9.44    1.24
 -14   8  -4    0.20    0.70
 -14   9  -4    4.18    0.99
  14  -9   4    3.85    0.85
 -14  10  -4    7.54    1.18
  14 -10   4    7.40    1.06
 -14  11  -4    0.70    0.79
 -15 -10  -4    1.46    1.08
 -15  -9  -4   18.73    1.90
  15   9   4   18.43    1.71
 -15  -8  -4   -1.05    0.82
  15   8   4   -0.27    0.69
 -15  -7  -4   10.78    1.43
  15   7   4    8.07    1.08
 -15  -6  -4    0.04    0.74
  15   6   4   -0.15    0.65
 -15  -5  -4    3.03    0.95
  15   5   4    1.98    0.74
 -15  -4  -4   17.27    1.72
  15   4   4   21.28    1.51
 -15  -3  -4   14.86    1.56
  15   3   4   17.51    1.39
 -15  -2  -4    0.76    0.79
  15   2   4    1.12    0.61
 -15  -1  -4    0.74    0.74
 -15   0  -4    1.05    0.45
 -15   0  -4    0.36    0.72
 -15   1  -4    0.85    0.70
 -15   2  -4    1.39    0.76
 -15   3  -4   13.29    1.45
 -15   4  -4   21.21    1.76
 -15   5  -4    0.68    0.74
 -15   6  -4    0.24    0.70
 -15   7  -4    9.11    1.29
 -15   8  -4   -0.14    0.70
 -15   9  -4   19.49    1.80
 -15  10  -4    1.59    0.84
  15 -10   4    1.68    0.76
 -16  -9  -4    1.94    1.11
  16   9   4    1.72    0.86
 -16  -8  -4   -0.21    0.88
  16   8   4    0.20    0.78
 -16  -7  -4    0.70    0.95
  16   7   4   -0.81    0.64
 -16  -6  -4   17.52    1.81
  16   6   4   17.76    1.57
 -16  -5  -4   -0.16    0.79
  16   5   4    0.13    0.63
 -16  -4  -4    7.62    1.24
  16   4   4    7.73    1.04
 -16  -3  -4    2.29    0.83
  16   3   4    1.35    0.71
 -16  -2  -4    1.39    0.87
  16   2   4    1.68    0.70
 -16  -1  -4   28.96    2.06
 -16   1  -4   27.30    2.01
 -16   2  -4    2.65    0.87
 -16   3  -4    0.64    0.74
 -16   4  -4    6.51    1.14
 -16   5  -4    1.59    0.82
 -16   6  -4   15.58    1.66
 -16   7  -4    0.16    0.70
 -16   8  -4    0.78    0.81
 -16   9  -4    1.94    0.89
 -17  -7  -4    1.06    1.03
  17   7   4    0.78    0.80
 -17  -6  -4   15.64    1.83
  17   6   4   16.81    1.55
 -17  -5  -4    2.17    1.00
  17   5   4    2.45    0.80
 -17  -4  -4    6.58    1.27
  17   4   4    7.78    1.10
 -17  -3  -4   22.26    1.99
  17   3   4   29.03    1.91
 -17  -2  -4    7.99    1.28
  17   2   4    6.99    1.03
 -17  -1  -4    0.91    0.90
 -17   1  -4    4.12    0.99
 -17   2  -4    5.03    1.07
 -17   3  -4   25.49    2.05
 -17   4  -4    9.10    1.37
 -17   5  -4    0.40    0.76
 -17   6  -4   14.37    1.61
 -17   7  -4    0.60    0.76
 -18  -6  -4    4.85    1.27
  18   6   4    5.52    1.07
 -18  -5  -4    0.66    0.92
  18   5   4    0.18    0.74
 -18  -4  -4    2.16    1.09
  18   4   4    3.57    0.86
 -18  -3  -4   21.49    2.12
  18   3   4   25.49    1.82
 -18  -2  -4    0.49    0.96
 -18  -1  -4    3.69    1.08
 -18   0  -4   13.18    1.54
 -18   1  -4    3.16    1.03
 -18   2  -4    1.64    0.90
 -18   3  -4   26.07    2.13
 -18   4  -4    2.08    0.97
 -18   5  -4    2.34    0.94
 -18   6  -4    6.34    1.21
 -19  -3  -4   -0.27    0.94
  19   3   4    1.81    0.77
 -19  -2  -4    0.86    0.98
 -19  -1  -4   11.61    1.58
 -19   0  -4   25.86    2.20
 -19   1  -4   13.64    1.69
 -19   2  -4    0.58    0.86
 -19   3  -4    0.51    0.85
 -20   4   5   22.13    2.02
 -20   3   5    3.23    1.03
 -20   2   5    4.69    1.11
  20  -1  -5    8.26    1.25
 -20   1   5    4.74    1.15
  20   0  -5    0.33    0.73
 -20   0   5   -0.02    0.85
  20   1  -5    7.15    1.18
 -20  -1   5    9.80    1.49
  20   2  -5    2.09    0.96
 -20  -2   5    3.04    1.09
  20   3  -5    3.93    1.03
 -20  -3   5    2.89    1.14
  20   4  -5   17.43    1.74
 -20  -4   5   16.51    1.98
 -19   6   5    2.48    0.89
 -19   5   5   25.90    2.13
 -19   4   5    2.60    0.95
 -19   3   5    1.45    0.87
  19  -2  -5    1.09    0.68
 -19   2   5    0.31    0.77
  19  -1  -5    7.23    1.11
 -19   1   5    6.52    1.20
  19   0  -5   -0.33    0.70
 -19   0   5   -1.00    0.78
  19   1  -5    6.92    1.12
 -19  -1   5    6.00    1.26
  19   2  -5    2.08    0.81
 -19  -2   5   -1.13    0.80
  19   3  -5    2.10    0.87
 -19  -3   5   -0.02    0.90
  19   4  -5    1.37    0.86
 -19  -4   5    1.86    1.04
  19   5  -5   23.72    1.96
 -19  -5   5   24.06    2.20
  19   6  -5    0.01    0.87
 -19  -6   5    0.97    1.12
 -18   8   5   14.17    1.59
 -18   7   5    5.00    1.06
 -18   6   5    7.01    1.14
 -18   5   5    1.80    0.88
 -18   4   5   32.09    2.28
 -18   3   5   -0.33    0.68
  18  -2  -5    1.61    0.73
 -18   2   5    1.24    0.81
  18  -1  -5    0.41    0.66
 -18   1   5    0.20    0.77
  18   0  -5    0.36    0.65
 -18   0   5   -0.97    0.72
  18   1  -5   -0.51    0.63
 -18  -1   5    0.37    0.84
  18   2  -5    0.69    0.71
 -18  -2   5    0.95    0.87
  18   3  -5   -0.22    0.68
 -18  -3   5   -0.63    0.81
  18   4  -5   33.58    2.23
 -18  -4   5   29.35    2.31
  18   5  -5    2.45    0.92
 -18  -5   5    3.34    1.11
  18   6  -5    6.81    1.19
 -18  -6   5    5.12    1.27
  18   7  -5    2.17    1.01
 -18  -7   5    2.64    1.20
  18   8  -5    9.88    1.42
 -18  -8   5    9.87    1.58
 -17   9   5   19.01    1.74
 -17   8   5    1.84    0.80
 -17   7   5   13.71    1.52
 -17   6   5    1.41    0.74
 -17   5   5    4.96    1.00
 -17   4   5    3.24    0.92
 -17   3   5    1.25    0.74
  17  -2  -5   -0.35    0.55
 -17   2   5   -1.46    0.53
  17  -1  -5    4.29    0.88
 -17   1   5    4.19    1.03
  17   0  -5   -0.29    0.59
 -17   0   5    0.09    0.72
  17   1  -5    3.72    0.86
 -17  -1   5    3.58    1.05
  17   2  -5   -0.72    0.62
 -17  -2   5    0.69    0.78
  17   3  -5    2.02    0.79
 -17  -3   5    1.92    0.98
  17   4  -5    4.54    0.96
 -17  -4   5    5.76    1.17
  17   5  -5    7.18    1.14
 -17  -5   5   10.00    1.43
  17   6  -5   -0.54    0.74
 -17  -6   5    0.66    0.95
  17   7  -5   11.45    1.45
 -17  -7   5   13.66    1.69
  17   8  -5   -0.99    0.80
 -17  -8   5   -0.49    1.02
  17   9  -5   17.86    1.75
 -17  -9   5   16.02    1.90
 -16  10   5    5.89    1.07
 -16   9   5    0.63    0.66
 -16   8   5   29.36    2.08
 -16   7   5   -0.42    0.64
 -16   6   5    0.34    0.64
 -16   5   5   15.61    1.57
 -16   4   5   41.95    2.51
  16  -3  -5    5.72    0.91
 -16   3   5    6.02    1.02
  16  -2  -5   38.63    2.23
 -16   2   5   39.89    2.34
  16  -1  -5    0.65    0.63
 -16   1   5    0.46    0.72
  16   0  -5   -0.01    0.60
 -16   0   5   -1.05    0.64
  16   1  -5    1.14    0.67
 -16  -1   5    0.01    0.79
  16   2  -5   40.81    2.37
 -16  -2   5   42.36    2.51
  16   3  -5    4.88    0.93
 -16  -3   5    6.49    1.15
  16   4  -5   37.82    2.28
 -16  -4   5   35.14    2.38
  16   5  -5   13.11    1.36
 -16  -5   5   12.50    1.55
  16   6  -5    0.41    0.75
 -16  -6   5   -0.43    0.83
  16   7  -5    0.69    0.82
 -16  -7   5   -0.85    0.89
  16   8  -5   31.54    2.19
 -16  -8   5   31.58    2.36
  16   9  -5   -1.70    0.75
 -16  -9   5   -1.14    0.91
  16  10  -5    5.81    1.21
 -16 -10   5    4.97    1.33
 -15  11   5   39.99    2.48
 -15  10   5    3.57    0.83
 -15   9   5    0.96    0.67
 -15   8   5    1.20    0.69
 -15   7   5    2.77    0.81
 -15   6   5   -0.16    0.56
 -15   5   5   23.63    1.74
 -15   4   5    1.64    0.72
  15  -3  -5    0.72    0.55
 -15   3   5   -0.54    0.57
  15  -2  -5    3.45    0.77
 -15   2   5    3.64    0.85
  15  -1  -5   11.87    1.15
 -15   1   5   11.58    1.33
  15   0  -5    0.17    0.54
 -15   0   5   -0.42    0.62
  15   1  -5   13.49    1.30
 -15  -1   5   12.35    1.36
  15   2  -5    4.10    0.84
 -15  -2   5    4.92    0.99
  15   3  -5    0.75    0.66
 -15  -3   5    0.17    0.73
  15   4  -5    1.48    0.73
 -15  -4   5    2.42    0.92
  15   5  -5   23.92    1.75
 -15  -5   5   24.67    1.94
  15   6  -5   -0.79    0.66
 -15  -6   5    0.41    0.85
  15   7  -5    2.16    0.87
 -15  -7   5    4.29    1.13
  15   8  -5    0.18    0.78
 -15  -8   5   -0.43    0.88
  15   9  -5    0.46    0.83
 -15  -9   5   -2.07    0.88
  15  10  -5    2.68    1.01
 -15 -10   5    1.25    1.07
  15  11  -5   39.02    2.58
 -15 -11   5   35.81    2.64
 -14  12   5    5.04    0.96
 -14  11   5    1.34    0.73
 -14  10   5    4.36    0.92
 -14   9   5    0.84    0.63
 -14   8   5   35.72    2.16
 -14   7   5    4.26    0.85
 -14   6   5    3.55    0.80
 -14   5   5    1.23    0.64
 -14   4   5   12.50    1.30
  14  -3  -5    1.13    0.59
 -14   3   5   -0.31    0.55
  14  -2  -5   82.87    3.72
  14  -1  -5    9.28    1.00
 -14   1   5    8.43    1.15
  14   0  -5    0.01    0.53
 -14   0   5    0.02    0.66
  14   1  -5    8.98    1.04
 -14  -1   5   10.35    1.21
  14   2  -5   88.89    3.96
 -14  -2   5   87.24    4.08
  14   3  -5    0.06    0.59
 -14  -3   5    1.17    0.79
  14   4  -5   11.33    1.20
 -14  -4   5   12.52    1.34
  14   5  -5    0.48    0.68
 -14  -5   5   -0.57    0.71
  14   6  -5    4.30    0.92
 -14  -6   5    4.52    1.01
  14   7  -5    4.09    0.90
 -14  -7   5    2.41    1.00
  14   8  -5   33.48    2.19
 -14  -8   5   36.62    2.38
  14   9  -5   -0.10    0.74
 -14  -9   5   -0.25    0.92
  14  10  -5    2.34    0.98
 -14 -10   5    3.26    1.10
  14  11  -5   -0.08    0.85
 -14 -11   5    0.72    1.00
  14  12  -5    3.15    1.08
  13 -12  -5    5.21    0.93
 -13  12   5    5.71    0.98
 -13  11   5   22.87    1.71
 -13  10   5    3.19    0.74
  13  -9  -5    0.79    0.46
 -13   9   5    2.03    0.71
 -13   8   5    4.47    0.86
 -13   7   5   35.43    2.11
 -13   6   5   11.47    1.21
 -13   5   5   68.30    3.29
 -13   4   5    2.54    0.72
  13  -3  -5    0.93    0.56
 -13   3   5    1.38    0.64
  13  -2  -5   14.62    1.19
  13  -1  -5   34.45    1.90
 -13   1   5   34.67    2.02
  13   0  -5   -0.43    0.49
 -13   0   5   -0.78    0.58
  13   1  -5   37.37    2.03
 -13  -1   5   37.49    2.14
  13   2  -5   12.05    1.14
 -13  -2   5   14.04    1.37
  13   3  -5    1.93    0.65
 -13  -3   5    1.41    0.78
  13   4  -5    2.47    0.73
 -13  -4   5    1.62    0.80
  13   5  -5   68.78    3.29
 -13  -5   5   70.21    3.42
  13   6  -5   10.83    1.19
 -13  -6   5   10.70    1.27
  13   7  -5   38.16    2.25
 -13  -7   5   39.85    2.39
  13   8  -5    5.51    0.96
 -13  -8   5    3.58    1.00
  13   9  -5    1.51    0.83
 -13  -9   5    2.28    0.95
  13  10  -5    2.06    0.87
 -13 -10   5    3.30    1.06
  13  11  -5   22.71    1.91
 -13 -11   5   23.17    2.00
  13  12  -5    4.95    1.13
 -13 -12   5    5.69    1.26
  12 -13  -5    8.45    1.15
 -12  13   5   10.80    1.23
  12 -12  -5   15.69    1.42
 -12  12   5   16.47    1.42
  12 -11  -5    5.26    0.90
 -12  11   5    6.56    0.97
 -12  10   5   24.22    1.69
 -12   9   5    0.28    0.56
  12  -8  -5   27.47    1.45
 -12   8   5   28.76    1.79
 -12   7   5    2.63    0.69
 -12   6   5   18.67    1.41
 -12   5   5   -0.22    0.47
 -12   4   5  117.46    5.03
  12  -3  -5   15.36    1.16
 -12   3   5   15.56    1.25
  12  -2  -5   41.18    2.08
  12  -1  -5   29.28    1.64
 -12   1   5   26.28    1.68
  12   0  -5   -0.02    0.45
 -12   0   5    0.00    0.56
  12   1  -5   31.00    1.73
 -12  -1   5   29.52    1.80
  12   2  -5   43.37    2.21
 -12  -2   5   44.45    2.33
  12   3  -5   14.25    1.21
 -12  -3   5   15.07    1.34
  12   4  -5  116.02    4.90
 -12  -4   5  115.15    5.00
  12   5  -5   -0.08    0.59
 -12  -5   5    0.10    0.66
  12   6  -5   19.41    1.51
 -12  -6   5   19.41    1.64
  12   7  -5    1.30    0.71
 -12  -7   5    2.56    0.83
  12   8  -5   26.24    1.87
 -12  -8   5   28.52    1.96
  12   9  -5    0.40    0.70
 -12  -9   5    0.00    0.76
  12  10  -5   27.08    1.90
 -12 -10   5   23.66    1.90
  12  11  -5   10.22    1.24
 -12 -11   5    4.65    1.15
  12  12  -5   14.92    1.53
 -12 -12   5   14.97    1.65
  12  13  -5    9.73    1.38
 -12 -13   5    9.33    1.43
  11 -13  -5   16.72    1.45
 -11  13   5   21.54    1.56
  11 -12  -5    3.38    0.78
 -11  12   5    3.12    0.76
  11 -11  -5    1.90    0.65
 -11  11   5    2.27    0.67
 -11  10   5   12.27    1.22
 -11   9   5    5.35    0.84
 -11   8   5    0.19    0.50
  11  -7  -5   46.91    2.14
 -11   7   5   46.68    2.41
 -11   6   5    0.18    0.47
  11  -5  -5   29.99    1.74
 -11   5   5   28.42    1.71
  11  -4  -5    0.91    0.51
 -11   4   5    1.37    0.53
  11  -3  -5    7.12    0.84
  11  -3  -5    5.72    0.71
 -11   3   5    6.30    0.80
  11  -2  -5   38.84    1.90
  11  -2  -5   32.49    1.78
 -11   2   5   35.59    1.92
  11  -1  -5   59.23    2.60
  11  -1  -5   54.31    2.53
 -11   1   5   56.25    2.64
 -11   1   5   52.27    2.36
  11   0  -5   -0.37    0.41
  11   0  -5   -0.94    0.37
 -11   0   5    0.18    0.48
  11   1  -5   56.09    2.66
  11   1  -5   62.48    2.73
 -11  -1   5   55.99    2.74
  11   2  -5   35.09    1.81
 -11  -2   5   33.31    1.90
  11   3  -5    5.98    0.78
 -11  -3   5    7.00    0.93
  11   4  -5    1.17    0.59
 -11  -4   5    1.08    0.65
  11   5  -5   24.47    1.64
 -11  -5   5   27.81    1.75
  11   6  -5    0.43    0.60
 -11  -6   5    0.16    0.67
  11   7  -5   46.99    2.41
 -11  -7   5   43.74    2.47
  11   8  -5   -0.40    0.63
 -11  -8   5   -0.77    0.64
  11   9  -5    6.39    0.97
 -11  -9   5    6.94    1.11
  11  10  -5   10.57    1.20
 -11 -10   5   11.98    1.37
  11  11  -5    1.84    0.79
 -11 -11   5    1.38    0.87
  11  12  -5    3.88    0.95
 -11 -12   5    1.99    0.99
  11  13  -5   19.45    1.76
 -11 -13   5   17.62    1.83
  10 -14  -5   41.41    2.37
  10 -13  -5    8.14    1.07
 -10  13   5    9.38    1.07
  10 -12  -5    1.97    0.69
 -10  12   5    2.42    0.70
  10 -11  -5    5.86    0.87
 -10  11   5    6.34    0.90
  10 -10  -5    2.87    0.67
 -10  10   5    2.45    0.64
 -10   9   5    0.53    0.51
 -10   8   5   11.75    1.07
  10  -7  -5   21.56    1.44
 -10   7   5   19.63    1.38
  10  -6  -5    1.66    0.40
  10  -6  -5    1.66    0.59
 -10   6   5    1.43    0.55
  10  -5  -5    6.10    0.81
  10  -5  -5    5.79    0.52
 -10   5   5    4.48    0.70
  10  -4  -5    4.54    0.72
 -10   4   5    4.94    0.70
  10  -3  -5   75.05    3.10
  10  -3  -5   67.00    2.99
 -10   3   5   65.71    3.09
  10  -2  -5  125.72    5.04
  10  -2  -5  117.15    4.95
 -10   2   5  125.69    5.08
  10  -1  -5   95.24    3.94
  10  -1  -5   98.62    3.99
 -10   1   5   94.62    4.02
 -10   1   5   90.92    3.90
  10   0  -5    0.52    0.43
  10   0  -5   -0.19    0.38
 -10   0   5    0.27    0.44
 -10   0   5    0.65    0.41
  10   1  -5  101.63    4.04
  10   1  -5   92.76    3.99
 -10  -1   5   95.32    4.08
 -10  -1   5   94.80    3.94
  10   2  -5  120.28    4.96
  10   2  -5  126.98    4.98
 -10  -2   5  119.54    4.89
 -10  -2   5  120.07    5.04
  10   3  -5   71.24    3.20
  10   3  -5   71.93    3.19
 -10  -3   5   74.68    3.28
 -10  -3   5   74.06    3.13
  10   4  -5    4.72    0.69
 -10  -4   5    4.98    0.80
  10   5  -5    5.40    0.80
 -10  -5   5    5.96    0.88
  10   6  -5    2.67    0.68
 -10  -6   5    1.97    0.70
  10   7  -5   22.12    1.53
 -10  -7   5   20.23    1.56
  10   8  -5   12.33    1.17
 -10  -8   5   12.18    1.31
  10   9  -5   -0.17    0.60
 -10  -9   5    0.65    0.69
  10  10  -5    2.51    0.76
 -10 -10   5    2.31    0.85
  10  11  -5    6.02    0.98
 -10 -11   5    6.46    1.13
  10  12  -5    2.30    0.82
 -10 -12   5    2.46    0.90
  10  13  -5    9.98    1.26
 -10 -13   5    6.54    1.24
  10  14  -5   45.49    2.67
 -10 -14   5   42.47    2.76
   9 -14  -5    5.01    0.91
  -9  14   5    4.72    0.87
   9 -13  -5    6.88    0.97
  -9  13   5    7.95    0.96
   9 -12  -5    0.36    0.61
  -9  12   5    1.83    0.63
   9 -11  -5   38.18    2.17
  -9  11   5   44.26    2.20
   9 -10  -5   13.93    1.15
  -9  10   5   15.14    1.19
  -9   9   5   41.42    2.12
   9  -8  -5    0.74    0.52
  -9   8   5   -0.11    0.44
   9  -7  -5   16.76    1.25
  -9   7   5   16.36    1.19
   9  -6  -5    8.89    0.89
  -9   6   5    8.16    0.86
   9  -5  -5   60.07    2.54
  -9   5   5   56.83    2.67
   9  -4  -5   21.78    1.29
   9  -4  -5   21.21    1.05
  -9   4   5   20.54    1.29
  -9   4   5   21.86    1.19
   9  -3  -5    5.94    0.70
   9  -3  -5    4.71    0.56
  -9   3   5    4.73    0.65
  -9   3   5    5.25    0.59
   9  -2  -5  118.97    5.14
   9  -2  -5  135.29    5.23
  -9   2   5  133.09    5.22
   9  -1  -5   91.16    3.71
   9  -1  -5   87.17    3.66
  -9   1   5   87.83    3.66
  -9   1   5   87.65    3.74
   9   0  -5    0.04    0.36
   9   0  -5    0.17    0.38
  -9   0   5   -0.28    0.41
   9   1  -5   85.03    3.62
   9   1  -5   87.60    3.64
  -9  -1   5   85.54    3.69
  -9  -1   5   89.73    3.59
   9   2  -5  129.19    5.17
   9   2  -5  129.09    5.16
  -9  -2   5  124.89    5.09
  -9  -2   5  130.47    5.24
   9   3  -5    4.42    0.62
   9   3  -5    5.12    0.62
  -9  -3   5    4.94    0.58
  -9  -3   5    4.28    0.68
   9   4  -5   22.82    1.32
   9   4  -5   19.36    1.21
  -9  -4   5   19.21    1.35
  -9  -4   5   22.90    1.21
   9   5  -5   58.51    2.69
  -9  -5   5   61.35    2.62
  -9  -5   5   56.54    2.74
   9   6  -5    8.89    0.91
  -9  -6   5    9.16    1.00
   9   7  -5   16.63    1.25
  -9  -7   5   16.93    1.34
   9   8  -5    0.72    0.57
  -9  -8   5    0.48    0.63
   9   9  -5   42.58    2.25
  -9  -9   5   43.15    2.34
   9  10  -5   14.31    1.28
  -9 -10   5   14.04    1.39
   9  11  -5   39.97    2.25
  -9 -11   5   41.08    2.36
   9  12  -5    3.48    0.82
  -9 -12   5    2.26    0.83
   9  13  -5    8.26    1.13
  -9 -13   5    7.95    1.24
   9  14  -5    5.65    1.05
  -9 -14   5    5.75    1.20
   8 -14  -5   28.26    1.94
  -8  14   5   34.04    1.89
   8 -13  -5    3.30    0.80
  -8  13   5    3.43    0.76
   8 -12  -5    0.62    0.58
  -8  12   5    0.31    0.53
   8 -11  -5    4.46    0.76
  -8  11   5    4.23    0.73
   8 -10  -5    2.03    0.60
  -8  10   5    3.76    0.65
   8  -9  -5    3.04    0.67
  -8   9   5    2.62    0.60
   8  -8  -5    1.09    0.50
  -8   8   5    0.80    0.46
   8  -7  -5   12.59    1.06
  -8   7   5   11.48    0.96
   8  -6  -5    2.34    0.55
  -8   6   5    3.28    0.56
   8  -5  -5   68.77    2.96
  -8   5   5   69.98    2.87
  -8   5   5   62.20    2.93
   8  -4  -5    3.91    0.42
   8  -4  -5    3.83    0.58
  -8   4   5    3.73    0.48
  -8   4   5    3.07    0.51
   8  -3  -5    0.34    0.25
   8  -3  -5    0.35    0.30
   8  -3  -5    0.56    0.40
  -8   3   5    0.10    0.34
  -8   3   5    1.05    0.37
   8  -2  -5   24.98    1.34
   8  -2  -5   28.68    1.41
  -8   2   5   26.33    1.22
   8  -1  -5   39.62    1.79
   8  -1  -5   34.02    1.71
  -8   1   5   36.06    1.78
  -8   1   5   37.21    1.65
   8   0  -5    0.12    0.37
   8   0  -5    0.42    0.35
  -8   0   5    0.21    0.41
   8   1  -5   33.43    1.68
   8   1  -5   36.72    1.71
  -8  -1   5   35.17    1.64
  -8  -1   5   34.35    1.76
   8   2  -5   27.51    1.43
   8   2  -5   27.35    1.40
  -8  -2   5   26.50    1.47
  -8  -2   5   26.12    1.34
   8   3  -5    0.36    0.32
   8   3  -5    0.69    0.40
  -8  -3   5    0.22    0.32
  -8  -3   5    0.21    0.44
   8   4  -5    3.32    0.51
   8   4  -5    3.19    0.55
  -8  -4   5    3.18    0.48
  -8  -4   5    3.50    0.62
   8   5  -5   62.91    2.78
   8   5  -5   65.81    2.86
  -8  -5   5   66.01    2.77
  -8  -5   5   63.13    2.90
   8   6  -5    3.25    0.59
  -8  -6   5    3.06    0.68
  -8  -6   5    3.01    0.49
   8   7  -5   11.32    1.05
  -8  -7   5   13.31    1.18
   8   8  -5    0.45    0.53
  -8  -8   5    0.55    0.59
   8   9  -5    2.12    0.65
  -8  -9   5    2.65    0.74
   8  10  -5    3.64    0.75
  -8 -10   5    2.86    0.80
   8  11  -5    5.73    0.89
  -8 -11   5    4.99    0.96
   8  12  -5    1.44    0.68
  -8 -12   5    1.43    0.76
   8  13  -5    4.12    0.90
  -8 -13   5    4.09    0.96
   8  14  -5   31.93    2.09
  -8 -14   5   30.50    2.16
   7 -15  -5    1.42    0.76
   7 -14  -5   11.09    1.23
  -7  14   5   12.04    1.14
   7 -13  -5   12.25    1.23
  -7  13   5   15.53    1.22
   7 -12  -5    2.29    0.68
  -7  12   5    3.38    0.68
   7 -11  -5   12.36    1.15
  -7  11   5   12.73    1.09
   7 -10  -5   18.80    1.32
   7 -10  -5   19.62    1.45
  -7  10   5   20.52    1.29
   7  -9  -5    2.83    0.62
   7  -9  -5    2.92    0.66
  -7   9   5    2.94    0.58
   7  -8  -5  114.87    4.71
  -7   8   5  105.97    4.53
   7  -7  -5   24.55    1.47
  -7   7   5   25.07    1.38
   7  -6  -5   37.77    1.89
  -7   6   5   39.01    1.77
  -7   6   5   35.01    1.79
   7  -5  -5   13.16    0.91
  -7   5   5   12.30    0.89
  -7   5   5   12.55    0.83
   7  -4  -5   16.12    0.88
  -7   4   5   15.59    1.00
  -7   4   5   15.43    0.93
   7  -3  -5   66.06    2.74
   7  -3  -5   58.53    2.67
   7  -3  -5   69.06    2.79
  -7   3   5   65.78    2.78
   7  -2  -5    8.83    0.74
   7  -2  -5    7.95    0.69
   7  -1  -5   30.67    1.47
   7  -1  -5   29.14    1.43
  -7   1   5   28.36    1.48
  -7   1   5   29.52    1.36
   7   0  -5    0.41    0.37
   7   0  -5    0.06    0.34
  -7   0   5    0.04    0.38
   7   1  -5   27.68    1.46
   7   1  -5   31.68    1.50
  -7  -1   5   30.80    1.53
   7   2  -5    9.40    0.75
   7   2  -5    8.01    0.73
  -7  -2   5    8.56    0.71
  -7  -2   5    9.90    0.90
   7   3  -5   67.01    2.91
   7   3  -5   68.47    2.89
  -7  -3   5   70.27    2.97
  -7  -3   5   69.48    2.86
   7   4  -5   15.87    0.95
   7   4  -5   14.28    0.98
  -7  -4   5   13.85    0.89
  -7  -4   5   14.73    1.06
   7   5  -5   12.41    0.90
   7   5  -5   11.37    0.83
  -7  -5   5    9.99    0.94
  -7  -5   5   12.83    0.83
   7   6  -5   34.75    1.81
  -7  -6   5   39.41    1.78
  -7  -6   5   36.64    1.89
   7   7  -5   25.04    1.47
  -7  -7   5   26.99    1.44
  -7  -7   5   26.85    1.56
   7   8  -5  103.94    4.29
  -7  -8   5   99.73    4.34
   7   9  -5    3.18    0.67
  -7  -9   5    4.25    0.75
   7  10  -5   21.58    1.44
  -7 -10   5   21.12    1.53
   7  11  -5   12.49    1.15
  -7 -11   5   10.29    1.20
   7  12  -5    4.71    0.85
  -7 -12   5    4.39    0.93
   7  13  -5   12.72    1.25
  -7 -13   5   10.30    1.26
   7  14  -5   10.52    1.24
  -7 -14   5   11.56    1.41
   7  15  -5    4.50    0.94
  -7 -15   5    2.66    0.99
   6 -15  -5    4.10    0.87
   6 -14  -5   34.59    2.06
  -6  14   5   34.03    1.93
   6 -13  -5    4.35    0.83
  -6  13   5    4.39    0.73
   6 -12  -5    9.37    1.06
  -6  12   5    9.21    0.93
   6 -11  -5   58.70    2.85
   6 -11  -5   54.34    2.65
  -6  11   5   54.64    2.58
   6 -10  -5   17.74    1.27
   6 -10  -5   19.70    1.39
  -6  10   5   19.03    1.21
   6  -9  -5   24.13    1.47
   6  -9  -5   28.79    1.61
  -6   9   5   24.69    1.42
   6  -8  -5   -0.36    0.36
   6  -8  -5   -0.09    0.38
  -6   8   5   -0.03    0.35
   6  -7  -5   53.46    2.44
  -6   7   5   50.94    2.32
   6  -6  -5   78.26    3.34
  -6   6   5   80.05    3.22
  -6   6   5   75.48    3.25
   6  -5  -5  203.00    7.49
  -6   5   5  175.99    7.39
  -6   5   5  194.20    7.36
   6  -4  -5    5.12    0.58
  -6   4   5    5.25    0.56
   6  -3  -5   35.74    1.64
   6  -3  -5   38.19    1.68
  -6   3   5   36.52    1.70
   6  -2  -5   19.18    0.97
   6  -2  -5   20.91    1.06
   6  -2  -5   17.70    0.98
  -6   2   5   18.19    1.02
   6  -1  -5    6.22    0.56
   6  -1  -5    6.38    0.54
  -6   1   5    6.14    0.58
  -6   1   5    5.11    0.47
   6   0  -5    0.98    0.32
   6   0  -5    0.49    0.28
  -6   0   5    1.05    0.34
   6   1  -5    5.05    0.50
   6   1  -5    4.89    0.50
  -6  -1   5    5.30    0.56
   6   2  -5   20.49    1.09
   6   2  -5   19.37    1.09
  -6  -2   5   19.39    1.02
  -6  -2   5   21.01    1.15
   6   3  -5   39.81    1.78
   6   3  -5   37.43    1.79
  -6  -3   5   40.91    1.86
  -6  -3   5   38.89    1.74
   6   4  -5    4.19    0.55
   6   4  -5    5.54    0.56
  -6  -4   5    4.76    0.51
  -6  -4   5    4.94    0.63
   6   5  -5  184.46    7.28
   6   5  -5  186.08    7.26
  -6  -5   5  184.90    7.33
  -6  -5   5  192.63    7.25
   6   6  -5   74.97    3.12
   6   6  -5   74.92    3.15
  -6  -6   5   77.06    3.12
  -6  -6   5   69.59    3.18
   6   7  -5   52.30    2.39
  -6  -7   5   53.30    2.34
  -6  -7   5   50.27    2.42
   6   8  -5    0.37    0.43
  -6  -8   5   -0.49    0.45
   6   9  -5   24.25    1.48
  -6  -9   5   25.73    1.60
   6  10  -5   20.13    1.37
  -6 -10   5   19.44    1.45
   6  11  -5   50.47    2.51
  -6 -11   5   49.92    2.57
   6  12  -5   10.37    1.08
  -6 -12   5   12.06    1.24
   6  13  -5    5.03    0.91
  -6 -13   5    3.78    0.89
   6  14  -5   34.72    2.11
  -6 -14   5   33.00    2.20
   6  15  -5    4.68    0.95
  -6 -15   5    3.53    1.00
   5 -15  -5    1.36    0.71
   5 -14  -5    9.03    1.11
  -5  14   5   10.26    1.01
   5 -13  -5    6.85    0.97
  -5  13   5    7.93    0.86
   5 -12  -5   31.08    1.78
  -5  12   5   27.71    1.62
   5 -11  -5    4.11    0.74
   5 -11  -5    4.87    0.77
  -5  11   5    4.46    0.65
   5 -10  -5   30.41    1.73
   5 -10  -5   34.37    1.88
  -5  10   5   33.16    1.68
   5  -9  -5    0.00    0.42
   5  -9  -5    0.09    0.42
  -5   9   5    0.41    0.38
   5  -8  -5   46.65    2.18
   5  -8  -5   41.59    2.06
  -5   8   5   46.74    2.05
   5  -7  -5    8.40    0.80
  -5   7   5    7.76    0.69
   5  -6  -5    3.08    0.49
  -5   6   5    2.36    0.40
   5  -5  -5    3.10    0.47
  -5   5   5    2.78    0.40
   5  -4  -5  208.44    7.91
  -5   4   5  202.07    7.87
   5  -3  -5    1.95    0.33
   5  -3  -5    2.83    0.39
   5  -3  -5    2.65    0.37
  -5   3   5    2.88    0.36
  -5   3   5    2.74    0.38
   5  -2  -5  102.61    4.09
   5  -2  -5   98.96    4.04
   5  -2  -5  108.59    4.28
  -5   2   5  105.87    4.04
  -5   2   5  104.35    4.10
   5  -1  -5    6.00    0.51
   5  -1  -5    5.11    0.44
  -5   1   5    6.42    0.46
  -5   1   5    5.53    0.51
  -5   1   5    6.02    0.45
   5   0  -5    0.65    0.25
   5   0  -5    1.04    0.26
  -5   0   5    1.20    0.29
   5   1  -5    7.02    0.53
   5   1  -5    6.41    0.52
  -5  -1   5    6.67    0.59
   5   2  -5  105.91    4.25
   5   2  -5  111.74    4.27
  -5  -2   5  107.94    4.29
   5   3  -5    2.48    0.40
   5   3  -5    2.74    0.40
  -5  -3   5    2.55    0.46
  -5  -3   5    2.52    0.36
   5   4  -5  215.99    8.14
   5   4  -5  214.39    8.16
  -5  -4   5  204.21    8.18
  -5  -4   5  213.96    8.12
   5   5  -5    2.35    0.46
   5   5  -5    2.20    0.41
  -5  -5   5    1.78    0.46
  -5  -5   5    2.04    0.39
   5   6  -5    1.74    0.43
   5   6  -5    2.26    0.40
  -5  -6   5    2.23    0.48
  -5  -6   5    2.74    0.44
   5   7  -5    7.20    0.73
  -5  -7   5    7.66    0.73
  -5  -7   5    9.96    0.87
   5   8  -5   43.61    2.11
  -5  -8   5   50.31    2.17
  -5  -8   5   39.89    2.13
   5   9  -5    0.51    0.48
  -5  -9   5   -0.01    0.52
   5  10  -5   32.18    1.77
  -5 -10   5   32.26    1.85
   5  11  -5    3.12    0.72
  -5 -11   5    4.06    0.80
   5  12  -5   31.63    1.84
  -5 -12   5   28.47    1.85
   5  13  -5    7.76    0.97
  -5 -13   5    6.46    1.02
   5  14  -5   11.01    1.17
  -5 -14   5    7.05    1.12
   5  15  -5    2.22    0.76
  -5 -15   5    0.62    0.80
   4 -15  -5    2.70    0.81
   4 -14  -5    4.68    0.89
  -4  14   5    4.15    0.71
   4 -13  -5   23.30    1.61
  -4  13   5   24.95    1.47
   4 -12  -5    2.38    0.68
   4 -12  -5    4.11    0.79
  -4  12   5    2.58    0.60
   4 -11  -5   17.97    1.31
   4 -11  -5   12.81    1.17
  -4  11   5   15.31    1.06
   4 -10  -5    0.75    0.49
   4 -10  -5    1.32    0.50
  -4  10   5    0.40    0.41
   4  -9  -5  137.80    5.55
   4  -9  -5  136.85    5.46
  -4   9   5  133.06    5.38
   4  -8  -5    3.51    0.55
   4  -8  -5    4.01    0.59
  -4   8   5    3.96    0.51
   4  -7  -5  185.97    7.28
   4  -7  -5  189.35    7.35
  -4   7   5  187.78    7.24
   4  -6  -5   12.32    0.82
  -4   6   5   11.29    0.74
   4  -5  -5  110.53    4.36
  -4   5   5  108.18    4.29
   4  -4  -5    3.60    0.43
  -4   4   5    3.75    0.39
  -4   4   5    3.40    0.39
   4  -3  -5    6.88    0.51
  -4   3   5    6.93    0.50
  -4   3   5    7.22    0.47
   4  -2  -5   29.04    1.29
   4  -2  -5   28.87    1.26
   4  -2  -5   31.71    1.38
  -4   2   5   29.83    1.30
  -4   2   5   29.51    1.25
   4  -1  -5  301.00   11.77
   4  -1  -5  309.18   11.79
   4  -1  -5  317.76   12.49
  -4   1   5  325.00   12.49
  -4   1   5  311.94   11.76
  -4   1   5  318.42   11.80
   4   0  -5    0.06    0.19
   4   0  -5    0.03    0.18
  -4   0   5    0.02    0.18
  -4   0   5   -0.10    0.15
  -4   0   5    0.08    0.19
   4   1  -5  324.49   11.95
   4   1  -5  309.65   11.93
  -4  -1   5  318.49   11.96
   4   2  -5   30.45    1.35
   4   2  -5   29.59    1.34
  -4  -2   5   32.30    1.39
   4   3  -5    6.63    0.54
   4   3  -5    7.37    0.54
  -4  -3   5    7.78    0.61
  -4  -3   5    6.93    0.51
   4   4  -5    2.82    0.39
   4   4  -5    2.87    0.42
  -4  -4   5    3.72    0.49
  -4  -4   5    3.04    0.40
   4   5  -5  108.52    4.26
   4   5  -5   98.41    4.24
  -4  -5   5  114.09    4.27
  -4  -5   5  106.47    4.30
   4   6  -5   13.12    0.86
   4   6  -5   12.40    0.82
  -4  -6   5   11.14    0.87
  -4  -6   5   12.47    0.83
   4   7  -5  194.46    7.27
   4   7  -5  183.54    7.26
  -4  -7   5  169.47    7.27
  -4  -7   5  196.32    7.28
   4   8  -5    4.10    0.58
  -4  -8   5    2.39    0.51
  -4  -8   5    3.81    0.63
   4   9  -5  128.29    5.04
  -4  -9   5  116.91    5.04
   4  10  -5    0.43    0.50
  -4 -10   5   -0.42    0.47
   4  11  -5   15.83    1.20
  -4 -11   5   14.89    1.31
   4  12  -5    3.48    0.73
  -4 -12   5    1.55    0.71
   4  13  -5   25.18    1.70
  -4 -13   5   27.23    1.84
   4  14  -5    4.23    0.89
  -4 -14   5    4.42    0.95
   4  15  -5    3.33    0.83
  -4 -15   5    2.18    0.90
   3 -15  -5   -0.67    0.61
   3 -14  -5   14.95    1.35
  -3  14   5   15.10    1.18
   3 -13  -5    5.35    0.88
  -3  13   5    7.38    0.82
   3 -12  -5   30.84    1.78
   3 -12  -5   31.19    1.89
  -3  12   5   31.23    1.64
   3 -11  -5    3.29    0.66
   3 -11  -5    1.73    0.63
  -3  11   5    2.07    0.52
   3 -10  -5   23.89    1.45
   3 -10  -5   22.55    1.41
  -3  10   5   22.42    1.26
   3  -9  -5    5.76    0.70
   3  -9  -5    5.16    0.68
  -3   9   5    5.59    0.59
   3  -8  -5  205.26    8.08
   3  -8  -5  212.32    8.03
  -3   8   5  203.56    7.96
   3  -7  -5   15.90    0.97
   3  -7  -5   15.76    0.98
  -3   7   5   16.91    0.89
   3  -6  -5   14.27    0.87
   3  -6  -5   14.82    0.87
  -3   6   5   14.58    0.81
   3  -5  -5   95.15    3.79
  -3   5   5   95.56    3.73
   3  -4  -5  116.80    4.49
  -3   4   5  112.95    4.44
  -3   4   5  116.67    4.43
   3  -3  -5   13.23    0.67
  -3   3   5   12.41    0.61
  -3   3   5   12.94    0.64
   3  -2  -5  222.85    8.92
   3  -2  -5  220.23    8.36
   3  -2  -5  217.93    8.38
  -3   2   5  225.62    8.38
  -3   2   5  227.10    8.35
   3  -1  -5    1.25    0.27
   3  -1  -5    1.20    0.19
   3  -1  -5    1.48    0.22
  -3   1   5    1.10    0.18
  -3   1   5    1.05    0.25
  -3   1   5    1.11    0.22
   3   0  -5    0.29    0.18
   3   0  -5    0.15    0.16
  -3   0   5    0.06    0.20
  -3   0   5    0.43    0.20
  -3   0   5   -0.04    0.13
   3   1  -5    1.03    0.22
   3   1  -5    0.84    0.19
  -3  -1   5    1.20    0.24
   3   2  -5  220.42    8.63
   3   2  -5  239.21    8.65
  -3  -2   5  226.74    8.65
   3   3  -5   12.84    0.72
   3   3  -5   13.66    0.73
  -3  -3   5   13.95    0.72
  -3  -3   5   14.38    0.77
   3   4  -5  108.45    4.37
   3   4  -5  114.06    4.38
  -3  -4   5  115.88    4.38
  -3  -4   5  108.22    4.39
   3   5  -5   94.12    3.80
   3   5  -5   90.29    3.80
  -3  -5   5  100.34    3.82
  -3  -5   5   95.45    3.83
   3   6  -5   14.53    0.90
   3   6  -5   14.27    0.90
  -3  -6   5   14.67    0.94
  -3  -6   5   14.16    0.89
   3   7  -5   14.58    0.94
   3   7  -5   15.36    0.98
  -3  -7   5   14.32    1.02
  -3  -7   5   15.39    0.97
   3   8  -5  197.77    7.78
  -3  -8   5  207.77    7.84
  -3  -8   5  192.68    7.82
   3   9  -5    4.64    0.67
  -3  -9   5    3.32    0.67
   3  10  -5   19.43    1.32
  -3 -10   5   20.71    1.42
   3  11  -5    1.51    0.59
  -3 -11   5    2.43    0.70
   3  12  -5   32.07    1.83
  -3 -12   5   29.21    1.87
   3  13  -5    6.85    0.94
  -3 -13   5    7.47    1.09
   3  14  -5   14.96    1.34
  -3 -14   5   14.62    1.48
   3  15  -5    0.79    0.69
  -3 -15   5   -1.03    0.71
   2 -15  -5    0.36    0.66
   2 -14  -5    0.26    0.64
  -2  14   5   -0.36    0.47
   2 -13  -5   -0.62    0.53
  -2  13   5    0.00    0.45
   2 -12  -5    0.58    0.51
   2 -12  -5    0.85    0.56
  -2  12   5   -0.18    0.43
   2 -11  -5  179.47    6.97
   2 -11  -5  170.50    6.83
  -2  11   5  163.41    6.71
   2 -10  -5   15.73    1.13
   2 -10  -5   15.65    1.12
  -2  10   5   14.46    0.98
   2  -9  -5   39.51    1.90
   2  -9  -5   41.89    1.96
  -2   9   5   38.27    1.80
   2  -8  -5   22.42    1.25
   2  -8  -5   22.33    1.24
  -2   8   5   21.21    1.12
   2  -7  -5   51.96    2.20
   2  -7  -5   49.45    2.17
  -2   7   5   49.39    2.09
   2  -6  -5    0.60    0.31
   2  -6  -5    1.12    0.33
  -2   6   5    0.91    0.26
   2  -5  -5  250.41    9.52
   2  -5  -5  252.69    9.51
  -2   5   5  250.54    9.46
   2  -4  -5    3.10    0.32
  -2   4   5    3.10    0.28
   2  -3  -5    3.16    0.28
  -2   3   5    2.36    0.22
  -2   3   5    2.65    0.22
   2  -2  -5   39.50    1.60
   2  -2  -5   42.28    1.63
  -2   2   5   42.10    1.60
  -2   2   5   41.77    1.59
   2  -1  -5  611.33   22.91
   2  -1  -5  624.68   24.24
   2  -1  -5  631.67   22.84
  -2   1   5  618.88   22.89
  -2   1   5  568.79   22.83
  -2   1   5  624.16   24.23
   2   0  -5   -0.08    0.11
   2   0  -5    0.03    0.14
   2   0  -5    0.13    0.20
  -2   0   5    0.23    0.10
  -2   0   5    0.25    0.21
  -2   0   5    0.34    0.16
   2   1  -5  615.01   23.73
   2   1  -5  649.61   23.78
  -2  -1   5  656.87   23.65
  -2  -1   5  606.12   23.75
   2   2  -5   43.22    1.75
   2   2  -5   41.98    1.74
  -2  -2   5   43.32    1.75
   2   3  -5    2.49    0.29
   2   3  -5    2.62    0.29
  -2  -3   5    2.76    0.32
   2   4  -5    2.74    0.35
   2   4  -5    2.55    0.34
  -2  -4   5    2.87    0.39
  -2  -4   5    2.28    0.34
   2   5  -5  244.88    9.20
   2   5  -5  236.62    9.20
  -2  -5   5  233.71    9.22
  -2  -5   5  250.17    9.23
   2   6  -5    1.02    0.34
   2   6  -5    0.78    0.34
  -2  -6   5    0.47    0.35
  -2  -6   5    0.73    0.33
   2   7  -5   50.07    2.15
   2   7  -5   46.63    2.14
  -2  -7   5   46.09    2.17
  -2  -7   5   49.68    2.19
   2   8  -5   20.06    1.20
  -2  -8   5   21.04    1.26
  -2  -8   5   20.66    1.28
   2   9  -5   36.02    1.83
  -2  -9   5   37.92    1.94
   2  10  -5   13.05    1.05
  -2 -10   5   12.34    1.12
   2  11  -5  170.17    6.94
  -2 -11   5  175.50    7.04
   2  12  -5    0.72    0.57
  -2 -12   5   -0.73    0.54
   2  13  -5   -0.38    0.54
  -2 -13   5   -0.30    0.61
   2  14  -5    0.33    0.61
  -2 -14   5   -0.84    0.62
   2  15  -5    2.32    0.75
  -2 -15   5    0.65    0.82
   1 -15  -5   -0.89    0.62
   1 -14  -5   35.43    2.05
  -1  14   5   36.18    1.90
   1 -13  -5    0.69    0.60
  -1  13   5    1.90    0.55
   1 -12  -5    1.97    0.61
   1 -12  -5    0.68    0.52
  -1  12   5    0.93    0.47
   1 -11  -5    8.22    0.91
   1 -11  -5    8.85    0.93
  -1  11   5    9.23    0.85
   1 -10  -5   11.15    0.98
   1 -10  -5   15.09    1.04
  -1  10   5   12.44    0.88
   1  -9  -5   16.43    1.09
   1  -9  -5   18.32    1.11
  -1   9   5   17.41    0.99
   1  -8  -5  278.05   10.64
   1  -8  -5  281.95   10.68
  -1   8   5  276.28   10.57
   1  -7  -5   12.54    0.82
   1  -7  -5   13.65    0.82
  -1   7   5   12.85    0.73
   1  -6  -5   26.82    1.23
   1  -6  -5   26.97    1.24
  -1   6   5   24.70    1.15
   1  -5  -5   26.37    1.18
   1  -5  -5   26.48    1.20
  -1   5   5   25.70    1.12
   1  -4  -5  115.82    4.49
   1  -4  -5  120.59    4.50
  -1   4   5  117.15    4.45
   1  -3  -5    0.29    0.11
  -1   3   5    0.17    0.08
   1  -2  -5  240.51    8.94
  -1   1   5   91.96    3.79
   1   0  -5    0.41    0.11
   1   0  -5    0.20    0.11
  -1   0   5    0.54    0.23
  -1   0   5    0.23    0.10
  -1   0   5    0.49    0.12
   1   1  -5  101.09    3.65
   1   1  -5   90.28    3.64
  -1  -1   5   98.32    3.64
  -1  -1   5   92.43    3.64
   1   2  -5  272.10   10.17
   1   2  -5  264.30   10.17
  -1  -2   5  276.44   10.18
   1   3  -5    0.27    0.17
   1   3  -5    0.31    0.17
  -1  -3   5    0.01    0.17
   1   4  -5  115.11    4.56
  -1  -4   5  121.30    4.60
  -1  -4   5  114.99    4.57
   1   5  -5   25.57    1.26
   1   5  -5   25.27    1.26
  -1  -5   5   24.53    1.28
  -1  -5   5   27.34    1.29
   1   6  -5   24.88    1.28
   1   6  -5   24.72    1.29
  -1  -6   5   26.20    1.33
  -1  -6   5   26.26    1.32
   1   7  -5   12.15    0.85
   1   7  -5   11.39    0.84
  -1  -7   5   12.01    0.90
  -1  -7   5   11.81    0.86
   1   8  -5  260.72   10.22
  -1  -8   5  264.01   10.26
  -1  -8   5  271.99   10.31
   1   9  -5   17.16    1.17
  -1  -9   5   17.38    1.22
   1  10  -5   12.01    1.02
  -1 -10   5   10.15    1.04
   1  11  -5    8.18    0.90
  -1 -11   5    5.42    0.87
   1  12  -5    0.91    0.57
  -1 -12   5    0.20    0.59
   1  13  -5    1.89    0.66
  -1 -13   5    1.06    0.67
   1  14  -5   38.53    2.12
  -1 -14   5   34.87    2.20
   1  15  -5   -0.07    0.63
  -1 -15   5   -0.46    0.70
   0 -15  -5    0.45    0.67
   0 -14  -5    5.47    0.90
   0  14   5    5.56    0.78
   0 -13  -5    2.07    0.67
   0  13   5    2.71    0.58
   0 -12  -5    1.33    0.53
   0 -12  -5    1.43    0.59
   0  12   5    1.97    0.51
   0 -11  -5   71.27    3.25
   0 -11  -5   79.25    3.36
   0  11   5   74.66    3.18
   0 -10  -5    0.95    0.44
   0 -10  -5    0.23    0.43
   0  10   5    0.42    0.37
   0  -9  -5   51.44    2.19
   0  -9  -5   47.22    2.15
   0   9   5   43.75    2.05
   0  -8  -5   26.36    1.34
   0  -8  -5   28.65    1.37
   0   8   5   26.95    1.28
   0   8   5   25.86    1.29
   0  -7  -5   71.47    2.93
   0  -7  -5   73.97    2.96
   0   7   5   70.66    2.88
   0  -6  -5    3.55    0.40
   0  -6  -5    4.24    0.42
   0   6   5    3.87    0.36
   0  -5  -5  224.87    8.36
   0  -5  -5  224.24    8.36
   0   5   5  218.42    8.33
   0   5   5  217.37    8.32
   0  -4  -5   61.47    2.42
   0  -4  -5   62.09    2.41
   0   4   5   62.36    2.39
   0  -3  -5  160.21    5.96
   0  -3  -5  158.75    5.95
   0   3   5  157.80    5.93
   0   0  -5    0.74    0.12
   0   0  -5    0.66    0.13
   0   0   5    0.64    0.11
   0   0   5    0.74    0.24
   0   0   5    0.65    0.12
   0   1  -5  336.89   12.36
   0   1  -5  325.45   12.37
   0  -1   5  338.09   13.18
   0  -1   5  316.75   12.37
   0  -1   5  337.43   12.35
   0   2  -5   19.19    0.90
   0   2  -5   20.51    0.89
   0  -2   5   19.14    0.88
   0   3  -5  147.55    5.68
   0   3  -5  150.19    5.70
   0  -3   5  147.42    5.68
   0   4  -5   61.49    2.53
   0   4  -5   57.45    2.51
   0  -4   5   66.78    2.54
   0  -4   5   61.53    2.55
   0   5  -5  215.49    8.33
   0   5  -5  213.46    8.33
   0  -5   5  223.16    8.38
   0  -5   5  217.60    8.33
   0   6  -5    3.76    0.49
   0   6  -5    3.83    0.49
   0  -6   5    4.21    0.54
   0  -6   5    3.02    0.48
   0   7  -5   70.67    2.99
   0   7  -5   72.45    2.99
   0  -7   5   74.21    3.05
   0  -7   5   63.97    2.97
   0   8  -5   25.98    1.43
   0  -8   5   28.67    1.51
   0  -8   5   25.31    1.48
   0   9  -5   43.13    2.06
   0  -9   5   41.51    2.10
   0  10  -5    0.78    0.50
   0 -10   5    0.68    0.54
   0  11  -5   72.52    3.24
   0 -11   5   71.28    3.31
   0  12  -5    0.60    0.56
   0 -12   5    2.30    0.73
   0  13  -5    1.57    0.66
   0 -13   5    3.75    0.85
   0  14  -5    5.96    0.91
   0 -14   5    5.96    1.03
   0  15  -5    3.74    0.85
   0 -15   5    2.85    0.90
  -1 -15  -5    0.49    0.66
  -1 -14  -5   28.07    1.81
   1  14   5   29.49    1.69
  -1 -13  -5    9.43    1.03
   1  13   5    9.49    0.91
  -1 -12  -5   18.57    1.34
  -1 -12  -5   21.41    1.38
   1  12   5   18.59    1.22
  -1 -11  -5    9.55    0.91
  -1 -11  -5    7.57    0.86
   1  11   5    9.38    0.83
  -1 -10  -5   54.13    2.46
  -1 -10  -5   56.26    2.50
   1  10   5   54.04    2.39
  -1  -9  -5    8.07    0.73
  -1  -9  -5    7.42    0.72
   1   9   5    7.65    0.68
  -1  -8  -5   14.65    0.92
  -1  -8  -5   16.04    0.92
   1   8   5   14.66    0.86
   1   8   5   14.47    0.86
  -1  -7  -5    6.00    0.56
  -1  -7  -5    6.59    0.58
   1   7   5    7.42    0.55
  -1  -6  -5   16.85    0.85
  -1  -6  -5   16.82    0.86
   1   6   5   15.01    0.81
  -1  -5  -5   10.37    0.61
  -1  -5  -5   11.15    0.64
   1   5   5   10.71    0.62
   1   5   5   10.62    0.59
  -1  -4  -5  367.51   13.58
  -1  -4  -5  370.14   13.57
   1   4   5  360.81   13.55
   1   4   5  354.77   13.55
  -1  -3  -5   32.36    1.27
  -1  -3  -5   30.55    1.26
   1   3   5   31.85    1.24
   1   3   5   31.86    1.25
  -1  -2  -5    0.59    0.12
  -1  -2  -5    0.60    0.11
  -1  -1  -5   57.70    2.21
   1   1   5   60.54    2.18
   1   1   5   54.97    2.19
  -1   0  -5    0.55    0.25
  -1   0  -5    0.41    0.15
   1   0   5    0.61    0.23
   1   0   5    0.63    0.14
   1   0   5    0.48    0.15
  -1   1  -5   63.27    2.39
  -1   1  -5   59.14    2.58
  -1   1  -5   59.04    2.41
   1  -1   5   58.95    2.40
   1  -1   5   62.00    2.59
   1  -1   5   62.54    2.37
  -1   2  -5    0.27    0.18
  -1   2  -5    0.47    0.19
   1  -2   5    0.55    0.19
  -1   3  -5   33.26    1.42
  -1   3  -5   31.22    1.42
   1  -3   5   32.34    1.41
  -1   4  -5  368.12   13.95
  -1   4  -5  357.93   13.96
   1  -4   5  386.83   14.02
   1  -4   5  367.77   13.95
  -1   5  -5    9.84    0.73
  -1   5  -5    9.83    0.74
   1  -5   5    9.34    0.75
   1  -5   5    9.12    0.76
  -1   6  -5   15.54    0.95
  -1   6  -5   16.51    0.97
   1  -6   5   15.75    0.99
   1  -6   5   14.94    0.99
  -1   7  -5    5.74    0.64
  -1   7  -5    6.43    0.65
   1  -7   5    6.76    0.71
   1  -7   5    7.91    0.76
  -1   8  -5   14.13    1.01
   1  -8   5   14.46    1.10
   1  -8   5   15.29    1.09
  -1   9  -5    5.50    0.70
   1  -9   5    6.76    0.80
  -1  10  -5   50.83    2.41
   1 -10   5   50.19    2.48
  -1  11  -5    7.80    0.89
   1 -11   5    7.28    0.96
  -1  12  -5   20.74    1.48
   1 -12   5   22.22    1.58
  -1  13  -5   10.66    1.11
   1 -13   5   10.17    1.19
  -1  14  -5   30.81    1.87
   1 -14   5   30.12    2.07
  -1  15  -5    0.51    0.70
   1 -15   5    0.81    0.78
  -2 -15  -5   25.87    1.77
  -2 -14  -5    5.91    0.96
   2  14   5    8.89    0.96
  -2 -13  -5    1.81    0.66
   2  13   5    1.64    0.56
  -2 -12  -5    5.26    0.78
  -2 -12  -5    5.53    0.77
   2  12   5    7.16    0.78
  -2 -11  -5   22.07    1.37
  -2 -11  -5   22.64    1.38
   2  11   5   22.87    1.30
  -2 -10  -5    1.39    0.45
  -2 -10  -5    1.49    0.49
   2  10   5    0.97    0.44
  -2  -9  -5   52.19    2.45
  -2  -9  -5   60.61    2.49
   2   9   5   56.39    2.43
  -2  -8  -5    3.03    0.49
  -2  -8  -5    3.15    0.46
   2   8   5    2.37    0.39
   2   8   5    2.65    0.42
  -2  -7  -5  102.18    4.00
  -2  -7  -5  102.64    4.01
   2   7   5   99.35    3.95
   2   7   5   98.38    3.96
  -2  -6  -5   13.94    0.78
  -2  -6  -5   13.61    0.75
   2   6   5   11.82    0.75
  -2  -5  -5   88.65    3.46
  -2  -5  -5   86.95    3.47
   2   5   5   88.31    3.45
   2   5   5   89.85    3.43
  -2  -4  -5    7.22    0.51
  -2  -4  -5    8.06    0.54
   2   4   5    9.24    0.53
   2   4   5    8.12    0.47
  -2  -3  -5   71.10    2.75
  -2  -3  -5   70.19    2.73
   2   3   5   71.64    2.72
   2   3   5   69.06    2.70
  -2  -2  -5   35.61    1.44
  -2  -2  -5   36.53    1.46
   2   2   5   35.87    1.42
   2   2   5   36.25    1.43
  -2  -1  -5  316.19   11.60
  -2  -1  -5  311.42   11.62
   2   1   5  303.98   11.60
  -2   0  -5    0.12    0.15
  -2   0  -5    0.05    0.20
   2   0   5    0.17    0.17
   2   0   5   -0.15    0.19
  -2   1  -5  312.97   12.25
  -2   1  -5  323.30   12.98
   2  -1   5  336.51   12.22
   2  -1   5  331.62   12.98
   2  -1   5  325.33   12.26
  -2   2  -5   35.45    1.57
   2  -2   5   34.64    1.63
   2  -2   5   38.05    1.54
  -2   3  -5   69.26    2.88
  -2   3  -5   69.99    2.86
   2  -3   5   72.66    2.85
  -2   4  -5    7.90    0.67
  -2   4  -5    7.78    0.67
   2  -4   5    8.13    0.70
   2  -4   5    7.96    0.67
  -2   5  -5   85.87    3.56
  -2   5  -5   87.02    3.58
   2  -5   5   83.73    3.55
   2  -5   5   92.95    3.64
  -2   6  -5   11.96    0.89
  -2   6  -5   14.25    0.91
   2  -6   5   13.30    0.92
   2  -6   5   14.50    0.96
  -2   7  -5   97.42    4.05
  -2   7  -5   98.26    4.07
   2  -7   5   95.31    4.05
   2  -7   5  103.50    4.15
  -2   8  -5    2.67    0.54
   2  -8   5    2.89    0.58
   2  -8   5    2.86    0.57
  -2   9  -5   53.67    2.48
   2  -9   5   52.41    2.51
  -2  10  -5    1.59    0.56
   2 -10   5    0.45    0.57
  -2  11  -5   21.14    1.40
   2 -11   5   20.33    1.49
  -2  12  -5    5.48    0.83
   2 -12   5    5.11    0.93
  -2  13  -5    1.77    0.64
   2 -13   5    2.17    0.74
  -2  14  -5    8.59    1.09
   2 -14   5   11.20    1.31
  -2  15  -5   26.56    1.85
   2 -15   5   27.84    2.00
  -3 -15  -5    0.94    0.69
  -3 -14  -5   58.93    2.92
  -3 -13  -5   27.57    1.75
   3  13   5   31.79    1.71
  -3 -12  -5    1.33    0.52
  -3 -12  -5    1.61    0.57
   3  12   5    1.11    0.54
  -3 -11  -5    0.93    0.47
  -3 -11  -5    1.13    0.52
   3  11   5    1.66    0.50
  -3 -10  -5    3.81    0.58
  -3 -10  -5    2.61    0.55
   3  10   5    3.50    0.57
  -3  -9  -5    2.13    0.48
  -3  -9  -5    2.35    0.46
   3   9   5    2.52    0.48
  -3  -8  -5   90.70    3.52
  -3  -8  -5   82.75    3.53
   3   8   5   87.18    3.49
   3   8   5   82.95    3.45
  -3  -7  -5    5.22    0.49
  -3  -7  -5    3.98    0.49
   3   7   5    4.01    0.42
   3   7   5    3.83    0.46
  -3  -6  -5    0.36    0.26
  -3  -6  -5    0.33    0.29
   3   6   5    0.81    0.30
  -3  -5  -5   42.27    1.77
  -3  -5  -5   41.25    1.80
   3   5   5   42.50    1.78
  -3  -4  -5  121.70    5.02
  -3  -4  -5  132.70    5.00
   3   4   5  129.82    4.97
   3   4   5  136.79    5.00
  -3  -3  -5   86.26    3.32
  -3  -3  -5   93.47    3.36
   3   3   5   78.57    3.28
   3   3   5   83.47    3.30
  -3  -2  -5   55.31    2.17
   3   2   5   51.39    2.16
   3   2   5   57.25    2.16
  -3  -1  -5   76.74    3.02
  -3  -1  -5   75.30    2.98
   3   1   5   78.61    3.00
  -3   0  -5   -0.26    0.19
  -3   0  -5    0.25    0.21
   3   0   5    0.00    0.18
  -3   1  -5   76.63    3.18
  -3   1  -5   77.09    3.04
   3  -1   5   77.63    3.03
   3  -1   5   71.94    3.16
  -3   2  -5   56.31    2.36
   3  -2   5   55.71    2.43
   3  -2   5   57.46    2.32
  -3   3  -5   84.07    3.46
   3  -3   5   86.48    3.43
  -3   4  -5  126.70    5.23
   3  -4   5  127.47    5.18
   3  -4   5  142.21    5.28
  -3   5  -5   38.80    1.92
   3  -5   5   42.96    1.98
   3  -5   5   43.49    1.92
  -3   6  -5    0.79    0.37
   3  -6   5    0.29    0.37
   3  -6   5    0.49    0.35
  -3   7  -5    3.54    0.55
   3  -7   5    4.19    0.61
   3  -7   5    4.27    0.61
  -3   8  -5   81.88    3.62
   3  -8   5   88.09    3.66
  -3   9  -5    1.27    0.51
   3  -9   5    2.16    0.60
  -3  10  -5    2.72    0.64
   3 -10   5    2.40    0.64
  -3  11  -5    0.70    0.55
   3 -11   5    0.61    0.63
  -3  12  -5    0.59    0.56
   3 -12   5    2.15    0.74
  -3  13  -5   33.87    2.00
   3 -13   5   35.88    2.16
  -3  14  -5   59.69    2.99
   3 -14   5   60.48    3.14
  -3  15  -5    1.27    0.72
   3 -15   5    1.56    0.86
  -4 -15  -5    4.82    0.94
  -4 -14  -5   15.06    1.38
  -4 -13  -5   -0.20    0.54
   4  13   5    0.02    0.53
  -4 -12  -5   17.08    1.32
  -4 -12  -5   20.11    1.30
   4  12   5   18.57    1.29
  -4 -11  -5   30.14    1.64
  -4 -11  -5   30.00    1.67
   4  11   5   27.74    1.58
  -4 -10  -5    8.25    0.86
  -4 -10  -5    8.02    0.79
   4  10   5    7.62    0.77
  -4  -9  -5    1.80    0.52
  -4  -9  -5    2.55    0.49
   4   9   5    1.85    0.50
  -4  -8  -5    0.32    0.39
  -4  -8  -5    0.33    0.34
   4   8   5    0.14    0.38
   4   8   5    0.94    0.31
  -4  -7  -5    2.36    0.40
  -4  -7  -5    2.34    0.45
   4   7   5    2.22    0.35
   4   7   5    1.96    0.41
  -4  -6  -5   14.16    0.81
  -4  -6  -5   12.12    0.84
   4   6   5   14.10    0.76
   4   6   5   13.66    0.83
  -4  -5  -5  208.48    7.99
  -4  -5  -5  213.71    8.04
   4   5   5  206.78    7.99
  -4  -4  -5   56.43    2.55
  -4  -4  -5   65.20    2.54
   4   4   5   64.19    2.52
   4   4   5   62.54    2.50
  -4  -3  -5    3.03    0.42
  -4  -3  -5    2.38    0.36
   4   3   5    2.89    0.35
   4   3   5    2.24    0.33
  -4  -2  -5   35.80    1.48
   4   2   5   35.30    1.47
   4   2   5   31.78    1.47
  -4  -1  -5   22.91    1.10
  -4  -1  -5   20.87    1.02
   4   1   5   23.58    1.07
  -4   0  -5   -0.42    0.21
  -4   0  -5    0.26    0.26
  -4   0  -5    0.06    0.20
   4   0   5   -0.02    0.21
  -4   1  -5   21.82    1.10
  -4   1  -5   21.52    1.08
   4  -1   5   22.03    1.07
  -4   2  -5   36.34    1.65
   4  -2   5   35.42    1.63
  -4   3  -5    2.35    0.44
   4  -3   5    1.72    0.40
   4  -3   5    2.59    0.40
  -4   4  -5   58.76    2.63
   4  -4   5   63.25    2.68
   4  -4   5   60.18    2.58
  -4   5  -5  196.77    7.69
   4  -5   5  179.66    7.60
   4  -5   5  213.82    7.76
  -4   6  -5   14.66    1.00
   4  -6   5   12.40    0.95
   4  -6   5   15.03    1.03
  -4   7  -5    2.43    0.50
   4  -7   5    3.03    0.58
   4  -7   5    2.15    0.53
  -4   8  -5   -0.48    0.39
   4  -8   5    0.68    0.49
  -4   9  -5    2.53    0.59
   4  -9   5    2.33    0.62
  -4  10  -5    6.73    0.86
   4 -10   5    8.26    0.95
  -4  11  -5   26.27    1.65
   4 -11   5   25.97    1.74
  -4  12  -5   17.27    1.36
   4 -12   5   18.07    1.46
  -4  13  -5    0.54    0.58
   4 -13   5    0.65    0.67
  -4  14  -5   18.84    1.52
   4 -14   5   15.66    1.54
  -4  15  -5    4.04    0.87
   4 -15   5    4.31    1.01
  -5 -15  -5    0.26    0.69
  -5 -14  -5   25.54    1.77
  -5 -13  -5    1.44    0.67
   5  13   5    0.55    0.63
  -5 -12  -5    1.11    0.53
  -5 -12  -5    1.39    0.60
   5  12   5    0.83    0.57
  -5 -11  -5   32.17    1.87
  -5 -11  -5   37.68    1.86
   5  11   5   35.35    1.85
  -5 -10  -5   11.75    0.94
  -5 -10  -5    9.99    0.97
   5  10   5   10.37    0.92
  -5  -9  -5   11.35    1.01
  -5  -9  -5   14.62    0.98
   5   9   5   11.69    0.98
  -5  -8  -5   16.83    0.98
  -5  -8  -5   15.28    1.07
   5   8   5   13.48    1.00
  -5  -7  -5    4.05    0.49
  -5  -7  -5    3.74    0.56
   5   7   5    3.42    0.44
   5   7   5    2.97    0.49
  -5  -6  -5    0.73    0.31
  -5  -6  -5    0.18    0.37
   5   6   5    0.36    0.25
   5   6   5    0.44    0.35
  -5  -5  -5   29.95    1.52
  -5  -5  -5   33.51    1.46
[truncated: 1,079,968 more chars]
