# Supplementary material for: Important Role of NH-Carbazole in Aryl Amination Reactions Catalyzed by 2-Aminobiphenyl Palladacycles
Source: ACS Catal. 2023 Mar 7;13(6):3934–48. doi: 10.1021/acscatal.3c00075 (PMC10029719; doi:10.1021/acscatal.3c00075)
Supplement: Supplementary file 5 — cs3c00075_si_005.xyz [file cs3c00075_si_005.xyz]

8
OMs (G' -663.88321435)
 S                 -0.17044100    0.00011300    0.00011000
 O                 -0.54104200   -0.73933900    1.22929300
 O                 -0.54378200   -0.69535400   -1.25377400
 O                 -0.54338700    1.43386600    0.02583100
 C                  1.63033600    0.00052900   -0.00129000
 H                  1.99098600    0.50979200    0.90505300
 H                  1.98948900    0.53110500   -0.89590700
 H                  1.99026400   -1.03926200   -0.01395900

13
THF (G' -232.29323125)
 O                 -0.00019400   -1.23610800    0.00018100
 C                 -1.15270100   -0.42425400    0.13650500
 C                  1.15252900   -0.42459400   -0.13673600
 C                 -0.72163900    0.98186700   -0.23916100
 H                 -1.51933900   -0.45729600    1.18406000
 H                 -1.96125200   -0.81961600   -0.50377300
 C                  0.72201500    0.98156700    0.23926700
 H                  1.51856500   -0.45765300   -1.18450000
 H                  1.96123200   -0.82032500    0.50309900
 H                 -0.75931200    1.11559300   -1.33520200
 H                 -1.34790800    1.76304100    0.21813000
 H                  1.34854900    1.76263000   -0.21785700
 H                  0.75978800    1.11497900    1.33534700

12
PhCl (G' -691.68416071)
 C                  0.50643700   -0.00005300   -0.00000600
 C                 -0.17519200    1.21510600   -0.00002300
 C                 -1.56868400    1.20627700    0.00002400
 C                 -2.26775200    0.00000600   -0.00000100
 C                 -1.56877500   -1.20622300   -0.00002100
 C                 -0.17520300   -1.21511900    0.00001600
 H                  0.38284700    2.15512800   -0.00002500
 H                 -2.11103100    2.15622900    0.00002400
 H                 -3.36140400    0.00011400    0.00000700
 H                 -2.11103500   -2.15622600   -0.00000900
 H                  0.38267100   -2.15523600    0.00002800
 Cl                 2.25370400    0.00000100    0.00000200

16
4OMePhCl (G'  -806.16398289)
 C                  1.40543300   -0.02032800    0.00003800
 C                  0.85089000    1.26085200    0.00000300
 C                 -0.52785100    1.40627700   -0.00004900
 C                 -1.36644700    0.28164400   -0.00004700
 C                 -0.79855400   -0.99796400   -0.00003200
 C                  0.58902900   -1.14447800    0.00001600
 H                  1.50213100    2.13917400    0.00000700
 H                 -0.98719000    2.39891800   -0.00008000
 H                 -1.42284700   -1.89446600   -0.00005600
 H                  1.03406100   -2.14341600    0.00002700
 Cl                 3.14480700   -0.20856300    0.00007500
 O                 -2.68936200    0.52663100   -0.00007700
 C                 -3.57927300   -0.55958300   -0.00001700
 H                 -4.59559700   -0.14314200   -0.00023800
 H                 -3.45822500   -1.19168100   -0.89847300
 H                 -3.45852000   -1.19139400    0.89867800

14
4CHOPhCl (G' -804.99379770)
 Cl                 3.05899600   -0.15184600    0.00009900
 C                  1.32447700   -0.01103800   -0.00008500
 C                  0.54888800   -1.17354900   -0.00010000
 H                  1.03442300   -2.15281900   -0.00006100
 C                 -0.83286600   -1.05606500   -0.00009000
 H                 -1.46953600   -1.94594200   -0.00015800
 C                 -0.63989200    1.35845700   -0.00006600
 H                 -1.11798800    2.34418800    0.00010600
 C                  0.74644600    1.25774300   -0.00007500
 H                  1.38061400    2.14778500   -0.00016300
 C                 -1.43527900    0.20878500   -0.00004900
 C                 -2.90395100    0.33666500    0.00007300
 O                 -3.67615600   -0.59203700    0.00010600
 H                 -3.26813900    1.39846300    0.00011000

15
4CF3PhCl (G' -1028.76708019)
 C                 -1.99509200    0.00310500    0.00000100
 C                 -1.30011100   -1.20670000   -0.00000300
 C                  0.08793700   -1.18396900   -0.00000500
 C                  0.76945900    0.03548700   -0.00000100
 C                  0.06430600    1.23673100    0.00000400
 C                 -1.32761800    1.22488600    0.00001000
 H                 -1.84644600   -2.15291900    0.00000100
 H                  0.64819000   -2.12429400   -0.00000400
 H                  0.59826400    2.19007400    0.00001600
 H                 -1.89423200    2.15913300    0.00002500
 Cl                -3.73633300   -0.01723900   -0.00000200
 C                  2.26637300    0.00612900   -0.00000100
 F                  2.74359100   -0.63826600    1.07044700
 F                  2.74357500   -0.63837700   -1.07037100
 F                  2.80398500    1.22409400   -0.00008000

14
NH2Ph (G' -287.41154170)
 C                  0.94533100    0.00000600   -0.00956100
 C                  0.22175400   -1.20712000   -0.00393200
 C                 -1.16912000   -1.20049800    0.00310600
 C                 -1.88073500   -0.00005700    0.00588600
 C                 -1.16912800    1.20049700    0.00310100
 C                  0.22165400    1.20716700   -0.00390200
 H                  0.77198800   -2.15491900   -0.00594700
 H                 -1.70650600   -2.15463500    0.00875200
 H                 -2.97448800    0.00000500    0.01248600
 H                 -1.70669600    2.15453100    0.00860900
 H                  0.77199600    2.15490800   -0.00590200
 N                  2.32068700    0.00002000   -0.06450200
 H                  2.79016900    0.84958800    0.23268700
 H                  2.79019700   -0.84959600    0.23264200

7
NH2Me (G' -95.78529900)
 N                  0.74569800    0.00000400   -0.12853800
 H                  1.14120300    0.81016400    0.34971500
 C                 -0.69469400    0.00000700    0.01744700
 H                 -1.12816200    0.88326900   -0.48154200
 H                 -1.12827100   -0.88270300   -0.48246800
 H                 -1.07761500   -0.00054600    1.05975100
 H                  1.14112400   -0.81025400    0.34963000

10
NHMe2 (G' -135.04686764)
 N                  0.00000700    0.56016300   -0.14967600
 H                  0.00010300    1.34203800    0.50445700
 C                 -1.20054900   -0.21809000    0.01978600
 H                 -2.09435300    0.42062400   -0.06545600
 H                 -1.27147200   -0.98437700   -0.77351100
 H                 -1.26394900   -0.75924700    0.99186600
 C                  1.20052600   -0.21812300    0.01978100
 H                  2.09420500    0.42091200   -0.06422800
 H                  1.26336700   -0.76017600    0.99141600
 H                  1.27218900   -0.98363800   -0.77421000

17
NMePh (G' -326.67254108)
 C                  0.44829100   -0.27993600   -0.02044000
 C                 -0.52791900   -1.29985000   -0.00186200
 C                 -1.88028400   -0.99041300    0.01417200
 C                 -2.31329500    0.33899600    0.01254200
 C                 -1.35593700    1.35106100   -0.00363300
 C                  0.00661700    1.05868500   -0.01767100
 H                 -0.19843000   -2.34536900   -0.00140900
 H                 -2.61295400   -1.80425100    0.02871200
 H                 -3.38033300    0.57877400    0.02494100
 H                 -1.67081700    2.40006500   -0.00318100
 H                  0.73398900    1.87544600   -0.02794000
 N                  1.77698000   -0.60411100   -0.04858500
 H                  2.01387200   -1.58392400    0.05598000
 C                  2.83262900    0.36070200    0.03420600
 H                  3.80063200   -0.15803300    0.01100100
 H                  2.81790100    1.06800100   -0.81594600
 H                  2.79667200    0.96260900    0.96405200

22
Carbazole (G' -517.12900914)
 C                  3.03686000   -1.15350700   -0.00014400
 C                  3.41859300    0.19882300   -0.00013500
 C                  2.47457600    1.21992600   -0.00008000
 C                  1.12544400    0.85735200   -0.00003300
 C                  0.72296300   -0.50340200   -0.00003900
 C                  1.69354000   -1.51089600   -0.00009600
 H                  3.80711700   -1.93041900   -0.00018900
 H                  4.48248200    0.45587000   -0.00017300
 H                  2.77411600    2.27209500   -0.00007700
 H                  1.39676300   -2.56485700   -0.00009900
 C                 -1.12544400    0.85735100    0.00005500
 C                 -2.47457600    1.21992600    0.00011700
 C                 -3.41859300    0.19882400    0.00014800
 C                 -3.03686000   -1.15350700    0.00011200
 C                 -1.69354000   -1.51089600    0.00005400
 C                 -0.72296300   -0.50340300    0.00002400
 H                 -2.77411500    2.27209600    0.00014000
 H                 -4.48248300    0.45586900    0.00019700
 H                 -3.80711700   -1.93041900    0.00013300
 H                 -1.39676500   -2.56485800    0.00002800
 N                  0.00000000    1.65255300    0.00001600
 H                  0.00000300    2.66720600    0.00002200

24
NHPh2 (G' -518.28864931)
 C                 -1.25877600   -0.43616400    0.01837400
 C                 -1.49581100    0.86733600    0.48598100
 C                 -2.79002900    1.38097500    0.50648400
 C                 -3.87496100    0.61694100    0.08023900
 C                 -3.64668100   -0.68523100   -0.36601800
 C                 -2.35855300   -1.20532400   -0.40254200
 H                 -0.66861200    1.47495500    0.86081000
 H                 -2.94926400    2.39854700    0.87738800
 H                 -4.88797800    1.02856700    0.10082900
 H                 -4.48398900   -1.30664000   -0.69907300
 H                 -2.18351000   -2.22506200   -0.76322900
 N                  0.00000300   -1.02348400    0.00019400
 H                  0.00000700   -2.03990900    0.00022500
 C                  1.25876000   -0.43615400   -0.01816600
 C                  2.35863700   -1.20530500    0.40247700
 C                  1.49574200    0.86737500   -0.48580000
 C                  3.64677600   -0.68520100    0.36574200
 H                  2.18374800   -2.22507200    0.76316100
 C                  2.78992300    1.38101800   -0.50648700
 H                  0.66842300    1.47492700   -0.86048300
 C                  3.87497100    0.61698000   -0.08045600
 H                  4.48409000   -1.30671200    0.69859900
 H                  2.94912900    2.39860200   -0.87737400
 H                  4.88794100    1.02871100   -0.10118100

20
NMe2Ph (G' -365.93151809)
 C                 -0.18959100   -0.00000900    0.00000000
 C                  0.54638500   -1.20810400    0.00733700
 C                  1.93708600   -1.19691600    0.00741500
 C                  2.65231700    0.00000500   -0.00000400
 C                  1.93707700    1.19692100   -0.00742000
 C                  0.54637500    1.20809000   -0.00732800
 H                  0.02743100   -2.16913900    0.01506800
 H                  2.47140100   -2.15291700    0.01408900
 H                  3.74600400    0.00001000   -0.00001600
 H                  2.47138100    2.15292800   -0.01408400
 H                  0.02740800    2.16911900   -0.01502900
 N                 -1.56478000   -0.00000100    0.00001800
 C                 -2.28365300    1.24809700    0.01322100
 H                 -2.07775700    1.86481200   -0.88258200
 H                 -3.36299500    1.04881400    0.03657600
 H                 -2.04127600    1.86331100    0.90042400
 C                 -2.28367200   -1.24808800   -0.01323600
 H                 -2.04135400   -1.86325200   -0.90049400
 H                 -2.07772600   -1.86486500    0.88251200
 H                 -3.36301300   -1.04878900   -0.03649900

27
NMePh2 (G' -557.54493366)
 C                 -1.22267100    0.34610700   -0.03467300
 C                 -1.47872100   -0.69240700   -0.94065900
 C                 -2.71762700   -1.32588300   -0.95419800
 C                 -3.72716100   -0.92268600   -0.07994900
 C                 -3.48221700    0.11736900    0.81504800
 C                 -2.23781700    0.74229300    0.84508100
 H                 -0.69402500   -0.99880800   -1.63952900
 H                 -2.90079900   -2.13488300   -1.66811700
 H                 -4.70238800   -1.41792400   -0.09718800
 H                 -4.26398700    0.44002600    1.50956700
 H                 -2.03954400    1.54485900    1.56281300
 N                  0.02712900    1.01000700   -0.02381100
 C                  1.22785000    0.31026700    0.02827200
 C                  2.43976200    0.92186500   -0.34794500
 C                  1.28361200   -1.01641500    0.50604600
 C                  3.64453200    0.22646600   -0.26384400
 H                  2.44827900    1.94890100   -0.71966400
 C                  2.49177800   -1.69671500    0.58009300
 H                  0.36672000   -1.51376500    0.83425300
 C                  3.68735000   -1.08715500    0.19411000
 H                  4.56705100    0.73080600   -0.56959000
 H                  2.49774800   -2.72410500    0.95850200
 H                  4.63580200   -1.62817400    0.25558800
 C                  0.05032200    2.44041400   -0.24076300
 H                  0.69759300    2.95147500    0.49270600
 H                  0.40841400    2.70500200   -1.25413100
 H                 -0.96469800    2.84542100   -0.13824100

32
NPhcarbazole (G' -748.00606623)
 C                 -2.59409300   -3.02724700   -0.15798600
 C                 -1.24412100   -3.41338200   -0.18342200
 C                 -0.21775300   -2.47571400   -0.13018100
 C                 -0.57452800   -1.12776900   -0.04693900
 C                 -1.93114000   -0.72159200   -0.03119200
 C                 -2.94410400   -1.68409000   -0.08514100
 H                 -3.37473500   -3.79246100   -0.19992000
 H                 -0.99048800   -4.47598400   -0.24828200
 H                  0.83123100   -2.78479500   -0.15636300
 H                 -3.99557500   -1.37929900   -0.07302800
 C                 -0.57453000    1.12776800    0.04694200
 C                 -0.21775700    2.47571500    0.13018600
 C                 -1.24412700    3.41338100    0.18342400
 C                 -2.59409800    3.02724400    0.15798400
 C                 -2.94410700    1.68408600    0.08513700
 C                 -1.93114200    0.72159000    0.03119100
 H                  0.83122600    2.78479600    0.15637100
 H                 -0.99049600    4.47598300    0.24828600
 H                 -3.37474200    3.79245700    0.19991700
 H                 -3.99557800    1.37929400    0.07302200
 N                  0.23817400    0.00000100    0.00000100
 C                  1.65473600    0.00000200    0.00000100
 C                  2.35254900    0.66012400   -1.01525200
 C                  2.35255100   -0.66012100    1.01525100
 C                  3.74490400    0.66537900   -1.00666500
 H                  1.79446800    1.16110300   -1.81228400
 C                  3.74490500   -0.66537500    1.00666200
 H                  1.79447000   -1.16110300    1.81228200
 C                  4.44337100    0.00000300   -0.00000100
 H                  4.28832000    1.18477400   -1.80142400
 H                  4.28832200   -1.18477100    1.80142100
 H                  5.53725800    0.00000300   -0.00000200

28
N(4OMePh)Ph (G' -632.76655092)
 C                 -2.15220700    0.40579500    0.04234300
 C                 -2.17727300   -0.89407500   -0.49363500
 C                 -3.37641500   -1.59702600   -0.57709400
 C                 -4.57568600   -1.03409600   -0.14372000
 C                 -4.55867400    0.26213000    0.37363600
 C                 -3.36831600    0.97163300    0.47068900
 H                 -1.25783300   -1.35029900   -0.86901700
 H                 -3.36810600   -2.60642300   -1.00109400
 H                 -5.51195600   -1.59517400   -0.21177800
 H                 -5.48785700    0.72955000    0.71512300
 H                 -3.36104500    1.98606000    0.88533600
 N                 -1.00253700    1.17179100    0.13218100
 H                 -1.15510000    2.16990000    0.24630900
 C                  0.33528400    0.77766900    0.05671900
 C                  1.28538200    1.70103300   -0.41452500
 C                  0.79459100   -0.47379900    0.48127300
 C                  2.63211500    1.38126400   -0.46379600
 H                  0.94707100    2.68938900   -0.74469200
 C                  2.14823800   -0.80869800    0.41421300
 H                  0.09299900   -1.20304400    0.89491500
 C                  3.08155100    0.11639300   -0.06089600
 H                  3.36842700    2.10363800   -0.82877300
 H                  2.45886100   -1.79952700    0.75491400
 O                  4.40947200   -0.11297600   -0.16203900
 C                  4.90443700   -1.36199700    0.23407100
 H                  5.99107200   -1.34764700    0.07176100
 H                  4.71384600   -1.56468100    1.30443700
 H                  4.47342300   -2.18782800   -0.36206500

26
N(4CHOPh)Ph (G' -631.60250911)
 C                  2.06283300    0.41509300    0.04431500
 C                  2.17017400   -0.86074600    0.61783200
 C                  3.38374900   -1.54235400    0.58099300
 C                  4.51039800   -0.96716800   -0.00435800
 C                  4.41238800    0.31133400   -0.55301700
 C                  3.20185800    0.99490400   -0.53526000
 H                  1.31049500   -1.31143900    1.12032900
 H                  3.44905800   -2.53633300    1.03422500
 H                  5.46039800   -1.50851800   -0.02600600
 H                  5.28811000    0.78239100   -1.00991600
 H                  3.12129300    1.99461300   -0.97566900
 N                  0.88356300    1.16400200    0.07806700
 H                  1.01435000    2.17304800    0.08143700
 C                 -0.42586500    0.74414100    0.05645500
 C                 -1.43039900    1.68117700    0.37992900
 C                 -0.81479600   -0.56171400   -0.31612400
 C                 -2.76506900    1.32153500    0.34793100
 H                 -1.13357200    2.69656700    0.66287500
 C                 -2.15330900   -0.90779600   -0.34110700
 H                 -0.06013500   -1.29375100   -0.61238100
 C                 -3.15041700    0.02019800   -0.00392400
 H                 -3.53582200    2.05705300    0.60585100
 H                 -2.45643200   -1.91686600   -0.63807200
 C                 -4.56533200   -0.35110800   -0.02750900
 O                 -5.00037100   -1.44496100   -0.31482800
 H                 -5.25698200    0.48993800    0.25255700

27
N(4CF3Ph)Ph (G' -855.37382299)
 C                  2.82091300   -0.41857300   -0.05010900
 C                  2.92043700    0.88498400   -0.56091600
 C                  4.13745600    1.56045900   -0.52070300
 C                  5.27651400    0.95553100    0.00758600
 C                  5.18615000   -0.34855500    0.49435600
 C                  3.97339000   -1.02752700    0.47217700
 H                  2.05108200    1.36447700   -1.01786600
 H                  4.19435000    2.57582100   -0.92529300
 H                  6.22851900    1.49315000    0.03335300
 H                  6.07061800   -0.84417300    0.90639000
 H                  3.90109400   -2.04766900    0.86477000
 N                  1.64169200   -1.16257600   -0.08975200
 H                  1.76945300   -2.17150000   -0.10275500
 C                  0.32899500   -0.73895600   -0.05531800
 C                 -0.67602700   -1.66204400   -0.41250900
 C                 -0.06252600    0.54637300    0.35861700
 C                 -2.01222900   -1.30882900   -0.36923000
 H                 -0.38213800   -2.66780800   -0.73040500
 C                 -1.40693100    0.89541800    0.39407200
 H                  0.68566900    1.27332500    0.68141700
 C                 -2.39039200   -0.02112100    0.02725200
 H                 -2.77716100   -2.03886600   -0.65431800
 H                 -1.68947300    1.89857400    0.72439900
 C                 -3.84087300    0.32130000    0.05871500
 F                 -4.42352400    0.14525600   -1.13595800
 F                 -4.52031900   -0.45593400    0.91471900
 F                 -4.06428200    1.58533800    0.41953100

1
Cl (G' -460.36098439)
 Cl                 0.00000000    0.00000000    0.00000000

14
OtBu (G' -232.97595430)
 C                  1.42079700   -0.24003100   -0.43952000
 H                  1.79957300   -1.21070400   -0.06681900
 H                  1.48639800   -0.24063100   -1.54772700
 H                  2.10387900    0.53802900   -0.04916200
 C                  0.00036900   -0.00018400    0.15768100
 C                 -0.50448600    1.35348500   -0.43022300
 H                  0.14363100    2.16667000   -0.05157900
 H                 -0.53298500    1.41613200   -1.53825000
 H                 -1.52301300    1.55008800   -0.04394800
 C                 -0.92209100   -1.11036700   -0.43278000
 H                 -1.94951500   -0.95621200   -0.05224600
 H                 -0.96451700   -1.16456300   -1.54074500
 H                 -0.58409700   -2.09136900   -0.04854100
 O                  0.00663900   -0.00310700    1.47600800

15
tBuOH (G' -233.50283347)
 C                 -0.00768000   -0.00002000    0.01995700
 C                  0.66764700   -1.24882700   -0.52683500
 H                  0.19878700   -2.15484100   -0.10821300
 H                  0.59992200   -1.29950100   -1.62659200
 H                  1.73892800   -1.26352000   -0.25721100
 C                  0.66252900    1.25182900   -0.52618900
 H                  0.59466600    1.30274500   -1.62592700
 H                  0.18990500    2.15569200   -0.10715300
 H                  1.73371300    1.27082300   -0.25648800
 C                 -1.48715700   -0.00290300   -0.31049100
 H                 -1.97432400   -0.89599700    0.11465200
 H                 -1.97786700    0.88797800    0.11522400
 H                 -1.65063200   -0.00286300   -1.40032700
 O                  0.06647700   -0.00025300    1.44166300
 H                  1.00305200    0.00102900    1.68008200

60
Base (G' -1581.05410891)
 O                  1.66774700    0.05901900   -1.32731400
 O                  0.60897500    0.00881100    1.80195100
 O                 -1.03282100   -1.65493800   -0.54333200
 O                 -1.09933200    1.64236400   -0.51181700
 C                  2.98330800    0.07780600   -1.73178500
 C                  0.82549100    0.27447700    3.13453700
 C                 -1.69835100   -2.85792000   -0.47990600
 C                 -2.12984300    2.49490000   -0.83811800
 C                  3.68306200    1.34011200   -1.20576100
 H                  3.66718500    1.35284400   -0.09804500
 H                  4.74081000    1.41970800   -1.51509500
 H                  3.15968000    2.24358800   -1.57264200
 C                  3.07868600    0.06430500   -3.26077100
 H                  4.11928500    0.07881600   -3.63297300
 H                  2.58589500   -0.84072400   -3.65955600
 H                  2.55528100    0.94395700   -3.67702400
 C                  3.72939000   -1.14802600   -1.18230000
 H                  3.72405300   -1.13731400   -0.07429800
 H                  3.23692000   -2.07770900   -1.52659400
 H                  4.78706000   -1.19678400   -1.49797500
 C                  1.46553200    1.66062800    3.29961900
 H                  0.79898400    2.43906800    2.87857200
 H                  1.66406300    1.93305800    4.35209500
 H                  2.43021700    1.69984600    2.75843000
 C                  1.75798000   -0.77719300    3.74467600
 H                  1.96873900   -0.60865700    4.81655500
 H                  1.30845000   -1.78184500    3.63890600
 H                  2.72193900   -0.78107100    3.20336100
 C                 -0.50497700    0.26063600    3.90073400
 H                 -1.00049700   -0.72127300    3.77784600
 H                 -0.39225400    0.44526600    4.98441800
 H                 -1.18184500    1.04319300    3.50494200
 C                 -2.51158800    2.32657200   -2.31606000
 H                 -2.86107800    1.29246100   -2.50606400
 H                 -3.31932800    3.00671900   -2.64187000
 H                 -1.63167100    2.51988500   -2.95841700
 C                 -3.36890800    2.18599100    0.01588300
 H                 -3.12734300    2.29563800    1.09065500
 H                 -4.22697100    2.84824800   -0.19860700
 H                 -3.70765500    1.14641300   -0.16284300
 C                 -1.71789700    3.95058100   -0.59580700
 H                 -1.43783000    4.08725000    0.46489300
 H                 -0.83455300    4.19862500   -1.21189100
 H                 -2.51547400    4.67744700   -0.83496600
 C                 -2.35529200   -3.17763400   -1.82664200
 H                 -2.91400500   -4.13137500   -1.82636300
 H                 -3.05822700   -2.36908800   -2.09935400
 H                 -1.58444900   -3.23372800   -2.61657200
 C                 -0.72180000   -3.98855200   -0.12399500
 H                 -0.27432800   -3.80906600    0.87369600
 H                 -1.19609800   -4.98609900   -0.09076700
 H                  0.09513000   -4.03070500   -0.86938900
 C                 -2.78917300   -2.80519500    0.60020000
 H                 -2.33661700   -2.60331400    1.59103300
 H                 -3.50808600   -1.99450400    0.37366600
 H                 -3.36599000   -3.74343500    0.69040000
 Na                 0.99752200    1.59302900    0.21300000
 Na                -1.50364900   -0.03251300    0.95619100
 Na                -0.46172400   -0.01298300   -1.94259900
 Na                 1.09515500   -1.48901700    0.23785400

47
BaseCl (G' -1808.41516994)
 O                 -1.74190200   -0.81765400   -0.01184100
 O                  0.24070100    1.77787500   -0.02157700
 O                  1.49753100   -1.24718100    0.07179100
 C                 -2.91640200   -1.18442400   -0.63398700
 C                  0.39575500    3.02571600   -0.58520900
 C                  2.58041700   -1.79476400   -0.58208400
 C                 -4.05714900   -0.25206600   -0.20500900
 H                 -3.82706800    0.79253800   -0.49363300
 H                 -5.03011000   -0.50859700   -0.66155000
 H                 -4.18323100   -0.28793300    0.89366900
 C                 -3.28706800   -2.62447300   -0.26336200
 H                 -4.21790000   -2.97532100   -0.74450300
 H                 -2.47252300   -3.31010900   -0.56470100
 H                 -3.41727400   -2.71083100    0.83092600
 C                 -2.75832000   -1.09294300   -2.15830300
 H                 -2.51134800   -0.05409900   -2.45303000
 H                 -1.93814100   -1.75537600   -2.49627100
 H                 -3.66813300   -1.38257700   -2.71423700
 C                 -0.76120100    3.93991500   -0.16403600
 H                 -0.78579500    4.03483100    0.93785200
 H                 -0.69508000    4.95882600   -0.58651400
 H                 -1.72548900    3.50621600   -0.49439300
 C                  0.40589600    2.91455400   -2.11552900
 H                  0.52041600    3.88603500   -2.62950200
 H                  1.24148100    2.26581600   -2.44210100
 H                 -0.54125300    2.46186700   -2.46773400
 C                  1.71746100    3.65271900   -0.12669200
 H                  2.56677800    3.01194700   -0.43203800
 H                  1.89341500    4.66051600   -0.54450200
 H                  1.73204400    3.73930500    0.97601700
 C                  2.76319800   -3.26134200   -0.17998300
 H                  3.62263800   -3.74677600   -0.67700100
 H                  2.91314100   -3.33641100    0.91190900
 H                  1.85359800   -3.83566600   -0.43625200
 C                  2.37432600   -1.72688900   -2.10315400
 H                  2.29668700   -0.67342500   -2.43832500
 H                  3.19860600   -2.18515500   -2.67851600
 H                  1.44254400   -2.25587100   -2.38280800
 C                  3.85779700   -1.01946600   -0.23172100
 H                  3.75336900    0.04210300   -0.53163700
 H                  4.03821400   -1.05691600    0.85919500
 H                  4.76140400   -1.41273800   -0.73145700
 Na                -1.55230200    1.09375400    1.13879300
 Na                 1.69252100    0.66733900    1.26177500
 Na                -0.26581000   -1.92500800    1.22735600
 Na                 0.01737800   -0.10274700   -1.23873600
 Cl                -0.08762000   -0.00602800    3.15867600

54
BaseOMs (G' -2011.93765018)
 O                 -0.66191700   -0.18161700    1.55306800
 O                  1.25339600   -1.57566800   -0.66282000
 O                  1.21746500    1.71158100   -0.25120500
 C                 -1.16293500   -0.30443400    2.83038600
 C                  2.06521600   -2.68928600   -0.66586700
 C                  2.13262200    2.74046500   -0.20584200
 C                 -2.08138700   -1.52866600    2.92429400
 H                 -1.51370300   -2.44777700    2.67995000
 H                 -2.52307800   -1.67145400    3.92722400
 H                 -2.90869100   -1.43242700    2.19766400
 C                 -1.96667700    0.94686100    3.20690300
 H                 -2.40049700    0.90206000    4.22221400
 H                 -1.31508200    1.84223700    3.16728700
 H                 -2.79712800    1.08989600    2.49086800
 C                 -0.00963700   -0.47026000    3.82929000
 H                  0.58524000   -1.36813500    3.57234400
 H                  0.66054800    0.41041800    3.78330100
 H                 -0.34255100   -0.57901100    4.87759600
 C                  1.23337500   -3.95182600   -0.40226700
 H                  0.44660300   -4.05632000   -1.17300400
 H                  1.83092500   -4.88122400   -0.40832600
 H                  0.74291000   -3.88605100    0.58898700
 C                  3.12971200   -2.57233100    0.43505800
 H                  3.82646300   -3.42915500    0.46618000
 H                  3.73497400   -1.65788500    0.28198500
 H                  2.64806000   -2.51173000    1.43103600
 C                  2.77233900   -2.83252100   -2.01751300
 H                  3.38154800   -1.93137900   -2.21906000
 H                  3.44019300   -3.71139100   -2.07152200
 H                  2.02440400   -2.92291900   -2.82574900
 C                  1.43044300    4.05578900    0.14995000
 H                  2.11506000    4.92195600    0.19853000
 H                  0.65058800    4.28200900   -0.60043600
 H                  0.93716600    3.96307300    1.13665900
 C                  3.20098100    2.44903200    0.85755900
 H                  3.73816200    1.51205700    0.61150100
 H                  3.95990700    3.24657500    0.95108300
 H                  2.72438200    2.32685200    1.84962200
 C                  2.82507000    2.89305000   -1.56581600
 H                  3.34947000    1.95351600   -1.82960200
 H                  2.07458100    3.10024600   -2.35120100
 H                  3.57246600    3.70663400   -1.59160900
 Na                -0.92260700   -1.71930300   -0.04449700
 Na                 1.00004100    0.23702900   -1.90167300
 Na                -0.92862400    1.70678500    0.37107600
 Na                 1.50438600   -0.10835200    1.06655300
 S                 -2.70903600    0.18898800   -1.49511300
 O                 -3.04821400   -1.13289400   -0.91010500
 O                 -3.04514600    1.35100400   -0.63440400
 O                 -1.26365700    0.23131700   -1.89861300
 C                 -3.66046800    0.35406000   -2.97791800
 H                 -3.41377100   -0.48101500   -3.64770900
 H                 -3.41227000    1.31443400   -3.44994100
 H                 -4.72480900    0.32495500   -2.70680100

59
BaseNHPh (G' -1634.94208778)
 O                  0.64323000   -1.32396400    0.98109200
 O                 -2.09850700   -0.68865900   -0.68404100
 O                 -0.30709800    1.67904400    0.66575000
 C                  1.08615200   -2.37654500    1.75561700
 C                 -3.44372200   -0.89516500   -0.89500200
 C                 -0.53789500    2.89537500    1.27217400
 C                  2.49768600   -2.08855400    2.27912300
 H                  2.49324900   -1.16328800    2.88759000
 H                  2.90693400   -2.89782200    2.91034700
 H                  3.19141600   -1.93661900    1.43113700
 C                  1.11658700   -3.66917000    0.92984600
 H                  1.48447400   -4.54306300    1.49668500
 H                  0.09823800   -3.91979000    0.57213000
 H                  1.77557200   -3.54132900    0.04993200
 C                  0.14086900   -2.57543500    2.94697700
 H                 -0.88321500   -2.79098400    2.58433900
 H                  0.43764600   -3.40485700    3.61394700
 H                  0.10311500   -1.65215500    3.55658000
 C                 -1.12783700    3.88975000    0.26415600
 H                 -2.09441600    3.51172500   -0.12227600
 H                 -1.31686800    4.89039900    0.69278400
 H                 -0.43849600    4.01687300   -0.59179000
 C                 -1.53059400    2.72143500    2.42946100
 H                 -1.12383500    2.00842800    3.17303200
 H                 -1.75949800    3.66197700    2.96244100
 H                 -2.48677200    2.31367400    2.04787500
 C                  0.77190400    3.46997400    1.82677200
 H                  1.20619500    2.77436700    2.57150500
 H                  1.50528800    3.60097000    1.00910900
 H                  0.64804000    4.44826400    2.32517400
 C                 -4.01953500    0.22625000   -1.77044900
 H                 -5.09594200    0.10573400   -1.98884900
 H                 -3.89562600    1.20471800   -1.26617600
 H                 -3.48413300    0.26385200   -2.73831100
 C                 -3.67405900   -2.23842100   -1.59475400
 H                 -3.26303400   -3.05746800   -0.97570800
 H                 -4.74068300   -2.45689500   -1.78464500
 H                 -3.14586500   -2.25087400   -2.56574200
 C                 -4.19200400   -0.90073000    0.44543900
 H                 -3.79008700   -1.69827700    1.09960600
 H                 -4.05902400    0.07083000    0.96059700
 H                 -5.27905100   -1.07075100    0.34326400
 Na                 1.65332500    0.62480300    0.76811300
 Na                -1.29720800   -0.22585500    1.36553300
 Na                -1.09007300    1.23383100   -1.41261000
 Na                -0.17636800   -1.69026000   -1.05052300
 C                  1.77856000    0.25124000   -2.26757800
 C                  2.68885300   -0.84929200   -2.14023200
 C                  3.90633600   -0.73267700   -1.48315900
 C                  4.32837300    0.48570100   -0.93302000
 C                  3.49230900    1.59921600   -1.09780300
 C                  2.26082900    1.49244400   -1.73446200
 H                  2.39399300   -1.82001500   -2.56555600
 H                  4.54757300   -1.61786800   -1.39538300
 H                  5.29520100    0.57379500   -0.42952900
 H                  3.80992500    2.57794600   -0.71691900
 N                  0.53536600    0.17057400   -2.78129800
 H                  1.62722100    2.38133800   -1.85294600
 H                  0.44058600   -0.70831900   -3.30187900

52
BaseNHMe (G' -1443.29707877)
 O                 -1.25765800    1.51187700    0.06012800
 O                 -0.75977900   -1.75648600    0.22199300
 O                  1.76480900    0.28319800   -0.30578300
 C                 -2.35476700    2.15497100   -0.46902200
 C                 -1.02656700   -2.99479800   -0.31741700
 C                  2.85694000    0.60571700   -1.07821400
 C                 -2.28439900    3.65899600   -0.18807500
 H                 -1.36755400    4.08236100   -0.63735600
 H                 -3.14964900    4.21802900   -0.58843000
 H                 -2.23784800    3.83552300    0.90160800
 C                 -3.64450900    1.59418700    0.14735000
 H                 -4.56227100    2.06888600   -0.24435200
 H                 -3.72261200    0.50787400   -0.05624100
 H                 -3.63754900    1.74307700    1.24417800
 C                 -2.41313600    1.94182300   -1.98885200
 H                 -2.53183500    0.86583100   -2.22442300
 H                 -3.25340300    2.46965100   -2.47466300
 H                 -1.47633800    2.30048800   -2.45578100
 C                  4.03998100   -0.30512700   -0.73150900
 H                  3.76236600   -1.36156800   -0.90654300
 H                  4.94928200   -0.09090200   -1.32230400
 H                  4.29607000   -0.19617100    0.33867100
 C                  2.51987000    0.43402400   -2.56614800
 H                  1.69062200    1.11156800   -2.85001500
 H                  3.36704700    0.65482600   -3.24053100
 H                  2.19889800   -0.60736100   -2.76073200
 C                  3.26340900    2.06573300   -0.83488100
 H                  2.42155000    2.73919400   -1.08919200
 H                  3.51536100    2.21684100    0.23219400
 H                  4.13651900    2.38706900   -1.43139000
 C                  0.14719800   -3.95018900   -0.05705200
 H                 -0.01336400   -4.96601200   -0.46129600
 H                  1.07118600   -3.55415800   -0.52327600
 H                  0.32176000   -4.04907200    1.03131800
 C                 -2.29634600   -3.58962200    0.29976400
 H                 -3.15328900   -2.91613500    0.11511500
 H                 -2.55259900   -4.58594700   -0.10425100
 H                 -2.17332300   -3.68618900    1.39347400
 C                 -1.22761000   -2.88286600   -1.83640200
 H                 -2.05529200   -2.18242900   -2.05783500
 H                 -0.30655700   -2.50260800   -2.32113100
 H                 -1.46919800   -3.84651000   -2.31984300
 Na                 0.70134100    1.76582900    1.02268300
 Na                -0.26011500   -0.08056800   -1.22877300
 Na                 1.27664000   -1.32477900    1.16148400
 Na                -1.50349800   -0.16016100    1.55222000
 N                  0.53222300    0.15531800    2.85015100
 H                 -0.03641900   -0.17052600    3.64025000
 C                  1.69482200    0.77047600    3.44976000
 H                  2.47668600    0.98354200    2.68213400
 H                  1.53724300    1.75576700    3.96421400
 H                  2.24259500    0.15563900    4.20510600

67
BaseCz (G' -1864.68671439)
 O                 -0.20125700   -0.24700000    1.82254400
 O                  0.58817400    2.19251100   -0.14019000
 O                  2.15823700   -0.65826200   -0.33339900
 C                 -0.53980300   -0.56492100    3.12361600
 C                  0.90581600    3.53146300   -0.24403200
 C                  3.43403700   -1.14737500   -0.52346200
 C                 -0.36477800   -2.06972900    3.36693300
 H                  0.68541600   -2.36706900    3.17589300
 H                 -0.60711400   -2.37671100    4.39979800
 H                 -1.02177600   -2.64820700    2.68979900
 C                 -1.99876600   -0.18801100    3.40242800
 H                 -2.33028100   -0.44794000    4.42369300
 H                 -2.14664800    0.90332900    3.28117700
 H                 -2.66363200   -0.70445300    2.68573400
 C                  0.36831000    0.19862800    4.09579300
 H                  0.27684600    1.28769700    3.91985200
 H                  0.13627100    0.00896000    5.15929900
 H                  1.42615700   -0.08734300    3.93347200
 C                  3.91930500   -0.82215400   -1.94111900
 H                  3.93395200    0.27504800   -2.09341300
 H                  4.93548900   -1.19866000   -2.15661100
 H                  3.23157700   -1.26347500   -2.68701200
 C                  4.39301100   -0.50452800    0.48767300
 H                  4.06114800   -0.73038900    1.52012300
 H                  5.43648800   -0.85479100    0.39198700
 H                  4.39903700    0.59524300    0.35934600
 C                  3.45840400   -2.66790500   -0.32285900
 H                  3.11254500   -2.92186000    0.69908000
 H                  2.78147100   -3.15919400   -1.04619500
 H                  4.46293800   -3.11063400   -0.44867800
 C                  1.46327300    3.83401300   -1.64055500
 H                  1.72728900    4.89613900   -1.78867400
 H                  2.38105100    3.23941600   -1.81912600
 H                  0.72073200    3.56398000   -2.41462800
 C                 -0.33564500    4.39730100   -0.00239600
 H                 -0.75351000    4.18624900    1.00219200
 H                 -0.13015600    5.48186400   -0.05479200
 H                 -1.11384700    4.16329700   -0.75088700
 C                  1.97070700    3.90043700    0.79777100
 H                  1.59475900    3.68545700    1.81658300
 H                  2.89059100    3.30537900    0.63343300
 H                  2.26160000    4.96578800    0.77048800
 Na                 0.48912400   -1.88309100    0.47237000
 Na                 1.69474100    0.84813700    1.27434200
 Na                 1.10236200    0.71513400   -1.77844300
 Na                -1.28612800    1.34050500    0.68877600
 C                 -4.19716700    1.30630700   -0.36791600
 C                 -3.47864100    2.11329700   -1.27812600
 C                 -2.40649800    1.61089400   -2.00387100
 C                 -2.02618200    0.26300400   -1.82468300
 C                 -2.77383400   -0.55969300   -0.91374500
 C                 -3.85307600   -0.03057700   -0.19050900
 H                 -5.03844600    1.73425300    0.18591400
 H                 -3.77457800    3.15915200   -1.41180100
 H                 -1.85031500    2.24725000   -2.70201300
 H                 -4.41760500   -0.65960400    0.50793900
 C                 -1.03498600   -1.65801200   -1.88486900
 C                 -0.16483200   -2.73959900   -2.14237000
 C                 -0.35917100   -3.93924000   -1.46860500
 C                 -1.40410600   -4.09881400   -0.53106100
 C                 -2.28510700   -3.05126800   -0.27611200
 C                 -2.11453200   -1.83477000   -0.95196900
 H                  0.65540200   -2.62164800   -2.85959400
 H                  0.31456100   -4.78027400   -1.66483500
 H                 -1.52589300   -5.05604600   -0.01496700
 H                 -3.09783900   -3.17542100    0.44876300
 N                 -0.96720300   -0.39039800   -2.38660300

72
L (G' -1583.19522174)
 P                 -0.26594900    0.46281100   -0.87431000
 C                 -0.35780600   -0.61295800    0.68040200
 C                 -1.65536300   -1.10875300    0.97780700
 C                 -1.89210900   -1.82506200    2.15879600
 H                 -2.90459700   -2.19494000    2.35517200
 C                 -0.87293100   -2.06749000    3.06783000
 H                 -1.07124200   -2.61706600    3.99270100
 C                  0.40939300   -1.62348200    2.77215100
 H                  1.23692800   -1.83698900    3.45910700
 C                  0.68701000   -0.92207600    1.59293700
 C                  2.13317200   -0.63702500    1.34631700
 C                  2.91119900   -1.64182800    0.73096700
 C                  4.24530500   -1.36641900    0.41513400
 H                  4.84293800   -2.13572500   -0.08688200
 C                  4.81406700   -0.13503400    0.72830700
 H                  5.85311100    0.07548500    0.45673600
 C                  4.06717100    0.81170200    1.42083500
 H                  4.52445800    1.76215700    1.71774500
 C                  2.73221900    0.56581100    1.76489600
 C                 -2.83363200   -0.94377400    0.07029200
 C                 -3.89080800   -0.08011900    0.41929900
 C                 -4.97964600    0.04629000   -0.45386900
 H                 -5.78873000    0.73766900   -0.19221300
 C                 -5.05064100   -0.69630400   -1.62506000
 H                 -5.90777100   -0.58599500   -2.29658900
 C                 -4.03504200   -1.59936300   -1.92877200
 H                 -4.09884700   -2.21412200   -2.83336300
 C                 -2.92667200   -1.74145000   -1.09166600
 C                  2.35108600   -3.00442600    0.44617300
 H                  2.93272500   -3.52132500   -0.33355000
 H                  1.29505700   -2.98239100    0.13462900
 H                  2.38805200   -3.63801000    1.35114500
 C                  2.00590300    1.54924700    2.63158600
 H                  0.92115100    1.56212900    2.45694100
 H                  2.39550800    2.57146100    2.49952900
 H                  2.14333800    1.28986900    3.69742200
 C                 -3.92440100    0.67204600    1.71728500
 H                 -4.42706500    1.64587500    1.59971600
 H                 -2.92707700    0.84932700    2.14246500
 H                 -4.49811000    0.11167500    2.47771000
 C                 -1.86201000   -2.73705100   -1.43141100
 H                 -0.92110700   -2.24179800   -1.72817800
 H                 -2.17181200   -3.37958100   -2.26933200
 H                 -1.61782700   -3.38743800   -0.57405900
 C                 -0.02861900    2.16602500   -0.13557600
 H                  0.98066400    2.23938200    0.31484900
 C                 -1.07352100    2.51306800    0.92096300
 H                 -2.07991800    2.28466100    0.51710900
 H                 -0.96580500    1.94850300    1.86307300
 C                 -0.91345800    4.01617700    1.07414200
 H                  0.01160600    4.22353200    1.64421200
 H                 -1.74334900    4.49466400    1.61961600
 C                 -0.77441700    4.50409000   -0.36941000
 H                 -0.13317800    5.39688200   -0.44946300
 H                 -1.76111700    4.79460000   -0.76874800
 C                 -0.21117900    3.30284200   -1.16048800
 H                  0.72818700    3.55009300   -1.67675500
 H                 -0.92402400    2.98742100   -1.94514300
 C                  1.40471900    0.15438400   -1.64134500
 H                  2.19558100    0.16476800   -0.87467200
 C                  1.47843700   -1.15097500   -2.43104500
 H                  1.45105900   -2.05456700   -1.80230200
 H                  0.60020200   -1.20064900   -3.10431800
 C                  2.76517200   -1.02146100   -3.24981600
 H                  3.60927700   -1.48186300   -2.70663600
 H                  2.69316100   -1.54771100   -4.21572400
 C                  2.98977300    0.49575200   -3.40981400
 H                  3.08705600    0.80815400   -4.46235400
 H                  3.92549900    0.79533900   -2.90580600
 C                  1.80218700    1.16927600   -2.71384700
 H                  0.96159200    1.31841100   -3.42058200
 H                  2.06630500    2.15599700   -2.30256200

104
P1 (G' -2892.64106381)
 Pd                -1.01290300   -0.21776000   -0.16043500
 N                 -2.99658800    0.27008700   -0.86242200
 H                 -3.37709800   -0.44413800   -1.49089200
 H                 -3.63381300    0.30425000   -0.02966400
 C                 -1.50579700    1.21145900    1.18143000
 C                 -2.10177500    2.40296800    0.72061100
 C                 -2.48914300    3.36564500    1.66562000
 H                 -2.96812500    4.28764800    1.31819900
 C                 -2.32525300    3.14631600    3.03070600
 H                 -2.64228500    3.90942000    3.74748700
 C                 -1.79591100    1.93780000    3.47538200
 H                 -1.68712300    1.73917100    4.54691600
 C                 -1.39085100    0.97488200    2.54850300
 H                 -0.96929600    0.03201300    2.91194400
 C                 -2.38275300    2.61930400   -0.71491600
 C                 -2.83979700    1.53269300   -1.49106700
 C                 -3.08962500    1.70072400   -2.85290500
 H                 -3.45993000    0.84966600   -3.43352000
 C                 -2.88440600    2.93861400   -3.45988500
 H                 -3.07688400    3.05430400   -4.53064000
 C                 -2.45122000    4.02334300   -2.70147200
 H                 -2.29255200    4.99869300   -3.17024300
 C                 -2.21673300    3.85984700   -1.33696600
 H                 -1.86427600    4.70868300   -0.74066800
 P                  1.24012100   -0.01577300    0.36589100
 C                  2.13100500   -1.21343100   -0.76025900
 C                  3.54239500   -1.38239200   -0.83843500
 C                  4.07125300   -2.44576300   -1.57458900
 H                  5.16056100   -2.55827400   -1.61603900
 C                  3.25105900   -3.33385400   -2.26012600
 H                  3.68318000   -4.16445800   -2.82510100
 C                  1.88046500   -3.13225100   -2.24434900
 H                  1.21888300   -3.79380700   -2.81495600
 C                  1.31028300   -2.07981000   -1.51255000
 C                 -0.17742900   -1.97131500   -1.69021700
 C                 -0.65023600   -1.33435100   -2.87774400
 C                 -1.94741400   -1.59721300   -3.31951500
 H                 -2.29338900   -1.12834300   -4.24684500
 C                 -2.79088500   -2.45078000   -2.61004000
 H                 -3.80899800   -2.63831800   -2.96418100
 C                 -2.34904500   -3.05262300   -1.44049600
 H                 -3.02413000   -3.69581200   -0.86936800
 C                 -1.03815600   -2.85878800   -0.98607100
 C                  0.25238000   -0.46952500   -3.69821600
 H                  1.06117600   -1.06028500   -4.16395800
 H                  0.74314700    0.30550000   -3.09144100
 H                 -0.30358300    0.03279300   -4.50380400
 C                 -0.53439900   -3.69507100    0.14596300
 H                 -1.32260800   -3.87384000    0.89395800
 H                  0.33518100   -3.25426400    0.64858300
 H                 -0.21864300   -4.68511200   -0.22955500
 C                  4.54357400   -0.42648700   -0.27311900
 C                  4.92203300    0.68166200   -1.06223600
 C                  5.79826500    1.62892200   -0.52381000
 H                  6.06879300    2.50427400   -1.12465500
 C                  6.32312400    1.46860900    0.75504100
 H                  6.99043100    2.22780800    1.17410100
 C                  6.02747300    0.32163700    1.48285700
 H                  6.48204300    0.16180300    2.46685500
 C                  5.16464600   -0.65513400    0.96989100
 C                  4.45682700    0.83045800   -2.48037000
 H                  5.13820000    0.28675200   -3.16020300
 H                  4.46033400    1.88389900   -2.80150300
 H                  3.45525200    0.41162000   -2.65956300
 C                  4.98735000   -1.93836500    1.72657000
 H                  4.05262400   -2.46614800    1.48412200
 H                  5.02351300   -1.77160300    2.81558900
 H                  5.80978500   -2.63564800    1.48494800
 C                  1.91911500   -0.47527700    2.02889300
 H                  2.98743200   -0.62256100    1.82183200
 C                  1.37598400   -1.79747700    2.57403000
 H                  0.26942700   -1.81757000    2.51611000
 H                  1.75022200   -2.67138600    2.01369200
 C                  1.82837400   -1.76915400    4.02602000
 H                  1.32820500   -2.52261300    4.65515500
 H                  2.91497600   -1.97136400    4.07242700
 C                  1.53914600   -0.33380200    4.44665100
 H                  2.11147400   -0.01488900    5.33203000
 H                  0.46999600   -0.24208800    4.71303600
 C                  1.83763800    0.52478600    3.20739700
 H                  1.06936900    1.29803600    3.07756800
 H                  2.80073000    1.05714400    3.29654100
 C                  1.87771100    1.68490500   -0.01043500
 H                  2.97577800    1.58526400   -0.03722700
 C                  1.53108500    2.80888000    0.99391400
 H                  2.34606200    2.92680600    1.72537600
 H                  0.61836700    2.59081600    1.56874500
 C                  1.32629400    4.07535100    0.14222800
 H                  0.25392400    4.33883800    0.12787400
 H                  1.86071200    4.94869300    0.54821800
 C                  1.77473600    3.70285500   -1.26625900
 H                  2.87113900    3.81760200   -1.36504400
 H                  1.30958100    4.31817400   -2.05390100
 C                  1.41408300    2.22903100   -1.36299500
 H                  1.88213700    1.72053000   -2.21921900
 H                  0.31496400    2.11282700   -1.46293300
 S                 -4.88677900   -1.45540700    1.32195900
 O                 -4.71245200    0.03315700    1.32436100
 O                 -5.99894200   -1.91562400    2.16884200
 O                 -4.88401300   -2.00246400   -0.05771300
 C                 -3.39808800   -2.09095600    2.09231900
 H                 -2.51488800   -1.75109900    1.52180800
 H                 -3.45621000   -3.18986100    2.10149500
 H                 -3.34849100   -1.71187200    3.12393400

104
P1-I (G' -2892.63218805)
 Pd                 1.11959900    0.37948400    0.38908900
 N                  2.79984800    1.69599200    0.86634300
 H                  3.14038500    1.57248400    1.82503600
 H                  3.56975900    1.48980100    0.22137300
 C                  1.65667500    0.97154800   -1.46801700
 C                  1.89110500    2.33966900   -1.71781300
 C                  2.28557300    2.72572300   -3.00913700
 H                  2.47419600    3.78549100   -3.21405000
 C                  2.48870600    1.77976400   -4.01076100
 H                  2.79670700    2.10187200   -5.00996400
 C                  2.34826500    0.42448700   -3.71902000
 H                  2.55081100   -0.33199500   -4.48493700
 C                  1.93900500    0.02024700   -2.44495000
 H                  1.86611300   -1.04834700   -2.20471100
 C                  1.79583500    3.34063400   -0.63457200
 C                  2.26154600    3.00161200    0.65256100
 C                  2.15096600    3.90561700    1.70667800
 H                  2.52594500    3.62131800    2.69574400
 C                  1.57607900    5.15847400    1.49818700
 H                  1.48367800    5.85737600    2.33441500
 C                  1.13812900    5.51935900    0.22650600
 H                  0.69259700    6.50317400    0.05414600
 C                  1.26081700    4.61717100   -0.82896000
 H                  0.89888400    4.89246600   -1.82558200
 P                 -0.99491400   -0.25654200   -0.31894000
 C                 -1.87184600   -0.84432300    1.22490800
 C                 -3.25026200   -1.19019900    1.31015000
 C                 -3.73461600   -1.81640100    2.46128600
 H                 -4.79779300   -2.07918500    2.50155400
 C                 -2.90871800   -2.08126600    3.54736800
 H                 -3.30511100   -2.57781100    4.43739700
 C                 -1.58480900   -1.67633800    3.49948000
 H                 -0.92768800   -1.83484600    4.36190000
 C                 -1.05771500   -1.05642600    2.35702300
 C                  0.37197600   -0.62511800    2.51281800
 C                  0.62147700    0.61445900    3.17796200
 C                  1.88550300    0.84624900    3.72917100
 H                  2.05724200    1.77531100    4.28374500
 C                  2.91292300   -0.08672400    3.58879600
 H                  3.89809400    0.11840100    4.02020300
 C                  2.68877600   -1.27648600    2.90653100
 H                  3.48576500   -2.01541100    2.76603400
 C                  1.40923800   -1.59434600    2.42616600
 C                 -0.47587300    1.61245700    3.38247500
 H                 -1.27781600    1.20211700    4.02111500
 H                 -0.95153900    1.90614900    2.43331700
 H                 -0.09683400    2.52510000    3.86557300
 C                  1.15175200   -2.99063800    1.96756400
 H                  1.99198500   -3.36036700    1.35745400
 H                  0.21450700   -3.09343100    1.40840200
 H                  1.07481200   -3.64731600    2.85381800
 C                 -4.28363200   -0.81580100    0.29661500
 C                 -4.90377100    0.44709300    0.42710400
 C                 -5.81732600    0.85631500   -0.54843400
 H                 -6.27828400    1.84658900   -0.46247200
 C                 -6.14035300    0.02475800   -1.61703000
 H                 -6.83848900    0.36625800   -2.38729000
 C                 -5.60227200   -1.25508300   -1.68102900
 H                 -5.89538100   -1.93579100   -2.48798300
 C                 -4.69766500   -1.70678000   -0.71152800
 C                 -4.65002500    1.33259300    1.61152900
 H                 -5.33549000    1.06828800    2.43758000
 H                 -4.83308500    2.39166600    1.37025800
 H                 -3.63303100    1.23798300    2.02123800
 C                 -4.26263100   -3.14177100   -0.73778100
 H                 -3.32665200   -3.32645800   -0.19068500
 H                 -4.14406500   -3.51009800   -1.76999700
 H                 -5.03264700   -3.77611800   -0.26266700
 C                 -1.30937700   -1.64922100   -1.49606500
 H                 -2.40220300   -1.76825300   -1.43355100
 C                 -0.64070100   -2.95872400   -1.06784900
 H                  0.40994500   -2.77772300   -0.77473500
 H                 -1.15685100   -3.44341000   -0.22085800
 C                 -0.64160800   -3.78546100   -2.34412400
 H                  0.03089900   -4.65676900   -2.28816200
 H                 -1.66137300   -4.16063500   -2.55870000
 C                 -0.21811900   -2.76328500   -3.38857100
 H                 -0.42836700   -3.07060000   -4.42567600
 H                  0.87425100   -2.61597500   -3.30527400
 C                 -0.95070600   -1.47538700   -2.99466400
 H                 -0.34269500   -0.58626600   -3.20861100
 H                 -1.88449300   -1.35469600   -3.57125900
 C                 -1.94235800    1.18667000   -0.98260900
 H                 -2.99942300    0.87424600   -0.97110600
 C                 -1.60745800    1.63921800   -2.41864900
 H                 -2.23355300    1.09997200   -3.14712900
 H                 -0.55952000    1.42718300   -2.68439400
 C                 -1.86041700    3.16035500   -2.43427300
 H                 -0.90479400    3.69157800   -2.58925600
 H                 -2.52560600    3.46766700   -3.25669300
 C                 -2.42820500    3.50824700   -1.05877000
 H                 -3.52849500    3.39229400   -1.05494600
 H                 -2.20728400    4.54148700   -0.74387300
 C                 -1.81458100    2.45829900   -0.14542600
 H                 -2.30711700    2.38515700    0.83660400
 H                 -0.74470800    2.68703900    0.03474800
 S                  4.01881300   -2.94003400   -0.61228700
 O                  4.13215900   -3.50228900    0.75908500
 O                  4.92033200   -3.56791300   -1.59636700
 O                  2.60605100   -2.83739300   -1.07986900
 C                  4.59480900   -1.24865500   -0.45165300
 H                  3.96075800   -0.73072400    0.28522000
 H                  4.53474900   -0.74676600   -1.42971000
 H                  5.63748100   -1.27375400   -0.10236900

104
P1-II (G' -2892.63612809)
 Pd                -1.40788300   -0.06940000   -0.51808500
 N                 -3.51388900   -0.44875600   -0.63814700
 H                 -4.01879300    0.43996900   -0.46958900
 H                 -3.75151300   -0.82940700   -1.55845400
 C                 -1.37160500   -1.87670600   -1.39618500
 C                 -2.17497800   -2.88892200   -0.81934700
 C                 -2.23315900   -4.15247500   -1.42722200
 H                 -2.86188300   -4.92883100   -0.97675100
 C                 -1.55137600   -4.41557100   -2.61266900
 H                 -1.61521500   -5.40531000   -3.07431700
 C                 -0.82328400   -3.39622800   -3.21847200
 H                 -0.30318200   -3.57317600   -4.16549500
 C                 -0.74413800   -2.13828600   -2.61359400
 H                 -0.15306100   -1.35851900   -3.09684300
 C                 -3.01507800   -2.61208200    0.36467900
 C                 -3.70978600   -1.38700700    0.41708700
 C                 -4.51475000   -1.07332900    1.51058000
 H                 -5.04601900   -0.11612700    1.51889100
 C                 -4.62313200   -1.97018700    2.57372800
 H                 -5.24791300   -1.71422600    3.43463700
 C                 -3.94347000   -3.18517400    2.53558000
 H                 -4.02201500   -3.88768300    3.37020500
 C                 -3.15379500   -3.50372600    1.43029700
 H                 -2.60118800   -4.44981200    1.40466100
 P                  0.89105700   -0.04469600    0.18407500
 C                  2.19016800    1.14111900   -0.49555700
 C                  3.52578300    1.21843400    0.00252500
 C                  4.32308400    2.32119500   -0.31996600
 H                  5.33894400    2.36191800    0.08965100
 C                  3.87780000    3.32135100   -1.17428700
 H                  4.51961000    4.17330100   -1.41586800
 C                  2.62649900    3.19278800   -1.75276900
 H                  2.27673000    3.93353200   -2.47953300
 C                  1.77635200    2.12626300   -1.42597800
 C                  0.48401300    2.10162000   -2.17103400
 C                 -0.51722300    3.04584300   -1.88141400
 C                 -1.71040600    3.00326400   -2.61358700
 H                 -2.51198200    3.70481900   -2.35649800
 C                 -1.88439300    2.08899600   -3.64531700
 H                 -2.82374700    2.06713000   -4.20701700
 C                 -0.84726400    1.22189000   -3.98701700
 H                 -0.96088900    0.53390200   -4.83271300
 C                  0.34956200    1.22186100   -3.26610700
 C                 -0.31927600    4.11327900   -0.85144400
 H                  0.14658200    5.00827600   -1.30326000
 H                  0.34239400    3.79033300   -0.03409500
 H                 -1.27791500    4.41364900   -0.40512600
 C                  1.49334000    0.34674000   -3.68721100
 H                  1.24174000   -0.23580300   -4.58695600
 H                  1.80158900   -0.36370600   -2.89987500
 H                  2.38990000    0.94853100   -3.91938000
 C                  4.26356900    0.12199900    0.70768100
 C                  4.42787600    0.06604500    2.10406500
 C                  5.09576100   -1.03233600    2.66278100
 H                  5.19321000   -1.08937400    3.75287000
 C                  5.64570100   -2.02312800    1.86033600
 H                  6.15313900   -2.88058000    2.31286900
 C                  5.58985500   -1.89362900    0.47452200
 H                  6.07688400   -2.63611300   -0.16762900
 C                  4.92793000   -0.81602100   -0.11824400
 C                  3.98962800    1.16795200    3.02095600
 H                  4.87346000    1.71633900    3.39244400
 H                  3.47177000    0.77616300    3.91286300
 H                  3.33921800    1.90633400    2.53369100
 C                  5.00558200   -0.63401000   -1.60657200
 H                  4.06367800   -0.28541600   -2.05853000
 H                  5.30478000   -1.56838000   -2.10649800
 H                  5.76415000    0.12856300   -1.86069700
 C                  1.67862700   -1.71395100    0.39191500
 H                  2.57257800   -1.53105900    1.01003500
 C                  2.13071100   -2.45374500   -0.86631700
 H                  1.35151000   -2.41537500   -1.64238900
 H                  3.04924000   -2.03905400   -1.30210600
 C                  2.28712000   -3.88382600   -0.37109000
 H                  2.36989500   -4.61999200   -1.18800600
 H                  3.20778700   -3.96160700    0.23857900
 C                  1.05325400   -4.08741300    0.50204700
 H                  1.17662200   -4.89113500    1.24571700
 H                  0.19676100   -4.37276300   -0.13520400
 C                  0.78098200   -2.71928700    1.15006100
 H                 -0.28866000   -2.45749400    1.07509400
 H                  1.02997300   -2.71364700    2.22424300
 C                  0.82287800    0.52073100    1.95901700
 H                  1.76968400    0.16059500    2.40664300
 C                 -0.33663500   -0.01545000    2.80194200
 H                 -0.29613900   -1.09974800    2.98574200
 H                 -1.28620000    0.19462500    2.27539200
 C                 -0.23783900    0.80838400    4.08818200
 H                 -1.21837300    0.92078100    4.58056600
 H                  0.41453400    0.29018300    4.81269200
 C                  0.38702600    2.15704500    3.67593900
 H                  1.30687100    2.35105400    4.25417100
 H                 -0.28178800    3.01193000    3.87376900
 C                  0.70177300    2.02956800    2.18055500
 H                  1.59644500    2.59587800    1.87184300
 H                 -0.14470200    2.40428100    1.58306500
 S                 -3.18057200    2.56828300    0.93938200
 O                 -3.07329000    4.03026500    0.86302100
 O                 -4.39121200    2.00889300    0.27820800
 O                 -1.91977200    1.87621500    0.48137400
 C                 -3.32421700    2.17761800    2.66899400
 H                 -2.44574100    2.58943800    3.18722900
 H                 -3.37967500    1.08715500    2.80468300
 H                 -4.24016100    2.65528900    3.04502900

104
P1-III (G' -2892.63318743)
 Pd                -1.23324700   -0.42220000   -0.05136400
 N                 -0.97951600    4.90781400   -0.09608600
 H                 -0.30878000    5.59721200   -0.42088400
 H                 -0.78151900    4.54798600    0.83245800
 C                 -1.74091900    1.08424300    1.18522000
 C                 -2.16205500    2.34932200    0.72020600
 C                 -2.71620000    3.23917900    1.66147700
 H                 -3.07480300    4.21366200    1.31213500
 C                 -2.82510100    2.91741300    3.01087300
 H                 -3.25729200    3.63901600    3.71078500
 C                 -2.39603000    1.66877600    3.45414500
 H                 -2.47827800    1.39120000    4.51059500
 C                 -1.87286800    0.75810500    2.53614600
 H                 -1.57592400   -0.23655200    2.88235800
 C                 -2.05036700    2.78263000   -0.69991000
 C                 -1.44294700    4.01973500   -1.04490200
 C                 -1.32071500    4.35935100   -2.40510400
 H                 -0.83384900    5.30786800   -2.66065400
 C                 -1.79696100    3.52423800   -3.40668300
 H                 -1.68560500    3.82138100   -4.45447400
 C                 -2.42208900    2.32301000   -3.07434800
 H                 -2.82629400    1.66811200   -3.85217900
 C                 -2.53795800    1.96858500   -1.73216700
 H                 -3.04641200    1.03853500   -1.45814800
 P                  0.99952200   -0.13695500    0.38599800
 C                  1.89910100   -1.36701000   -0.70330000
 C                  3.31001600   -1.55422300   -0.75485000
 C                  3.83698700   -2.65219700   -1.43964400
 H                  4.92541800   -2.77879300   -1.45865100
 C                  3.01725500   -3.55507100   -2.10598100
 H                  3.44803700   -4.41085500   -2.63328400
 C                  1.64973600   -3.33594600   -2.11987900
 H                  0.98913300   -4.01029000   -2.67584400
 C                  1.07960900   -2.25382500   -1.43183800
 C                 -0.40219200   -2.12697700   -1.63317800
 C                 -0.84845900   -1.35297300   -2.74974100
 C                 -2.14186400   -1.54071800   -3.23397500
 H                 -2.47713100   -0.94525900   -4.08959300
 C                 -2.98842300   -2.48993900   -2.66702900
 H                 -4.00080100   -2.62397200   -3.05910400
 C                 -2.55648400   -3.25826300   -1.59870400
 H                 -3.22998600   -3.98595800   -1.13644500
 C                 -1.27156200   -3.10116600   -1.07068700
 C                  0.08634300   -0.43266500   -3.46917600
 H                 -0.44490900    0.15335300   -4.23384000
 H                  0.88591900   -1.00226600   -3.97679100
 H                  0.58638800    0.27532300   -2.79155500
 C                 -0.85866200   -4.00442800    0.04768600
 H                 -1.52251200   -3.83944900    0.91392700
 H                  0.18040800   -3.85359300    0.36882100
 H                 -0.97109800   -5.06114600   -0.24781500
 C                  4.31656800   -0.58549800   -0.22298700
 C                  4.74612900    0.45230300   -1.08129600
 C                  5.61242200    1.42792000   -0.58097700
 H                  5.92491700    2.24842100   -1.23649600
 C                  6.07544800    1.36629300    0.73109400
 H                  6.73355800    2.14994600    1.11863700
 C                  5.73365800    0.28300100    1.53162100
 H                  6.14486200    0.19459400    2.54343800
 C                  4.88369700   -0.72502400    1.05757000
 C                  4.34133100    0.49566900   -2.52537300
 H                  5.01476000   -0.13997000   -3.12914300
 H                  4.41230400    1.51612300   -2.93336400
 H                  3.32431700    0.11643000   -2.70747400
 C                  4.67912000   -1.94957800    1.90051200
 H                  3.79972700   -2.54356300    1.61025500
 H                  4.59483700   -1.69548700    2.97016500
 H                  5.55355700   -2.61815900    1.80521700
 C                  1.51933600   -0.72366900    2.06392300
 H                  2.60565200   -0.84849300    1.95394800
 C                  0.92877600   -2.08313900    2.44023300
 H                 -0.16263200   -2.09116700    2.24810900
 H                  1.36998700   -2.91241400    1.86093600
 C                  1.20399300   -2.16725000    3.93372100
 H                  0.63624700   -2.96517200    4.43843200
 H                  2.27828500   -2.37530400    4.09742000
 C                  0.85619300   -0.76774400    4.42636000
 H                  1.32457700   -0.51661800    5.39130400
 H                 -0.23606300   -0.69563100    4.57905300
 C                  1.28748900    0.18140500    3.29675300
 H                  0.53102100    0.96159500    3.12721600
 H                  2.22692400    0.70609900    3.54369000
 C                  1.83280900    1.49729400    0.17461500
 H                  2.90974100    1.27990300    0.27953900
 C                  1.51054500    2.61974800    1.16196800
 H                  1.88460400    2.42921400    2.17729100
 H                  0.41725700    2.76658400    1.23216500
 C                  2.19127300    3.82637200    0.51417000
 H                  1.72912500    4.77883300    0.82109600
 H                  3.24295600    3.86787700    0.84793300
 C                  2.12776600    3.58515400   -1.00562100
 H                  3.12939700    3.67876100   -1.45889000
 H                  1.48256900    4.31631000   -1.52116000
 C                  1.58262300    2.16224800   -1.17758400
 H                  2.04605700    1.62448100   -2.01770600
 H                  0.49341000    2.18571300   -1.36902600
 S                 -4.15186200   -1.51818600    0.76491700
 O                 -5.10694200   -2.41728900    0.10393900
 O                 -3.26115100   -2.14003700    1.76409000
 O                 -3.36064700   -0.70506800   -0.26174500
 C                 -5.13289400   -0.30074500    1.61355800
 H                 -5.77010300    0.20570300    0.87496600
 H                 -4.47428700    0.42324900    2.11397600
 H                 -5.75565500   -0.82607700    2.35161000

110
P2 (G' -2461.75012133)
 Pd                -1.63419500   -0.42963800    0.11284300
 N                 -3.78250500   -0.12148500    0.10399900
 H                 -4.28284000   -0.81867200   -0.44919800
 H                 -4.08249700   -0.22916000    1.07862000
 C                 -1.80175800    0.91055500    1.61584000
 C                 -2.64681000    2.04101300    1.51614600
 C                 -2.76287200    2.91709400    2.60982200
 H                 -3.42046900    3.78971800    2.52576300
 C                 -2.10196000    2.67273600    3.81012700
 H                 -2.21303700    3.36703800    4.64851700
 C                 -1.33623500    1.51582200    3.93846300
 H                 -0.83114000    1.28195200    4.88295200
 C                 -1.19796100    0.65577900    2.84874500
 H                 -0.57574700   -0.23266400    2.95283100
 C                 -3.45325200    2.29153100    0.30396100
 C                 -4.02953300    1.20222500   -0.37837400
 C                 -4.81506900    1.41241200   -1.51087100
 H                 -5.28059600    0.55751600   -2.01144100
 C                 -5.02547500    2.70284400   -1.99306000
 H                 -5.63580300    2.85264200   -2.88824900
 C                 -4.46773000    3.79042000   -1.32713100
 H                 -4.62649300    4.80714500   -1.69759500
 C                 -3.70141400    3.57942800   -0.18313700
 H                 -3.25729600    4.43514900    0.33584000
 P                  0.70862900    0.05114300   -0.27851200
 C                  2.25502200   -0.85156300    0.34883400
 C                  3.57290000   -0.53005400   -0.11119800
 C                  4.60789900   -1.45786700    0.03416600
 H                  5.60136700   -1.18747700   -0.34205900
 C                  4.41169200   -2.68093300    0.66275500
 H                  5.22924000   -3.40217900    0.74949100
 C                  3.17845100   -2.93614900    1.23515300
 H                  3.02083200   -3.85139000    1.81634800
 C                  2.10576400   -2.03654200    1.11089400
 C                  0.93777700   -2.40576800    1.97226700
 C                  0.03703400   -3.42263900    1.60006000
 C                 -0.94325900   -3.82468900    2.51690800
 H                 -1.65533400   -4.60327000    2.22065800
 C                 -0.99761100   -3.28364500    3.79668100
 H                 -1.76163000   -3.62058700    4.50409400
 C                 -0.05613800   -2.33604500    4.18330500
 H                 -0.07501400   -1.92099300    5.19754300
 C                  0.91705200   -1.88537500    3.28502200
 C                  0.09315400   -4.05431200    0.25048400
 H                  1.12457300   -4.19271600   -0.11173800
 H                 -0.43917600   -3.39445500   -0.46687400
 H                 -0.40635500   -5.03672900    0.25085000
 C                  1.90575400   -0.84893900    3.72748500
 H                  1.76068500   -0.59127700    4.78789300
 H                  1.80719300    0.08372300    3.14257300
 H                  2.94860500   -1.18819400    3.60135300
 C                  4.03757400    0.80905200   -0.60255700
 C                  4.26712100    1.09435800   -1.96247000
 C                  4.65210100    2.39173500   -2.32714100
 H                  4.79064100    2.61912900   -3.39022000
 C                  4.88003700    3.37053900   -1.36908900
 H                  5.16770000    4.38228200   -1.67099000
 C                  4.79324200    3.03907900   -0.01930400
 H                  5.04455000    3.78081300    0.74719200
 C                  4.40246800    1.75919400    0.38135700
 C                  4.20666000    0.05172400   -3.03860100
 H                  5.23219500   -0.22596400   -3.34174700
 H                  3.70731100    0.43295500   -3.94505300
 H                  3.70640200   -0.87396500   -2.72551900
 C                  4.47689300    1.39538400    1.83474800
 H                  3.65241100    0.75029300    2.16967000
 H                  4.49679700    2.29382000    2.47105500
 H                  5.40540100    0.83059500    2.03798100
 C                  1.05125500    1.87686100   -0.15153300
 H                  2.00108200    2.02001400   -0.69246500
 C                  1.22472200    2.49303400    1.23495800
 H                  0.39145400    2.20884000    1.89665100
 H                  2.15699100    2.18780700    1.73118200
 C                  1.14851500    3.98231500    0.93424100
 H                  1.01884500    4.60275100    1.83661400
 H                  2.08430200    4.30703300    0.44040000
 C                 -0.02774700    4.07609900   -0.03406900
 H                  0.01309800    4.96880200   -0.67888000
 H                 -0.96626700    4.14457000    0.54353600
 C                 -0.00845700    2.76323200   -0.83963700
 H                 -1.00630200    2.28449300   -0.84155600
 H                  0.25781900    2.93210800   -1.89539700
 C                  0.98013800   -0.20879400   -2.10603700
 H                  1.86832500    0.40559600   -2.34424500
 C                 -0.15327800    0.20872200   -3.04505600
 H                 -0.30262100    1.29764600   -3.10442500
 H                 -1.08392700   -0.25846300   -2.68072400
 C                  0.25570200   -0.40431000   -4.38856400
 H                 -0.62491200   -0.65987000   -5.00287500
 H                  0.84043400    0.32356300   -4.97903000
 C                  1.12000800   -1.63527000   -4.04849800
 H                  2.11935300   -1.54596900   -4.50897000
 H                  0.68829400   -2.57366900   -4.43645800
 C                  1.22474500   -1.66082400   -2.52064000
 H                  2.17983300   -2.07494700   -2.15411000
 H                  0.40067200   -2.25703000   -2.09844200
 O                 -1.58096900   -1.98349000   -1.33923800
 C                 -3.44566500   -1.85577900   -2.87627100
 H                 -2.82535300   -1.43662700   -3.68798100
 H                 -3.88921100   -0.99882200   -2.34717000
 H                 -4.26747000   -2.42869900   -3.34235200
 C                 -2.58295200   -2.71781200   -1.94723100
 C                 -1.92714700   -3.78976400   -2.83060300
 H                 -1.29776900   -4.46967300   -2.23218900
 H                 -2.67578200   -4.40148100   -3.36570500
 H                 -1.28104200   -3.30780800   -3.58544400
 C                 -3.46588700   -3.43697100   -0.91860700
 H                 -2.83969300   -4.09258600   -0.28870300
 H                 -3.97035100   -2.73157700   -0.23565200
 H                 -4.24624200   -4.06144500   -1.38983300

110
TS[P2-P3] (G' -2461.74143740)
 Pd                 1.39527300    0.21342800    0.16237500
 N                  3.45041800    0.09422800    0.57185400
 H                  3.29762600    1.25877700    0.40935300
 H                  3.57345200   -0.22997100    1.53550700
 C                  1.36068300   -1.79220700    0.38464000
 C                  2.47304700   -2.54482700   -0.06881500
 C                  2.48663400   -3.93552600    0.15438100
 H                  3.36125100   -4.51336700   -0.16269000
 C                  1.44434700   -4.59182900    0.79967400
 H                  1.49372600   -5.67289900    0.96119600
 C                  0.35186100   -3.85261200    1.24153700
 H                 -0.49339300   -4.34144000    1.73979300
 C                  0.32773500   -2.47512600    1.03039000
 H                 -0.55900900   -1.92624700    1.35132500
 C                  3.64119000   -1.95082900   -0.76297500
 C                  4.13767500   -0.68175800   -0.38879700
 C                  5.28214500   -0.17589700   -1.01333000
 H                  5.66513700    0.79684500   -0.68773100
 C                  5.92236000   -0.88417100   -2.02772300
 H                  6.80930800   -0.46312700   -2.51070400
 C                  5.42061000   -2.12096100   -2.42429500
 H                  5.89983400   -2.68047200   -3.23310000
 C                  4.29743800   -2.64457500   -1.78855100
 H                  3.89931900   -3.61067600   -2.11551700
 P                 -0.89175600    0.28688000   -0.36296800
 C                 -2.08881400    0.23867900    1.10950500
 C                 -3.49764100    0.17445800    0.91359900
 C                 -4.37228000    0.58314700    1.92619500
 H                 -5.45018300    0.52400100    1.73780400
 C                 -3.90002400    1.05104200    3.14419200
 H                 -4.59273600    1.39797800    3.91605600
 C                 -2.53599900    1.01542900    3.38321100
 H                 -2.14605400    1.30129800    4.36655900
 C                 -1.61926300    0.58892900    2.41009800
 C                 -0.23391300    0.39247000    2.95802800
 C                  0.73002600    1.41746300    3.02509700
 C                  1.98429700    1.13467800    3.58518600
 H                  2.73626500    1.93232300    3.60856800
 C                  2.27385900   -0.11674200    4.11189600
 H                  3.26265500   -0.32468800    4.53333100
 C                  1.27702700   -1.08761800    4.14997600
 H                  1.46997300   -2.05775100    4.62175400
 C                  0.01044900   -0.83770700    3.61571200
 C                  0.46865900    2.81788400    2.57146400
 H                 -0.60114600    3.02846600    2.43638900
 H                  1.00502600    3.00823700    1.62305200
 H                  0.86201500    3.53231600    3.31329500
 C                 -1.07575200   -1.84733800    3.85178800
 H                 -0.65278400   -2.84716800    4.03586400
 H                 -1.80576400   -1.92595200    3.03166300
 H                 -1.65962400   -1.57433200    4.74996300
 C                 -4.16708700   -0.42549600   -0.28144400
 C                 -4.84927500    0.35476300   -1.23579700
 C                 -5.45696900   -0.28672300   -2.32362200
 H                 -5.95953200    0.32510400   -3.08134900
 C                 -5.45362300   -1.67078500   -2.43510500
 H                 -5.93125100   -2.15603600   -3.29179700
 C                 -4.87561800   -2.43971500   -1.42800500
 H                 -4.91687400   -3.53361700   -1.47792600
 C                 -4.24543200   -1.83594400   -0.33764400
 C                 -5.01837400    1.84201700   -1.11607000
 H                 -6.07702800    2.08408300   -0.91578100
 H                 -4.75634000    2.35456400   -2.05741100
 H                 -4.42895700    2.28813200   -0.30255000
 C                 -3.72554800   -2.68522700    0.78444600
 H                 -2.66191800   -2.49973300    1.00360700
 H                 -3.83984400   -3.75598000    0.55577200
 H                 -4.27174100   -2.47964600    1.72239200
 C                 -1.25762300   -0.87914400   -1.79349500
 H                 -2.22829500   -0.53657900   -2.20495300
 C                 -1.30647800   -2.40434900   -1.68647500
 H                 -0.35426600   -2.77692600   -1.27890100
 H                 -2.11408200   -2.80262100   -1.06125100
 C                 -1.41218300   -2.82137400   -3.14742500
 H                 -1.15380600   -3.88138800   -3.30105600
 H                 -2.45358300   -2.69063400   -3.49440100
 C                 -0.47413000   -1.85319900   -3.88517500
 H                 -0.94590100   -1.45270100   -4.79771700
 H                  0.45637600   -2.34849900   -4.20824700
 C                 -0.16941000   -0.73320700   -2.87695000
 H                  0.81560300   -0.89877600   -2.39965000
 H                 -0.12246800    0.25639700   -3.34788000
 C                 -1.60999100    1.85084100   -1.09641000
 H                 -2.66905400    1.59151200   -1.25357300
 C                 -1.06726700    2.36576200   -2.42934200
 H                 -1.40164600    1.75743500   -3.28325300
 H                  0.03640200    2.33937500   -2.42378500
 C                 -1.57779800    3.81135200   -2.52646100
 H                 -0.81440300    4.47112100   -2.97140500
 H                 -2.45306700    3.86607500   -3.19548200
 C                 -1.95781900    4.23700500   -1.09644800
 H                 -3.04609500    4.40381600   -1.02071100
 H                 -1.47902300    5.18265500   -0.79189600
 C                 -1.53909000    3.07736000   -0.19344800
 H                 -2.16562500    2.98732300    0.71057100
 H                 -0.49790400    3.20980100    0.14413700
 O                  2.43412000    2.25113400    0.13977800
 C                  2.98599600    2.40854100   -2.20956500
 H                  2.02298300    1.95011100   -2.49528500
 H                  3.73252800    1.59736500   -2.15184600
 H                  3.29337100    3.09208700   -3.02054400
 C                  2.85793100    3.12979000   -0.86952600
 C                  1.87237000    4.28472200   -1.00290200
 H                  1.74234700    4.79623200   -0.03298900
 H                  2.21563400    5.03064100   -1.74113200
 H                  0.88835900    3.91741000   -1.32878300
 C                  4.21852900    3.69704400   -0.46463200
 H                  4.13832000    4.21587600    0.50598000
 H                  4.96253000    2.88908300   -0.35324400
 H                  4.60644100    4.41429100   -1.20885800

110
P3 (G' -2461.78244706)
 Pd                -1.06064800   -0.30149700   -0.12948800
 N                 -2.98961400   -0.03862200   -0.88808900
 H                 -3.23269900   -0.83567200   -1.48189100
 H                 -4.20427300    0.00310000    0.56888200
 C                 -1.65779400    1.24688000    1.01294400
 C                 -2.30814900    2.34544900    0.41627200
 C                 -2.71013800    3.40483700    1.24796300
 H                 -3.23400900    4.25863100    0.80382400
 C                 -2.50956400    3.36836400    2.62548500
 H                 -2.83983000    4.20657200    3.24674900
 C                 -1.92579500    2.24556000    3.20806400
 H                 -1.78336800    2.19079000    4.29293000
 C                 -1.50709400    1.18833500    2.39738200
 H                 -1.03595300    0.31558800    2.86273600
 C                 -2.64009500    2.35741200   -1.02025200
 C                 -3.00135900    1.11729300   -1.63101000
 C                 -3.38039300    1.14788900   -2.99245300
 H                 -3.68102900    0.20652800   -3.46809300
 C                 -3.37916000    2.33045900   -3.72440100
 H                 -3.66839700    2.30755300   -4.78080800
 C                 -3.00679600    3.53559100   -3.12673200
 H                 -2.99165000    4.46630900   -3.70119400
 C                 -2.65385200    3.53118500   -1.77662800
 H                 -2.36049400    4.47081900   -1.29314000
 P                  1.20164900    0.04295800    0.37089500
 C                  2.15909400   -1.25670400   -0.57672400
 C                  3.57656300   -1.36406100   -0.64712800
 C                  4.15892800   -2.50396300   -1.20777200
 H                  5.25254900   -2.56509200   -1.24606900
 C                  3.38310800   -3.53411400   -1.72591700
 H                  3.85530000   -4.42365000   -2.15237100
 C                  2.00364300   -3.40231300   -1.72624700
 H                  1.37641000   -4.18157600   -2.17388000
 C                  1.38150100   -2.27353500   -1.17084200
 C                 -0.11010600   -2.26727400   -1.36300000
 C                 -0.59926100   -1.83408700   -2.63243700
 C                 -1.87072300   -2.22954300   -3.04737600
 H                 -2.22654300   -1.91213300   -4.03316700
 C                 -2.67663000   -3.02711100   -2.23616200
 H                 -3.66762900   -3.33676700   -2.58331500
 C                 -2.22206300   -3.42491700   -0.98645400
 H                 -2.84937700   -4.05140500   -0.34207800
 C                 -0.93727500   -3.08047100   -0.54285900
 C                  0.26717200   -1.04197000   -3.55855600
 H                  1.08831500   -1.65795800   -3.96719300
 H                  0.73965600   -0.19038800   -3.04830700
 H                 -0.31527800   -0.64889100   -4.40515800
 C                 -0.43363600   -3.69148400    0.72566400
 H                 -1.18697500   -3.61994500    1.52756400
 H                  0.49712700   -3.23322100    1.08145000
 H                 -0.23138100   -4.76668700    0.57389100
 C                  4.52514200   -0.27568000   -0.25691500
 C                  4.82186200    0.72185300   -1.21098900
 C                  5.64549600    1.79009900   -0.84200000
 H                  5.85162600    2.57924300   -1.57362700
 C                  6.19697700    1.85776600    0.43358400
 H                  6.82066300    2.71061200    0.71824800
 C                  5.98198900    0.81943000    1.33275100
 H                  6.45729200    0.83914900    2.31975800
 C                  5.17576400   -0.27392800    0.99241000
 C                  4.32726500    0.63230500   -2.62414800
 H                  5.04854100    0.06646500   -3.24198900
 H                  4.22723600    1.62886200   -3.08298900
 H                  3.36663000    0.10469400   -2.71927300
 C                  5.08853100   -1.43270300    1.94167300
 H                  4.18804700   -2.04946400    1.80183200
 H                  5.12220300   -1.09603000    2.99084700
 H                  5.95269000   -2.10605200    1.79689700
 C                  1.93201800   -0.14145100    2.06867000
 H                  3.00889400   -0.23828100    1.87834800
 C                  1.47746500   -1.41418400    2.78600000
 H                  0.37460000   -1.51448500    2.73379100
 H                  1.91068100   -2.32864100    2.34425900
 C                  1.91535700   -1.16420700    4.22098900
 H                  1.46748800   -1.86322500    4.94555700
 H                  3.01383700   -1.27655600    4.29149100
 C                  1.51662700    0.28840700    4.44770300
 H                  2.05033800    0.76305400    5.28642200
 H                  0.43939300    0.33332600    4.69342600
 C                  1.76884100    0.99517100    3.10629100
 H                  0.94956100    1.68844800    2.87483400
 H                  2.69128000    1.60179700    3.12699800
 C                  1.75071700    1.70704700   -0.24684100
 H                  2.85296700    1.68433700   -0.26302300
 C                  1.31410000    2.93193800    0.59282100
 H                  2.12239100    3.22430600    1.28212700
 H                  0.43029600    2.72103500    1.21347000
 C                  0.98656700    4.03924800   -0.42505600
 H                 -0.10813500    4.18018500   -0.47139800
 H                  1.42161500    5.01277400   -0.14817400
 C                  1.48065100    3.52072300   -1.77028400
 H                  2.56354500    3.71865900   -1.89011500
 H                  0.96351300    3.97584100   -2.63117700
 C                  1.25208600    2.02221200   -1.65952200
 H                  1.76548500    1.44275700   -2.44147400
 H                  0.16737600    1.80028100   -1.73577500
 O                 -4.85684500   -0.01845500    1.30830900
 C                 -4.96099000   -1.35144900    1.75501500
 C                 -5.96556000   -1.34592200    2.89310700
 H                 -6.94237200   -0.97457600    2.54011900
 H                 -6.10739500   -2.35631700    3.31216100
 H                 -5.62148000   -0.67846200    3.70096700
 C                 -5.46374400   -2.23633800    0.61826800
 H                 -6.43842900   -1.86934000    0.25465100
 H                 -4.75850300   -2.21215600   -0.23051500
 H                 -5.58392300   -3.28809800    0.93238800
 C                 -3.60884700   -1.85431400    2.25564400
 H                 -2.84002900   -1.74651700    1.46739400
 H                 -3.27746700   -1.26404100    3.12760600
 H                 -3.65444200   -2.91596700    2.55777000

95
P4 (G' -2228.27844302)
 Pd                 1.40778800    0.42247900    0.78629300
 N                  3.45301400    0.72512000    0.67129200
 H                  3.67179800    1.72335800    0.69583900
 C                  2.04364300   -1.45848100    1.13019000
 C                  3.03210300   -2.02682600    0.29961500
 C                  3.40874400   -3.36004500    0.54295600
 H                  4.18384800   -3.81616000   -0.08295500
 C                  2.86215100   -4.09540600    1.59154200
 H                  3.17907000   -5.13015600    1.75479500
 C                  1.94986500   -3.49222700    2.45439200
 H                  1.53496000   -4.04663600    3.30328000
 C                  1.55183500   -2.17315500    2.22309400
 H                  0.81665500   -1.71413300    2.89400100
 C                  3.71875500   -1.23364700   -0.73456500
 C                  3.94441800    0.15526300   -0.46658200
 C                  4.71213500    0.87779400   -1.41485200
 H                  4.92335500    1.93459600   -1.21122600
 C                  5.18861200    0.28472100   -2.57724500
 H                  5.76395400    0.88804700   -3.28838200
 C                  4.93120000   -1.06111200   -2.84895200
 H                  5.28785200   -1.52747000   -3.77186900
 C                  4.21007400   -1.80194100   -1.91219500
 H                  4.00905000   -2.86240100   -2.10648600
 P                 -0.79340500   -0.24579700    0.30460700
 C                 -1.74583300    1.31286700   -0.10738300
 C                 -3.09971300    1.38005100   -0.54136600
 C                 -3.74920700    2.61598300   -0.59857900
 H                 -4.79277100    2.64132800   -0.93245800
 C                 -3.09523400    3.79517700   -0.26140000
 H                 -3.62276800    4.75241900   -0.29993100
 C                 -1.75549300    3.74454000    0.08894100
 H                 -1.20844400    4.66848300    0.30813300
 C                 -1.06826000    2.52263400    0.15492100
 C                  0.40107900    2.68502500    0.42965900
 C                  1.22403400    3.06423800   -0.67573100
 C                  2.45347100    3.67178900   -0.43468300
 H                  3.06742900    3.97724000   -1.28836300
 C                  2.89924900    3.90613900    0.86753500
 H                  3.86139500    4.39984800    1.03572900
 C                  2.12393900    3.50860800    1.94585500
 H                  2.46730200    3.68404500    2.97096300
 C                  0.86550400    2.91700400    1.75101600
 C                  0.74814200    2.89032800   -2.08272300
 H                 -0.09533800    3.56565000   -2.31234600
 H                  0.38825600    1.86779700   -2.26956700
 H                  1.55489900    3.10066000   -2.80048100
 C                  0.00314500    2.66834800    2.94786800
 H                  0.55837900    2.11666300    3.72474200
 H                 -0.90675600    2.10445200    2.70726900
 H                 -0.31013000    3.62671600    3.39811400
 C                 -3.87754100    0.21329500   -1.06093500
 C                 -3.73923700   -0.12849600   -2.42355800
 C                 -4.39469500   -1.26538300   -2.90741800
 H                 -4.26288900   -1.54692900   -3.95813700
 C                 -5.20393300   -2.03092700   -2.07410900
 H                 -5.69297900   -2.93124000   -2.45835600
 C                 -5.41957800   -1.62580000   -0.76143600
 H                 -6.10033000   -2.19162100   -0.11571100
 C                 -4.79081800   -0.48552300   -0.24701700
 C                 -2.96775000    0.73200300   -3.37976200
 H                 -3.63785300    1.48721700   -3.83013600
 H                 -2.55033400    0.14183600   -4.21109700
 H                 -2.15130700    1.29547600   -2.90446500
 C                 -5.16107500   -0.00819600    1.12620900
 H                 -4.38313600    0.60763500    1.60174600
 H                 -5.39760200   -0.85193600    1.79480200
 H                 -6.06832300    0.62083000    1.07668400
 C                 -1.93200800   -1.05986500    1.52647200
 H                 -2.92940400   -0.92679200    1.08689400
 C                 -1.93988900   -0.38442200    2.89879700
 H                 -0.90355100   -0.23399800    3.25988000
 H                 -2.42810500    0.60579300    2.88522700
 C                 -2.65372300   -1.40671900    3.77011500
 H                 -2.54989100   -1.21254700    4.84985100
 H                 -3.73520800   -1.39479000    3.53739000
 C                 -2.03088900   -2.72474500    3.32595200
 H                 -2.65108900   -3.60299600    3.56611100
 H                 -1.06848600   -2.86586700    3.85160400
 C                 -1.77587800   -2.57131000    1.81737700
 H                 -0.78612600   -2.96673000    1.55278900
 H                 -2.50733000   -3.13647700    1.21355400
 C                 -0.81925100   -1.32742600   -1.20530900
 H                 -1.87044600   -1.37700700   -1.53662000
 C                 -0.30742400   -2.77710500   -1.02330900
 H                 -1.15705900   -3.46141000   -0.87050500
 H                  0.34591100   -2.88370000   -0.14412200
 C                  0.47955800   -3.10552500   -2.30464600
 H                  1.56097800   -3.10839000   -2.07876900
 H                  0.23581500   -4.10078900   -2.70935400
 C                  0.17523800   -1.97017700   -3.27462500
 H                 -0.78452600   -2.15119400   -3.79651500
 H                  0.95093700   -1.83312900   -4.04601800
 C                  0.02769500   -0.77110100   -2.35260000
 H                 -0.42546800    0.10504800   -2.84001200
 H                  1.02458100   -0.46506200   -1.97227000

95
TS[P4-P5] (G' -2228.25895110)
 Pd                 1.37148200    0.48788200    0.63377400
 N                  3.43882300    0.57083400    0.59538700
 H                  3.73863900    1.48511200    0.94498800
 C                  2.56690300   -1.07764900    1.20493500
 C                  3.16195900   -1.92815700    0.23816000
 C                  3.34379000   -3.28218600    0.55192000
 H                  3.79132700   -3.94762700   -0.19587700
 C                  3.03084200   -3.76715400    1.81887500
 H                  3.18103500   -4.82475500    2.05520600
 C                  2.59143500   -2.87860600    2.81008800
 H                  2.38866100   -3.24563600    3.82247500
 C                  2.37983000   -1.53250600    2.52040700
 H                  2.00136700   -0.85432700    3.29388700
 C                  3.74438500   -1.23335700   -0.89604500
 C                  3.95689600    0.14533100   -0.59894500
 C                  4.70271500    0.92691400   -1.50180100
 H                  4.90978700    1.97536000   -1.26132500
 C                  5.15620500    0.36952300   -2.69237100
 H                  5.71700800    0.99494700   -3.39508400
 C                  4.90055900   -0.97176900   -3.00766500
 H                  5.25126700   -1.39147700   -3.95516500
 C                  4.21172200   -1.77049400   -2.09872100
 H                  4.03647800   -2.82995500   -2.31974100
 P                 -0.83845300   -0.24720600    0.32343500
 C                 -1.87990600    1.23031000   -0.16579900
 C                 -3.24476300    1.19844700   -0.55939000
 C                 -3.96644800    2.38984700   -0.67542800
 H                 -5.01979300    2.33672400   -0.97421200
 C                 -3.36708300    3.62196500   -0.44269400
 H                 -3.94648600    4.54578500   -0.52776200
 C                 -2.01436700    3.66664300   -0.14083600
 H                 -1.51275600    4.63194900   -0.00835700
 C                 -1.25774600    2.49199300   -0.01238200
 C                  0.21148700    2.73974500    0.19043900
 C                  1.01679700    2.90972600   -0.97153700
 C                  2.28918000    3.47072700   -0.84607700
 H                  2.89380600    3.60720500   -1.74898400
 C                  2.78696600    3.85838000    0.39593400
 H                  3.78455800    4.30282000    0.47371000
 C                  2.00404200    3.69401000    1.53221200
 H                  2.37893300    4.00859200    2.51268000
 C                  0.71059000    3.16118100    1.44830000
 C                  0.49147200    2.56397200   -2.32968100
 H                 -0.31180000    3.25659900   -2.63982600
 H                  0.05832400    1.55316000   -2.36067400
 H                  1.28995600    2.61195500   -3.08562800
 C                 -0.13390700    3.13348300    2.68430800
 H                  0.42608900    2.71785300    3.53876800
 H                 -1.05412800    2.54855400    2.55898000
 H                 -0.43410000    4.15756500    2.96901200
 C                 -3.95650400   -0.04307400   -0.98943600
 C                 -3.84955000   -0.43052800   -2.34339500
 C                 -4.44988500   -1.62415700   -2.75549700
 H                 -4.34479800   -1.93890400   -3.79975600
 C                 -5.17309100   -2.40576300   -1.85923100
 H                 -5.62001800   -3.34864100   -2.18900400
 C                 -5.35647700   -1.96544000   -0.55350400
 H                 -5.96990200   -2.54834700    0.14257800
 C                 -4.78081800   -0.76862200   -0.10898000
 C                 -3.17251200    0.44027600   -3.36023800
 H                 -3.88045600    1.19748100   -3.74458200
 H                 -2.82784700   -0.14599800   -4.22675400
 H                 -2.31708500    1.00280100   -2.95660500
 C                 -5.12413100   -0.25812900    1.25845400
 H                 -4.36219400    0.41627000    1.67546800
 H                 -5.29052300   -1.08397800    1.96900800
 H                 -6.06450400    0.32150600    1.22057800
 C                 -1.79895300   -0.96961300    1.73794600
 H                 -2.81453300   -1.18753700    1.36576800
 C                 -1.90391400   -0.01769200    2.92836100
 H                 -0.89844600    0.38757000    3.16038600
 H                 -2.57256200    0.84270300    2.74993500
 C                 -2.35227800   -0.93539800    4.05362300
 H                 -2.27131100   -0.47886300    5.05345800
 H                 -3.41384200   -1.20767700    3.90278800
 C                 -1.45586200   -2.15553900    3.86745400
 H                 -1.88415400   -3.07556800    4.29648600
 H                 -0.49433300   -1.98626600    4.38515300
 C                 -1.21641300   -2.26325600    2.34899500
 H                 -0.14015800   -2.36787500    2.13881600
 H                 -1.70401200   -3.14920000    1.91271900
 C                 -0.93416800   -1.52776800   -1.01615000
 H                 -1.99582200   -1.70862600   -1.25722600
 C                 -0.27932000   -2.87296800   -0.63452700
 H                 -1.01968600   -3.55973800   -0.19567000
 H                  0.50984000   -2.73281500    0.12336200
 C                  0.34037500   -3.42302900   -1.93440100
 H                  1.44042000   -3.44461300   -1.83616400
 H                  0.02393800   -4.45620400   -2.15003300
 C                 -0.05981600   -2.44165200   -3.03418100
 H                 -1.04135800   -2.71947400   -3.46384400
 H                  0.66203000   -2.40123000   -3.86660200
 C                 -0.19610000   -1.12230000   -2.29193600
 H                 -0.71280800   -0.34188000   -2.87057400
 H                  0.80796600   -0.72962100   -2.02695000

95
P5 (G' -2228.31856895)
 Pd                 1.21290700    0.49713100   -0.27787300
 N                  3.52109900    0.33503300   -0.65372200
 H                  3.67300400    1.20951500   -1.16501000
 C                  3.97564300    0.14739600    0.65553900
 C                  4.18048400   -1.23350600    0.88623500
 C                  4.57185400   -1.66464100    2.15799400
 H                  4.71854300   -2.73044500    2.36054600
 C                  4.77532600   -0.71888400    3.15768300
 H                  5.08418000   -1.04215900    4.15616400
 C                  4.59229500    0.65055000    2.90093200
 H                  4.76371200    1.37574800    3.70223800
 C                  4.18924100    1.10323100    1.64899900
 H                  4.02935400    2.16702700    1.44667000
 C                  3.87968600   -1.91250100   -0.35643800
 C                  3.50670800   -0.91321400   -1.28682500
 C                  3.15964100   -1.22081600   -2.60319100
 H                  2.87589200   -0.43259100   -3.30810500
 C                  3.15286500   -2.56247400   -2.96904500
 H                  2.87365400   -2.83664200   -3.99104100
 C                  3.48703400   -3.57232400   -2.05012300
 H                  3.46255200   -4.61870600   -2.36866300
 C                  3.85385800   -3.25562600   -0.74612900
 H                  4.11825300   -4.04409500   -0.03419700
 P                 -0.82120600   -0.27620800    0.29576000
 C                 -1.96567000    1.14632800   -0.15734400
 C                 -3.37885700    1.17050800   -0.02666900
 C                 -4.08112400    2.36506900   -0.21288000
 H                 -5.17101100    2.35799800   -0.09400000
 C                 -3.42299900    3.53697800   -0.56672900
 H                 -3.98247100    4.46669100   -0.70619300
 C                 -2.05189000    3.50513400   -0.77614600
 H                 -1.52671100    4.41024200   -1.10238800
 C                 -1.31016000    2.32943200   -0.58493500
 C                  0.15166000    2.46454500   -0.94826200
 C                  0.52171900    2.24101600   -2.31442900
 C                  1.75163600    2.70798400   -2.78594400
 H                  2.01300600    2.52287200   -3.83441100
 C                  2.62465700    3.42522000   -1.96446700
 H                  3.57244600    3.80452900   -2.35929600
 C                  2.25333500    3.68064600   -0.64788900
 H                  2.90941800    4.27017900    0.00449800
 C                  1.02705200    3.23824100   -0.12993500
 C                 -0.42957200    1.57206000   -3.25776900
 H                 -1.31637600    2.20281500   -3.45239600
 H                 -0.80769300    0.61798500   -2.85823800
 H                  0.05088000    1.36605600   -4.22682600
 C                  0.64458100    3.66668900    1.25556200
 H                  1.45865300    3.46570900    1.97345100
 H                 -0.25949600    3.16428200    1.62431900
 H                  0.45171300    4.75410600    1.29139400
 C                 -4.20430400   -0.05763500    0.18280800
 C                 -4.64536000   -0.75559200   -0.96368600
 C                 -5.35657000   -1.94799900   -0.79957300
 H                 -5.67619600   -2.50268800   -1.68897400
 C                 -5.66114800   -2.42892300    0.47082900
 H                 -6.20125400   -3.37371900    0.58618000
 C                 -5.30804900   -1.68505900    1.59053400
 H                 -5.59137700   -2.02928900    2.59159800
 C                 -4.60429600   -0.48055500    1.46404400
 C                 -4.43430000   -0.21158500   -2.34636700
 H                 -5.23208800    0.51080600   -2.59912300
 H                 -4.47411800   -1.01147600   -3.10275600
 H                 -3.48445400    0.33222100   -2.46340600
 C                 -4.37632900    0.35821500    2.68536300
 H                 -3.54475800    1.06775600    2.57462200
 H                 -4.19351200   -0.26205100    3.57816900
 H                 -5.27615900    0.96300100    2.90040000
 C                 -1.10475000   -0.51000400    2.11942800
 H                 -2.15677000   -0.80674100    2.28104800
 C                 -0.80167800    0.75647300    2.92024300
 H                  0.14598100    1.19335100    2.54484600
 H                 -1.57789900    1.53649300    2.83723800
 C                 -0.57655600    0.23236900    4.32814500
 H                 -0.13512100    0.97721100    5.01068100
 H                 -1.54141400   -0.08665400    4.76716200
 C                  0.32352500   -0.97077600    4.07637500
 H                  0.32933200   -1.69859900    4.90385900
 H                  1.36440200   -0.61942300    3.95294100
 C                 -0.17486500   -1.57473700    2.75104200
 H                  0.67840500   -1.80846600    2.08940000
 H                 -0.71977600   -2.51983800    2.90835400
 C                 -1.46701600   -1.84554500   -0.46361600
 H                 -2.51985200   -1.99959200   -0.16443900
 C                 -0.64393700   -3.08210700   -0.07083900
 H                 -0.92929200   -3.48269800    0.91370200
 H                  0.42504400   -2.79981300   -0.00795700
 C                 -0.85205200   -4.09795300   -1.21238800
 H                  0.12213700   -4.46307100   -1.57978700
 H                 -1.40982400   -4.98746700   -0.87652700
 C                 -1.60405000   -3.34017300   -2.31403200
 H                 -2.68852500   -3.54877200   -2.25276800
 H                 -1.28128800   -3.61630200   -3.33130000
 C                 -1.36157800   -1.87444500   -1.98604600
 H                 -2.05131000   -1.18710000   -2.49854200
 H                 -0.32926700   -1.58436600   -2.27166500

73
1 (G' -1711.18169554)
 Pd                -2.15545800    0.72742000   -0.96086200
 P                  0.09739000    0.57451500   -0.58266800
 C                  0.09933300   -0.54275600    0.94554300
 C                 -1.17489800   -0.93688200    1.43044300
 C                 -1.29415400   -1.52091200    2.69938800
 H                 -2.29129400   -1.80665300    3.05387800
 C                 -0.17956100   -1.75385200    3.49197100
 H                 -0.28860000   -2.19245500    4.48817900
 C                  1.08163800   -1.47000600    2.98108400
 H                  1.97913200   -1.71660400    3.56059900
 C                  1.24112000   -0.89411300    1.71641800
 C                  2.64312600   -0.82515300    1.19981200
 C                  3.11531300   -1.92584800    0.44899400
 C                  4.39054400   -1.86235500   -0.12021400
 H                  4.74484000   -2.70451400   -0.72509600
 C                  5.20638500   -0.75187200    0.07749000
 H                  6.19444400   -0.70461600   -0.39061000
 C                  4.77617500    0.27717100    0.90676200
 H                  5.43559100    1.12695700    1.11604600
 C                  3.50903300    0.24239500    1.50327800
 C                 -2.45171500   -0.89802900    0.63163900
 C                 -3.46544900    0.08379700    0.87281200
 C                 -4.71474800   -0.06093400    0.23023600
 H                 -5.47700500    0.70819700    0.40257000
 C                 -5.01368500   -1.18428000   -0.53423400
 H                 -5.99903700   -1.28845100   -0.99828400
 C                 -4.05178100   -2.18571200   -0.68650800
 H                 -4.28817800   -3.08718800   -1.26299800
 C                 -2.78113500   -2.06766100   -0.12152900
 C                  2.31412300   -3.18721000    0.31233400
 H                  2.63757900   -3.77546700   -0.56099100
 H                  1.23041900   -3.01327200    0.23425400
 H                  2.45562500   -3.82672300    1.20302900
 C                  3.15399000    1.29590400    2.50896900
 H                  2.07090000    1.43950100    2.62642800
 H                  3.61341600    2.26605000    2.25963800
 H                  3.53963500    1.01048600    3.50476000
 C                 -3.31379800    1.14345700    1.92622500
 H                 -3.76507100    2.09618500    1.60248800
 H                 -2.26485900    1.33535200    2.19187500
 H                 -3.83299800    0.84223500    2.85513100
 C                 -1.77364700   -3.16019200   -0.30937000
 H                 -0.87048900   -2.80045800   -0.83275400
 H                 -2.19312400   -3.98642700   -0.90297500
 H                 -1.42748500   -3.57875400    0.65225500
 C                  0.86153300    2.13353500    0.08527400
 H                  1.89172200    1.90313700    0.40922800
 C                  0.07726300    2.71382700    1.26321500
 H                 -1.00458400    2.68298100    1.02253600
 H                  0.21383400    2.16104600    2.20880900
 C                  0.53477800    4.16225800    1.30190400
 H                  1.57325000    4.21606900    1.68067300
 H                 -0.08409900    4.80303500    1.95126200
 C                  0.48003800    4.55535100   -0.16965900
 H                  1.10127100    5.43221900   -0.41340300
 H                 -0.55990100    4.82024700   -0.43215800
 C                  0.90426700    3.29111200   -0.93982400
 H                  1.91615500    3.39263200   -1.36474600
 H                  0.22419400    3.10443000   -1.79053200
 C                  1.37665600   -0.07421800   -1.75908500
 H                  2.33569000   -0.18808400   -1.22336700
 C                  0.98180700   -1.39881300   -2.40918800
 H                  1.02470000   -2.25482100   -1.71945900
 H                 -0.06875800   -1.31656800   -2.75312100
 C                  1.92968500   -1.54020900   -3.60708600
 H                  2.77178100   -2.21079200   -3.36247800
 H                  1.41887200   -1.99269200   -4.47277400
 C                  2.43356100   -0.11409300   -3.90070900
 H                  2.34682900    0.16638200   -4.96295900
 H                  3.50321800   -0.02949200   -3.63860900
 C                  1.62018900    0.80305400   -2.98682300
 H                  0.64771100    1.05982000   -3.45205900
 H                  2.13900800    1.74747500   -2.76198400

145
1-L (G' -3294,40954078)
 P                 -2.38191300    0.03445700    0.01033200
 C                 -3.73122000    1.36849900    0.11183600
 C                 -3.35236000    2.72613300    0.24525300
 C                 -4.31826500    3.71513300    0.49826400
 H                 -3.98667900    4.75515200    0.59146700
 C                 -5.66185300    3.40596100    0.61140000
 H                 -6.40074400    4.18606300    0.81582500
 C                 -6.05500000    2.08838400    0.42366300
 H                 -7.11814400    1.82383600    0.46173600
 C                 -5.12854800    1.07170600    0.16444700
 C                 -5.78452300   -0.24688000   -0.12911900
 C                 -6.10248300   -0.55345400   -1.47225800
 C                 -6.73114000   -1.76657200   -1.76655900
 H                 -6.94617500   -2.01171800   -2.81265800
 C                 -7.09126100   -2.64996900   -0.75283500
 H                 -7.57209900   -3.60217000   -0.99702000
 C                 -6.86537100   -2.29901200    0.57156500
 H                 -7.19019400   -2.96330400    1.38030900
 C                 -6.23992200   -1.08950900    0.90372300
 C                 -1.98929900    3.30894700    0.04162900
 C                 -1.28098500    3.84282500    1.13531600
 C                 -0.13920700    4.61505700    0.89380600
 H                  0.41471500    5.02298300    1.74712400
 C                  0.28577200    4.87803300   -0.40262200
 H                  1.17786800    5.48909800   -0.57676200
 C                 -0.42615000    4.35812700   -1.47976500
 H                 -0.10511200    4.57352200   -2.50559300
 C                 -1.56681400    3.57650300   -1.27780300
 C                 -5.82657400    0.41283800   -2.58751200
 H                 -5.72461000   -0.11072400   -3.55189100
 H                 -4.92217900    1.01978200   -2.42656700
 H                 -6.66129400    1.12967600   -2.69243100
 C                 -6.15883500   -0.70657700    2.35146300
 H                 -5.40602800    0.06601700    2.55905300
 H                 -5.94939300   -1.58213500    2.98755500
 H                 -7.12872600   -0.29787100    2.68877800
 C                 -1.75569700    3.64543100    2.54245600
 H                 -0.96013200    3.87757100    3.26725300
 H                 -2.09721800    2.61518400    2.72421900
 H                 -2.61236600    4.30174100    2.77813200
 C                 -2.36112600    3.09516000   -2.45254300
 H                 -2.47999600    1.99964200   -2.44927700
 H                 -1.88158000    3.37764800   -3.40216900
 H                 -3.38197500    3.51781100   -2.45108400
 C                 -2.82659400   -0.93320500    1.54368100
 H                 -3.87424400   -1.26563900    1.47954100
 C                 -2.64383100   -0.05009000    2.78517100
 H                 -1.72598600    0.55950900    2.65902300
 H                 -3.47870800    0.64982400    2.95981800
 C                 -2.40957700   -1.04669100    3.90799500
 H                 -3.35857200   -1.55391300    4.16762800
 H                 -2.02081700   -0.58242800    4.82983000
 C                 -1.43997500   -2.02670900    3.26248500
 H                 -1.37581400   -2.99583700    3.78555100
 H                 -0.42441200   -1.58559500    3.27412300
 C                 -1.92156700   -2.15711300    1.80989000
 H                 -2.48650900   -3.09138000    1.64870000
 H                 -1.05982200   -2.18594300    1.11845600
 C                 -2.87876500   -0.97559200   -1.47997800
 H                 -3.93825600   -0.79820400   -1.67712500
 C                 -2.08594500   -0.61130300   -2.75945400
 H                 -2.72146600   -0.02488000   -3.44681800
 H                 -1.20163100    0.01285200   -2.53089500
 C                 -1.67931000   -1.95127200   -3.38623600
 H                 -1.69568200   -1.93726600   -4.48825500
 H                 -0.64616500   -2.20174000   -3.07894200
 C                 -2.63254600   -2.96542600   -2.76770000
 H                 -2.29194400   -4.01084900   -2.86675100
 H                 -3.63079600   -2.89597800   -3.24376200
 C                 -2.71418700   -2.48825700   -1.32598700
 H                 -1.76306500   -2.72850500   -0.81972300
 H                 -3.53454100   -2.94234300   -0.74210600
 Pd                 0.00058000    0.00148400   -0.01286400
 P                  2.38157200   -0.03235600    0.02071500
 C                  3.73024100   -1.36905400    0.10820200
 C                  2.82620100    0.91966000    1.56358700
 C                  2.88432000    0.99823400   -1.45175200
 C                  3.35074300   -2.72701000    0.23792800
 C                  5.12814400   -1.07421300    0.15696200
 H                  3.87271800    1.25608500    1.49929500
 C                  2.64980300    0.02557500    2.79786300
 C                  1.91786800    2.13866600    1.84231200
 H                  3.94794800    0.83581900   -1.63578100
 C                  2.11461600    0.63782300   -2.74562500
 C                  2.70343000    2.50748300   -1.28506400
 C                  4.31640800   -3.71743500    0.48628500
 C                  1.98740400   -3.30871200    0.03315600
 C                  6.05433900   -2.09228500    0.41174100
 C                  5.78451500    0.24414100   -0.13565200
 H                  1.73420900   -0.58678700    2.66880500
 H                  3.48812600   -0.67227700    2.96464600
 C                  2.41415400    1.01197100    3.92949400
 C                  1.43903200    1.99337100    3.29435500
 H                  2.48017600    3.07583500    1.68908800
 H                  1.05527400    2.17188500    1.15193600
 H                  2.76927300    0.06602600   -3.42777100
 H                  1.23421400    0.00139200   -2.53700100
 C                  1.70176800    1.97957500   -3.36446000
 C                  2.63666000    2.99684800   -2.72355100
 H                  1.74451900    2.73519000   -0.78798100
 H                  3.51404300    2.96209200   -0.68797300
 H                  3.98430200   -4.75751500    0.57671000
 C                  5.66046300   -3.40985600    0.59773900
 C                  1.28154400   -3.85106000    1.12439000
 C                  1.56213200   -3.56667200   -1.28736900
 H                  7.11779300   -1.82864500    0.44770300
 C                  6.09642400    0.55204400   -1.48039900
 C                  6.24189100    1.08611100    0.89600400
 H                  3.36176900    1.52103100    4.19073000
 H                  2.02978600    0.53873300    4.84856900
 H                  1.37145000    2.95774300    3.82572900
 H                  0.42528600    1.54796500    3.30391500
 H                  1.73227800    1.97680100   -4.46627800
 H                  0.66209200    2.21617200   -3.06792400
 H                  2.28777600    4.03989800   -2.81796800
 H                  3.64221800    2.94031700   -3.18572000
 H                  6.39902800   -4.19106900    0.79905100
 C                  0.13804800   -4.61972300    0.87960400
 C                  1.76082300   -3.66761200    2.53198400
 C                  0.41960500   -4.34478800   -1.49245200
 C                  2.35435300   -3.07806300   -2.46055000
 C                  6.72286000    1.76549600   -1.77608800
 C                  5.80505100   -0.41238000   -2.59300600
 C                  6.86435300    2.29716600    0.56213400
 C                  6.16540100    0.70255300    2.34380400
 H                 -0.41431400   -5.03345100    1.73110500
 C                 -0.29106300   -4.87126000   -0.41770700
 H                  0.96663500   -3.90434400    3.25678200
 H                  2.10598800   -2.64018200    2.72264700
 H                  2.61609200   -4.32870100    2.75920700
 H                  0.09621700   -4.55256500   -2.51911500
 H                  2.45648000   -1.98077000   -2.46048000
 H                  1.88255100   -3.37043000   -3.41103300
 H                  3.38130900   -3.48538900   -2.45388200
 H                  6.93344300    2.01202700   -2.82270700
 C                  7.08520400    2.64897100   -0.76255900
 H                  5.78163400    0.10101100   -3.56756400
 H                  4.85214400   -0.94993300   -2.46513200
 H                  6.58851300   -1.18973500   -2.64959900
 H                  7.19047600    2.96178700    1.37008400
 H                  5.41503300   -0.07207800    2.55288800
 H                  5.95488500    1.57727900    2.98069200
 H                  7.13724700    0.29647800    2.67864900
 H                 -1.18491600   -5.47900200   -0.59455200
 H                  7.56375200    3.60200300   -1.00794800

86
1-THF (G' -1943.47773739)
 P                 -0.49991000   -0.51146600    0.21329400
 C                 -1.11436900    1.26623400    0.05059900
 C                 -0.12718600    2.28485100    0.03229900
 C                 -0.50264700    3.62489000    0.22398500
 H                  0.27968600    4.39198400    0.21685400
 C                 -1.82752000    3.99010600    0.40267800
 H                 -2.09796500    5.03724700    0.56703300
 C                 -2.80977700    3.01130400    0.31607400
 H                 -3.86935800    3.28559700    0.38030200
 C                 -2.47966000    1.66646800    0.12430600
 C                 -3.63992900    0.75539000   -0.13076500
 C                 -4.02699200    0.55776400   -1.47717200
 C                 -5.05012100   -0.34862400   -1.76464900
 H                 -5.32946500   -0.52048000   -2.81017700
 C                 -5.71333400   -1.02514800   -0.74339300
 H                 -6.49848400   -1.74919900   -0.98192300
 C                 -5.40205500   -0.74162400    0.58006300
 H                 -5.95979000   -1.22253100    1.39172000
 C                 -4.39023400    0.17202900    0.90677500
 C                  1.32334600    2.11649700   -0.32090500
 C                  2.34882900    2.30169600    0.62929900
 C                  3.68086400    2.34737400    0.19541100
 H                  4.47169500    2.49434300    0.94124500
 C                  4.00655400    2.23054500   -1.14970900
 H                  5.05184600    2.28152800   -1.47253200
 C                  2.98945300    2.07430800   -2.08830100
 H                  3.23086700    2.00712300   -3.15507300
 C                  1.64957100    2.03006000   -1.69618600
 C                 -3.40385700    1.34161500   -2.59383600
 H                 -3.60849100    0.87574700   -3.57059700
 H                 -2.31528200    1.46104500   -2.48802200
 H                 -3.81908800    2.36556000   -2.62584300
 C                 -4.20316100    0.54104100    2.34841100
 H                 -3.27026300    1.08831300    2.53948400
 H                 -4.23094500   -0.34472200    3.00507600
 H                 -5.02941400    1.19716700    2.67629500
 C                  2.07900000    2.41700800    2.09865900
 H                  2.22359400    1.43994600    2.59624100
 H                  1.05452400    2.74604300    2.32677300
 H                  2.77845200    3.12207800    2.57557400
 C                  0.57976200    1.92177400   -2.73846400
 H                 -0.01550400    1.00091700   -2.61911000
 H                  1.01218200    1.90937200   -3.75014600
 H                 -0.13171500    2.76476200   -2.68458000
 C                 -1.14657800   -0.91133100    1.91651700
 H                 -2.24872900   -0.91326600    1.86057300
 C                 -0.68908400    0.10276600    2.96970000
 H                  0.36125500    0.38456000    2.76755200
 H                 -1.27518700    1.03758200    2.97143800
 C                 -0.74484600   -0.68145600    4.27036500
 H                 -1.79947000   -0.83481800    4.57177200
 H                 -0.23160800   -0.18201700    5.10883800
 C                 -0.11156800   -2.00465100    3.86409000
 H                 -0.30169700   -2.82806000    4.57170400
 H                  0.98531800   -1.87336200    3.80970200
 C                 -0.66735700   -2.28083000    2.46066600
 H                 -1.51313400   -2.98835100    2.50054800
 H                  0.09944900   -2.73724400    1.80993300
 C                 -1.55409300   -1.58461400   -0.87678900
 H                 -2.61477000   -1.34841400   -0.69201700
 C                 -1.25263000   -1.46020300   -2.36872500
 H                 -1.59192800   -0.50960700   -2.80788700
 H                 -0.15373700   -1.50284000   -2.50373900
 C                 -1.92263700   -2.68702900   -3.00186400
 H                 -2.89733800   -2.41514800   -3.44306200
 H                 -1.31516500   -3.09695200   -3.82547700
 C                 -2.10643900   -3.69401400   -1.85016800
 H                 -1.74404000   -4.70524100   -2.09700700
 H                 -3.17858800   -3.79413100   -1.60361400
 C                 -1.37194500   -3.08612600   -0.65507200
 H                 -0.29209500   -3.33283600   -0.68664500
 H                 -1.76526900   -3.44084600    0.31065900
 Pd                 1.70352500   -0.84310600    0.02797700
 O                  3.84145300   -1.37183600   -0.06949000
 C                  4.49993000   -1.59467300   -1.31958500
 C                  4.78105800   -0.98776900    0.94040600
 C                  5.96353300   -1.73961000   -0.96176600
 H                  4.32402800   -0.72719500   -1.98581100
 H                  4.05483600   -2.48515900   -1.79331700
 C                  6.08860900   -0.76982200    0.20542400
 H                  4.85278300   -1.80194100    1.68627500
 H                  4.40563900   -0.08524500    1.45300800
 H                  6.17864900   -2.77106300   -0.63158800
 H                  6.63079600   -1.50601300   -1.80473800
 H                  6.96732000   -0.94994400    0.84240100
 H                  6.14555500    0.26806900   -0.16879100

85
2-I (G' -2402.87746427)
 Pd                -1.79113500    0.40940100    0.09188500
 Cl                -4.61922600    0.01774400    1.33903000
 P                  0.53735800    0.14745100    0.35600900
 C                  1.42840000   -1.25973800   -0.53109200
 C                  0.61274600   -2.30023300   -1.04918900
 C                  1.19566900   -3.40973600   -1.67852600
 H                  0.53774200   -4.19080100   -2.07521500
 C                  2.57091300   -3.53531900   -1.79700100
 H                  3.01023100   -4.41326600   -2.27933000
 C                  3.37942400   -2.51943900   -1.30715500
 H                  4.46869900   -2.58404400   -1.41082400
 C                  2.83631500   -1.38355800   -0.69623100
 C                  3.83272300   -0.32730900   -0.34076400
 C                  4.23742900    0.56900500   -1.35622900
 C                  5.10080100    1.61733900   -1.02928900
 H                  5.39076400    2.33109300   -1.80844600
 C                  5.58106600    1.76759100    0.27003600
 H                  6.23771000    2.60683500    0.51923800
 C                  5.25006500    0.82861800    1.23917800
 H                  5.66634600    0.91030900    2.24963800
 C                  4.40108400   -0.24650000    0.94280800
 C                 -0.88348600   -2.34493800   -1.00635700
 C                 -1.52864500   -3.26222400   -0.15100200
 C                 -2.92141000   -3.39164600   -0.21803500
 H                 -3.41940900   -4.09304100    0.46092400
 C                 -3.66645900   -2.66213500   -1.13575500
 H                 -4.75435200   -2.77572500   -1.17871900
 C                 -3.02038100   -1.78823100   -2.00497400
 H                 -3.59396600   -1.22959900   -2.75287400
 C                 -1.63205700   -1.61527700   -1.95903000
 C                 -3.81520100    1.17207800    0.24866400
 C                 -2.98342900    2.18386100    0.80746300
 H                 -2.79317800    2.20641100    1.88633600
 C                 -2.70457800    3.33107400    0.02044300
 H                 -2.11714100    4.14236000    0.46400300
 C                 -3.98634700    2.42274900   -1.82018200
 H                 -4.36954900    2.51528600   -2.84101100
 C                 -4.32051400    1.30960200   -1.06996300
 H                 -4.99051700    0.54065000   -1.46629700
 C                  3.76813800    0.41027100   -2.77210200
 H                  3.86106900    1.35378700   -3.33266700
 H                  2.72514100    0.06395000   -2.84481100
 H                  4.37549300   -0.34448600   -3.30401100
 C                  4.19152700   -1.31187100    1.97674300
 H                  3.33212700   -1.96092000    1.75819300
 H                  4.06281700   -0.88847200    2.98715300
 H                  5.07923500   -1.96811100    2.02334500
 C                 -0.77336000   -4.15386200    0.79081700
 H                 -1.32898000   -4.29461100    1.73241600
 H                  0.22760800   -3.77501600    1.03885500
 H                 -0.63389800   -5.15899600    0.35306100
 C                 -0.96039100   -0.75845100   -2.99002100
 H                 -0.14459100   -0.14925800   -2.57369400
 H                 -1.67983400   -0.07446700   -3.46818700
 H                 -0.51180500   -1.38088000   -3.78622300
 C                  1.00243900   -0.10187300    2.14048700
 H                  2.09030500    0.05657600    2.23910600
 C                  0.62571800   -1.50501200    2.63440100
 H                 -0.30355300   -1.83331300    2.13007400
 H                  1.39698600   -2.26387700    2.42289800
 C                  0.32494000   -1.31244100    4.11185000
 H                  1.26760700   -1.16202800    4.67338200
 H                 -0.19899500   -2.16915900    4.56683800
 C                 -0.48822400   -0.02761600    4.09635700
 H                 -0.60705300    0.44370200    5.08551400
 H                 -1.50463600   -0.24867400    3.71699000
 C                  0.25110600    0.86375900    3.09540500
 H                  0.97727500    1.51475800    3.61186400
 H                 -0.44679700    1.52916500    2.56085700
 C                  1.40258500    1.71857500   -0.12264100
 H                  2.48856600    1.55325000   -0.12430900
 C                  0.96459000    2.25402900   -1.48680300
 H                  1.36356300    1.66914500   -2.33122900
 H                 -0.13976000    2.18767600   -1.54890600
 C                  1.41808900    3.72182000   -1.49822200
 H                  2.32265400    3.85601600   -2.11631500
 H                  0.64328300    4.37100400   -1.94029800
 C                  1.70095500    4.07928800   -0.02740800
 H                  1.27386100    5.05031900    0.27255900
 H                  2.79063900    4.14619800    0.14203200
 C                  1.14376600    2.91580000    0.79018000
 H                  0.05697600    3.03854000    0.95474400
 H                  1.62486700    2.82036400    1.77742000
 C                 -3.18808200    3.44635400   -1.26921700
 H                 -2.96243900    4.33903900   -1.86030400

85
2-II (G' -2402.88037034)
 Pd                 1.81636800    0.15658900    0.00088900
 P                 -0.44467200   -0.18598000    0.34574400
 C                 -1.49967300    1.27497200   -0.16153900
 C                 -0.79435300    2.47634200   -0.42724700
 C                 -1.50264100    3.68307900   -0.54381400
 H                 -0.94145900    4.60363900   -0.73932000
 C                 -2.88499000    3.72429000   -0.43972300
 H                 -3.41775300    4.67610800   -0.52261400
 C                 -3.58725400    2.53531700   -0.28060700
 H                 -4.68336500    2.53875700   -0.26633800
 C                 -2.92033900    1.31345800   -0.15470500
 C                 -3.77650700    0.08672800   -0.16083100
 C                 -4.03263700   -0.51552800   -1.41612900
 C                 -4.75232700   -1.71098100   -1.46300100
 H                 -4.92850000   -2.18814700   -2.43353000
 C                 -5.24919700   -2.29169200   -0.29770800
 H                 -5.79810500   -3.23722400   -0.34497600
 C                 -5.08281900   -1.63987300    0.91659300
 H                 -5.52293600   -2.05638300    1.82997300
 C                 -4.37278700   -0.43344700    1.00208100
 C                  0.66886500    2.60087500   -0.76090000
 C                  1.58451500    3.24574400    0.10200400
 C                  2.85798000    3.58256400   -0.37807900
 H                  3.55800200    4.08355500    0.30063200
 C                  3.23232300    3.31079200   -1.68759100
 H                  4.22469500    3.59714800   -2.04978300
 C                  2.32573800    2.68672600   -2.54173400
 H                  2.60127800    2.48359300   -3.58252600
 C                  1.04595100    2.33700700   -2.10440300
 C                  4.32727100   -0.06296500    1.14766900
 C                  4.35042700   -1.31963100    1.74438000
 C                  4.01341100   -2.46839500    1.01306500
 C                  3.57113900   -1.07134600   -0.94287100
 C                  3.98627400    0.07486800   -0.22017500
 C                 -3.59332300    0.13171000   -2.69578600
 H                 -3.64708800   -0.57475700   -3.53879100
 H                 -2.57122700    0.53698400   -2.64841500
 H                 -4.24697900    0.98810200   -2.94257200
 C                 -4.32619100    0.26653300    2.32778700
 H                 -3.86922100    1.26425900    2.26802500
 H                 -3.77497600   -0.31514600    3.08746000
 H                 -5.34877300    0.39429700    2.72057000
 C                  1.25692800    3.57553600    1.52673600
 H                  1.62565100    2.78233700    2.20423300
 H                  0.17731600    3.68390900    1.70733900
 H                  1.74999700    4.50968600    1.83848800
 C                  0.07601400    1.73290300   -3.07287700
 H                 -0.26264800    0.73486400   -2.74720100
 H                  0.52949500    1.62208200   -4.06913200
 H                 -0.83208100    2.35205800   -3.18187600
 C                 -0.92640300   -0.41077800    2.13221800
 H                 -1.93618000   -0.85817400    2.15022500
 C                 -0.91639800    0.91194900    2.91105700
 H                 -0.14273100    1.57803300    2.49153000
 H                 -1.87012500    1.45960600    2.85339700
 C                 -0.49823000    0.51916200    4.31945800
 H                 -1.33830600    0.02273000    4.84338500
 H                 -0.18530200    1.37725600    4.93736800
 C                  0.61285100   -0.48235300    4.04503800
 H                  0.90879900   -1.08294600    4.92062100
 H                  1.51428400    0.06372400    3.70557300
 C                  0.06356600   -1.32984300    2.89650300
 H                 -0.47387300   -2.21121000    3.28789000
 H                  0.87397200   -1.71186400    2.25154400
 C                 -1.09476500   -1.73716400   -0.43670100
 H                 -2.18708200   -1.78783100   -0.29444200
 C                 -0.75584100   -1.88618300   -1.91792200
 H                 -1.33082800   -1.21155800   -2.57119400
 H                  0.31475100   -1.63289300   -2.05318800
 C                 -0.99752000   -3.37037800   -2.22111700
 H                 -1.98803100   -3.51618800   -2.68602600
 H                 -0.25685100   -3.75904900   -2.93943800
 C                 -0.92470700   -4.08568600   -0.85784400
 H                 -0.24308600   -4.95218500   -0.86103000
 H                 -1.92226200   -4.46767700   -0.57649300
 C                 -0.49020500   -3.01610200    0.14449800
 H                  0.61439000   -2.92917600    0.16103200
 H                 -0.82290900   -3.23361200    1.17217000
 C                  3.60169600   -2.32417200   -0.30363000
 H                  3.38199300   -1.01707300   -2.02041400
 H                  4.64046400   -1.41985200    2.79482500
 H                  4.18237700    1.01638500   -0.75009400
 H                  4.03817400   -3.45896300    1.47472600
 Cl                 3.08954200   -3.73344900   -1.21048000
 H                  4.62691700    0.82380500    1.71657800

89
2OMe-I (G' -2517.35806495)
 Pd                -1.69991600   -0.14409800    0.24754400
 Cl                -4.63003300   -1.09419600    1.02515500
 P                  0.63242700   -0.00292500    0.41081300
 C                  1.66298300   -1.24450100   -0.56264400
 C                  0.97132200   -2.36790000   -1.08558500
 C                  1.68157600   -3.39972900   -1.71893700
 H                  1.12084800   -4.25331800   -2.11548100
 C                  3.06061600   -3.35830000   -1.84749200
 H                  3.59877100   -4.17808600   -2.33202200
 C                  3.74367700   -2.24604400   -1.37471300
 H                  4.83015900   -2.17198500   -1.50025100
 C                  3.07185700   -1.18694400   -0.75561600
 C                  3.92685700   -0.00114400   -0.44087800
 C                  4.11933300    0.95666900   -1.46335300
 C                  4.85444700    2.11013800   -1.18236600
 H                  4.98009700    2.86554800   -1.96607900
 C                  5.41139200    2.31115400    0.07912600
 H                  5.96499400    3.23020300    0.29488800
 C                  5.28822300    1.32622700    1.05086200
 H                  5.76583800    1.45482400    2.02881400
 C                  4.57633900    0.14529300    0.79699800
 C                 -0.51301200   -2.58106000   -1.08145300
 C                 -1.07776200   -3.58945700   -0.27230000
 C                 -2.43287600   -3.90701700   -0.42413000
 H                 -2.86791200   -4.68009800    0.21957100
 C                 -3.21607800   -3.27482700   -1.38120100
 H                 -4.27235500   -3.53850700   -1.49257300
 C                 -2.64766800   -2.30482500   -2.20087000
 H                 -3.24936500   -1.81556600   -2.97509200
 C                 -1.30289800   -1.94254800   -2.06729800
 C                 -3.81368700    0.33019300    0.34099300
 C                 -3.19210100    1.26571600    1.21106300
 H                 -3.12465300    1.05105100    2.28343900
 C                 -2.97182700    2.59532700    0.76472500
 H                 -2.55342700    3.31524200    1.47258700
 C                 -3.86175000    2.00610300   -1.41365100
 H                 -4.09435300    2.31827700   -2.43602700
 C                 -4.14883600    0.72891900   -0.98129800
 H                 -4.65844100    0.01905200   -1.63984300
 C                  3.55431500    0.75056600   -2.83717000
 H                  3.51289700    1.69670300   -3.39914900
 H                  2.54477400    0.30951300   -2.82380000
 H                  4.18134700    0.05125600   -3.41947500
 C                  4.59624900   -0.94590200    1.82473900
 H                  3.83029200   -1.71444500    1.65189800
 H                  4.47307300   -0.55142200    2.84748000
 H                  5.57275200   -1.46242200    1.80501500
 C                 -0.26578600   -4.38360200    0.70818100
 H                 -0.82932600   -4.55440700    1.64025100
 H                  0.68749600   -3.90459700    0.96948800
 H                 -0.02173500   -5.38084100    0.29942300
 C                 -0.70413700   -0.95699200   -3.02423800
 H                 -0.19107400   -0.13133800   -2.50725100
 H                 -1.47812700   -0.51216400   -3.66908600
 H                  0.04787900   -1.43462200   -3.67825700
 C                  1.25984700   -0.22005500    2.14861100
 H                  2.31888000    0.09005300    2.17603400
 C                  1.12399300   -1.67350600    2.61871600
 H                  0.20051200   -2.10923100    2.19041000
 H                  1.96251300   -2.31743200    2.30512300
 C                  0.94635900   -1.55956600    4.12393900
 H                  1.90930300   -1.28820300    4.59891000
 H                  0.59530900   -2.49200100    4.59581100
 C                 -0.03863400   -0.40551400    4.23082800
 H                 -0.12006600    0.02590700    5.24172100
 H                 -1.04582400   -0.76723100    3.94936800
 C                  0.45505000    0.60303600    3.18919500
 H                  1.11123900    1.35829900    3.65429900
 H                 -0.38577400    1.15350500    2.73377500
 C                  1.22512200    1.69251700   -0.07071700
 H                  2.31875700    1.67039500   -0.17579600
 C                  0.60561500    2.22272700   -1.36443000
 H                  0.97834900    1.71394500   -2.26807400
 H                 -0.48831400    2.04607600   -1.32674400
 C                  0.91021700    3.72826400   -1.35372700
 H                  1.75068200    3.96931900   -2.02730000
 H                  0.04601100    4.30910000   -1.71926500
 C                  1.26403600    4.06625500    0.10673600
 H                  0.75449500    4.97138700    0.47876700
 H                  2.34818500    4.25601000    0.20002200
 C                  0.90604200    2.81835900    0.91218500
 H                 -0.17324800    2.81097100    1.15816000
 H                  1.46937000    2.74661000    1.85683400
 C                 -3.27752800    2.95431700   -0.53890300
 O                 -3.05445900    4.17717500   -1.06934000
 C                 -2.49262700    5.16228600   -0.24702900
 H                 -2.36376400    6.06537000   -0.85958300
 H                 -3.14747900    5.40844400    0.60953100
 H                 -1.50317800    4.85938300    0.14598200
89
2OMe-II (G' -2517.36383123)
 Pd                 1.61295400    0.07167800   -0.26098400
 Cl                 4.54709800   -1.11126400    1.99861200
 P                 -0.63968900    0.19624000    0.24715200
 C                 -1.67874000   -1.26565900   -0.30785600
 C                 -0.96599500   -2.38910700   -0.80116600
 C                 -1.64001000   -3.60181400   -1.01540900
 H                 -1.06880500   -4.45883700   -1.38951500
 C                 -2.99837200   -3.73063600   -0.76882400
 H                 -3.50191100   -4.68890800   -0.92620500
 C                 -3.71679100   -2.61479500   -0.35767600
 H                 -4.80172000   -2.67834100   -0.21328800
 C                 -3.08506200   -1.38613400   -0.14471400
 C                 -3.99131700   -0.22842200    0.12265400
 C                 -4.46790200    0.49688000   -0.99211900
 C                 -5.26629400    1.62367600   -0.77644100
 H                 -5.61475700    2.20124200   -1.64002600
 C                 -5.62123900    2.01071200    0.51308100
 H                 -6.23017800    2.90628900    0.67033600
 C                 -5.23034100    1.23310800    1.59673800
 H                 -5.55182500    1.50031900    2.60965400
 C                 -4.43925500    0.09071000    1.41782900
 C                  0.47610100   -2.41607600   -1.22287200
 C                  1.43472200   -3.13918400   -0.48309700
 C                  2.72094400   -3.31206300   -1.01396200
 H                  3.46379500   -3.85870300   -0.42082500
 C                  3.05444300   -2.81664400   -2.26739900
 H                  4.05892900   -2.97202400   -2.67384200
 C                  2.09496000   -2.13154200   -3.01174100
 H                  2.33942200   -1.75627900   -4.01185100
 C                  0.80602200   -1.92869200   -2.51269400
 C                  4.09786700    0.31243800    1.07633700
 C                  4.07605200    1.55804000    1.68970200
 H                  4.33551800    1.64834100    2.74841700
 C                  3.71065300    2.68780900    0.95273100
 H                  3.67355100    3.67555700    1.42071100
 C                  3.40507500    1.30989800   -1.02925600
 H                  3.30087200    1.23044400   -2.11566900
 C                  3.81252200    0.16718300   -0.29885200
 H                  4.05951500   -0.76652300   -0.82024700
 C                 -4.19698100    0.04220700   -2.39615400
 H                 -4.35462100    0.85855900   -3.11838100
 H                 -3.18113800   -0.35773400   -2.53830600
 H                 -4.88603300   -0.77608300   -2.67467200
 C                 -4.16990700   -0.79753500    2.59528900
 H                 -3.26156800   -1.40598600    2.48361800
 H                 -4.09321100   -0.21914500    3.53029100
 H                 -5.00536800   -1.50856800    2.73066300
 C                  1.12232100   -3.78018800    0.83583000
 H                  1.89150700   -3.53286800    1.58674400
 H                  0.14605700   -3.48241900    1.24028400
 H                  1.11645000   -4.88078000    0.74274400
 C                 -0.22378900   -1.25051900   -3.36269000
 H                 -0.63666000   -0.35226200   -2.87462300
 H                  0.20083100   -0.94056000   -4.32944400
 H                 -1.08108200   -1.91612300   -3.56820600
 C                 -0.89893300    0.16848200    2.09132100
 H                 -1.96109200    0.39395800    2.29592600
 C                 -0.54199000   -1.18358000    2.70787700
 H                  0.43181900   -1.51768700    2.29660500
 H                 -1.27658700   -1.98047400    2.49757400
 C                 -0.37062200   -0.85364800    4.18064500
 H                 -1.36131900   -0.65495600    4.63257500
 H                  0.09922200   -1.66349600    4.76251500
 C                  0.46341700    0.42158400    4.13049600
 H                  0.38422400    1.03214200    5.04448100
 H                  1.52915000    0.14988300    4.02226300
 C                 -0.01228900    1.16812500    2.86945200
 H                 -0.57697900    2.08107500    3.11725600
 H                  0.85198800    1.48694000    2.25926800
 C                 -1.44139000    1.78849200   -0.28053200
 H                 -2.49889100    1.79827300    0.03365900
 C                 -1.35766300    2.05301500   -1.78177400
 H                 -2.03071400    1.42380100   -2.38394900
 H                 -0.32145100    1.84827500   -2.12170100
 C                 -1.65772400    3.54079000   -1.88258300
 H                 -2.74497300    3.69921400   -1.75510600
 H                 -1.38044100    3.97705800   -2.85696300
 C                 -0.88941300    4.14887500   -0.70670200
 H                  0.10499800    4.49918200   -1.03395900
 H                 -1.40344600    5.02755100   -0.28467100
 C                 -0.72770400    3.01234700    0.32319600
 H                  0.34567900    2.78813900    0.47004500
 H                 -1.13664700    3.27178900    1.31220200
 C                  3.33511700    2.56939600   -0.38666100
 O                  2.92608700    3.69374500   -1.00704300
 C                  2.50583300    3.61293400   -2.34402100
 H                  1.67534300    2.89200500   -2.46992200
 H                  2.15485800    4.61287400   -2.63507600
 H                  3.32980800    3.32380500   -3.02138100

87
2CHO-I (G' -2516.18928919)
 Pd                -1.75480200   -0.01375200    0.21461800
 Cl                -4.83883800   -0.71018900    0.78114000
 P                  0.60454900    0.00803400    0.40648100
 C                  1.54472000   -1.34675600   -0.49555600
 C                  0.77324600   -2.43631800   -0.97440300
 C                  1.40910400   -3.54935300   -1.54626700
 H                  0.78920100   -4.37502600   -1.91250600
 C                  2.78903200   -3.62121800   -1.65112200
 H                  3.26795600   -4.50348700   -2.08546000
 C                  3.55098000   -2.54253800   -1.22293100
 H                  4.64120400   -2.55781400   -1.33566400
 C                  2.95511700   -1.40433300   -0.67063600
 C                  3.88525400   -0.26217800   -0.41745500
 C                  4.14570800    0.61435400   -1.49585700
 C                  4.94898800    1.73578300   -1.27776800
 H                  5.12904300    2.43110500   -2.10521600
 C                  5.50763600    1.98015400   -0.02480600
 H                  6.11521900    2.87523100    0.14022700
 C                  5.31752000    1.06651300    1.00416500
 H                  5.79588600    1.22577900    1.97718900
 C                  4.53359900   -0.08052400    0.81633200
 C                 -0.72341400   -2.53233400   -0.98912800
 C                 -1.37403500   -3.47914900   -0.16820000
 C                 -2.73955400   -3.72238200   -0.35709900
 H                 -3.23864500   -4.45194100    0.29082100
 C                 -3.45417500   -3.07285000   -1.35524900
 H                 -4.51903100   -3.28107500   -1.49680000
 C                 -2.80692700   -2.15474600   -2.17581700
 H                 -3.35563300   -1.65133500   -2.97974400
 C                 -1.44635700   -1.87001400   -2.01144400
 C                 -3.80883100    0.61681900    0.22671700
 C                 -3.15986900    1.43177900    1.20347500
 H                 -3.19607600    1.15192500    2.26219500
 C                 -2.72496600    2.71589200    0.82894000
 H                 -2.26655700    3.37567200    1.57343400
 C                 -3.50741400    2.35144000   -1.44189200
 H                 -3.62319400    2.71991100   -2.46763700
 C                 -3.98140100    1.10064900   -1.10314500
 H                 -4.51166600    0.47819600   -1.82999900
 C                  3.58942100    0.35208000   -2.86404500
 H                  3.61172800    1.26036200   -3.48612600
 H                  2.55598800   -0.02978200   -2.84300300
 H                  4.18449000   -0.41769200   -3.38814400
 C                  4.47532300   -1.10519300    1.90912200
 H                  3.65576400   -1.82596600    1.78103200
 H                  4.38230100   -0.64050200    2.90508900
 H                  5.41169000   -1.69151800    1.92461300
 C                 -0.64339700   -4.28849100    0.86247800
 H                 -1.24039900   -4.38288200    1.78452900
 H                  0.33417800   -3.86634400    1.13153800
 H                 -0.46057000   -5.31568400    0.49884900
 C                 -0.75995700   -0.96192500   -2.98638300
 H                 -0.11034300   -0.22394400   -2.49262400
 H                 -1.49286100   -0.40810600   -3.59410000
 H                 -0.11347000   -1.53461000   -3.67659400
 C                  1.18045100   -0.18441600    2.16320300
 H                  2.25782100    0.05371700    2.19860800
 C                  0.94230700   -1.60518600    2.68669400
 H                 -0.01588300   -1.98672900    2.28234300
 H                  1.72793500   -2.32029700    2.39036200
 C                  0.79229100   -1.41885500    4.18742000
 H                  1.77806900   -1.19483000    4.63929900
 H                  0.38613900   -2.30525600    4.70168800
 C                 -0.11200200   -0.19761200    4.25833600
 H                 -0.14034100    0.28409400    5.24907000
 H                 -1.14728900   -0.50555300    4.01905500
 C                  0.42004200    0.72983300    3.15970800
 H                  1.11043200    1.48135600    3.57791400
 H                 -0.39760900    1.29186300    2.67693300
 C                  1.31748200    1.64046900   -0.12412200
 H                  2.41197900    1.54857200   -0.17724900
 C                  0.79187600    2.14719800   -1.46691800
 H                  1.14671600    1.56075000   -2.32994300
 H                 -0.31467500    2.07582700   -1.46202500
 C                  1.23858600    3.61247100   -1.51410100
 H                  2.18379200    3.70889700   -2.07657600
 H                  0.50063900    4.24502100   -2.03564100
 C                  1.43562000    4.03420200   -0.04486300
 H                  0.85050500    4.93043100    0.21655300
 H                  2.49685600    4.27160300    0.14688900
 C                  1.01556300    2.82487500    0.79416500
 H                 -0.06802900    2.87165800    1.00696400
 H                  1.54551100    2.77092900    1.75882500
 C                 -2.88621400    3.17966600   -0.47489500
 C                 -2.36020100    4.49000800   -0.85770300
 O                 -1.75238000    5.24406900   -0.12636500
 H                 -2.55373800    4.76333500   -1.93074600

87
2CHO-II (G' -2516.19227782)
 Pd                -1.65834600    0.01531700   -0.15389200
 P                  0.61369500    0.17424300    0.31910000
 C                  1.57982400   -1.32793000   -0.23242600
 C                  0.80014400   -2.43352200   -0.65724900
 C                  1.41203100   -3.68530100   -0.82966300
 H                  0.79318700   -4.53173300   -1.14768900
 C                  2.77330600   -3.85902700   -0.62866900
 H                  3.22983600   -4.84465300   -0.75812400
 C                  3.55723200   -2.75599400   -0.31077300
 H                  4.64436100   -2.85961900   -0.21581100
 C                  2.98662100   -1.49396100   -0.12310200
 C                  3.93771400   -0.35226800    0.04896400
 C                  4.35106700    0.32799900   -1.12152700
 C                  5.16732600    1.45453200   -1.00087100
 H                  5.46662200    1.99383800   -1.90650200
 C                  5.60585200    1.88880800    0.24838600
 H                  6.23194300    2.78249000    0.33138900
 C                  5.28258500    1.15356500    1.38075600
 H                  5.67484000    1.44995400    2.36039400
 C                  4.47204200    0.01211900    1.29825800
 C                 -0.63594800   -2.39256600   -1.10770000
 C                 -1.67468100   -3.00585600   -0.36988500
 C                 -2.92965700   -3.18280900   -0.97064800
 H                 -3.72716000   -3.65279400   -0.38558600
 C                 -3.16913100   -2.77561200   -2.27575500
 H                 -4.15151200   -2.93315600   -2.73190800
 C                 -2.14329300   -2.17853500   -3.00588800
 H                 -2.31376500   -1.87029600   -4.04341900
 C                 -0.87613800   -1.99163000   -2.44901900
 C                 -4.07295200    0.54887600    1.04909200
 C                 -3.94877300    1.84496000    1.55977300
 C                 -3.50172900    2.89433300    0.75758100
 C                 -3.29066500    1.33316100   -1.12656400
 C                 -3.80105500    0.28583800   -0.32627000
 C                  3.98162800   -0.17036700   -2.48719000
 H                  4.14543300    0.60461700   -3.25231300
 H                  2.93837000   -0.51329100   -2.55883300
 H                  4.60530700   -1.04007400   -2.76347600
 C                  4.25651800   -0.79416400    2.54442600
 H                  3.73725900   -1.74362100    2.35228500
 H                  3.68283000   -0.23952700    3.30767300
 H                  5.22804200   -1.03672000    3.00644900
 C                 -1.49578200   -3.47287000    1.04310000
 H                 -1.85717500   -2.70804200    1.75560600
 H                 -0.44745100   -3.69150700    1.29520800
 H                 -2.08973300   -4.38026000    1.23504100
 C                  0.22158900   -1.41468000   -3.28897700
 H                  0.62656500   -0.48496200   -2.85540100
 H                 -0.13744600   -1.18078600   -4.30233200
 H                  1.07314300   -2.11158800   -3.38450000
 C                  0.96287100    0.23025700    2.14756700
 H                  2.00192100    0.58240000    2.27719400
 C                  0.77739700   -1.13666600    2.82054000
 H                 -0.02679700   -1.69230000    2.30723300
 H                  1.67727000   -1.76979600    2.77889500
 C                  0.30553700   -0.80183100    4.22675200
 H                  1.15036700   -0.41991900    4.83242400
 H                 -0.12045900   -1.66650000    4.76203000
 C                 -0.69511600    0.31174000    3.95995600
 H                 -0.99212700    0.87978400    4.85664000
 H                 -1.61723600   -0.13135800    3.53604800
 C                 -0.00602000    1.17863300    2.90380000
 H                  0.56691800    1.99126300    3.38311200
 H                 -0.73971800    1.66059300    2.23348000
 C                  1.43256900    1.71919700   -0.29605200
 H                  2.50860200    1.68117800   -0.05505200
 C                  1.24594700    1.98525000   -1.78743200
 H                  1.81453500    1.30001700   -2.43469900
 H                  0.17346600    1.84882100   -2.03260300
 C                  1.65243100    3.45206400   -1.96008900
 H                  2.71134900    3.52130300   -2.26487600
 H                  1.06824300    3.94542500   -2.75421700
 C                  1.44416200    4.10087800   -0.57680700
 H                  0.79236300    4.98921200   -0.61279300
 H                  2.41179900    4.43618300   -0.16376900
 C                  0.85925400    3.00040900    0.31191600
 H                 -0.24538700    2.98351900    0.22650500
 H                  1.10833400    3.13286600    1.37686600
 C                 -3.13287700    2.61086800   -0.55498100
 H                 -3.14960900    1.20279600   -2.20498700
 H                 -4.19664400    2.02652300    2.61209000
 H                 -4.14069900   -0.65624400   -0.77539800
 H                 -3.39409000    3.90786700    1.15140300
 Cl                -2.46464800    3.88446900   -1.54454800
 C                 -4.53714100   -0.52901200    1.93012300
 O                 -4.74590200   -1.67319300    1.59022900
 H                 -4.69928600   -0.20390500    2.99361500

88
2CF3-I (G' -2739.95920456)
 Pd                -1.46873900   -0.68884600    0.31897000
 Cl                -4.13162800   -2.25306000    1.11822000
 P                  0.80384600   -0.06522700    0.46687200
 C                  1.96927100   -0.97786000   -0.69177900
 C                  1.44762100   -2.13776900   -1.31996500
 C                  2.28090700   -2.94249100   -2.11248700
 H                  1.85090800   -3.82911200   -2.59118000
 C                  3.62120900   -2.64041900   -2.29359100
 H                  4.25918400   -3.28765800   -2.90225700
 C                  4.13303800   -1.48815800   -1.71256200
 H                  5.17978800   -1.20647300   -1.87522200
 C                  3.32981200   -0.64533100   -0.93794200
 C                  3.97446100    0.63785300   -0.52479200
 C                  3.93025200    1.71143800   -1.44403100
 C                  4.45940100    2.94750400   -1.06679400
 H                  4.40240900    3.78780200   -1.76764200
 C                  5.04395100    3.12058100    0.18626400
 H                  5.43469500    4.09997200    0.47900600
 C                  5.15662100    2.03797900    1.04955100
 H                  5.65876000    2.15506900    2.01657400
 C                  4.65487000    0.77730500    0.69698800
 C                  0.02701400   -2.61770300   -1.27317200
 C                 -0.28480700   -3.81701800   -0.59427800
 C                 -1.55646000   -4.37987200   -0.75115200
 H                 -1.79282500   -5.30402100   -0.21150700
 C                 -2.50154400   -3.80032200   -1.58847800
 H                 -3.48795000   -4.25860000   -1.70917400
 C                 -2.18436100   -2.63363100   -2.27554300
 H                 -2.91244900   -2.17932000   -2.95683900
 C                 -0.93059500   -2.02514100   -2.13337800
 C                 -3.61344600   -0.65691000    0.54760600
 C                 -3.08404400    0.27618300    1.48871100
 H                 -2.92832500   -0.02074300    2.53178500
 C                 -3.09555400    1.65350100    1.15492900
 H                 -2.74587600    2.37804000    1.89609400
 C                 -4.05408400    1.14353000   -1.01821100
 H                 -4.41434300    1.49094900   -1.99185000
 C                 -4.11361000   -0.19629600   -0.70335000
 H                 -4.55238600   -0.91817700   -1.39802400
 C                  3.34103800    1.54034900   -2.81302500
 H                  3.09700800    2.51285400   -3.26821400
 H                  2.43197700    0.91748700   -2.81623400
 H                  4.05549200    1.03425600   -3.48734200
 C                  4.92557800   -0.38880000    1.59959500
 H                  4.29903200   -1.26293100    1.37362300
 H                  4.79223200   -0.12722300    2.66289400
 H                  5.97526200   -0.71494000    1.48779500
 C                  0.72047200   -4.55538000    0.23981500
 H                  0.25958700   -4.93750300    1.16563800
 H                  1.58763600   -3.94193600    0.51877200
 H                  1.11093000   -5.43437400   -0.30399500
 C                 -0.58753300   -0.83703300   -2.98120700
 H                 -0.10658900   -0.03048500   -2.40753100
 H                 -1.48863500   -0.41684100   -3.45499700
 H                  0.11855200   -1.11297200   -3.78594200
 C                  1.54015700   -0.38066300    2.14432000
 H                  2.52258300    0.12115900    2.18799500
 C                  1.70388000   -1.87990500    2.41983100
 H                  0.85291500   -2.42731300    1.96989100
 H                  2.62739600   -2.30619800    1.99350500
 C                  1.59789000   -1.98792500    3.93184900
 H                  2.51849800   -1.59243500    4.40351600
 H                  1.45979700   -3.02146400    4.28949600
 C                  0.41936300   -1.07172100    4.22341600
 H                  0.31867600   -0.79011100    5.28407700
 H                 -0.51552600   -1.58858500    3.93463400
 C                  0.64795900    0.13351600    3.30534200
 H                  1.16779700    0.94373400    3.84391100
 H                 -0.30755400    0.55573100    2.95054400
 C                  1.06193400    1.75633200    0.20549600
 H                  2.13945900    1.94837900    0.09663000
 C                  0.32750100    2.33177400   -1.00505600
 H                  0.73924100    1.99576400   -1.97057800
 H                 -0.72967900    1.99733200   -0.97361800
 C                  0.41616900    3.85039300   -0.80886100
 H                  1.25401700    4.26887600   -1.39317000
 H                 -0.49555700    4.35591000   -1.16597200
 C                  0.65171300    4.05862100    0.70014100
 H                 -0.06459000    4.76318100    1.15373000
 H                  1.65814900    4.47820100    0.87495400
 C                  0.56615000    2.66669100    1.32886600
 H                 -0.48283600    2.42093600    1.57735500
 H                  1.15936900    2.58120600    2.25348700
 C                 -3.54965600    2.07547600   -0.07847800
 C                 -3.48743700    3.51024700   -0.47601000
 F                 -4.70267800    4.05544800   -0.62371000
 F                 -2.87078900    3.66386200   -1.65970800
 F                 -2.82595900    4.26473200    0.40436300

88
2CF3-II (G' -2739.96312579)
 Pd                -1.41587900    0.10577100   -0.43314700
 P                  0.80801600    0.18813300    0.23037000
 C                  1.77163200   -1.34233500   -0.26107800
 C                  1.00909100   -2.41241500   -0.79529000
 C                  1.60409100   -3.67351300   -0.96000900
 H                  0.99670500   -4.49044300   -1.36551800
 C                  2.93295000   -3.89663900   -0.63258100
 H                  3.37345800   -4.89047600   -0.75438800
 C                  3.70731700   -2.83134400   -0.18905000
 H                  4.77512800   -2.97172400    0.01596600
 C                  3.15457100   -1.55933400   -0.01731800
 C                  4.11679600   -0.46019100    0.29880100
 C                  4.69283200    0.23811800   -0.78617400
 C                  5.53279800    1.32418300   -0.52407600
 H                  5.95834100    1.88250400   -1.36544000
 C                  5.82993200    1.69686300    0.78414000
 H                  6.47178100    2.56195700    0.97717400
 C                  5.33871400    0.94200900    1.84296300
 H                  5.61255400    1.19649300    2.87298000
 C                  4.50407800   -0.16042300    1.61798200
 C                 -0.39453400   -2.33368900   -1.33109500
 C                 -1.46279800   -2.98794300   -0.67908900
 C                 -2.69376800   -3.11658800   -1.33907500
 H                 -3.51415900   -3.62597800   -0.82066500
 C                 -2.87575300   -2.63023200   -2.62634700
 H                 -3.83902600   -2.75101000   -3.13190900
 C                 -1.81430200   -2.00317100   -3.27799700
 H                 -1.93783700   -1.63610300   -4.30297000
 C                 -0.57126600   -1.85836800   -2.65748200
 C                 -3.87198600    0.64846200    0.62031100
 C                 -3.76767900    1.89997500    1.22362900
 C                 -3.26333400    2.99291600    0.51251000
 C                 -2.94260200    1.55119800   -1.43845800
 C                 -3.52393700    0.46182200   -0.74505000
 C                  4.46950700   -0.19630300   -2.20457700
 H                  4.70117900    0.61473800   -2.91276900
 H                  3.44319100   -0.54453900   -2.39728100
 H                  5.13013000   -1.04621800   -2.45596900
 C                  4.11764400   -1.02882600    2.77750500
 H                  3.18512200   -1.58632300    2.61126000
 H                  4.01782700   -0.44458800    3.70672100
 H                  4.90277000   -1.78480200    2.96158900
 C                 -1.32199600   -3.60913700    0.67809600
 H                 -2.14223800   -3.28920000    1.34319600
 H                 -0.37071400   -3.36246000    1.16798400
 H                 -1.38174200   -4.70993600    0.61221900
 C                  0.57343000   -1.26630100   -3.42001800
 H                  1.00917900   -0.39515500   -2.90523600
 H                  0.25588600   -0.93944700   -4.42156000
 H                  1.39315800   -1.99585000   -3.54770400
 C                  0.96400900    0.17360200    2.08435100
 H                  2.02736800    0.31878000    2.34592500
 C                  0.46460700   -1.13540100    2.69637800
 H                 -0.50338400   -1.40274900    2.22708500
 H                  1.14832300   -1.98940800    2.54777100
 C                  0.22256000   -0.76440200    4.14932100
 H                  1.19365200   -0.63136500    4.66353000
 H                 -0.34514200   -1.52506900    4.70993500
 C                 -0.50690400    0.56819200    4.02391900
 H                 -0.44808600    1.18678100    4.93397800
 H                 -1.57848800    0.37536000    3.83913200
 C                  0.11749200    1.25577100    2.79522800
 H                  0.74672100    2.11264200    3.08437400
 H                 -0.66827700    1.65335700    2.12685100
 C                  1.74150800    1.70692100   -0.28478800
 H                  2.78778000    1.63393200    0.05775600
 C                  1.70078400    1.97040400   -1.78934900
 H                  2.31327800    1.27169300   -2.37917200
 H                  0.65311400    1.84910200   -2.13060300
 C                  2.14255800    3.42982600   -1.93632600
 H                  3.22059700    3.48536700   -2.16808800
 H                  1.61890400    3.92722800   -2.76927500
 C                  1.84404100    4.08638500   -0.57471000
 H                  1.22942700    4.99745100   -0.66151100
 H                  2.78585800    4.38643900   -0.08225400
 C                  1.15123200    3.00853500    0.26099500
 H                  0.05824100    3.01967700    0.07854000
 H                  1.30954100    3.14547100    1.34120200
 C                 -2.81896500    2.79231700   -0.78780400
 H                 -2.73519700    1.47986000   -2.51132900
 H                 -4.07472000    2.02755700    2.26659600
 H                 -3.84816300   -0.43355700   -1.29013000
 H                 -3.17661700    3.97666500    0.97983100
 Cl                -2.07940000    4.11521500   -1.65732500
 C                 -4.37169000   -0.50609400    1.43167700
 F                 -5.41029100   -0.16857900    2.20288000
 F                 -3.43080700   -0.98130300    2.26689000
 F                 -4.76016900   -1.53365800    0.67528800

85
TS[2-3] (G' -2402.86022946)
 Pd                -1.91767400   -0.08338800    0.17132800
 Cl                -4.32385100    0.10775600    0.43136100
 P                  0.41393200    0.12931300    0.34543800
 C                  1.37383300   -1.34499500   -0.32638600
 C                  0.61924900   -2.49026200   -0.69156900
 C                  1.27606600   -3.67769400   -1.05151600
 H                  0.66908100   -4.54685400   -1.32783400
 C                  2.65859100   -3.76896600   -1.06064200
 H                  3.15199400   -4.70782300   -1.32808400
 C                  3.40617900   -2.63992800   -0.75445600
 H                  4.50090200   -2.67404700   -0.79965700
 C                  2.79226500   -1.43169800   -0.41011600
 C                  3.72174700   -0.26850800   -0.27236400
 C                  4.05020200    0.44658600   -1.44722600
 C                  4.85161400    1.58604900   -1.34497000
 H                  5.08479000    2.15626800   -2.25113600
 C                  5.34860000    2.00057000   -0.11110000
 H                  5.95680600    2.90759800   -0.04074800
 C                  5.10070500    1.23610200    1.02211000
 H                  5.53469900    1.52429500    1.98626400
 C                  4.31508800    0.07728400    0.95465000
 C                 -0.87488100   -2.58257200   -0.80132300
 C                 -1.60646400   -3.37040500    0.11187900
 C                 -2.96549800   -3.61258100   -0.13056600
 H                 -3.52859300   -4.21526100    0.59121600
 C                 -3.59215800   -3.11754200   -1.26534000
 H                 -4.65254500   -3.32113000   -1.44350900
 C                 -2.85989900   -2.36816000   -2.18407100
 H                 -3.34069100   -1.98881500   -3.09277900
 C                 -1.50542400   -2.09812000   -1.97614500
 C                 -3.19934400    1.65254200    0.00873500
 C                 -3.09827200    2.61514200    1.02721600
 H                 -3.18158200    2.31037800    2.07544300
 C                 -2.85361300    3.93968900    0.68231900
 H                 -2.73759800    4.68321600    1.47767900
 C                 -2.92800700    3.37087000   -1.66139800
 H                 -2.87214000    3.66387600   -2.71505700
 C                 -3.18396800    2.03866300   -1.34303600
 H                 -3.33713600    1.28994300   -2.12845000
 C                  3.58476100   -0.01302300   -2.79720900
 H                  3.63056100    0.80267000   -3.53562000
 H                  2.56019200   -0.41654600   -2.78756800
 H                  4.22833600   -0.82898900   -3.17355000
 C                  4.20152900   -0.78949800    2.17281700
 H                  3.39289900   -1.53000200    2.10231900
 H                  4.05356800   -0.19503400    3.09013400
 H                  5.13859900   -1.35682000    2.31696700
 C                 -0.98022300   -4.00120200    1.32001900
 H                 -1.60451200   -3.83959100    2.21502500
 H                  0.02724500   -3.62052600    1.53551700
 H                 -0.89379900   -5.09476800    1.18991500
 C                 -0.72684900   -1.35670500   -3.01866200
 H                 -0.24224300   -0.45432300   -2.61234500
 H                 -1.37771700   -1.03962000   -3.84784700
 H                  0.07894200   -1.98290600   -3.44175200
 C                  0.92973200    0.17938500    2.13096800
 H                  2.00678500    0.41669600    2.16847100
 C                  0.65665000   -1.15285500    2.84001500
 H                 -0.27187400   -1.59657100    2.43119000
 H                  1.45936100   -1.89657500    2.70289700
 C                  0.40281500   -0.75712000    4.28554300
 H                  1.35543600   -0.47087300    4.77246300
 H                 -0.04752200   -1.56329500    4.88765900
 C                 -0.49125600    0.46227900    4.11992400
 H                 -0.59449100    1.07251800    5.03180100
 H                 -1.50739600    0.12800100    3.83593100
 C                  0.14169700    1.23119200    2.95674400
 H                  0.83533200    2.00371400    3.33049800
 H                 -0.62125700    1.75572200    2.35840900
 C                  1.16674300    1.66607800   -0.37065000
 H                  2.26208000    1.59104700   -0.29216900
 C                  0.77550800    1.93491400   -1.82216600
 H                  1.22798100    1.23170600   -2.53889900
 H                 -0.32277000    1.82755200   -1.91119500
 C                  1.18923800    3.39105700   -2.06338800
 H                  2.17749100    3.43766900   -2.55315100
 H                  0.48533500    3.90385800   -2.73998700
 C                  1.24581600    4.04012800   -0.66649500
 H                  0.64990600    4.96542500   -0.59782500
 H                  2.28602800    4.31489200   -0.41699400
 C                  0.75198200    2.97026500    0.30924100
 H                 -0.34893500    3.01251100    0.40180300
 H                  1.17747700    3.08972400    1.31816000
 C                 -2.75660500    4.32685500   -0.65820600
 H                 -2.56844300    5.37248300   -0.91850000

89
TS[2OMe-3OMe] (G' -2517.33833176)
 Pd                -1.46005600   -1.16428600    0.27572100
 Cl                -3.66200200   -2.11065400    0.54616200
 P                  0.54955400    0.05146000    0.39812300
 C                  2.01229700   -0.70699200   -0.51603600
 C                  1.83983100   -2.01710000   -1.03468200
 C                  2.92560000   -2.69230100   -1.61432300
 H                  2.76252900   -3.70138200   -2.00852300
 C                  4.18263800   -2.11487800   -1.69198600
 H                  5.01989600   -2.66264900   -2.13390600
 C                  4.35356800   -0.81946600   -1.22380200
 H                  5.32836500   -0.32583900   -1.31141200
 C                  3.29340600   -0.10247200   -0.66020000
 C                  3.59945600    1.32888400   -0.35416100
 C                  3.46332600    2.26805200   -1.40149100
 C                  3.67021800    3.62260400   -1.12715400
 H                  3.53812800    4.35455700   -1.93191100
 C                  4.03619300    4.04524100    0.14843400
 H                  4.17302300    5.11093800    0.35613400
 C                  4.26502500    3.10445800    1.14518800
 H                  4.60905200    3.42412000    2.13535300
 C                  4.08363300    1.73649800    0.90212400
 C                  0.56256100   -2.80317100   -1.07901400
 C                  0.40403300   -3.93081900   -0.24688000
 C                 -0.70821200   -4.76308400   -0.43014300
 H                 -0.83254700   -5.62855200    0.23053200
 C                 -1.63062500   -4.51642600   -1.43776200
 H                 -2.49055100   -5.17962700   -1.57295500
 C                 -1.44937500   -3.42544600   -2.28491800
 H                 -2.16228200   -3.23359300   -3.09483200
 C                 -0.36090500   -2.56408900   -2.12732000
 C                 -3.35563800   -0.14918700    0.29829100
 C                 -3.66109300    0.63797300    1.42117500
 H                 -3.55103700    0.22331200    2.42847400
 C                 -4.05450300    1.95400600    1.24161300
 H                 -4.25414700    2.60061200    2.10178100
 C                 -3.97278400    1.68003700   -1.16108400
 H                 -4.09564500    2.06411000   -2.17718700
 C                 -3.58856600    0.34748300   -0.98861000
 H                 -3.42550500   -0.29333100   -1.86260300
 C                  3.14273700    1.84158700   -2.80400800
 H                  2.67963100    2.66100700   -3.37627700
 H                  2.47945500    0.96405400   -2.85200900
 H                  4.06561400    1.55526200   -3.34100600
 C                  4.49028600    0.75313200    1.95826200
 H                  4.06886900   -0.24924600    1.80031400
 H                  4.21346500    1.09606100    2.96927700
 H                  5.58911200    0.63620100    1.95755800
 C                  1.41310300   -4.30951600    0.79597300
 H                  0.91673800   -4.67284500    1.71087400
 H                  2.07959300   -3.48192300    1.07411300
 H                  2.05689000   -5.13281300    0.43710400
 C                 -0.15821100   -1.43429700   -3.08958700
 H                 -0.18744300   -0.45437800   -2.58508000
 H                 -0.93900500   -1.42978000   -3.86555700
 H                  0.82161600   -1.50004600   -3.59490600
 C                  1.14241600    0.13067000    2.15818200
 H                  2.00172200    0.82176700    2.19923500
 C                  1.55203200   -1.24905400    2.68573200
 H                  0.87090300   -2.01437600    2.26417800
 H                  2.57946700   -1.53923800    2.40866000
 C                  1.30556400   -1.15696700    4.18273600
 H                  2.08247100   -0.52504200    4.65535500
 H                  1.32133300   -2.13532000    4.69050500
 C                 -0.04519600   -0.45895400    4.23247100
 H                 -0.30203600   -0.04687000    5.22176700
 H                 -0.83604900   -1.18667300    3.96919300
 C                  0.04630900    0.61579800    3.14409000
 H                  0.33667300    1.58975300    3.57327900
 H                 -0.92782300    0.76742600    2.65094400
 C                  0.43911900    1.83266300   -0.11284700
 H                  1.44201900    2.28223100   -0.05393100
 C                 -0.12407000    2.04222000   -1.51535100
 H                  0.53985900    1.69159000   -2.32090000
 H                 -1.07494700    1.48067600   -1.60095800
 C                 -0.38791300    3.54371400   -1.56182100
 H                  0.54329900    4.06838900   -1.84279000
 H                 -1.14403800    3.81668200   -2.31708500
 C                 -0.79910100    3.92218100   -0.12683500
 H                 -1.86629100    4.19858200   -0.05879900
 H                 -0.22917100    4.79808500    0.22621700
 C                 -0.50546000    2.68442100    0.73854000
 H                 -1.44039600    2.12845000    0.92685200
 H                 -0.07530400    2.94342900    1.71873800
 C                 -4.19163600    2.49660800   -0.04671700
 O                 -4.54128400    3.80198800   -0.11015700
 C                 -4.67147900    4.39777800   -1.37170200
 H                 -3.72441100    4.36764500   -1.94317900
 H                 -4.94565700    5.44910600   -1.20840100
 H                 -5.46335000    3.91923200   -1.97699600

87
TS[2CHO-3CHO] (G' -2516.17451875)
 Pd                -1.64041100   -0.81436000    0.14277800
 Cl                -4.07849700   -1.21166000    0.39915100
 P                  0.52227000    0.04917800    0.45591700
 C                  1.78908800   -1.11813600   -0.28991600
 C                  1.31459100   -2.39721900   -0.67901300
 C                  2.22894100   -3.40026500   -1.03828500
 H                  1.84012400   -4.38095000   -1.33345400
 C                  3.59574700   -3.16977200   -1.03737000
 H                  4.29278100   -3.96892800   -1.30538800
 C                  4.06237700   -1.89628900   -0.73818600
 H                  5.13381500   -1.67262800   -0.79679700
 C                  3.18503800   -0.86586700   -0.38779300
 C                  3.79387200    0.49613100   -0.29132200
 C                  3.86000000    1.25316300   -1.48530700
 C                  4.33803500    2.56354500   -1.43090300
 H                  4.36284400    3.15987300   -2.34981200
 C                  4.78205300    3.11233000   -0.22881100
 H                  5.13953200    4.14609200   -0.19597100
 C                  4.80448800    2.32857500    0.91712100
 H                  5.20367900    2.73360500    1.85410000
 C                  4.33832000    1.00620000    0.89934300
 C                 -0.12037900   -2.79841000   -0.88482600
 C                 -0.73800900   -3.77489600   -0.06686400
 C                 -1.96434100   -4.32412100   -0.46553000
 H                 -2.43389300   -5.07840500    0.17568600
 C                 -2.57663500   -3.94068300   -1.65090500
 H                 -3.52936900   -4.38827400   -1.94974900
 C                 -1.96199100   -2.99284500   -2.46543900
 H                 -2.42548600   -2.69751100   -3.41330300
 C                 -0.73554400   -2.42396100   -2.11112700
 C                 -3.37818200    0.49467000    0.08822800
 C                 -3.49069700    1.42049800    1.15437800
 H                 -3.55203500    1.05327100    2.18379600
 C                 -3.46456300    2.76963400    0.87375700
 H                 -3.49250000    3.50614800    1.68357300
 C                 -3.38636000    2.30125100   -1.50634600
 H                 -3.35928900    2.66133800   -2.54203500
 C                 -3.42103400    0.93999100   -1.25428300
 H                 -3.43780100    0.21024000   -2.07070300
 C                  3.46342700    0.66242500   -2.80599200
 H                  3.32555300    1.44604300   -3.56715300
 H                  2.54061800    0.06306300   -2.75358500
 H                  4.24689200   -0.02208900   -3.17877000
 C                  4.48552200    0.17999300    2.14127300
 H                  4.11799100   -0.84817900    2.01543400
 H                  3.96203200    0.62948900    3.00271600
 H                  5.54953000    0.11559900    2.42635700
 C                 -0.14462300   -4.23465900    1.23037800
 H                 -0.54144800   -3.63978900    2.07375100
 H                  0.95149300   -4.14914600    1.26025700
 H                 -0.40988700   -5.28366200    1.43378500
 C                 -0.06362100   -1.47561400   -3.05641800
 H                  0.13612300   -0.49575100   -2.59217400
 H                 -0.68639100   -1.30081500   -3.94674900
 H                  0.91183000   -1.86625800   -3.39732700
 C                  1.02014600    0.12620500    2.25404900
 H                  1.91210400    0.77414000    2.31516800
 C                  1.29427200   -1.27106400    2.84900800
 H                  0.93769600   -2.05343300    2.15934600
 H                  2.36827300   -1.46093700    2.99899400
 C                  0.48166900   -1.34378400    4.13922500
 H                  1.04243100   -0.88521700    4.97528400
 H                  0.24455200   -2.37910000    4.43734700
 C                 -0.73816800   -0.49540400    3.81963100
 H                 -1.34362300   -0.22157400    4.69924800
 H                 -1.40140100   -1.04147100    3.11717300
 C                 -0.13200400    0.70633700    3.10909900
 H                  0.28824600    1.40793200    3.85274900
 H                 -0.87560600    1.27004000    2.52335200
 C                  0.87423500    1.77354300   -0.13195700
 H                  1.95810400    1.94809200   -0.05576900
 C                  0.40650900    2.06202100   -1.55970500
 H                  1.08174500    1.64085100   -2.32062900
 H                 -0.58272400    1.59008900   -1.71343900
 C                  0.28504000    3.59482300   -1.64622400
 H                  1.05435100    4.02950600   -2.30626100
 H                 -0.69029500    3.88149000   -2.07768400
 C                  0.42894200    4.10506900   -0.20448900
 H                 -0.25414200    4.93732700    0.03308200
 H                  1.45718700    4.47307200   -0.03435000
 C                  0.19212700    2.88018500    0.67197000
 H                 -0.89118100    2.67721000    0.75913400
 H                  0.59740300    2.99713900    1.69036700
 C                 -3.39312100    3.23421600   -0.45645100
 C                 -3.32651700    4.66320000   -0.74331300
 O                 -3.30354700    5.54925800    0.08699600
 H                 -3.29407100    4.90344100   -1.84179200

88
TS[2CF3-3CF3] (G' -2739.94244378)
 Pd                -0.60493200   -1.73624000    0.10025500
 Cl                -2.32842600   -3.49129800    0.19079400
 P                  0.65243400    0.22091700    0.43125400
 C                  2.39454800    0.01321500   -0.23733400
 C                  2.77636900   -1.30304100   -0.60358900
 C                  4.12113800   -1.58402900   -0.89376400
 H                  4.39303800   -2.60830300   -1.17143600
 C                  5.09417600   -0.59798900   -0.84771800
 H                  6.13934500   -0.83963400   -1.06136300
 C                  4.71323000    0.70947900   -0.57520400
 H                  5.45372800    1.51726000   -0.60149000
 C                  3.38319100    1.03442700   -0.29242700
 C                  3.08024600    2.49700800   -0.22051200
 C                  2.74167100    3.14196600   -1.43429300
 C                  2.36919800    4.48692100   -1.40603300
 H                  2.08208600    4.97948100   -2.34176800
 C                  2.36096600    5.20104100   -0.20889500
 H                  2.04945400    6.25000100   -0.19716800
 C                  2.78760000    4.58568300    0.96017400
 H                  2.83825600    5.15472900    1.89558200
 C                  3.17958400    3.23929400    0.96866000
 C                  1.85572000   -2.46462700   -0.85694000
 C                  1.86841500   -3.61281100   -0.03053700
 C                  1.20237500   -4.76909300   -0.45828600
 H                  1.21627700   -5.65256800    0.18970500
 C                  0.54388200   -4.81377400   -1.67979600
 H                  0.03653300   -5.72899600   -1.99978900
 C                  0.54628500   -3.69012500   -2.50222500
 H                  0.04793000   -3.72016200   -3.47745600
 C                  1.20570800   -2.51928200   -2.11979800
 C                 -2.77878800   -1.65147500    0.09449300
 C                 -3.37614100   -1.10107300    1.24799000
 H                 -3.17340900   -1.53942900    2.22970800
 C                 -4.16188800    0.03016400    1.12481300
 H                 -4.57755300    0.49666400    2.02390800
 C                 -3.91386200   -0.02833600   -1.28504500
 H                 -4.13555000    0.38314300   -2.27428700
 C                 -3.13030700   -1.16947700   -1.18386600
 H                 -2.73878500   -1.66242500   -2.08011200
 C                  2.81041000    2.42079700   -2.74781100
 H                  2.26397900    2.96857300   -3.53143000
 H                  2.41230200    1.39510800   -2.70014400
 H                  3.85809900    2.32291800   -3.08574900
 C                  3.73450100    2.66545400    2.23726000
 H                  4.03703000    1.61402500    2.13226300
 H                  3.01760600    2.73685100    3.07339800
 H                  4.62774800    3.23412500    2.54766200
 C                  2.54564400   -3.63663800    1.30611300
 H                  1.84046900   -3.34447200    2.10607500
 H                  3.40675100   -2.95485400    1.36757800
 H                  2.89623600   -4.65104100    1.55119500
 C                  1.26509000   -1.36358900   -3.07078600
 H                  0.84416500   -0.44237800   -2.63543400
 H                  0.70521400   -1.58290800   -3.99224900
 H                  2.30595400   -1.12734300   -3.35554900
 C                  0.94087100    0.61088100    2.23502800
 H                  1.28761100    1.65757400    2.28704500
 C                  1.95016300   -0.35589600    2.89202700
 H                  2.16857500   -1.19661900    2.21336100
 H                  2.91739100    0.12644500    3.10123000
 C                  1.26350000   -0.89376500    4.14548900
 H                  1.41355600   -0.20138400    4.99499800
 H                  1.65290900   -1.87763300    4.45735600
 C                 -0.20461600   -0.90430200    3.75289100
 H                 -0.90010300   -1.03542700    4.59829300
 H                 -0.39501200   -1.72829800    3.03403600
 C                 -0.36702100    0.43017100    3.04005600
 H                 -0.44804500    1.24390600    3.78399100
 H                 -1.27702200    0.47343200    2.42038500
 C                 -0.04216800    1.81446000   -0.21750200
 H                  0.73806400    2.58618600   -0.13153400
 C                 -0.53383600    1.74542000   -1.66251500
 H                  0.28557400    1.69000300   -2.39603400
 H                 -1.13765800    0.82564700   -1.78481500
 C                 -1.41346700    2.99341400   -1.83653700
 H                 -0.88296200    3.77546800   -2.40631000
 H                 -2.32736200    2.76048300   -2.40887800
 C                 -1.73652800    3.47510200   -0.41044000
 H                 -2.80085700    3.72442400   -0.26906500
 H                 -1.16185200    4.39021300   -0.18075500
 C                 -1.27257000    2.35076300    0.51441500
 H                 -2.05008900    1.56745300    0.58501700
 H                 -1.05743700    2.70269800    1.53684500
 C                 -4.41476400    0.59168400   -0.13591300
 C                 -5.24048800    1.82776500   -0.22409500
 F                 -4.94411600    2.69491200    0.75553600
 F                 -5.07107000    2.47531300   -1.38085500
 F                 -6.55557000    1.58396200   -0.11203000

85
3 (G' -2402.89828856)
 Pd                -1.93811600   -0.03199200   -0.14477000
 Cl                -4.29961000   -0.03386600   -0.50522500
 P                  0.35200400    0.23662400    0.00592600
 C                  1.10368000   -1.45738200    0.21500900
 C                  0.18515100   -2.51925500    0.33174700
 C                  0.64204900   -3.81588300    0.61195300
 H                 -0.09150800   -4.62492500    0.69967800
 C                  1.99377000   -4.08079800    0.76244300
 H                  2.33833600   -5.09448300    0.98582700
 C                  2.90844400   -3.04746100    0.59710600
 H                  3.98316600   -3.24763600    0.67393200
 C                  2.49407600   -1.74160100    0.31826700
 C                  3.60006600   -0.76052100    0.08164600
 C                  4.06767900   -0.56579100   -1.23592000
 C                  5.08371000    0.36843200   -1.46459100
 H                  5.42571700    0.53920700   -2.49145100
 C                  5.66201900    1.06712800   -0.40981300
 H                  6.44654500    1.80475300   -0.60381000
 C                  5.25885800    0.80313000    0.89422200
 H                  5.74101100    1.31658700    1.73317300
 C                  4.24727600   -0.12703600    1.16172500
 C                 -1.29627600   -2.44612300    0.08742900
 C                 -2.20002700   -2.58604200    1.17916200
 C                 -3.50225400   -3.02203800    0.93444500
 H                 -4.18909400   -3.13017300    1.78072600
 C                 -3.93172400   -3.31106500   -0.35555100
 H                 -4.95504300   -3.65869700   -0.52541100
 C                 -3.06564100   -3.15234700   -1.42974900
 H                 -3.40307100   -3.37267500   -2.44795900
 C                 -1.74734900   -2.73576600   -1.23272200
 C                 -2.15715500    1.95481800   -0.02141300
 C                 -2.53045300    2.50772500    1.20783000
 H                 -2.64286000    1.86797900    2.09165200
 C                 -2.77064800    3.87860100    1.31886600
 H                 -3.06139500    4.29822300    2.28820000
 C                 -2.29381000    4.15628000   -1.02459200
 H                 -2.20705900    4.79440200   -1.91079000
 C                 -2.06062900    2.78327000   -1.14105600
 H                 -1.80728100    2.36379400   -2.12016900
 C                  3.53725300   -1.36896800   -2.38771000
 H                  3.66340900   -0.83188300   -3.34177300
 H                  2.47469900   -1.63930300   -2.28243000
 H                  4.08732200   -2.32319700   -2.47730300
 C                  3.93137300   -0.47339200    2.58588700
 H                  2.87459500   -0.73242000    2.74894100
 H                  4.19888800    0.35007000    3.26648800
 H                  4.51579400   -1.35531400    2.90496800
 C                 -1.79194400   -2.28466100    2.58794400
 H                 -2.23343700   -1.32517000    2.91415500
 H                 -0.70247500   -2.20664700    2.71520400
 H                 -2.16538000   -3.05476900    3.28161100
 C                 -0.80414300   -2.72991600   -2.39584000
 H                  0.02035100   -2.01328900   -2.27631100
 H                 -1.33277200   -2.49391100   -3.33282700
 H                 -0.33943700   -3.72471600   -2.52280200
 C                  1.02190200    1.12873400    1.48433400
 H                  2.10195900    0.91039600    1.48131100
 C                  0.42323400    0.58188200    2.78258500
 H                 -0.67967400    0.53598300    2.69259300
 H                  0.76861900   -0.43737400    3.02811800
 C                  0.81771200    1.63884700    3.80109600
 H                  1.89814500    1.54931200    4.02128100
 H                  0.28014500    1.54678900    4.75859500
 C                  0.52881100    2.94196400    3.06409900
 H                  1.08887400    3.80123100    3.46606100
 H                 -0.54329200    3.18788300    3.16435200
 C                  0.85697900    2.66264400    1.58677600
 H                  1.79096400    3.15712000    1.27551000
 H                  0.06398900    3.05249600    0.93086800
 C                  1.13992400    0.95728900   -1.51148100
 H                  2.10442300    0.44189400   -1.58272100
 C                  0.37740500    0.70152400   -2.83036900
 H                  0.75247700   -0.21674900   -3.31320700
 H                 -0.70346100    0.53775300   -2.66082100
 C                  0.64611900    1.94477600   -3.69681600
 H                  0.87382300    1.69173600   -4.74447100
 H                 -0.24796600    2.59355400   -3.71679300
 C                  1.78330500    2.68029700   -2.99505200
 H                  1.85064900    3.74629300   -3.26629300
 H                  2.75550100    2.21435300   -3.24793800
 C                  1.48583100    2.44849300   -1.52075500
 H                  0.62952700    3.07163100   -1.20741500
 H                  2.33615100    2.67992200   -0.85687100
 C                 -2.63969700    4.71057600    0.20693000
 H                 -2.82246200    5.78577400    0.29724400

89
3OMe (G' -2517.37602865)
 Pd                -1.33866500    1.26208000    0.19083700
 Cl                -3.31144300    2.56793200    0.51830900
 P                  0.42875200   -0.21697800    0.03595500
 O                 -5.36493500   -3.41515300    0.26340100
 C                  1.97148700    0.78616800   -0.27737200
 C                  1.77589300    2.17347300   -0.42697900
 C                  2.85629800    3.00327600   -0.76499500
 H                  2.67822800    4.07863700   -0.87621200
 C                  4.12769500    2.48487600   -0.94760400
 H                  4.96073400    3.14034800   -1.21696200
 C                  4.33610300    1.12348600   -0.75951200
 H                  5.34196300    0.70175500   -0.86646800
 C                  3.28783000    0.26329800   -0.42013700
 C                  3.68819800   -1.15821300   -0.17345100
 C                  4.03683800   -1.55240900    1.13612200
 C                  4.38139200   -2.88736100    1.37428400
 H                  4.62324100   -3.19835800    2.39670000
 C                  4.42790400   -3.80944800    0.33366700
 H                  4.68528900   -4.85356600    0.53568500
 C                  4.17514900   -3.39167300   -0.96811800
 H                  4.25512100   -4.10133800   -1.79877800
 C                  3.82970900   -2.06344200   -1.24456600
 C                  0.49979200    2.92936700   -0.18165500
 C                 -0.20677700    3.49181200   -1.28363100
 C                 -1.05495000    4.57752000   -1.06556600
 H                 -1.59005700    5.00794600   -1.91861000
 C                 -1.22833000    5.10968200    0.20695300
 H                 -1.89321100    5.96581600    0.35457600
 C                 -0.56107900    4.55422200    1.29093800
 H                 -0.69767400    4.96912300    2.29501300
 C                  0.31428600    3.47980500    1.11921300
 C                 -2.59193200   -0.30312800    0.21131500
 C                 -3.27590000   -0.63195200   -0.95771800
 H                 -3.08652400   -0.07734500   -1.88489300
 C                 -4.21784800   -1.66635700   -0.98246300
 H                 -4.73137600   -1.89354000   -1.92082000
 C                 -4.48630000   -2.39022500    0.18401500
 C                 -3.82487700   -2.04233700    1.36882400
 H                 -4.06057000   -2.60054600    2.28099600
 C                 -2.89579000   -1.00587800    1.38128200
 H                 -2.40819100   -0.74766200    2.32697700
 C                  4.09449300   -0.56627400    2.26619500
 H                  3.95455600   -1.06339900    3.23971700
 H                  3.35002700    0.24086000    2.18097400
 H                  5.08133200   -0.06977800    2.29394000
 C                  3.68961300   -1.62580300   -2.67172900
 H                  2.92718300   -0.84583500   -2.81748700
 H                  3.44980200   -2.47643500   -3.32874900
 H                  4.64018900   -1.19678000   -3.03702000
 C                 -0.05900700    2.95451400   -2.67333500
 H                 -0.13261500    3.76168700   -3.41839500
 H                 -0.87321200    2.24105100   -2.89652100
 H                  0.89198700    2.42434800   -2.83279000
 C                  1.13670000    3.01092100    2.27840400
 H                  1.32661300    1.92917500    2.25255100
 H                  0.64791700    3.25127300    3.23501900
 H                  2.12692600    3.50209300    2.27873100
 C                 -6.05264500   -3.79796900   -0.89459200
 H                 -6.70312400   -4.64106900   -0.62300300
 H                 -5.36600300   -4.13084600   -1.69537700
 H                 -6.68616000   -2.98326200   -1.29187600
 C                  0.43302700   -1.38318600   -1.40387400
 H                  1.45891800   -1.78312800   -1.43943900
 C                  0.15733900   -0.64848800   -2.71773900
 H                 -0.74579300   -0.01697600   -2.60606700
 H                  0.98076600    0.01794900   -3.02749300
 C                 -0.12305200   -1.78856100   -3.68288700
 H                  0.82585000   -2.30129900   -3.92912600
 H                 -0.57223900   -1.45788800   -4.63323500
 C                 -1.02947000   -2.70415200   -2.86750900
 H                 -1.03541300   -3.74429300   -3.23054500
 H                 -2.06997000   -2.33972000   -2.93369500
 C                 -0.53460200   -2.58936100   -1.41478900
 H                  0.00094100   -3.49707800   -1.09412900
 H                 -1.38164800   -2.46527900   -0.72356200
 C                  0.77648400   -1.20049300    1.57208200
 H                  1.86913300   -1.28353600    1.59183200
 C                  0.33753400   -0.53325100    2.89430400
 H                  1.17596300    0.04050500    3.32463000
 H                 -0.48369600    0.19186100    2.74285000
 C                 -0.07661200   -1.69528200    3.81385600
 H                  0.29204900   -1.57371600    4.84476600
 H                 -1.17797800   -1.75426500    3.87810600
 C                  0.45317500   -2.95110300    3.12938900
 H                 -0.05542300   -3.87430800    3.45111600
 H                  1.53221300   -3.07862900    3.34263600
 C                  0.26676000   -2.64225200    1.65104400
 H                 -0.80213800   -2.71534700    1.38412400
 H                  0.83025800   -3.31677100    0.98405700

87
3CHO (G' -2516.20425540)
 Pd                -1.39684400   -1.12778600    0.05118300
 Cl                -3.41512000   -2.38525400    0.21181300
 P                  0.47565900    0.23166900    0.32656700
 C                  1.97415100   -0.77169900   -0.15175300
 C                  1.73440300   -2.14406700   -0.38501200
 C                  2.81518200   -3.03295700   -0.48725600
 H                  2.60832000   -4.09311400   -0.66910900
 C                  4.12348700   -2.58860200   -0.37640200
 H                  4.95554000   -3.29533200   -0.44215900
 C                  4.36541900   -1.22817900   -0.22767900
 H                  5.39379800   -0.85048100   -0.20116200
 C                  3.31781000   -0.30831200   -0.13120800
 C                  3.70909300    1.13419700   -0.14757100
 C                  3.79446200    1.76159000   -1.41320400
 C                  4.06575500    3.12946000   -1.47361100
 H                  4.10492900    3.62196900   -2.45144300
 C                  4.28936800    3.86456700   -0.31030200
 H                  4.48393900    4.93979400   -0.36929200
 C                  4.30352100    3.21916000    0.91885400
 H                  4.53559600    3.77837100    1.83240400
 C                  4.04390900    1.84467700    1.01846400
 C                  0.40097200   -2.76654800   -0.68933000
 C                 -0.14026900   -3.78051800    0.14482300
 C                 -1.11513300   -4.64386000   -0.37386600
 H                 -1.52292800   -5.42341400    0.27777100
 C                 -1.55572300   -4.53092200   -1.68033500
 H                 -2.30947100   -5.22283600   -2.06723800
 C                 -1.03781400   -3.53254500   -2.50389900
 H                 -1.37688400   -3.44374900   -3.54118100
 C                 -0.05664600   -2.65962600   -2.04164100
 C                 -2.63679900    0.43122800   -0.02853800
 C                 -3.29890400    0.98036000    1.07823000
 H                 -3.12480000    0.58184200    2.08233900
 C                 -4.19335400    2.02841800    0.90574500
 H                 -4.70664300    2.47414000    1.76407400
 C                 -3.84419500    1.93969800   -1.48479300
 H                 -4.07913200    2.30758700   -2.49107700
 C                 -2.94012600    0.89466300   -1.31485800
 H                 -2.47748800    0.43075800   -2.19382400
 C                  3.63612900    0.97550300   -2.68056400
 H                  3.54509300    1.64101000   -3.55263100
 H                  2.76312000    0.30369400   -2.66688800
 H                  4.51398700    0.32657400   -2.85074000
 C                  4.18731400    1.18614400    2.35781100
 H                  3.93826000    0.11592700    2.33877900
 H                  3.56551100    1.67283100    3.12888600
 H                  5.23088100    1.27072500    2.70687800
 C                  0.30664000   -4.00538300    1.55776800
 H                 -0.39483500   -3.53105800    2.26925600
 H                  1.31145100   -3.61117300    1.76513400
 H                  0.30903400   -5.08048900    1.79470300
 C                  0.57504500   -1.69642400   -2.99785400
 H                  0.58181600   -0.66200700   -2.61931500
 H                  0.04524300   -1.69761900   -3.96178500
 H                  1.62955000   -1.96398300   -3.19219400
 C                  0.81469300    0.53173500    2.12988900
 H                  1.65810300    1.24261600    2.14258500
 C                  1.16725700   -0.77884200    2.86183800
 H                  0.80786100   -1.63502300    2.27091700
 H                  2.25232100   -0.92212300    2.98919300
 C                  0.38472200   -0.74296200    4.16907100
 H                  0.91669500   -0.13529700    4.92499800
 H                  0.23244400   -1.74585500    4.60145300
 C                 -0.89959900   -0.04195800    3.75766000
 H                 -1.53179300    0.28502200    4.59900900
 H                 -1.50776600   -0.72859400    3.13293000
 C                 -0.38642200    1.11204100    2.90785000
 H                 -0.02090000    1.92051300    3.56616800
 H                 -1.16040700    1.55816100    2.26820400
 C                  0.59612600    1.91746400   -0.42289600
 H                  1.64485100    2.21370300   -0.26827800
 C                  0.27886200    2.00215700   -1.92602300
 H                  1.18520100    1.82975500   -2.52697900
 H                 -0.44507700    1.22561400   -2.22486000
 C                 -0.30654500    3.41065100   -2.14347600
 H                  0.17105800    3.94146500   -2.98256100
 H                 -1.38138300    3.33588100   -2.38579300
 C                 -0.13209000    4.13530900   -0.81088600
 H                 -0.86258200    4.94605500   -0.65647900
 H                  0.87650700    4.58506700   -0.74765700
 C                 -0.24861000    3.02259300    0.22140500
 H                 -1.30458900    2.71739600    0.32746700
 H                  0.12139800    3.31412500    1.21815500
 C                 -4.46197200    2.52971600   -0.37627100
 C                 -5.39768300    3.64499600   -0.56683800
 O                 -5.98155700    4.22741900    0.31879100
 H                 -5.54102300    3.93710000   -1.64278700

88
3CF3 (G' -2739.98176533)
 Pd                 0.60335600    1.68652300   -0.17180900
 Cl                 2.09107700    3.52060300   -0.53487600
 P                 -0.62601300   -0.26506200   -0.01461300
 C                 -2.40379400    0.21926700    0.26088300
 C                 -2.64442000    1.60029300    0.39676600
 C                 -3.93137600    2.06131900    0.71230600
 H                 -4.09455700    3.14007800    0.81234900
 C                 -4.98459700    1.17760400    0.88504800
 H                 -5.98254100    1.54735500    1.13708700
 C                 -4.76349400   -0.18293500    0.70631100
 H                 -5.59377900   -0.89174300    0.80173000
 C                 -3.49729900   -0.68215200    0.38780300
 C                 -3.43734900   -2.15618900    0.13398900
 C                 -3.61904400   -2.62739900   -1.18394500
 C                 -3.53066800   -4.00173900   -1.43130400
 H                 -3.64256100   -4.36414200   -2.45922100
 C                 -3.31314700   -4.90158700   -0.39298400
 H                 -3.23214400   -5.97254700   -0.60200900
 C                 -3.22907600   -4.43697200    0.91483700
 H                 -3.10415500   -5.14373900    1.74237700
 C                 -3.31555700   -3.06930200    1.20073400
 C                 -1.65495900    2.70391700    0.14664500
 C                 -1.17166800    3.47478800    1.24388900
 C                 -0.69563900    4.76459200    1.01284500
 H                 -0.33129300    5.35184400    1.86252500
 C                 -0.67595300    5.30377400   -0.26900900
 H                 -0.30613700    6.32109400   -0.42748100
 C                 -1.11897600    4.55114600   -1.34825100
 H                 -1.09891300    4.97019300   -2.35979100
 C                 -1.62267100    3.26106600   -1.16435000
 C                  2.28659400    0.61089500   -0.10666100
 C                  2.98752400    0.54778900    1.10174000
 H                  2.59253300    1.04025800    1.99775400
 C                  4.19873800   -0.13647500    1.18444800
 H                  4.73496400   -0.18290400    2.13671300
 C                  4.04110200   -0.67986800   -1.16487100
 H                  4.45959100   -1.15659700   -2.05844600
 C                  2.83552600    0.01082800   -1.24465500
 H                  2.32570700    0.08129100   -2.21027200
 C                 -3.95068800   -1.69771300   -2.31502500
 H                 -3.65101200   -2.12502500   -3.28561100
 H                 -3.48400700   -0.70476500   -2.21707000
 H                 -5.04024300   -1.51944700   -2.36066000
 C                 -3.34591800   -2.62001100    2.63070500
 H                 -2.85196600   -1.65064400    2.79613000
 H                 -2.88230000   -3.36688500    3.29401900
 H                 -4.38939600   -2.49318600    2.97159800
 C                 -1.16844800    2.94183600    2.64320300
 H                 -0.14089600    2.66601300    2.94296700
 H                 -1.79931200    2.04967200    2.76745300
 H                 -1.50997200    3.70698300    3.35831500
 C                 -2.23701300    2.54976000   -2.32995500
 H                 -2.26511500    1.45900700   -2.20120000
 H                 -1.69416400    2.77533500   -3.26165300
 H                 -3.28258500    2.87752600   -2.47368600
 C                 -0.29940500   -1.37123700    1.43349600
 H                 -1.14803000   -2.07437500    1.44921300
 C                 -0.30114100   -0.58342100    2.74579200
 H                  0.35707700    0.30187200    2.64758000
 H                 -1.30083300   -0.21252900    3.03109000
 C                  0.30463800   -1.57372700    3.72678900
 H                 -0.43782700   -2.36060900    3.95741100
 H                  0.60398400   -1.11569800    4.68317000
 C                  1.47337300   -2.15551700    2.93920000
 H                  1.80178500   -3.13860800    3.31210200
 H                  2.34206900   -1.47877800    3.02432500
 C                  0.99997800   -2.20827100    1.47582600
 H                  0.78735800   -3.23973000    1.15282600
 H                  1.77854500   -1.82562600    0.79873500
 C                 -0.61436700   -1.29888000   -1.55572900
 H                 -1.62637600   -1.71704100   -1.60132700
 C                 -0.37084100   -0.51960100   -2.86702100
 H                 -1.33213700   -0.21030300   -3.31072000
 H                  0.19948000    0.41272500   -2.69610100
 C                  0.38495600   -1.49966000   -3.78199000
 H                  0.00316700   -1.49652400   -4.81520700
 H                  1.45164700   -1.21806500   -3.84047500
 C                  0.26060700   -2.85862100   -3.10022200
 H                  1.03420200   -3.57889000   -3.41174400
 H                 -0.72284400   -3.31377900   -3.32729300
 C                  0.32038700   -2.50942700   -1.62032600
 H                  1.35493300   -2.24510800   -1.33896200
 H                 -0.01417400   -3.32659100   -0.95882600
 C                  4.71857700   -0.76616300    0.05428500
 C                  6.00216700   -1.52785600    0.10056300
 F                  6.52951000   -1.58130500    1.32406800
 F                  6.93155600   -0.99379500   -0.70308300
 F                  5.84113200   -2.79341900   -0.31156300

99
3-ClOtBu (G' -2635.88542894)
 P                 -0.72594100    0.25681200   -0.19847800
 C                 -1.77379400   -0.86458900    0.93819900
 C                 -1.11219100   -1.71233400    1.86431300
 C                 -1.81657900   -2.26734100    2.94588000
 H                 -1.27278300   -2.91793500    3.63899700
 C                 -3.16588000   -2.03003900    3.13858400
 H                 -3.69340000   -2.45763700    3.99606200
 C                 -3.84438600   -1.28002900    2.18861000
 H                 -4.92758000   -1.13467700    2.27426300
 C                 -3.18654300   -0.71515600    1.09059700
 C                 -4.12184600   -0.11099900    0.08899300
 C                 -4.70924900    1.15829800    0.25886500
 C                 -5.55685600    1.65030100   -0.74285900
 H                 -5.98224800    2.65365800   -0.62565000
 C                 -5.87876100    0.88120700   -1.85364500
 H                 -6.53403100    1.28400900   -2.63210900
 C                 -5.40383600   -0.42476200   -1.94427000
 H                 -5.70624000   -1.06413600   -2.78121600
 C                 -4.54717300   -0.94432700   -0.97085200
 C                  0.29107300   -2.21986100    1.76567200
 C                  0.55023600   -3.25157400    0.83891100
 C                  1.80632900   -3.86330600    0.83961700
 H                  2.01064300   -4.64970700    0.10506900
 C                  2.78511400   -3.48704200    1.75177900
 H                  3.76973000   -3.96555000    1.73049200
 C                  2.50673000   -2.50452800    2.69574300
 H                  3.26617700   -2.21847900    3.43285800
 C                  1.25602500   -1.87821800    2.73579800
 C                  2.19749200    1.59166400    0.35323900
 C                  2.49494900    2.83130100   -0.23296500
 H                  2.30013100    2.98492400   -1.30124900
 C                  3.05761400    3.87067200    0.50899800
 H                  3.27245600    4.82964800    0.02329600
 C                  3.10243600    2.45450100    2.45204200
 H                  3.35037900    2.28526600    3.50682100
 C                  2.52706300    1.42202200    1.70325300
 H                  2.34374900    0.45580800    2.18500900
 C                 -4.53486400    1.98929300    1.49742100
 H                 -4.26969500    3.03167800    1.25168300
 H                 -3.77910100    1.59609800    2.19194700
 H                 -5.48830500    2.03428200    2.05309200
 C                 -4.15254600   -2.39070300   -1.01971400
 H                 -3.07011600   -2.54906800   -0.89774700
 H                 -4.46123300   -2.85591200   -1.96856700
 H                 -4.63656700   -2.95255000   -0.20036200
 C                 -0.52206400   -3.74802200   -0.07998000
 H                 -0.85596500   -2.96151400   -0.77476500
 H                 -1.40709900   -4.09441100    0.48481600
 H                 -0.15750000   -4.58438200   -0.69491000
 C                  0.95497600   -0.93103800    3.85992700
 H                  0.27409800   -0.11890300    3.56719100
 H                  1.87692800   -0.48048800    4.26213700
 H                  0.46831500   -1.45678000    4.70126700
 C                 -1.58763800    0.51021200   -1.84733900
 H                 -2.57322400    0.94723000   -1.61193800
 C                 -1.76567000   -0.72364600   -2.75058100
 H                 -1.01521900   -1.49274600   -2.50191900
 H                 -2.76420700   -1.16706800   -2.65449600
 C                 -1.49478700   -0.22130600   -4.16472900
 H                 -2.38754500    0.30253500   -4.56141300
 H                 -1.25286000   -1.03778900   -4.86660400
 C                 -0.35794700    0.76452100   -3.96042200
 H                 -0.17437100    1.42905800   -4.82123600
 H                  0.57170100    0.20170600   -3.75797300
 C                 -0.77654600    1.52422500   -2.70659300
 H                 -1.43155700    2.37331800   -2.97248000
 H                  0.09525000    1.94808300   -2.18055000
 C                 -1.26514000    1.83180400    0.65053100
 H                 -2.36016300    1.75251500    0.63695100
 C                 -0.81765400    1.94937800    2.11870700
 H                 -1.57057900    1.50388800    2.79474800
 H                  0.12037400    1.40045300    2.29135200
 C                 -0.60865100    3.45206400    2.37300000
 H                 -1.04099200    3.79020700    3.32897400
 H                  0.47405100    3.66874300    2.42066500
 C                 -1.21495700    4.15509000    1.16216900
 H                 -0.79581400    5.16005800    0.98622700
 H                 -2.30649300    4.27728800    1.29786600
 C                 -0.94961100    3.18767500    0.01483400
 H                  0.10704300    3.25445100   -0.28957700
 H                 -1.57112500    3.39024000   -0.87300100
 C                  3.36453500    3.68960900    1.86009300
 H                  3.81269200    4.50183400    2.44192300
 O                  3.39977700    0.36678700   -1.70283800
 C                  4.61450400   -0.17445800   -1.32182300
 C                  4.45669900   -1.37057300   -0.38333300
 C                  5.49172900    0.88031100   -0.62989700
 C                  5.33026900   -0.64555400   -2.59330200
 H                  3.81746200   -2.13577600   -0.85501300
 H                  5.43013400   -1.82467200   -0.11677300
 H                  3.95893200   -1.05426200    0.55085800
 H                  6.50228700    0.49772500   -0.39226000
 H                  5.60404900    1.76493500   -1.28221900
 H                  5.02504600    1.21803200    0.31158100
 H                  4.72558900   -1.42052400   -3.09431500
 H                  5.44382300    0.19802600   -3.29647200
 H                  6.33486400   -1.06056300   -2.38859800
 Pd                 1.59733400    0.04179200   -0.76692000
 Cl                 1.35341400   -1.99985400   -2.18561100

98
3-OtBu (G'-2175.53697111)
 Pd                -1.60576000   -0.12100900    0.08144200
 P                  0.68075500    0.23250700    0.05097300
 C                  1.53765900   -1.42140600    0.19839800
 C                  0.68848200   -2.52130500    0.43272200
 C                  1.23323200   -3.78869700    0.69248200
 H                  0.55108200   -4.62621300    0.87609200
 C                  2.60351300   -3.98983900    0.70537100
 H                  3.01731600   -4.98063400    0.91362800
 C                  3.44585300   -2.92074100    0.42227500
 H                  4.53103700   -3.07067900    0.39011900
 C                  2.94328400   -1.64245200    0.16246000
 C                  3.97574500   -0.62274300   -0.20709800
 C                  4.29450700   -0.44191000   -1.57044300
 C                  5.24975700    0.51701500   -1.92333500
 H                  5.47564000    0.67519800   -2.98378100
 C                  5.91130600    1.25871000   -0.94975600
 H                  6.64602600    2.01568700   -1.24031600
 C                  5.65437600    1.01400400    0.39426300
 H                  6.20243300    1.56318800    1.16766100
 C                  4.70888000    0.05820500    0.78560500
 C                 -0.81159900   -2.51992000    0.35107900
 C                 -1.58588200   -2.66696200    1.53524200
 C                 -2.90054700   -3.12004400    1.43614900
 H                 -3.49275500   -3.22596800    2.35140100
 C                 -3.45786200   -3.43781600    0.20451300
 H                 -4.48725100   -3.80500600    0.15074300
 C                 -2.70802500   -3.30090300   -0.95682000
 H                 -3.14414600   -3.55877000   -1.92844100
 C                 -1.38832500   -2.84964700   -0.90886300
 C                 -1.93024100    1.83611600    0.33905600
 C                 -2.39131500    2.23630900    1.59966000
 H                 -2.52448100    1.49645000    2.39846000
 C                 -2.70477800    3.57358000    1.84994700
 H                 -3.06733300    3.86743800    2.84112500
 C                 -2.11409100    4.13848000   -0.41418700
 H                 -2.00603500    4.87766000   -1.21551900
 C                 -1.80162700    2.79985300   -0.66564200
 H                 -1.45878400    2.51567100   -1.66606500
 C                  3.66438800   -1.28026200   -2.64456400
 H                  3.69153300   -0.76569400   -3.61874800
 H                  2.61898600   -1.55296100   -2.42874600
 H                  4.21058300   -2.23344400   -2.76359200
 C                  4.55656600   -0.26318100    2.24215600
 H                  3.52940200   -0.53737500    2.52498200
 H                  4.87918500    0.57998100    2.87301900
 H                  5.19025800   -1.12673800    2.51398900
 C                 -1.03254800   -2.35610500    2.89191000
 H                 -1.38656200   -1.36693200    3.23510800
 H                  0.06692200   -2.33827900    2.91766300
 H                 -1.38082400   -3.08958500    3.63612500
 C                 -0.56800100   -2.81539300   -2.16144400
 H                 -0.03659900   -1.85926400   -2.28528300
 H                 -1.19718800   -2.96923300   -3.05124400
 H                  0.20721200   -3.60299200   -2.15761100
 C                  1.44491300    1.16319300    1.46295000
 H                  2.53342100    1.03992000    1.33680300
 C                  1.04215800    0.56245800    2.81153600
 H                 -0.05688300    0.43109000    2.84347200
 H                  1.49221100   -0.42687700    3.00405100
 C                  1.45642300    1.64297600    3.79630100
 H                  2.55907900    1.65307200    3.88728000
 H                  1.04517300    1.49575700    4.80804900
 C                  0.96277000    2.91524700    3.11761800
 H                  1.47426100    3.82485200    3.47096000
 H                 -0.11156300    3.04936700    3.33657800
 C                  1.15619000    2.67606000    1.60941600
 H                  2.00348200    3.25652900    1.21128800
 H                  0.26668200    2.99574200    1.04610100
 C                  1.32247600    0.99251200   -1.52049900
 H                  2.27231500    0.47831600   -1.70077500
 C                  0.43705500    0.77470300   -2.76695000
 H                  0.76310800   -0.12859100   -3.31080300
 H                 -0.62222400    0.60618400   -2.49908300
 C                  0.62125400    2.04171700   -3.62077400
 H                  0.74415200    1.81896100   -4.69261700
 H                 -0.27050800    2.68879600   -3.53569900
 C                  1.82468100    2.75699100   -3.01435700
 H                  1.86832600    3.83032400   -3.26076700
 H                  2.76441000    2.29807800   -3.37825600
 C                  1.67539100    2.48265500   -1.52460000
 H                  0.85978400    3.10091300   -1.11041100
 H                  2.58881200    2.69206900   -0.94157400
 C                 -2.56221800    4.53220300    0.84597600
 H                 -2.80694500    5.58044800    1.04364700
 O                 -3.62529700   -0.42162500    0.07491400
 C                 -4.52146200    0.00401200   -0.89863600
 C                 -3.87356600    0.11339400   -2.28197800
 C                 -5.15844400    1.35208100   -0.53714900
 C                 -5.64626500   -1.03537200   -0.97562200
 H                 -3.38698900   -0.84016600   -2.55731700
 H                 -4.61323000    0.35678500   -3.06645800
 H                 -3.10377300    0.90431100   -2.29380200
 H                 -5.95733500    1.63355700   -1.24716800
 H                 -5.60217700    1.29713300    0.47280200
 H                 -4.41231800    2.16224300   -0.53186200
 H                 -5.25979700   -2.00291100   -1.33568000
 H                 -6.07749300   -1.19546000    0.02803000
 H                 -6.45802300   -0.71675600   -1.65400000

98
4-OtBu (G' -2175.53070011)
 P                  0.68734500   -0.31457200    0.02648200
 C                  1.59468200    1.18181200   -0.65161100
 C                  0.77868200    2.22752200   -1.13654500
 C                  1.35451900    3.30883300   -1.82169100
 H                  0.69949800    4.10963700   -2.18282300
 C                  2.72143900    3.37830300   -2.03811300
 H                  3.15451600    4.21859700   -2.58815800
 C                  3.53764300    2.38621500   -1.50898600
 H                  4.62644500    2.45309000   -1.61658800
 C                  3.00621700    1.30669400   -0.79806600
 C                  4.00794500    0.43021400   -0.11500000
 C                  4.42691400    0.79978900    1.18300900
 C                  5.27563700   -0.05747900    1.89020200
 H                  5.57424700    0.21260200    2.90934200
 C                  5.74323300   -1.23472300    1.31327300
 H                  6.38739500   -1.90934800    1.88544100
 C                  5.42852200   -1.52401600   -0.00958900
 H                  5.84957900   -2.41198200   -0.49432000
 C                  4.59127700   -0.68180600   -0.75211900
 C                 -0.69972200    2.37565100   -0.92056600
 C                 -1.58225700    2.21425900   -2.02668400
 C                 -2.88034000    2.70513200   -1.93702200
 H                 -3.56100900    2.56248100   -2.78294300
 C                 -3.32012600    3.36421600   -0.79063900
 H                 -4.34536500    3.74309300   -0.73958300
 C                 -2.45826700    3.54865800    0.27750900
 H                 -2.79501900    4.08072800    1.17464200
 C                 -1.14162200    3.07375700    0.23229200
 C                 -2.15179200   -1.76864300   -0.18685800
 C                 -2.71672100   -2.00780000   -1.44716100
 H                 -2.76870900   -1.20166900   -2.18935300
 C                 -3.24920200   -3.25819800   -1.76577000
 H                 -3.69097400   -3.42057000   -2.75481900
 C                 -2.67646400   -4.05850200    0.42883400
 H                 -2.66194600   -4.85610400    1.17947200
 C                 -2.14710800   -2.80473000    0.75003200
 H                 -1.73961500   -2.65154700    1.75401400
 C                  4.05772800    2.12393100    1.78543900
 H                  4.07261000    2.08776000    2.88615400
 H                  3.07705100    2.50200900    1.46025200
 H                  4.79373400    2.89110400    1.48184200
 C                  4.41438100   -0.94645300   -2.21818900
 H                  3.51893400   -0.47116000   -2.64493000
 H                  4.37614700   -2.02683700   -2.43448400
 H                  5.27872400   -0.54358800   -2.77645900
 C                 -1.10835600    1.57425800   -3.29376200
 H                 -0.53790400    0.65294800   -3.10280300
 H                 -0.43549600    2.24336700   -3.85892100
 H                 -1.95380200    1.32323100   -3.95230000
 C                 -0.20285400    3.44427200    1.33917900
 H                  0.63639000    2.74503200    1.44506600
 H                 -0.72862500    3.50165800    2.30593800
 H                  0.23876300    4.44005900    1.15091900
 C                  1.33037700   -1.66284900   -1.06790400
 H                  2.41927200   -1.51764500   -1.06535800
 C                  0.84548500   -1.56995600   -2.51531400
 H                 -0.25025400   -1.41698200   -2.53625900
 H                  1.30986700   -0.73788000   -3.07271900
 C                  1.17430300   -2.94832800   -3.06865600
 H                  2.26623000   -3.03116800   -3.22808600
 H                  0.68524300   -3.16091300   -4.03312100
 C                  0.72891000   -3.87517700   -1.94391000
 H                  1.19143400   -4.87405000   -1.99116100
 H                 -0.36403200   -4.02557700   -2.00885400
 C                  1.06314000   -3.12520300   -0.64332300
 H                  1.96205200   -3.53361500   -0.14876700
 H                  0.23702900   -3.21823700    0.07580000
 C                  1.42877800   -0.67391500    1.68810300
 H                  2.51399900   -0.81069000    1.52691700
 C                  1.19150900    0.43259100    2.71695600
 H                  1.74608500    1.35579200    2.50134100
 H                  0.11490400    0.69330100    2.70365300
 C                  1.57349500   -0.19845800    4.06439000
 H                  2.56382000    0.15185800    4.40225800
 H                  0.85980400    0.09106000    4.85280200
 C                  1.57843400   -1.71626900    3.81561900
 H                  1.07561700   -2.29087100    4.60979800
 H                  2.61717400   -2.08891900    3.75989800
 C                  0.91474600   -1.89325200    2.45338300
 H                 -0.18282300   -1.81690600    2.55664900
 H                  1.14488700   -2.86113300    1.98553800
 C                 -3.22777100   -4.29245300   -0.82945300
 H                 -3.64593800   -5.27295600   -1.07752500
 O                 -3.56832700    0.58633400    0.21096500
 C                 -4.35848600    0.36517500    1.33326500
 C                 -3.53589300    0.32671800    2.62398900
 C                 -5.16524200   -0.93239200    1.20419200
 C                 -5.35177300    1.52829200    1.43035600
 H                 -2.95267800    1.25983600    2.73431100
 H                 -4.17409100    0.21843500    3.51984500
 H                 -2.82442200   -0.51837100    2.61309000
 H                 -5.87451400   -1.06431500    2.04151700
 H                 -5.74423000   -0.91809400    0.26384100
 H                 -4.50544900   -1.81423900    1.17567300
 H                 -4.81821700    2.48301700    1.57240900
 H                 -5.93637100    1.60250400    0.49700900
 H                 -6.05828700    1.39867600    2.26983800
 Pd                -1.58628800    0.13646200    0.07916500

98
4'-OtBu (G' -2175.51523305)
 P                  0.51937800   -0.01161300   -0.35634600
 C                  1.28252600   -0.83035000    1.15876500
 C                  0.44284600   -1.35347400    2.17383300
 C                  0.96387000   -2.26116200    3.11081400
 H                  0.29141900   -2.64989200    3.88284700
 C                  2.28949500   -2.65714100    3.08419200
 H                  2.66999400   -3.38196900    3.80928300
 C                  3.13965000   -2.07236500    2.15518400
 H                  4.21015700   -2.30717600    2.16438600
 C                  2.67432500   -1.15114800    1.21276200
 C                  3.76226000   -0.47145200    0.43998400
 C                  4.25965200    0.74118000    0.97242100
 C                  5.23246300    1.44612500    0.26051300
 H                  5.59453900    2.40064300    0.65822500
 C                  5.74279400    0.94750500   -0.93564200
 H                  6.48948200    1.51872100   -1.49563300
 C                  5.33410200   -0.30065100   -1.38820400
 H                  5.77808100   -0.72949600   -2.29359000
 C                  4.36877000   -1.04317600   -0.69460000
 C                 -0.96370000   -0.93759000    2.46758000
 C                 -2.04300200   -1.83079200    2.30910300
 C                 -3.31403200   -1.42765400    2.73960400
 H                 -4.15673200   -2.11575700    2.60796700
 C                 -3.51694900   -0.19077600    3.33915800
 H                 -4.51835900    0.10367800    3.66827600
 C                 -2.43254800    0.65371200    3.55789200
 H                 -2.57326000    1.60924700    4.07564300
 C                 -1.14811600    0.28756300    3.14690300
 C                  3.79087000    1.25273800    2.30138400
 H                  4.19805200    2.25434700    2.50815500
 H                  2.69416100    1.30696000    2.37891900
 H                  4.11903700    0.58391100    3.11715700
 C                  4.07834100   -2.44073300   -1.15424400
 H                  3.13715200   -2.84581400   -0.75894000
 H                  4.05560700   -2.50817100   -2.25476200
 H                  4.88153400   -3.12017200   -0.81628200
 C                 -1.89465900   -3.17026800    1.66245600
 H                 -2.08235700   -3.03613700    0.57876500
 H                 -0.89361000   -3.60922100    1.78819800
 H                 -2.63639000   -3.88304900    2.05734400
 C                  0.01799400    1.16836600    3.48197400
 H                  0.53280300    1.54599300    2.58202200
 H                 -0.30024600    2.03973300    4.07456600
 H                  0.78234900    0.62507700    4.06552800
 C                  0.89557400   -1.30843400   -1.63345700
 H                  1.98532700   -1.21352800   -1.81112500
 C                  0.54395900   -2.73804200   -1.21439000
 H                 -0.50278900   -2.72283900   -0.86702400
 H                  1.17494000   -3.13448000   -0.40095400
 C                  0.64263200   -3.54807700   -2.51482800
 H                  1.59978500   -4.09483000   -2.57345600
 H                 -0.15229700   -4.31075700   -2.56439800
 C                  0.52854300   -2.51890900   -3.65576600
 H                  1.49666200   -2.41760000   -4.17837300
 H                 -0.21129800   -2.80373400   -4.42262900
 C                  0.17060500   -1.19916600   -2.97390700
 H                  0.44308000   -0.31619900   -3.57149100
 H                 -0.91253600   -1.16394000   -2.76132700
 C                  1.58896600    1.40296200   -0.88778500
 H                  2.60057200    0.97275000   -0.93013000
 C                  1.61926000    2.65054200    0.02373900
 H                  2.59777600    2.70945400    0.52536800
 H                  0.85683300    2.62274000    0.81882100
 C                  1.42673000    3.85020300   -0.90923900
 H                  1.99297200    4.73661100   -0.58120200
 H                  0.36128800    4.13859700   -0.94162700
 C                  1.84883200    3.33011600   -2.27555400
 H                  1.50418200    3.95494100   -3.11567300
 H                  2.95310500    3.27181300   -2.33441100
 C                  1.27037600    1.92199600   -2.29744400
 H                  0.17915300    1.96555700   -2.46972300
 H                  1.70766000    1.28568800   -3.08322300
 O                 -2.34702100   -1.61996700   -0.90825600
 C                 -3.51967200   -1.73398300   -1.64314200
 C                 -3.83129400   -0.45842200   -2.43524900
 C                 -3.37132800   -2.90684900   -2.61330100
 C                 -4.69628200   -2.00748300   -0.70043500
 H                 -3.98178200    0.40832100   -1.75738900
 H                 -4.76330800   -0.55378000   -3.02124600
 H                 -3.01517000   -0.21375200   -3.13831800
 H                 -4.28694300   -3.09376600   -3.20303600
 H                 -3.13291300   -3.82569400   -2.04802800
 H                 -2.54081400   -2.72201900   -3.31806400
 H                 -4.80557100   -1.17268900    0.01595100
 H                 -4.51175700   -2.92879300   -0.12043900
 H                 -5.65493000   -2.12794800   -1.23734800
 Pd                -1.75171700    0.32489300   -0.43876000
 C                 -2.50112100    4.28670100   -1.39035700
 C                 -2.49995800    5.00855600   -0.19756100
 C                 -2.09838900    4.38098800    0.98138800
 C                 -1.70060400    3.04196600    0.97236100
 C                 -1.70448800    2.30175900   -0.21592900
 C                 -2.09302100    2.95074200   -1.40154000
 H                 -2.81160800    4.76645400   -2.32464300
 H                 -2.80960200    6.05816400   -0.18672000
 H                 -2.09649000    4.93725900    1.92493400
 H                 -1.39585100    2.57470300    1.91252900
 H                 -2.09423400    2.40700100   -2.35609600

85
4'-Cl (G' -2402.87756375)
 P                 -0.31633200    0.10406600    0.41437900
 C                 -0.97568700   -1.10132200   -0.88038200
 C                 -0.09591500   -2.02743600   -1.49618700
 C                 -0.61407600   -3.13019300   -2.19227400
 H                  0.09169300   -3.82953600   -2.65262300
 C                 -1.97679500   -3.34093100   -2.31150300
 H                 -2.36211100   -4.21836500   -2.83823500
 C                 -2.84396600   -2.38898500   -1.79395800
 H                 -3.92514200   -2.49246600   -1.93999800
 C                 -2.37728800   -1.26467300   -1.10601200
 C                 -3.44256500   -0.25597200   -0.80519400
 C                 -3.65913400    0.75041300   -1.77657200
 C                 -4.59725600    1.75143800   -1.51782300
 H                 -4.74278600    2.54741500   -2.25651200
 C                 -5.34446200    1.74246400   -0.34164500
 H                 -6.06187300    2.54378900   -0.14031600
 C                 -5.20810900    0.68624500    0.54940600
 H                 -5.83887100    0.63662100    1.44416600
 C                 -4.28579900   -0.34375200    0.31820500
 C                  1.39054800   -1.90611100   -1.58477300
 C                  2.23302400   -2.81638900   -0.92035100
 C                  3.61684600   -2.71616600   -1.11221600
 H                  4.27429000   -3.39974600   -0.56346500
 C                  4.15563300   -1.77550500   -1.97959300
 H                  5.23941900   -1.70923700   -2.11591900
 C                  3.30827600   -0.93836000   -2.70221200
 H                  3.72279400   -0.22725000   -3.42571000
 C                  1.92417200   -0.99884200   -2.52753700
 C                 -2.93177100    0.72839400   -3.08767200
 H                 -3.10397300    1.65603900   -3.65466900
 H                 -1.84488900    0.58992600   -2.97651200
 H                 -3.28099700   -0.11252700   -3.71351200
 C                 -4.29425100   -1.52109800    1.24712900
 H                 -3.45162500   -2.20760300    1.09077400
 H                 -4.30103800   -1.20764900    2.30496700
 H                 -5.21710400   -2.10807900    1.09376200
 C                  1.70439100   -3.92007400   -0.05717300
 H                  2.33702600   -4.05071900    0.83363400
 H                  0.67600000   -3.74119600    0.28690100
 H                  1.69875100   -4.87667400   -0.61067000
 C                  1.02155000   -0.15593700   -3.37730500
 H                  0.39152200    0.52247300   -2.77766100
 H                  1.59861600    0.45798900   -4.08581200
 H                  0.32346600   -0.77991400   -3.96337900
 C                 -1.09181500   -0.61114100    1.94386600
 H                 -2.16730200   -0.36895900    1.84022100
 C                 -0.90465700   -2.12456100    2.09502500
 H                  0.14274200   -2.37378300    1.85852500
 H                 -1.54043800   -2.70847600    1.40928700
 C                 -1.16909100   -2.41728500    3.58378100
 H                 -2.08391200   -3.01493200    3.73328200
 H                 -0.33680100   -3.00679600    4.00376900
 C                 -1.27021200   -1.04696300    4.26761800
 H                 -2.33014800   -0.76162400    4.39804600
 H                 -0.80975300   -1.02528200    5.26840400
 C                 -0.60874800   -0.07864200    3.29343100
 H                 -0.86980000    0.97248700    3.48450600
 H                  0.49169700   -0.17498000    3.34697900
 C                 -1.20021800    1.72003200    0.22250100
 H                 -2.25841000    1.42485800    0.17855700
 C                 -0.87512100    2.56838900   -1.02894400
 H                 -1.74400200    2.55821400   -1.70605100
 H                 -0.01981400    2.18398800   -1.60688600
 C                 -0.62553300    3.98716200   -0.51096700
 H                 -0.95015000    4.76129300   -1.22457700
 H                  0.45296900    4.14260300   -0.33145700
 C                 -1.36847100    4.03073300    0.81550900
 H                 -1.07233300    4.87095900    1.46450800
 H                 -2.45795300    4.11597400    0.63686000
 C                 -1.06249900    2.66863500    1.42342600
 H                 -0.03496600    2.66055700    1.82794700
 H                 -1.74722900    2.39876100    2.24314600
 Pd                 1.93601100    0.08687400    0.89592200
 C                  3.07622600    4.05247500    0.83813300
 C                  3.38445000    4.35958600   -0.48644300
 C                  3.09846800    3.43607200   -1.49103100
 C                  2.50506300    2.20969500   -1.18141200
 C                  2.20172100    1.89621100    0.14504200
 C                  2.47583900    2.83139000    1.15409300
 H                  3.29796800    4.76763200    1.63696100
 H                  3.84865000    5.31854400   -0.73589900
 H                  3.34263800    3.66528300   -2.53359300
 H                  2.29924700    1.49836100   -1.98437900
 H                  2.24270200    2.60382700    2.20213600
 Cl                 2.59606500   -1.72311500    2.35614600

98
5A-I (G' -2229.92528818)
 Pd                 1.32802400    0.53204800    0.41296700
 P                 -0.81459100   -0.26082500    0.13520700
 C                 -1.90692900    1.24494200    0.00874200
 C                 -3.31281600    1.21830800   -0.20382200
 C                 -4.04085000    2.40906300   -0.11491300
 H                 -5.12399500    2.36853400   -0.27565400
 C                 -3.42098700    3.62344200    0.15144100
 H                 -4.01028600    4.54182800    0.22175700
 C                 -2.04229000    3.66172100    0.29224100
 H                 -1.53099800    4.61697200    0.45503800
 C                 -1.27695900    2.49007000    0.21571300
 C                 -4.09774400    0.01056800   -0.60962900
 C                 -4.80493600   -0.75740000    0.33383100
 C                 -5.47477200   -1.90985700   -0.09901100
 H                 -5.99795000   -2.52560600    0.64077400
 C                 -5.49558000   -2.26432300   -1.44184000
 H                 -6.01497300   -3.17239500   -1.76237000
 C                 -4.88245500   -1.44098900   -2.38291400
 H                 -4.93621300   -1.68684900   -3.44908500
 C                 -4.19885000   -0.28841500   -1.98746500
 C                 -4.92441300   -0.34409800    1.77011600
 H                 -4.09255200    0.28774700    2.11495900
 H                 -5.84582300    0.24770800    1.91792500
 H                 -5.00076000   -1.21849900    2.43640300
 C                 -3.61524900    0.62581100   -3.02272000
 H                 -4.18098700    1.57312500   -3.07107800
 H                 -2.57210700    0.91158500   -2.80931700
 H                 -3.65056500    0.17080700   -4.02416800
 C                  0.20478700    2.73652500    0.27148900
 C                  0.86596900    3.06854600   -0.94693800
 C                  2.10375300    3.72267400   -0.89999600
 H                  2.59321400    3.99072000   -1.84269900
 C                  2.67818300    4.08277700    0.31463800
 H                  3.62471200    4.63176100    0.33080700
 C                  2.04828500    3.74358200    1.50972100
 H                  2.49868400    4.02082000    2.46887700
 C                  0.81585800    3.08331600    1.51201000
 C                  0.22131300    2.86564000   -2.28162800
 H                  0.94670400    2.48815800   -3.02091100
 H                 -0.63777600    2.18245000   -2.25176400
 H                 -0.15127100    3.83113400   -2.66699200
 C                  0.12679800    2.84752800    2.81910500
 H                  0.82737700    2.43690300    3.56527600
 H                 -0.25167900    3.80007200    3.22965800
 H                 -0.72947400    2.16649500    2.73471800
 C                 -1.04953700   -1.22990800   -1.42113000
 H                 -2.09961300   -1.05203500   -1.69041800
 C                 -0.19481200   -0.76365900   -2.60115500
 H                  0.87141600   -0.68746900   -2.30864800
 H                 -0.49526600    0.22278900   -2.98739200
 C                 -0.40479100   -1.89133400   -3.60084400
 H                  0.30710000   -1.87247000   -4.44135700
 H                 -1.42131000   -1.80336100   -4.02985900
 C                 -0.30199300   -3.14933600   -2.74345800
 H                 -0.82749500   -4.01115800   -3.18386600
 H                  0.75831200   -3.44483100   -2.64626500
 C                 -0.85890400   -2.76037400   -1.36160700
 H                 -1.82409700   -3.24789500   -1.14053800
 H                 -0.16367000   -3.07155500   -0.56942200
 C                 -1.58201700   -1.20079700    1.53051200
 H                 -2.64866100   -1.25777600    1.25737600
 C                 -1.10658500   -2.63869800    1.84257600
 H                 -0.09420400   -2.84573900    1.46617000
 H                 -1.77627300   -3.36583700    1.35657200
 C                 -1.14040200   -2.75448300    3.37741700
 H                 -0.10776500   -2.74382500    3.76978900
 H                 -1.59837400   -3.69579700    3.71961100
 C                 -1.88046600   -1.51539800    3.86833500
 H                 -1.64370700   -1.24513600    4.90974400
 H                 -2.97424700   -1.66773500    3.80928600
 C                 -1.46953600   -0.45398700    2.86076400
 H                 -2.08306000    0.46273100    2.89695300
 H                 -0.41705900   -0.15517800    3.03563100
 C                  1.92028500   -1.33358800    0.86588200
 C                  2.25428300   -2.28600000   -0.09772400
 H                  2.09831100   -2.08660600   -1.16354600
 C                  2.79812200   -3.51317800    0.28947900
 H                  3.04804000   -4.25563700   -0.47601700
 C                  3.02883000   -3.78822800    1.63647400
 C                  2.71800300   -2.82744400    2.59838100
 H                  2.90390800   -3.02946900    3.65853000
 C                  2.15809600   -1.60510700    2.21736700
 H                  1.90786400   -0.86573400    2.98912900
 C                  4.27699700    0.28483500   -0.43502000
 C                  4.09625500    0.54115000   -1.79704100
 H                  3.38618200    1.31665700   -2.10767400
 C                  4.80504900   -0.19663600   -2.74039100
 H                  4.65893400    0.00748400   -3.80524500
 C                  5.69033100   -1.19611200   -2.33367000
 H                  6.23929700   -1.78018800   -3.07769600
 C                  5.87221900   -1.44259700   -0.97443200
 H                  6.56456400   -2.22277900   -0.64454600
 H                  3.45750200   -4.74888800    1.93702700
 N                  3.49159900    0.99599100    0.51827400
 H                  3.81495800    0.81012700    1.47118800
 C                  5.17114700   -0.70298300   -0.02427100
 H                  5.30197800   -0.90237600    1.04542200
 H                  3.55760400    2.00900400    0.36773000

91
5M-I (G' -2038.30564416)
 Pd                -1.87290200   -0.12559100   -0.16987600
 P                  0.39027500    0.26846300    0.06549400
 C                  1.19813800   -1.40299900    0.22896000
 C                  2.59903800   -1.64020000    0.28784100
 C                  3.06367500   -2.93095600    0.56065100
 H                  4.14619000   -3.09424600    0.60855600
 C                  2.19017000   -3.99441400    0.75004700
 H                  2.57521700   -4.99534800    0.96356600
 C                  0.82592900   -3.77732900    0.63424500
 H                  0.12459900   -4.61248600    0.73756000
 C                  0.31923200   -2.49741700    0.37172300
 C                  3.65756800   -0.62259400   -0.00098300
 C                  4.28740900    0.09572500    1.03187300
 C                  5.23204300    1.07508700    0.69505600
 H                  5.69952400    1.65625400    1.49743700
 C                  5.59093000    1.29866300   -0.62793700
 H                  6.32357300    2.07273300   -0.87516300
 C                  5.04050200    0.51006500   -1.63536100
 H                  5.35432000    0.64679200   -2.67597500
 C                  4.08859700   -0.46853400   -1.33834200
 C                  4.03804600   -0.20741200    2.47867200
 H                  3.04183800   -0.63154300    2.67110800
 H                  4.76738100   -0.95493700    2.83993400
 H                  4.16712000    0.68883300    3.10632800
 C                  3.54940100   -1.34327900   -2.42979700
 H                  3.80739500   -2.40208200   -2.25534700
 H                  2.44895800   -1.30917900   -2.50054100
 H                  3.96098700   -1.05670300   -3.40908000
 C                 -1.17134900   -2.47023000    0.18307200
 C                 -1.68901500   -2.69086300   -1.12497300
 C                 -3.01545600   -3.13070400   -1.27395000
 H                 -3.38793100   -3.33562100   -2.28364000
 C                 -3.82403700   -3.35126500   -0.16979400
 H                 -4.84421100   -3.72475700   -0.30200500
 C                 -3.33274800   -3.10272600    1.11389500
 H                 -3.96977800   -3.27438900    1.98806400
 C                 -2.01770700   -2.68687000    1.31401100
 C                 -0.82749500   -2.63625900   -2.34900000
 H                 -1.31971800   -2.06830500   -3.15626200
 H                  0.16182300   -2.19613500   -2.16557900
 H                 -0.66343600   -3.65685600   -2.73630500
 C                 -1.49954300   -2.57083300    2.71233800
 H                 -2.25940200   -2.13493700    3.38057600
 H                 -1.25638500   -3.56942900    3.11667000
 H                 -0.58516200   -1.96840600    2.78244400
 C                  1.13939800    1.08902700   -1.41188100
 H                  2.17122300    0.71331200   -1.44654600
 C                  0.48675100    0.73369100   -2.74732200
 H                 -0.60685100    0.91224500   -2.70887300
 H                  0.63071200   -0.32094100   -3.03124700
 C                  1.17046600    1.71159600   -3.69212800
 H                  0.66980500    1.80174500   -4.66923400
 H                  2.19944500    1.35536200   -3.88756300
 C                  1.20771100    3.02265300   -2.90516600
 H                  2.06737100    3.65236100   -3.18363500
 H                  0.30398900    3.61974500   -3.12007500
 C                  1.22920900    2.62590100   -1.41513900
 H                  2.14568100    2.95487600   -0.89658000
 H                  0.38462800    3.09185000   -0.88658600
 C                  0.99018800    1.15930600    1.57207600
 H                  2.08737100    1.05223400    1.52853000
 C                  0.67079300    2.66449200    1.73672900
 H                 -0.16638700    2.99759500    1.10601200
 H                  1.54492600    3.26315400    1.43557800
 C                  0.33435100    2.85206000    3.22572800
 H                 -0.75842300    2.96150300    3.34654100
 H                  0.79198700    3.75911000    3.65102100
 C                  0.78972000    1.56945900    3.91038200
 H                  0.29201600    1.38381900    4.87555100
 H                  1.87849000    1.59813200    4.10265900
 C                  0.49186600    0.50786200    2.86417200
 H                  0.96251200   -0.46939700    3.06762300
 H                 -0.60176400    0.33922300    2.80258000
 C                 -2.24325800    1.83648500    0.06953100
 C                 -2.17924600    2.76733900   -0.97012000
 H                 -1.81517100    2.47567400   -1.96146400
 C                 -2.56606800    4.09277200   -0.75260800
 H                 -2.49807100    4.81481000   -1.57328500
 C                 -3.03168900    4.49518200    0.49801200
 C                 -3.12575300    3.56114400    1.52904500
 H                 -3.50270000    3.86269400    2.51201900
 C                 -2.73334500    2.23725500    1.31802000
 H                 -2.80997500    1.51809600    2.14333100
 H                 -3.33050600    5.53402100    0.66660000
 N                 -3.99360100   -0.20857100   -0.60453400
 H                 -4.47709900    0.47675200   -0.01792000
 C                 -4.29389800    0.04604900   -2.01250900
 H                 -3.92018700    1.04086600   -2.29913800
 H                 -5.37535600    0.00924700   -2.22490700
 H                 -3.78975200   -0.70254400   -2.64322900
 H                 -4.35940100   -1.12616300   -0.33091500

99
5A-II (G' -2690.29881045)
 P                 -0.57594700   -0.30524300   -0.27976700
 C                 -1.62547600   -0.59222700    1.27047300
 C                 -0.99769600   -1.09090100    2.43758100
 C                 -1.76735300   -1.63338000    3.47927500
 H                 -1.24846000   -2.00913200    4.36784700
 C                 -3.14862200   -1.68644700    3.40822000
 H                 -3.73295100   -2.13144700    4.21843000
 C                 -3.77942700   -1.11263600    2.31237300
 H                 -4.87381700   -1.06954300    2.26876200
 C                 -3.05501200   -0.54472600    1.26031100
 C                 -3.89442300    0.22387600    0.28456000
 C                 -4.11041600    1.59315500    0.56792300
 C                 -4.80844100    2.37627100   -0.35482200
 H                 -4.94570200    3.44384000   -0.14905300
 C                 -5.34256300    1.81293600   -1.51098600
 H                 -5.86908700    2.44003100   -2.23686000
 C                 -5.25714100    0.44004000   -1.70330600
 H                 -5.74875300   -0.02773400   -2.56390900
 C                 -4.57211700   -0.37762000   -0.79444200
 C                  0.45824700   -1.00002900    2.76167500
 C                  1.26807100   -2.15214000    2.77071200
 C                  2.59028200   -2.04690700    3.21479400
 H                  3.22951500   -2.93636200    3.19207900
 C                  3.08865400   -0.84196100    3.69765000
 H                  4.12364900   -0.77588400    4.04615000
 C                  2.26025700    0.27454700    3.75375900
 H                  2.63730100    1.21819000    4.16517200
 C                  0.94023100    0.21323200    3.29529600
 C                  2.05061000   -1.74421800   -1.30715400
 C                  2.26750500   -3.02546000   -0.79660200
 H                  2.15864400   -3.21463100    0.27589200
 C                  2.64810100   -4.07164000   -1.64174500
 H                  2.81388200   -5.06987300   -1.22234400
 C                  2.63643900   -2.56257000   -3.51654600
 H                  2.79254100   -2.36629100   -4.58283000
 C                  2.25470400   -1.51710100   -2.67296000
 H                  2.13677400   -0.50851900   -3.08898900
 C                 -3.70280600    2.19865900    1.88024000
 H                 -3.64799400    3.29668900    1.81410300
 H                 -2.74162000    1.82427900    2.26408400
 H                 -4.45394200    1.95861000    2.65501300
 C                 -4.67412800   -1.86465800   -0.97377900
 H                 -4.02644700   -2.43660900   -0.29385000
 H                 -4.44824900   -2.16764600   -2.01042900
 H                 -5.71130600   -2.18776300   -0.77560700
 C                  0.71501200   -3.48736000    2.37967500
 H                  0.11950800   -3.43938500    1.45574300
 H                  0.03999300   -3.88153400    3.15982800
 H                  1.51615700   -4.22972000    2.24127200
 C                  0.04517900    1.41211600    3.41676100
 H                 -0.37429900    1.72909200    2.44474600
 H                  0.58235700    2.26851500    3.85533700
 H                 -0.82378500    1.20318500    4.06539800
 C                 -1.38277400   -1.61917100   -1.31744900
 H                 -2.44107200   -1.35077300   -1.21530900
 C                 -1.23716800   -3.05907900   -0.82292800
 H                 -0.18145900   -3.28208600   -0.59430100
 H                 -1.82687500   -3.25679300    0.09003300
 C                 -1.67536600   -3.87963800   -2.02845000
 H                 -2.77737200   -3.85321400   -2.11736300
 H                 -1.37900600   -4.93935000   -1.96065600
 C                 -1.02974700   -3.14758600   -3.19944000
 H                 -1.50849400   -3.36672900   -4.16745000
 H                  0.02598200   -3.46131000   -3.28815600
 C                 -1.08666400   -1.65674900   -2.83255200
 H                 -1.89183600   -1.12741700   -3.37431300
 H                 -0.14641700   -1.15399600   -3.10093200
 C                 -1.17610500    1.23714000   -1.12146100
 H                 -2.22827600    1.06473700   -1.41710300
 C                 -1.07571600    2.51083400   -0.28783300
 H                 -1.82594000    2.56899600    0.50810100
 H                 -0.09111400    2.53158400    0.20537600
 C                 -1.18779100    3.65667700   -1.30211200
 H                 -2.19837500    4.09960900   -1.28326300
 H                 -0.48461800    4.47009100   -1.05639300
 C                 -0.88818300    3.02721100   -2.67370400
 H                 -0.17201800    3.61392200   -3.27229300
 H                 -1.81601200    2.95345200   -3.26879200
 C                 -0.37623600    1.62147400   -2.36996800
 H                  0.70267700    1.64425000   -2.11654400
 H                 -0.50105700    0.93027600   -3.21650400
 C                  2.82772600   -3.84677800   -3.00568800
 H                  3.12865600   -4.66554200   -3.66665200
 Pd                 1.80194600   -0.14574900   -0.14221700
 C                  2.28747000    3.10564400    0.19001300
 C                  2.83351700    3.10065300   -1.09847900
 C                  2.90204100    4.28290000   -1.83057000
 H                  3.19845400    2.15684600   -1.51787900
 C                  1.86752200    5.48195700   -0.01681400
 C                  2.41797500    5.47830600   -1.29743500
 H                  3.33321700    4.26594000   -2.83624300
 H                  1.48421300    6.41162500    0.41491500
 H                  2.46916300    6.40318700   -1.87915500
 N                  2.19580200    1.89496800    0.93149900
 H                  3.13579400    1.52711700    1.12676400
 H                  1.73974600    2.05703500    1.82853100
 C                  1.80382500    4.30350900    0.72415000
 H                  1.37229100    4.30381400    1.73235500
 Cl                 4.22840900   -0.12930800   -0.09847400

92
5M-II (G'-2498.67655933)
 P                 -0.39011400    0.28921300    0.15186300
 C                 -1.26944500   -0.81540400   -1.11311600
 C                 -0.49260300   -1.68185000   -1.92096400
 C                 -1.03746800   -2.24058700   -3.08809400
 H                 -0.40846400   -2.90665000   -3.68870600
 C                 -2.33997200   -1.97896200   -3.47689000
 H                 -2.74347300   -2.40374300   -4.40030700
 C                 -3.14152600   -1.21353000   -2.64024700
 H                 -4.19941800   -1.06042200   -2.88276600
 C                 -2.64771100   -0.65175900   -1.45916700
 C                 -3.70518000   -0.06390300   -0.57326900
 C                 -4.29822800   -0.93456700    0.37157600
 C                 -5.23192300   -0.42354300    1.27636600
 H                 -5.66675100   -1.09447500    2.02586100
 C                 -5.62492000    0.91130700    1.22051300
 H                 -6.34152700    1.30587500    1.94723500
 C                 -5.14875700    1.71954100    0.19658100
 H                 -5.51595200    2.74661600    0.08930300
 C                 -4.21941800    1.23787000   -0.73559700
 C                  0.87320200   -2.19271900   -1.59406500
 C                  2.00247400   -1.75864400   -2.31559400
 C                  3.24302700   -2.34556400   -2.04629900
 H                  4.12794900   -1.98264300   -2.58070900
 C                  3.35868300   -3.38796700   -1.13261900
 H                  4.33553300   -3.84022900   -0.93673100
 C                  2.22384700   -3.86742300   -0.48614300
 H                  2.30128300   -4.71395500    0.20620200
 C                  0.97202200   -3.28407000   -0.70743000
 C                  2.53492200    1.56311700    0.12240400
 C                  3.16090200    1.62297000   -1.12629000
 H                  3.16098400    0.74338000   -1.77797900
 C                  3.80930300    2.78572300   -1.55104300
 H                  4.29054700    2.80713700   -2.53504000
 C                  3.26123800    3.84879600    0.53591300
 H                  3.30769800    4.71443500    1.20592900
 C                  2.60905200    2.68706700    0.95519300
 H                  2.16912500    2.65693000    1.95999800
 C                 -4.03240500   -2.41209000    0.35534000
 H                 -4.30680000   -2.87807600    1.31470800
 H                 -2.98874300   -2.67392900    0.12578900
 H                 -4.64517500   -2.89667000   -0.42683700
 C                 -3.88886700    2.11380800   -1.90919700
 H                 -3.10671600    1.69952700   -2.56148200
 H                 -3.58067800    3.12480800   -1.59176800
 H                 -4.79015400    2.24716400   -2.53280000
 C                  1.87770100   -0.73546400   -3.40153900
 H                  1.28472000    0.13756100   -3.08996200
 H                  1.36608400   -1.15630800   -4.28506900
 H                  2.86521800   -0.38334800   -3.73741700
 C                 -0.24587700   -3.85081000   -0.03956100
 H                 -0.80936100   -3.09247000    0.53265400
 H                  0.02012800   -4.67002600    0.64634700
 H                 -0.96095900   -4.25424100   -0.77858400
 C                 -0.80428000    1.89686300   -0.68539000
 H                 -1.88857900    1.80217600   -0.81665500
 C                 -0.20587700    2.10537600   -2.07712900
 H                  0.87911600    1.90495500   -2.06328500
 H                 -0.66000600    1.44598500   -2.83820100
 C                 -0.44259300    3.58840100   -2.32836600
 H                 -1.50492400    3.75889500   -2.58357400
 H                  0.16050200    3.98737400   -3.16054000
 C                 -0.10850200    4.22674500   -0.98434500
 H                 -0.56250500    5.22194300   -0.85087100
 H                  0.98525800    4.36305900   -0.90789900
 C                 -0.56808600    3.21605200    0.07906500
 H                 -1.50727100    3.52831500    0.57136900
 H                  0.18597700    3.12034400    0.87359100
 C                 -1.44701100    0.39740500    1.67952300
 H                 -2.41069400    0.85511200    1.38564900
 C                 -1.70946500   -0.92127400    2.40071000
 H                 -2.38615400   -1.59481700    1.86150600
 H                 -0.75383100   -1.45299500    2.51718700
 C                 -2.24310900   -0.50432700    3.77326300
 H                 -3.34685400   -0.49332000    3.76379200
 H                 -1.94648800   -1.21971800    4.55806100
 C                 -1.69018600    0.91305600    4.01724900
 H                 -1.12239600    0.99662000    4.95825800
 H                 -2.51862200    1.63880000    4.08714900
 C                 -0.82177500    1.23711500    2.79892400
 H                  0.22393200    0.90496000    2.95684700
 H                 -0.78588600    2.31445700    2.58056000
 C                  3.85798000    3.90706800   -0.72420400
 H                  4.36939500    4.81721200   -1.05317100
 Pd                 1.83843600   -0.15119300    0.88767400
 N                  1.50941100   -2.02908200    2.08550100
 H                  0.68031500   -2.58429700    1.87022400
 H                  2.30068800   -2.57838700    1.74070600
 C                  1.63507200   -1.85955900    3.53094400
 H                  2.57397100   -1.33151500    3.75020100
 H                  0.80646600   -1.24812900    3.92269000
 H                  1.63723000   -2.82063000    4.07441100
 Cl                 4.10697600   -0.45988100    1.62721400

99
5A-II' (G' -2690.30306012)
 P                 -0.90946700    0.14831700    0.39753800
 C                 -2.08021800   -0.95375700   -0.60245700
 C                 -1.57706200   -2.12898100   -1.21898700
 C                 -2.46261600   -3.10749600   -1.69797800
 H                 -2.04242400   -4.00031000   -2.17254300
 C                 -3.83484000   -2.96289000   -1.59344200
 H                 -4.50845400   -3.74663300   -1.95106400
 C                 -4.33762900   -1.77734200   -1.07728700
 H                 -5.41915300   -1.60128100   -1.05752800
 C                 -3.49661000   -0.76196800   -0.61027400
 C                 -4.21388000    0.52280400   -0.32723900
 C                 -4.32632600    1.42777600   -1.41109000
 C                 -4.93011900    2.66837800   -1.20070800
 H                 -4.98893000    3.37863600   -2.03289700
 C                 -5.46289800    3.00106000    0.04302400
 H                 -5.91916000    3.98296300    0.20142500
 C                 -5.46180400    2.05782900    1.06164600
 H                 -5.94653300    2.28172400    2.01877100
 C                 -4.87250900    0.79754300    0.88613400
 C                 -0.14602500   -2.42817900   -1.53812000
 C                  0.51836200   -3.50283100   -0.91437100
 C                  1.81388300   -3.83045200   -1.33311200
 H                  2.34006500   -4.64757200   -0.82651800
 C                  2.42411700   -3.15152300   -2.38162700
 H                  3.43349100   -3.42821900   -2.70370800
 C                  1.72968200   -2.14277000   -3.04623200
 H                  2.18310200   -1.63823300   -3.90701800
 C                  0.44032000   -1.77863000   -2.64789700
 C                 -3.85772200    1.05374600   -2.78610100
 H                 -3.88584600    1.92030800   -3.46446000
 H                 -2.83735000    0.64022600   -2.80012700
 H                 -4.50715500    0.27215700   -3.22003400
 C                 -5.02164400   -0.20916300    1.98821000
 H                 -4.73821900   -1.22459100    1.67802200
 H                 -4.42441500    0.05009900    2.87994000
 H                 -6.07186400   -0.24470600    2.32105000
 C                 -0.14391200   -4.35339600    0.12480400
 H                  0.59248500   -4.73917100    0.84460700
 H                 -0.91502300   -3.81241100    0.69157400
 H                 -0.63929000   -5.22270600   -0.34536500
 C                 -0.33244600   -0.77333400   -3.44661400
 H                 -0.62170100    0.10897900   -2.85205800
 H                  0.24803800   -0.41956600   -4.31240500
 H                 -1.27334700   -1.20775000   -3.82850100
 C                 -1.59347500   -0.11838900    2.10582500
 H                 -2.53282700    0.46642700    2.12930400
 C                 -1.88410600   -1.58559100    2.45047000
 H                 -1.08672400   -2.21551500    2.02673700
 H                 -2.83729300   -1.93415000    2.02416000
 C                 -1.83435400   -1.66503300    3.98874200
 H                 -2.79434700   -1.98946700    4.42417700
 H                 -1.08002100   -2.40794800    4.29825100
 C                 -1.43210800   -0.26554700    4.46646500
 H                 -2.33210400    0.33411700    4.69921000
 H                 -0.81371100   -0.27786000    5.37886500
 C                 -0.71720800    0.34965400    3.26962500
 H                 -0.61328000    1.44278200    3.34080000
 H                  0.29248300   -0.08706600    3.16331400
 C                 -1.39954000    1.91290700    0.08648700
 H                 -2.48989100    1.91584100    0.22734100
 C                 -1.09106400    2.50748500   -1.30480000
 H                 -2.01822900    2.56009900   -1.89601300
 H                 -0.37961200    1.89690800   -1.88192700
 C                 -0.53372700    3.91265600   -1.04345500
 H                 -0.87110200    4.64781400   -1.79183900
 H                  0.56910900    3.89456900   -1.08407100
 C                 -0.98108500    4.24532400    0.37318200
 H                 -0.40336100    5.06072000    0.83908400
 H                 -2.04506000    4.55167300    0.37531300
 C                 -0.83973600    2.91743900    1.10423000
 H                  0.22329300    2.71878000    1.32556100
 H                 -1.39041600    2.89278800    2.05814800
 C                  4.54993100   -0.21159500    0.47232200
 C                  4.80916800    0.13887600    1.80131000
 C                  5.82212000    1.04584300    2.09515700
 H                  4.19663000   -0.30101900    2.59655700
 C                  6.31923500    1.26320100   -0.25240600
 C                  6.57912200    1.61676500    1.07067400
 H                  6.01890600    1.31378100    3.13770100
 H                  6.90576700    1.70395200   -1.06445800
 H                  7.37111800    2.33413400    1.30429500
 N                  3.47918200   -1.08871800    0.18184900
 H                  3.40169400   -1.85902800    0.85661500
 H                  3.53663700   -1.48041700   -0.76241200
 C                  5.31130800    0.35013900   -0.55401400
 H                  5.09804600    0.07494300   -1.59307600
 Pd                 1.36955100   -0.43248200    0.38574800
 C                  3.15459400    3.31713000   -0.33371100
 C                  3.30796700    3.42363500   -1.71585200
 C                  2.78522600    2.42598500   -2.53713400
 C                  2.11466700    1.33013700   -1.98401300
 C                  1.94460300    1.21935800   -0.60112300
 C                  2.47586700    2.22800000    0.21627000
 H                  3.57017900    4.08480300    0.32809200
 H                  3.83834100    4.27676200   -2.15025400
 H                  2.90418600    2.49141300   -3.62417300
 H                  1.72815100    0.55414200   -2.65196900
 H                  2.38808800    2.15637900    1.30831400
 Cl                 1.43896100   -2.25768600    2.10879700

92
5M (G' -2498.68240487)
 P                 -0.46450900    0.31038700    0.21038500
 C                 -1.31348600   -0.86650400   -1.00797800
 C                 -0.52655200   -1.76009700   -1.78133200
 C                 -1.08182200   -2.39855700   -2.90182700
 H                 -0.44899000   -3.08671900   -3.47263900
 C                 -2.39534200   -2.19024400   -3.28469400
 H                 -2.80418000   -2.68233100   -4.17165900
 C                 -3.19525000   -1.38157500   -2.49028600
 H                 -4.25666000   -1.25188000   -2.73074500
 C                 -2.69258200   -0.73834700   -1.35451500
 C                 -3.74998800   -0.07527900   -0.52697500
 C                 -4.34290000   -0.85338700    0.49366800
 C                 -5.32505000   -0.27734800    1.30338400
 H                 -5.76228100   -0.87352700    2.11212900
 C                 -5.75307200    1.02967200    1.08721900
 H                 -6.50881300    1.47627000    1.74059800
 C                 -5.25354200    1.74349500    0.00518800
 H                 -5.63667800    2.74584900   -0.21766700
 C                 -4.27924200    1.19299500   -0.83761800
 C                  0.86885500   -2.21147300   -1.48464400
 C                  1.94721600   -1.80041600   -2.29584100
 C                  3.21971600   -2.32458100   -2.04514900
 H                  4.06257100   -1.98533200   -2.65851800
 C                  3.41541900   -3.28450500   -1.05552800
 H                  4.41620100   -3.68968200   -0.87357100
 C                  2.32772000   -3.75572900   -0.32863900
 H                  2.46443500   -4.54164700    0.42204400
 C                  1.04422700   -3.24198200   -0.53938100
 C                  2.54834100    1.45264700   -0.02990200
 C                  3.17798700    1.43880000   -1.28057200
 H                  3.10767600    0.55168500   -1.91800100
 C                  3.90818700    2.54055300   -1.73738300
 H                  4.38436700    2.50102000   -2.72327000
 C                  3.43777200    3.69941800    0.31565400
 H                  3.53997300    4.58053800    0.95858100
 C                  2.70672800    2.59798700    0.76670400
 H                  2.25971300    2.63794900    1.76868600
 C                 -3.99263800   -2.30198600    0.66344900
 H                 -4.39946900   -2.70390300    1.60410100
 H                 -2.90865000   -2.49265100    0.64900200
 H                 -4.41855800   -2.89960900   -0.16281400
 C                 -3.91028400    1.95724300   -2.07591600
 H                 -3.06428100    1.52226200   -2.62674900
 H                 -3.67403300    3.01071500   -1.84759700
 H                 -4.76872000    1.97577600   -2.77043400
 C                  1.73932300   -0.88768300   -3.46606300
 H                  1.10618900   -0.02182600   -3.22347600
 H                  1.23317500   -1.41626300   -4.29317900
 H                  2.69766600   -0.51780500   -3.86287500
 C                 -0.12904900   -3.82595900    0.18258400
 H                 -0.65770400   -3.06808600    0.78123200
 H                  0.18471500   -4.62493900    0.87041100
 H                 -0.86346900   -4.24955200   -0.52631600
 C                 -0.83557300    1.87732700   -0.72237700
 H                 -1.92992200    1.84015500   -0.81335400
 C                 -0.26341400    1.95430600   -2.13846800
 H                  0.80667500    1.68376500   -2.12908500
 H                 -0.77475600    1.27688700   -2.84507400
 C                 -0.40617800    3.42879300   -2.48648700
 H                 -1.46459600    3.65683800   -2.71362400
 H                  0.18827100    3.72667300   -3.36585300
 C                  0.02418000    4.12603900   -1.20169300
 H                 -0.34112800    5.16278000   -1.12408800
 H                  1.12764800    4.17360200   -1.16437300
 C                 -0.48528400    3.22974800   -0.06203200
 H                 -1.38709500    3.64944400    0.41788500
 H                  0.27442800    3.13537400    0.72699700
 C                 -1.50429000    0.55936300    1.74253900
 H                 -2.44082300    1.03204700    1.39388600
 C                 -1.85274700   -0.69054700    2.58819700
 H                 -2.92827900   -0.89719900    2.49557000
 H                 -1.30852000   -1.59079800    2.26221900
 C                 -1.50412900   -0.33649600    4.03684900
 H                 -2.20230200   -0.78535100    4.76236600
 H                 -0.49331500   -0.71515500    4.26795500
 C                 -1.49298300    1.18283500    4.05910900
 H                 -0.97295300    1.61458900    4.93019300
 H                 -2.52816400    1.57638100    4.06229400
 C                 -0.82444800    1.52073500    2.73601200
 H                  0.25776600    1.28940900    2.80321000
 H                 -0.92191000    2.57938200    2.45428500
 C                  4.03707900    3.67922000   -0.94408000
 H                  4.60825900    4.54228400   -1.30010300
 Pd                 1.74786800   -0.16694200    0.86119100
 N                  3.79165600   -0.63572200    1.34507800
 H                  3.74739100   -1.64844200    1.49055100
 H                  4.39233900   -0.47518600    0.53246500
 C                  4.33762500    0.02334100    2.52561900
 H                  4.37873400    1.11067900    2.36001500
 H                  3.68140200   -0.17014000    3.38732900
 H                  5.35387500   -0.32841900    2.77260700
 Cl                 1.28433500   -1.94430900    2.51538700

112
5A (G' -2462.93725183)
 P                 -0.88939400   -0.31307000   -0.30233200
 C                 -1.96740000   -0.66628200    1.21636500
 C                 -1.35632700   -1.19089100    2.38204400
 C                 -2.14064000   -1.76958800    3.39286000
 H                 -1.63565400   -2.16227700    4.28201200
 C                 -3.51924600   -1.83985700    3.29189100
 H                 -4.11366500   -2.31347000    4.07822400
 C                 -4.13501700   -1.24891300    2.19692900
 H                 -5.22873200   -1.22281800    2.12919200
 C                 -3.39651300   -0.64207000    1.17666200
 C                 -4.22905800    0.13511700    0.20231700
 C                 -4.47919700    1.49141800    0.51742700
 C                 -5.17918200    2.28327300   -0.39613800
 H                 -5.34229900    3.34210700   -0.16567700
 C                 -5.68113800    1.73925000   -1.57579300
 H                 -6.20950600    2.37384600   -2.29379700
 C                 -5.55984900    0.37454700   -1.80403200
 H                 -6.02457100   -0.08017600   -2.68632800
 C                 -4.87184300   -0.45184400   -0.90535800
 C                  0.09388500   -1.10367700    2.73397200
 C                  0.89846000   -2.25963200    2.76125000
 C                  2.21683800   -2.15615600    3.21954600
 H                  2.85325900   -3.04828100    3.20711700
 C                  2.71511300   -0.95052800    3.69971800
 H                  3.74750500   -0.88539300    4.05675000
 C                  1.88617900    0.16600100    3.75088400
 H                  2.26002400    1.10758900    4.16986100
 C                  0.57161600    0.10763400    3.27817000
 C                  1.81101500   -1.67481000   -1.21030700
 C                  2.01369300   -2.93534200   -0.64235300
 H                  1.85524800   -3.08344600    0.42988100
 C                  2.44463500   -4.01149800   -1.42232400
 H                  2.59724400   -4.99002600   -0.95408600
 C                  2.50703600   -2.58060900   -3.35602300
 H                  2.70651100   -2.42730600   -4.42217600
 C                  2.06560700   -1.50792800   -2.57706600
 H                  1.93331800   -0.52619200   -3.04899100
 C                 -4.10116400    2.06982500    1.85056000
 H                 -4.08646300    3.17058300    1.81900400
 H                 -3.12787200    1.71951400    2.22692500
 H                 -4.84543700    1.77702400    2.61369000
 C                 -4.93369400   -1.93529600   -1.12736200
 H                 -4.28022300   -2.50966100   -0.45511100
 H                 -4.68687100   -2.20293000   -2.16897400
 H                 -5.96462600   -2.29040100   -0.95243600
 C                  0.34847800   -3.59972700    2.37702900
 H                 -0.27746000   -3.55677200    1.47303900
 H                 -0.29291900   -4.00941300    3.17741900
 H                  1.15398700   -4.33141800    2.20793900
 C                 -0.33022300    1.29997600    3.40954000
 H                 -0.73037400    1.64109000    2.43819700
 H                  0.19465400    2.14706100    3.88026700
 H                 -1.20899700    1.07026300    4.03772700
 C                 -1.63012600   -1.63046800   -1.38486300
 H                 -2.69741100   -1.38297100   -1.32705700
 C                 -1.48005300   -3.07340500   -0.89844700
 H                 -0.43206300   -3.28259900   -0.62374500
 H                 -2.10667000   -3.29127800   -0.01511200
 C                 -1.85095800   -3.88799100   -2.13032800
 H                 -2.94819500   -3.87644300   -2.26897200
 H                 -1.54221100   -4.94402200   -2.05993400
 C                 -1.16514300   -3.13402400   -3.26372500
 H                 -1.59536900   -3.35106200   -4.25475300
 H                 -0.10128800   -3.42948200   -3.30663500
 C                 -1.26416000   -1.64829400   -2.88503800
 H                 -2.05151600   -1.12735200   -3.45962400
 H                 -0.32103800   -1.12686700   -3.10377200
 C                 -1.51690200    1.22628600   -1.13247500
 H                 -2.56099300    1.03305400   -1.44230800
 C                 -1.45254700    2.49522800   -0.28589900
 H                 -2.22911000    2.53888900    0.48538900
 H                 -0.48468000    2.51718100    0.23965600
 C                 -1.54334600    3.65392700   -1.29127200
 H                 -2.53593300    4.13474900   -1.25915400
 H                 -0.80870200    4.43953400   -1.04691700
 C                 -1.27460300    3.02805900   -2.66900500
 H                 -0.60001900    3.63171900   -3.29810300
 H                 -2.22137700    2.92053000   -3.22889300
 C                 -0.71596400    1.64049400   -2.37168300
 H                  0.35961700    1.70016700   -2.10863200
 H                 -0.80977200    0.95002100   -3.22287300
 C                  2.69502500   -3.83900000   -2.78281400
 H                  3.03829300   -4.67922400   -3.39438300
 O                  3.47950100    0.28836400    0.22520500
 C                  4.75878600   -0.01316400   -0.22605000
 C                  4.96855600    0.43325500   -1.67398800
 C                  5.08534500   -1.50195500   -0.10546700
 C                  5.71885900    0.77216900    0.67187800
 H                  4.83380700    1.52514800   -1.76697200
 H                  5.98275700    0.18881500   -2.03777800
 H                  4.24242500   -0.06186800   -2.34026400
 H                  6.15844600   -1.69633000   -0.28212500
 H                  4.83117100   -1.86364900    0.90679000
 H                  4.51325600   -2.10057600   -0.83185600
 H                  5.48273600    1.85040600    0.62075100
 H                  5.60380500    0.45031100    1.72181800
 H                  6.77530500    0.63481800    0.37972600
 Pd                 1.45153500   -0.07044900   -0.09118300
 C                  1.83923100    3.27520600    0.37401200
 C                  2.44342200    3.36634000   -0.88847300
 C                  2.47793600    4.58257400   -1.56311600
 H                  2.88311100    2.46142700   -1.32194400
 C                  1.29873400    5.63572000    0.25132400
 C                  1.90554000    5.72545900   -1.00093500
 H                  2.95731500    4.63717700   -2.54572000
 H                  0.84599800    6.52233500    0.70661000
 H                  1.93325100    6.67916900   -1.53584800
 N                  1.79745700    2.03640700    1.03501400
 H                  2.72603600    1.55635900    0.99478300
 H                  1.47129600    2.12983100    1.99456000
 C                  1.26468600    4.42225900    0.93528800
 H                  0.78744900    4.35150000    1.92026900

105
5M-III (G' -2271.31307055)
 P                 -0.69283600    0.26740800    0.16104600
 C                 -1.74840700   -0.56020200   -1.18233700
 C                 -1.09752700   -1.17362300   -2.27996100
 C                 -1.81763900   -1.49189500   -3.44341900
 H                 -1.28272000   -1.96957000   -4.27145200
 C                 -3.17233500   -1.23117000   -3.55293400
 H                 -3.71419200   -1.46604400   -4.47341300
 C                 -3.83976100   -0.71698000   -2.44918700
 H                 -4.92626500   -0.57550500   -2.48060700
 C                 -3.16807000   -0.40391300   -1.26399300
 C                 -4.07539300   -0.08851800   -0.11292600
 C                 -4.49105000   -1.18056900    0.68556800
 C                 -5.26389600   -0.93638600    1.82315700
 H                 -5.55521800   -1.78067800    2.45824300
 C                 -5.67897800    0.35441500    2.14157700
 H                 -6.26707900    0.53690800    3.04614300
 C                 -5.39554100    1.39649700    1.26849300
 H                 -5.79131200    2.40032100    1.46089100
 C                 -4.62916700    1.18691800    0.11374800
 C                  0.31455900   -1.66237800   -2.30675800
 C                  1.28727700   -1.02500800   -3.10190700
 C                  2.55700800   -1.60256800   -3.20883300
 H                  3.32186300   -1.09278600   -3.80526100
 C                  2.85101000   -2.80863200   -2.58310400
 H                  3.84916300   -3.24676500   -2.67623000
 C                  1.86261000   -3.46843000   -1.86018000
 H                  2.07618600   -4.43877200   -1.39688600
 C                  0.58707100   -2.91344300   -1.71547300
 C                  2.19994200    1.55282700   -0.13874500
 C                  2.77650600    1.71368300   -1.40425600
 H                  2.83375100    0.85832600   -2.08524900
 C                  3.30046200    2.94322300   -1.80615900
 H                  3.73607300    3.04456000   -2.80662200
 C                  2.75834100    3.87330100    0.34462300
 H                  2.76454700    4.71135700    1.05078600
 C                  2.22402200    2.64306700    0.73914600
 H                  1.83692000    2.54134400    1.75996100
 C                 -4.20857900   -2.59897500    0.28163900
 H                 -4.33508800   -3.28902700    1.13052500
 H                 -3.20379400   -2.74843600   -0.14202600
 H                 -4.91919600   -2.91649600   -0.50331100
 C                 -4.51289900    2.32174100   -0.86225400
 H                 -3.87152200    2.09415800   -1.72615100
 H                 -4.13826400    3.24131400   -0.38047200
 H                 -5.51307200    2.56746800   -1.25973300
 C                  0.97063100    0.23141000   -3.85261900
 H                  0.56164100    1.01242200   -3.19311400
 H                  0.21301300    0.05674100   -4.63598500
 H                  1.86620800    0.63949100   -4.34607800
 C                 -0.47782000   -3.66630000   -0.97421100
 H                 -0.87249600   -3.09704900   -0.11422500
 H                 -0.09572400   -4.62808900   -0.59737700
 H                 -1.34549600   -3.88455000   -1.62144300
 C                 -1.25353500    2.00283300   -0.22545900
 H                 -2.33814000    1.86697100   -0.30798600
 C                 -0.79227900    2.59357000   -1.55693100
 H                  0.30618200    2.53209600   -1.65259600
 H                 -1.23439700    2.07248300   -2.42496300
 C                 -1.22247400    4.05026500   -1.44220400
 H                 -2.31037600    4.13103700   -1.61919500
 H                 -0.72640000    4.70450800   -2.17780700
 C                 -0.88697200    4.41468200    0.00282700
 H                 -1.50958700    5.23707100    0.39124900
 H                  0.16121700    4.75736000    0.05912300
 C                 -1.04502300    3.11698100    0.81767200
 H                 -1.91107100    3.15479400    1.50290600
 H                 -0.15941300    2.94740700    1.44569600
 C                 -1.50119200   -0.02069500    1.81076600
 H                 -2.50580200    0.44095200    1.78722400
 C                 -1.60544700   -1.48959700    2.21492800
 H                 -2.41066700   -2.02306700    1.69871900
 H                 -0.66541100   -1.98872600    1.93295400
 C                 -1.77820500   -1.48362000    3.74164300
 H                 -2.81400300   -1.73338300    4.02779800
 H                 -1.13622000   -2.24649800    4.21396400
 C                 -1.40602700   -0.06239600    4.19331900
 H                 -0.77946600   -0.04153500    5.09970700
 H                 -2.32094400    0.51210900    4.42526200
 C                 -0.71721400    0.56893800    2.98806300
 H                  0.33956000    0.23887800    2.92071200
 H                 -0.71397700    1.66841200    3.02423900
 C                  3.28286800    4.03535800   -0.93718300
 H                  3.69320300    5.00060300   -1.25027200
 O                  3.62713300   -0.77790700    0.59065300
 C                  4.58725000   -0.34069200    1.49914600
 C                  3.96958100    0.07475300    2.83490200
 C                  5.40373300    0.82556700    0.93577200
 C                  5.53241600   -1.52038300    1.74614500
 H                  3.40053400   -0.76413300    3.27352700
 H                  4.73690600    0.38046600    3.56873100
 H                  3.27686100    0.92281600    2.69734500
 H                  6.24809000    1.09278800    1.59678900
 H                  5.81345100    0.55364000   -0.05281900
 H                  4.77859900    1.72384200    0.80598400
 H                  4.97499000   -2.37517700    2.17060200
 H                  5.98078200   -1.85117800    0.79348400
 H                  6.35108900   -1.26497000    2.44254200
 Pd                 1.61593800   -0.26327500    0.44752900
 N                  1.66963400   -2.42189800    1.29300400
 H                  1.35989600   -3.15015800    0.65050900
 H                  2.67065100   -2.25022000    1.08927800
 C                  1.51545900   -2.87738600    2.66812600
 H                  1.59175700   -2.03296400    3.37382000
 H                  0.53041400   -3.34337100    2.82512500
 H                  2.27674500   -3.62503400    2.95775600

112
5A' (G' -2462.93207189)
 P                  1.10880200   -0.00415800   -0.39061000
 C                  2.11098700   -0.35151400    1.17973800
 C                  1.47727800   -0.96234000    2.29193500
 C                  2.25093600   -1.56758700    3.29710600
 H                  1.72990400   -2.03609700    4.13890400
 C                  3.63353400   -1.56970100    3.25353800
 H                  4.21685800   -2.06427200    4.03522800
 C                  4.26294800   -0.88066700    2.22631400
 H                  5.35568800   -0.79726300    2.20908300
 C                  3.53749200   -0.25602100    1.20720600
 C                  4.38651800    0.59006800    0.30797300
 C                  4.53324100    1.95226000    0.65875300
 C                  5.28547100    2.79006400   -0.16798300
 H                  5.37137700    3.85172200    0.08905200
 C                  5.92504900    2.28983500   -1.29921500
 H                  6.49400400    2.95952500   -1.95133600
 C                  5.87853600    0.92720800   -1.56510700
 H                  6.43568000    0.51283100   -2.41291800
 C                  5.14494400    0.05421800   -0.75076600
 C                  0.02063500   -0.92492700    2.63980200
 C                 -0.76501300   -2.09799600    2.64918100
 C                 -2.06118500   -2.03390400    3.17855200
 H                 -2.67530800   -2.94197400    3.17916700
 C                 -2.56911300   -0.85224600    3.70996800
 H                 -3.58426900   -0.82401800    4.11964900
 C                 -1.76761500    0.28610500    3.74656500
 H                 -2.14223200    1.21015200    4.20161600
 C                 -0.46350000    0.25808800    3.24207900
 C                  3.94752200    2.49108700    1.92933600
 H                  4.04652300    3.58623600    1.98075200
 H                  2.88439400    2.23718400    2.05519000
 H                  4.46661000    2.06792000    2.80822800
 C                  5.26895000   -1.41936900   -1.00011100
 H                  4.49286700   -2.01600700   -0.50237700
 H                  5.25359500   -1.64936200   -2.07861700
 H                  6.24073400   -1.78105200   -0.61822900
 C                 -0.27761800   -3.39224800    2.08551100
 H                 -0.50476700   -3.38544200    0.99863500
 H                  0.80493700   -3.54247900    2.21488600
 H                 -0.80248400   -4.24517900    2.54464300
 C                  0.42439200    1.45344500    3.41395300
 H                  0.78895900    1.84809000    2.45127500
 H                 -0.10111700    2.26854600    3.93448100
 H                  1.32531600    1.20243300    4.00193100
 C                  1.90543200   -1.28270100   -1.48015400
 H                  2.92775700   -0.90339600   -1.66977200
 C                  1.96562900   -2.68716500   -0.87551600
 H                  0.94101000   -2.93793500   -0.54793900
 H                  2.63845400   -2.77254900   -0.00534100
 C                  2.37934800   -3.57899800   -2.05113900
 H                  3.46985600   -3.75046900   -2.04878200
 H                  1.91180600   -4.57573600   -1.98273400
 C                  1.95302500   -2.81335100   -3.32003400
 H                  2.84057900   -2.52446700   -3.91046600
 H                  1.31742900   -3.41353500   -3.99359200
 C                  1.23153900   -1.55982100   -2.82023700
 H                  1.27951100   -0.72658100   -3.53658700
 H                  0.17122600   -1.77779800   -2.61292700
 C                  1.74115500    1.56646200   -1.15889400
 H                  2.82616500    1.40965000   -1.26293400
 C                  1.50890700    2.88584400   -0.38655000
 H                  2.47476000    3.25745300   -0.01229700
 H                  0.85431500    2.76522100    0.49164200
 C                  0.92356700    3.87188500   -1.40125800
 H                  1.26233100    4.90632900   -1.22842200
 H                 -0.17754500    3.87700100   -1.33645100
 C                  1.34705800    3.31392000   -2.75166600
 H                  0.76666000    3.71465600   -3.59925800
 H                  2.41332400    3.54568100   -2.94086400
 C                  1.18532700    1.81075200   -2.57156100
 H                  0.11638000    1.53224100   -2.63231900
 H                  1.72261800    1.22967700   -3.33687800
 O                 -1.20870500   -2.42052600   -0.62830800
 C                 -2.00432300   -3.15551500   -1.49326100
 C                 -2.48117800   -2.34335600   -2.70457500
 C                 -1.19405400   -4.35556000   -2.00173000
 C                 -3.24156900   -3.73665300   -0.77666200
 H                 -2.94060300   -1.39367500   -2.37844700
 H                 -3.22676800   -2.89380000   -3.30751800
 H                 -1.64170500   -2.08414500   -3.37175000
 H                 -1.78113500   -5.00496400   -2.67589400
 H                 -0.85206900   -4.96820100   -1.14750800
 H                 -0.30301300   -4.01664600   -2.55345200
 H                 -4.04254800   -2.99328300   -0.60872000
 H                 -2.94321400   -4.15157200    0.20269900
 H                 -3.71600500   -4.54647200   -1.35913300
 C                 -4.46051500    0.17119300    0.09318200
 C                 -5.18554600   -0.10579900   -1.07048100
 C                 -6.26978400    0.69308400   -1.42330800
 H                 -4.89303400   -0.95193700   -1.70047900
 C                 -5.93239900    2.03608200    0.54584700
 C                 -6.64390900    1.77301300   -0.62432700
 H                 -6.82790000    0.46679000   -2.33696700
 H                 -6.21982100    2.87475800    1.18758300
 H                 -7.49201900    2.40260800   -0.90843500
 N                 -3.32160500   -0.59477400    0.43326800
 H                 -3.42390800   -1.58620100    0.20929900
 H                 -3.12194900   -0.52894700    1.43626800
 C                 -4.85081500    1.23864100    0.90754200
 H                 -4.28923400    1.44383900    1.82567900
 Pd                -1.22795000   -0.30252300   -0.27549700
 C                 -2.84668400    3.32982900   -1.59963300
 C                 -2.84938000    4.21657200   -0.52243600
 C                 -2.26455000    3.82324600    0.67976400
 C                 -1.68284900    2.55765800    0.80673000
 C                 -1.65819400    1.66159700   -0.26635400
 C                 -2.25123300    2.07361500   -1.47226300
 H                 -3.31159500    3.61501300   -2.54968800
 H                 -3.31115100    5.20427900   -0.61817400
 H                 -2.26532300    4.50375700    1.53855000
 H                 -1.25271800    2.27500000    1.77146300
 H                 -2.27401700    1.39290800   -2.33522600

105
5M-III' (G' -2271.31458867)
 P                  0.61480800    0.31870900   -0.26505000
 C                  1.46358500   -0.01445500    1.39770500
 C                  0.67464500   -0.14864000    2.56877100
 C                  1.27369100   -0.05116400    3.83574100
 H                  0.63696800   -0.16238300    4.72002100
 C                  2.63336100    0.15771400    3.98721700
 H                  3.07743300    0.24861400    4.98253600
 C                  3.42780900    0.19330600    2.84973900
 H                  4.51661400    0.28041800    2.94159400
 C                  2.87949500    0.08747800    1.56803700
 C                  3.90322400   -0.06556300    0.48460000
 C                  4.29556900   -1.38456300    0.15598600
 C                  5.19251500   -1.58340700   -0.89626300
 H                  5.47064000   -2.60722400   -1.17070700
 C                  5.74371000   -0.50239800   -1.58014200
 H                  6.43073300   -0.67145100   -2.41495900
 C                  5.46130300    0.78982500   -1.15656900
 H                  5.95097200    1.64587700   -1.63475800
 C                  4.57154700    1.02769900   -0.10027200
 C                 -0.77410000   -0.51883500    2.63635600
 C                 -1.73581200    0.41534500    3.07724400
 C                 -3.05625300   -0.00724600    3.26135900
 H                 -3.80717800    0.72356300    3.58437200
 C                 -3.41096400   -1.34215500    3.07554400
 H                 -4.44605900   -1.66258300    3.23457500
 C                 -2.43961500   -2.26884300    2.71705900
 H                 -2.70253000   -3.32598600    2.59821300
 C                 -1.11445700   -1.87924300    2.49808800
 C                 -2.18813100    1.76832800   -0.74614200
 C                 -2.68869000    2.64298500    0.22812200
 H                 -2.63182500    2.37047400    1.28801000
 C                 -3.27766000    3.86215600   -0.12051000
 H                 -3.66002500    4.52294300    0.66546200
 C                 -2.90369000    3.37275300   -2.44513200
 H                 -2.98916400    3.64575100   -3.50279000
 C                 -2.31673200    2.15635200   -2.09032100
 H                 -1.96593900    1.48847200   -2.88969100
 C                  3.84862000   -2.56196600    0.97277500
 H                  3.99122300   -3.50609000    0.42420600
 H                  2.79825800   -2.50406700    1.29509500
 H                  4.44859700   -2.62970800    1.89891800
 C                  4.44033500    2.43604300    0.40374900
 H                  3.64487900    2.56376000    1.15182400
 H                  4.26248700    3.14934800   -0.41946900
 H                  5.38509500    2.74645600    0.88404000
 C                 -1.35448100    1.82289000    3.42160300
 H                 -0.68107000    2.27265900    2.67690700
 H                 -0.81902200    1.86624700    4.38662200
 H                 -2.24256800    2.46660000    3.52135800
 C                 -0.08142000   -2.90385800    2.15320300
 H                  0.26839700   -2.76358900    1.11735100
 H                 -0.50350200   -3.91874300    2.21344400
 H                  0.78891100   -2.85534400    2.83156200
 C                  1.24020500    2.05810400   -0.46967100
 H                  2.32650900    1.91837300   -0.39355800
 C                  0.83589800    3.05108200    0.62144900
 H                 -0.24939600    2.98845300    0.81240800
 H                  1.35496800    2.86882200    1.57927900
 C                  1.15609100    4.39998400   -0.00697400
 H                  2.25019600    4.56519100    0.00217600
 H                  0.69298200    5.24785100    0.52413200
 C                  0.65640800    4.23577000   -1.43710200
 H                  1.09442900    4.96267800   -2.14011500
 H                 -0.43799900    4.38835700   -1.46145200
 C                  0.97657600    2.78075900   -1.81048300
 H                  1.87774000    2.71193500   -2.44606200
 H                  0.15268000    2.33408000   -2.38616200
 C                  1.54858100   -0.56158000   -1.60424100
 H                  2.59374100   -0.20419300   -1.58396300
 C                  1.48904100   -2.08280900   -1.49481500
 H                  2.13250400   -2.48342700   -0.70103700
 H                  0.45089200   -2.35251600   -1.22929800
 C                  1.87035700   -2.59947000   -2.88763400
 H                  2.91603100   -2.95235600   -2.90982400
 H                  1.24988900   -3.46626300   -3.17534000
 C                  1.67810700   -1.40484200   -3.83944600
 H                  1.10867600   -1.66023800   -4.74860900
 H                  2.66007500   -1.02842700   -4.17777200
 C                  0.98755600   -0.32325100   -3.00929200
 H                 -0.10888100   -0.47649100   -2.99746400
 H                  1.17391100    0.68835200   -3.39882500
 C                 -3.38565100    4.23560800   -1.45953300
 H                 -3.84715100    5.18925600   -1.73465500
 O                 -1.55847100   -2.29185400   -0.34997000
 C                 -2.06745600   -3.19573700   -1.26388700
 C                 -1.97938600   -2.69730500   -2.71219800
 C                 -3.54148200   -3.55600200   -0.98409600
 C                 -1.27171400   -4.50381600   -1.13720800
 H                 -0.93008000   -2.56153900   -3.02273700
 H                 -2.45158300   -3.39763800   -3.42547400
 H                 -2.48705300   -1.71871200   -2.81184700
 H                 -3.86293100   -4.44938500   -1.54921000
 H                 -3.67900400   -3.76950400    0.09116000
 H                 -4.23523900   -2.74792300   -1.27393300
 H                 -0.19545200   -4.33093600   -1.30622500
 H                 -1.38655600   -4.90851900   -0.11561700
 H                 -1.60986300   -5.27790700   -1.85010600
 Pd                -1.69401100   -0.15319800   -0.42722200
 N                 -3.82054200   -0.43070300   -0.17357100
 H                 -3.85202500   -1.42774000    0.05208200
 H                 -4.03439200    0.06044500    0.69929300
 C                 -4.79723500   -0.08815600   -1.19870900
 H                 -4.81652000    1.00104200   -1.35295700
 H                 -4.52230300   -0.55467000   -2.15831600
 H                 -5.81696000   -0.41747300   -0.93322700

112
TS[5A-6A] (G' -2462.93556797)
 P                 -0.91833600   -0.30194200   -0.32037800
 C                 -1.95438600   -0.67317800    1.22106800
 C                 -1.32253000   -1.22222000    2.36431700
 C                 -2.09215900   -1.79574300    3.38945800
 H                 -1.57199700   -2.20545200    4.26193200
 C                 -3.47372400   -1.84137300    3.32327900
 H                 -4.05604300   -2.31136600    4.12073000
 C                 -4.10652300   -1.23128900    2.24895300
 H                 -5.20095300   -1.18681800    2.20844900
 C                 -3.38359200   -0.62598800    1.21684600
 C                 -4.22808900    0.17317300    0.27142100
 C                 -4.45373100    1.52867500    0.60817000
 C                 -5.16086800    2.34036000   -0.28205800
 H                 -5.30510700    3.39849900   -0.03652600
 C                 -5.69351200    1.81695700   -1.45767600
 H                 -6.22787700    2.46698800   -2.15718000
 C                 -5.59409400    0.45382100   -1.70520000
 H                 -6.08149000    0.01617300   -2.58387000
 C                 -4.89829100   -0.39215700   -0.83108700
 C                  0.13766800   -1.17371700    2.68047000
 C                  0.91082000   -2.35151600    2.67656300
 C                  2.24027100   -2.28974200    3.10885700
 H                  2.85197500   -3.19836000    3.07277200
 C                  2.78029200   -1.10404800    3.59228800
 H                  3.82115600   -1.07100300    3.92817100
 C                  1.98406300    0.03397300    3.67375100
 H                  2.39310900    0.96062800    4.09313000
 C                  0.65922800    0.01792900    3.22873600
 C                  1.75010200   -1.69121100   -1.25068100
 C                  1.99717000   -2.96228300   -0.72460000
 H                  1.83296100   -3.15508300    0.33992300
 C                  2.47684400   -3.99259900   -1.53768600
 H                  2.66365300   -4.98047100   -1.10275400
 C                  2.49981100   -2.49460500   -3.42121100
 H                  2.70238500   -2.29697300   -4.47940900
 C                  2.01183400   -1.46768700   -2.60920500
 H                  1.84820800   -0.47546000   -3.04905800
 C                 -4.03973400    2.08696100    1.93908400
 H                 -4.00409500    3.18744900    1.91743200
 H                 -3.06664000    1.71443500    2.29375200
 H                 -4.77519700    1.80150100    2.71348200
 C                 -4.97888000   -1.87185400   -1.07207300
 H                 -4.31453500   -2.46126200   -0.42394100
 H                 -4.75950600   -2.12735400   -2.12288800
 H                 -6.00828400   -2.22078500   -0.87684400
 C                  0.31760000   -3.67287400    2.29120600
 H                 -0.33379600   -3.60377800    1.40735600
 H                 -0.30888900   -4.07900800    3.10514000
 H                  1.10017100   -4.42080600    2.08877100
 C                 -0.20498300    1.23362600    3.39166100
 H                 -0.60223400    1.60471600    2.43062500
 H                  0.35174900    2.05638400    3.86789000
 H                 -1.08244500    1.01962800    4.02726500
 C                 -1.67811300   -1.59663000   -1.41203100
 H                 -2.74346500   -1.34137500   -1.34370800
 C                 -1.53025200   -3.04472100   -0.94015400
 H                 -0.48158800   -3.25615600   -0.66877700
 H                 -2.15573700   -3.27105500   -0.05837700
 C                 -1.90064600   -3.84616700   -2.18029700
 H                 -2.99735600   -3.82440500   -2.32441000
 H                 -1.59995800   -4.90488600   -2.11798700
 C                 -1.20339500   -3.08449600   -3.30097200
 H                 -1.61834100   -3.29801300   -4.29918100
 H                 -0.13702300   -3.37348400   -3.32980100
 C                 -1.31798600   -1.60244900   -2.91445900
 H                 -2.11576400   -1.09086300   -3.48266100
 H                 -0.38388200   -1.06616500   -3.13599100
 C                 -1.54913800    1.26190300   -1.09509100
 H                 -2.61075300    1.09478600   -1.35340800
 C                 -1.41090100    2.51009500   -0.22548700
 H                 -2.15466500    2.55711300    0.57790500
 H                 -0.42228600    2.49237800    0.26028200
 C                 -1.50778000    3.69420200   -1.20042800
 H                 -2.48012800    4.20797200   -1.11099800
 H                 -0.73480000    4.44885700   -0.97597400
 C                 -1.32766900    3.09169600   -2.60303800
 H                 -0.66124100    3.68678000   -3.24902300
 H                 -2.30322000    3.03193900   -3.11885600
 C                 -0.80662000    1.67705300   -2.36841500
 H                  0.28250000    1.68945700   -2.16773200
 H                 -0.97928500    1.01138600   -3.22704400
 C                  2.72932500   -3.76407100   -2.88978200
 H                  3.10809500   -4.56968500   -3.52643300
 O                  3.47647600    0.17762000    0.38222300
 C                  4.76735100    0.08531200   -0.16751700
 C                  4.84109700    0.73992600   -1.54275300
 C                  5.17295700   -1.37891100   -0.27166700
 C                  5.70676600    0.81505500    0.78868300
 H                  4.62739900    1.82041000   -1.47340100
 H                  5.84367400    0.62502100   -1.99029500
 H                  4.10824900    0.28302700   -2.22986500
 H                  6.22754000   -1.48173400   -0.58150100
 H                  5.04841700   -1.87940500    0.70443700
 H                  4.54836400   -1.91118100   -1.00763000
 H                  5.39743000    1.87035900    0.89552400
 H                  5.67762200    0.34873500    1.78833000
 H                  6.75045600    0.79970300    0.42966600
 Pd                 1.40375500   -0.09676200   -0.10206700
 C                  1.89822200    3.15420700    0.33165500
 C                  2.23567700    3.28361800   -1.02977200
 C                  2.23925000    4.52816900   -1.65082600
 H                  2.48060300    2.37878300   -1.59750300
 C                  1.54649400    5.56432700    0.40393800
 C                  1.89415300    5.68136000   -0.94267300
 H                  2.50775500    4.59619600   -2.71046000
 H                  1.26892900    6.45549800    0.97672900
 H                  1.89356700    6.65806900   -1.43520800
 N                  1.90293100    1.90518900    0.93810800
 H                  1.66535200    1.97882100    1.92595800
 C                  1.54811300    4.32266600    1.03357000
 H                  1.27261600    4.23884100    2.09214600
 H                  2.90956100    1.24357000    0.75433800

105
TS[5MIII'-6MIII'] (G' -2271.30776352)
 P                  0.67370200    0.31080700   -0.29797600
 C                  1.54976200    0.17642500    1.37209900
 C                  0.77764800    0.25907800    2.55857100
 C                  1.41002700    0.46598800    3.79542500
 H                  0.78715500    0.52019500    4.69468300
 C                  2.78557100    0.58088700    3.90099200
 H                  3.25798500    0.75808600    4.87134800
 C                  3.55555300    0.41320500    2.75824100
 H                  4.64962200    0.42660600    2.82409900
 C                  2.97080700    0.18909500    1.50853800
 C                  3.94345000   -0.17548700    0.43093100
 C                  4.23624200   -1.54903700    0.26396500
 C                  5.07566100   -1.94009600   -0.78225100
 H                  5.27851100   -3.00675600   -0.93029000
 C                  5.66143300   -0.99446800   -1.62029800
 H                  6.30017000   -1.31430400   -2.44928300
 C                  5.47406900    0.35803100   -1.36347200
 H                  5.99036000    1.11054500   -1.97023900
 C                  4.64690900    0.78776400   -0.31725600
 C                 -0.69583100    0.02929200    2.68291200
 C                 -1.55870000    1.08770900    3.03982500
 C                 -2.90357400    0.80589500    3.29921300
 H                 -3.57831800    1.63173200    3.55268700
 C                 -3.38127600   -0.50172100    3.26267300
 H                 -4.43485900   -0.70815500    3.47735700
 C                 -2.51015800   -1.54541000    2.97348600
 H                 -2.87138100   -2.57904900    2.95786500
 C                 -1.16303200   -1.30218000    2.68875700
 C                 -2.15361900    1.73483500   -0.92550400
 C                 -2.55303800    2.74645900   -0.04518200
 H                 -2.44601700    2.60609200    1.03531900
 C                 -3.10457500    3.93780500   -0.52550200
 H                 -3.41220300    4.71409500    0.18361700
 C                 -2.88378300    3.13048500   -2.78116600
 H                 -3.01541400    3.26844900   -3.85991700
 C                 -2.33667900    1.93901200   -2.30072200
 H                 -2.06285200    1.15349200   -3.01735300
 C                  3.74479900   -2.58208800    1.23594100
 H                  3.76729300   -3.59055000    0.79354900
 H                  2.72852300   -2.38913900    1.61177700
 H                  4.39943100   -2.60514100    2.12662000
 C                  4.61802900    2.25223800    0.01069100
 H                  3.79927300    2.53662900    0.68730000
 H                  4.55361800    2.87144900   -0.89967700
 H                  5.55836200    2.53764600    0.51562100
 C                 -1.05225000    2.48873000    3.20732100
 H                 -0.34254000    2.77956300    2.41845500
 H                 -0.51554700    2.60914100    4.16508500
 H                 -1.88017300    3.21514300    3.21287900
 C                 -0.23625600   -2.45011900    2.44011600
 H                  0.11934700   -2.46504700    1.39714800
 H                 -0.74509100   -3.40867000    2.61932700
 H                  0.65121100   -2.40632300    3.09613700
 C                  1.35794900    1.95757000   -0.81507000
 H                  2.44482300    1.79671100   -0.78064600
 C                  1.03029000    3.12060400    0.12340900
 H                 -0.04447000    3.11042100    0.37842600
 H                  1.59841600    3.08145900    1.06979000
 C                  1.32872700    4.34426400   -0.73037000
 H                  2.42363300    4.48057300   -0.81628500
 H                  0.91403600    5.27717500   -0.31446000
 C                  0.73363600    3.96510200   -2.08080200
 H                  1.13013000    4.56224000   -2.91776300
 H                 -0.35856400    4.13291400   -2.05838000
 C                  1.01710600    2.46367400   -2.23600300
 H                  1.87546800    2.27985800   -2.90570400
 H                  0.15603400    1.94416400   -2.68225500
 C                  1.48686300   -0.84392800   -1.49746100
 H                  2.56404800   -0.60696100   -1.54417500
 C                  1.27207000   -2.31307200   -1.14955600
 H                  1.85328900   -2.65083800   -0.28104300
 H                  0.20614100   -2.44042800   -0.88680600
 C                  1.61093600   -3.07508800   -2.43404400
 H                  2.64063100   -3.47035400   -2.39233500
 H                  0.95112800   -3.94963000   -2.56884500
 C                  1.46739600   -2.04562600   -3.57105500
 H                  0.82695000   -2.39881700   -4.39610200
 H                  2.45605800   -1.82686600   -4.01176200
 C                  0.91474200   -0.77774000   -2.91685800
 H                 -0.19190000   -0.80867300   -2.86746400
 H                  1.19251100    0.13406300   -3.46559000
 C                 -3.26981200    4.13734500   -1.89536300
 H                 -3.70288900    5.06943300   -2.27148200
 O                 -2.17371500   -2.37873500    0.01282600
 C                 -2.40987700   -3.48467500   -0.81597700
 C                 -2.20502200   -3.13634600   -2.29085400
 C                 -3.85677800   -3.94760500   -0.61727400
 C                 -1.48735900   -4.63461800   -0.41770800
 H                 -1.15764600   -2.85843200   -2.48984700
 H                 -2.46290700   -3.98008300   -2.95547700
 H                 -2.83846100   -2.27591000   -2.57398800
 H                 -4.07478700   -4.87514000   -1.17510300
 H                 -4.04663700   -4.13671100    0.45392800
 H                 -4.57151400   -3.17737700   -0.95611900
 H                 -0.42586900   -4.34923600   -0.49833700
 H                 -1.67686300   -4.92129700    0.63136300
 H                 -1.64831700   -5.52620900   -1.04976600
 Pd                -1.66175500   -0.10061800   -0.33017300
 N                 -3.71805600   -0.50500200   -0.14263600
 H                 -3.20739100   -1.58995900   -0.01721300
 H                 -4.02227700   -0.10923700    0.75076500
 C                 -4.69095200   -0.25357900   -1.17824700
 H                 -4.86228000    0.82541000   -1.35431600
 H                 -4.35292300   -0.68306300   -2.13781900
 H                 -5.67536600   -0.70538700   -0.94654400

152
5M-base (G' -4079.74038928)
 P                  2.83321900    0.22143200    0.29329800
 C                  4.08218000    0.01058300   -1.12146400
 C                  3.99952800   -1.11858900   -1.97810600
 C                  5.09413500   -1.47551400   -2.78226400
 H                  4.99405100   -2.35008100   -3.43392700
 C                  6.26904200   -0.74481200   -2.78456100
 H                  7.11646800   -1.04876500   -3.40535900
 C                  6.32702200    0.41211600   -2.02153500
 H                  7.21675400    1.05095000   -2.05777200
 C                  5.25917500    0.81493200   -1.21265400
 C                  5.44593800    2.17889400   -0.62357000
 C                  4.91849400    3.26791100   -1.35548600
 C                  5.05286400    4.55977900   -0.84211800
 H                  4.61900100    5.39889300   -1.39731800
 C                  5.73002200    4.78682000    0.35335000
 H                  5.81132400    5.80128100    0.75546400
 C                  6.34445400    3.72489100    1.00450900
 H                  6.93699400    3.90258600    1.90923000
 C                  6.24543300    2.41695800    0.51149100
 C                  2.79217500   -1.96051200   -2.24582400
 C                  2.74029000   -3.30755000   -1.83167400
 C                  1.64587900   -4.09149400   -2.21500400
 H                  1.59232500   -5.13071600   -1.87036100
 C                  0.65561100   -3.57857800   -3.04807900
 H                 -0.19107500   -4.20499100   -3.34841200
 C                  0.76902800   -2.27986300   -3.53376800
 H                  0.02075000   -1.88520500   -4.23002200
 C                  1.83680000   -1.46080400   -3.15631100
 C                  1.21480400   -2.15508500    1.72303500
 C                  1.65356400   -3.47072800    1.53864900
 H                  1.93587500   -3.81692800    0.54031600
 C                  1.71523700   -4.36858100    2.60790800
 H                  2.06400900   -5.39234000    2.43309300
 C                  0.87247600   -2.66514600    4.07993400
 H                  0.54986200   -2.33590800    5.07413500
 C                  0.82274300   -1.76660100    3.01119600
 H                  0.44861100   -0.75398600    3.19805700
 C                  4.27591200    3.05908500   -2.69374300
 H                  3.81601800    3.98801900   -3.06399600
 H                  3.50219900    2.27643000   -2.68305000
 H                  5.02438900    2.73618300   -3.43971500
 C                  7.05281300    1.34893900    1.19078900
 H                  6.85767200    0.33794200    0.80574300
 H                  6.88290900    1.34523500    2.28142200
 H                  8.12961900    1.54589200    1.04635300
 C                  3.86813800   -3.93937800   -1.07315800
 H                  4.25060500   -3.30040400   -0.26450300
 H                  4.72552300   -4.14129100   -1.73941300
 H                  3.56872400   -4.90619700   -0.63886900
 C                  1.99674500   -0.10536800   -3.77072100
 H                  1.96198400    0.69437000   -3.01419200
 H                  1.19325500    0.09752800   -4.49416100
 H                  2.96485000   -0.01408500   -4.29567600
 C                  4.04682300   -0.14062600    1.66120100
 H                  4.82805600    0.60634600    1.46262200
 C                  4.71841400   -1.51430800    1.60767800
 H                  3.95655400   -2.30572900    1.49190300
 H                  5.43437300   -1.60857200    0.77247900
 C                  5.35755500   -1.63500100    2.98302700
 H                  6.25271400   -0.98685400    3.03599000
 H                  5.68030700   -2.66097700    3.22406500
 C                  4.26547600   -1.10978400    3.90492600
 H                  4.63492700   -0.80646500    4.89777600
 H                  3.51797000   -1.90701000    4.07042800
 C                  3.61451800    0.04818100    3.13460700
 H                  3.97506400    1.02714500    3.49691800
 H                  2.52395500    0.04955100    3.27043300
 C                  2.50799500    2.03638600    0.59497200
 H                  3.49926300    2.48532800    0.77284200
 C                  1.78384300    2.82395800   -0.52598800
 H                  2.45371900    3.61916100   -0.88864100
 H                  1.51037100    2.20155100   -1.39200500
 C                  0.55377000    3.44734600    0.13144500
 H                  0.23791400    4.38806900   -0.35047800
 H                 -0.29775100    2.74351400    0.06491200
 C                  0.96228900    3.59419600    1.58592400
 H                  0.12216900    3.79438300    2.27295500
 H                  1.68959700    4.42173800    1.69984000
 C                  1.64899400    2.26354400    1.85352600
 H                  0.87785300    1.47495000    1.93329200
 H                  2.23543700    2.25215100    2.78352200
 C                  1.32307400   -3.97060300    3.88532000
 H                  1.36355300   -4.67398800    4.72274600
 Pd                 0.78010600   -0.96439800    0.16426900
 N                 -0.97864300   -2.23071300   -0.09217100
 H                 -1.59853700   -1.75314800   -0.76324700
 H                 -0.56374400   -3.00449700   -0.62327700
 C                 -1.81073600   -2.75740200    0.98597700
 H                 -1.19991000   -3.27896700    1.73759600
 H                 -2.33653200   -1.92142400    1.47782700
 H                 -2.56609600   -3.46843000    0.60363600
 Cl                -0.36306200    0.45192900   -1.55628500
 C                 -7.88540500    0.33070200    0.29514500
 O                 -6.52841200    0.09703900    0.27867500
 C                 -3.81724300    3.50509100   -1.03362200
 O                 -4.13930900    2.21893600   -0.65262600
 C                 -4.15173900   -2.09012900   -2.21999900
 O                 -3.84783800   -1.19197700   -1.21335000
 C                 -2.96888100    0.50977300    2.99812600
 O                 -3.65145100    0.09107100    1.87531900
 C                 -8.21141300    1.49852600    1.23880300
 C                 -8.64173200   -0.91126000    0.77759900
 C                 -8.37613200    0.69369000   -1.11391700
 C                 -3.29681100    4.29486700    0.17474700
 C                 -5.05564000    4.21746500   -1.59004200
 C                 -2.73246000    3.48886900   -2.11612600
 C                 -5.20505900   -3.09789800   -1.73538500
 C                 -4.71676500   -1.37086300   -3.46011800
 C                 -2.91194300   -2.86916500   -2.67419600
 C                 -2.79307000   -0.63661800    4.00153500
 C                 -1.58793800    1.04217500    2.59713700
 C                 -3.72334200    1.64620900    3.71045500
 H                 -7.71750400    2.42633900    0.88891100
 H                 -9.29184700    1.71740600    1.31245600
 H                 -7.84608800    1.27260100    2.25902400
 H                 -9.73722100   -0.76834800    0.81023400
 H                 -8.43013800   -1.76594800    0.11011300
 H                 -8.30351300   -1.18549000    1.79328500
 H                 -7.87507900    1.61564300   -1.46903100
 H                 -8.13637500   -0.12526700   -1.81884400
 H                 -9.46513700    0.87310600   -1.16920400
 H                 -2.42269200    3.77795800    0.61349000
 H                 -2.99107000    5.32788600   -0.07424900
 H                 -4.07801900    4.35917700    0.95756500
 H                 -4.85586700    5.25830200   -1.90461000
 H                 -5.44546900    3.66837600   -2.46781700
 H                 -5.85688800    4.24053400   -0.82806500
 H                 -3.08846000    2.92152900   -2.99635300
 H                 -2.44286800    4.50063900   -2.45551500
 H                 -1.82491200    2.97908500   -1.74485800
 H                 -2.23831300   -1.47392700    3.54447700
 H                 -2.24520700   -0.32905300    4.91148300
 H                 -3.78205500   -1.01877000    4.31300400
 H                 -1.69688800    1.92309500    1.93399400
 H                 -0.96694100    1.35103400    3.45912700
 H                 -1.03035400    0.26707600    2.03480300
 H                 -3.77506500    2.55020700    3.07202800
 H                 -4.75279600    1.32444000    3.96003400
 H                 -3.23810100    1.96124400    4.65117700
 H                 -5.48749400   -3.83828200   -2.50575800
 H                 -4.82229800   -3.66100000   -0.86246400
 H                 -6.12833300   -2.56979400   -1.42903300
 H                 -4.04179300   -0.54614700   -3.75809600
 H                 -4.82793100   -2.04189300   -4.32939100
 H                 -5.73014400   -0.96176900   -3.27653100
 H                 -2.11903500   -2.16517400   -2.98497200
 H                 -2.51968200   -3.48713900   -1.84753400
 H                 -3.12234800   -3.54762100   -3.52050700
 Na                -4.93564000   -1.36484100    0.79899000
 Na                -5.31361200    0.58416100   -1.56736000
 Na                -2.67804400    0.52609300   -0.21061400
 Na                -5.19781600    1.64207800    1.24416700

112
6A (G' -2462.93779228)
 P                 -0.94538500   -0.24977800   -0.33007500
 C                 -1.97025400   -0.69763300    1.20137700
 C                 -1.33521300   -1.26480900    2.33420000
 C                 -2.09730700   -1.90916900    3.32228900
 H                 -1.57438600   -2.33172300    4.18687600
 C                 -3.47452800   -2.00697500    3.23147200
 H                 -4.04957200   -2.53274700    3.99880400
 C                 -4.11455200   -1.37351700    2.17521300
 H                 -5.20922900   -1.36501400    2.12113200
 C                 -3.40105600   -0.69829600    1.18067300
 C                 -4.26324100    0.11966900    0.26769700
 C                 -4.51410000    1.45516100    0.66218500
 C                 -5.23461300    2.29144000   -0.19363100
 H                 -5.39486100    3.33631800    0.09499900
 C                 -5.75955900    1.80790700   -1.38969300
 H                 -6.30569200    2.47710500   -2.06147300
 C                 -5.63783800    0.45794400   -1.69326000
 H                 -6.11891000    0.04894700   -2.58901900
 C                 -4.92466100   -0.41138100   -0.85680400
 C                  0.11419200   -1.16252300    2.68347100
 C                  0.94307500   -2.30166300    2.65226200
 C                  2.26348400   -2.18864000    3.10076700
 H                  2.91942900   -3.06485100    3.04312800
 C                  2.73949200   -0.99409000    3.62932900
 H                  3.77452500   -0.92142600    3.97762500
 C                  1.88603000    0.09835300    3.74365400
 H                  2.24290900    1.03059300    4.19624100
 C                  0.56758700    0.03075900    3.28368700
 C                  1.72378300   -1.63891900   -1.28979300
 C                  2.00742100   -2.92400700   -0.81565900
 H                  1.81375600   -3.17534900    0.23131300
 C                  2.56132800   -3.89613800   -1.65310700
 H                  2.77464500   -4.89436200   -1.25539600
 C                  2.59287400   -2.31362200   -3.46564300
 H                  2.82698200   -2.05932500   -4.50515800
 C                  2.03082300   -1.34721800   -2.62739600
 H                  1.84374400   -0.34293300   -3.03116900
 C                 -4.10499400    1.96097100    2.01517500
 H                 -4.13585900    3.06088100    2.05619200
 H                 -3.10265400    1.63052700    2.32787400
 H                 -4.80304200    1.58626600    2.78604300
 C                 -4.97323800   -1.88009700   -1.16412800
 H                 -4.30889800   -2.48456100   -0.53004800
 H                 -4.73044000   -2.08546300   -2.22086100
 H                 -5.99901400   -2.25615400   -1.00384800
 C                  0.41432400   -3.63923500    2.23066800
 H                 -0.22547000   -3.58310800    1.33704300
 H                 -0.20776800   -4.08617100    3.02639500
 H                  1.23177300   -4.34955600    2.03084600
 C                 -0.35736400    1.19583400    3.47758200
 H                 -0.76978000    1.57149300    2.52502000
 H                  0.15643700    2.03296200    3.97606000
 H                 -1.22629800    0.91977300    4.10121300
 C                 -1.67719400   -1.53223800   -1.45433900
 H                 -2.74581100   -1.28808700   -1.39481300
 C                 -1.51565300   -2.98515700   -1.00104000
 H                 -0.46948100   -3.18045900   -0.70991500
 H                 -2.15495800   -3.23657100   -0.13628300
 C                 -1.84272000   -3.77568000   -2.26034500
 H                 -2.93628700   -3.77377300   -2.42852700
 H                 -1.52187100   -4.82891300   -2.20593700
 C                 -1.13729300   -2.98417200   -3.35476000
 H                 -1.52469700   -3.19319500   -4.36491700
 H                 -0.06418000   -3.24782700   -3.36361500
 C                 -1.29641900   -1.51119500   -2.95170400
 H                 -2.10123800   -1.01648000   -3.52465300
 H                 -0.37534400   -0.94594700   -3.15516600
 C                 -1.61420900    1.32121300   -1.05799100
 H                 -2.67388200    1.12402400   -1.30067100
 C                 -1.50725100    2.56102900   -0.16481000
 H                 -2.31969500    2.61066900    0.56887400
 H                 -0.56564500    2.51894200    0.40503700
 C                 -1.50889300    3.76549800   -1.12538800
 H                 -2.39786300    4.40279300   -0.98308100
 H                 -0.63140300    4.40721900   -0.93568800
 C                 -1.46240900    3.17140900   -2.53732500
 H                 -0.86593900    3.77195000   -3.24392400
 H                 -2.48446700    3.10096300   -2.95380800
 C                 -0.91410800    1.76292600   -2.34612700
 H                  0.18034500    1.79401200   -2.18406600
 H                 -1.10876900    1.10670300   -3.20732000
 C                  2.85409700   -3.59653700   -2.98300400
 H                  3.28900400   -4.35648900   -3.63972200
 O                  3.54726400    0.04736400    0.44751300
 C                  4.89411200    0.00584100   -0.04723800
 C                  4.99855900    0.78781800   -1.34427900
 C                  5.23519500   -1.45448700   -0.26360800
 C                  5.78455900    0.61858100    1.02068000
 H                  4.72845400    1.84638000   -1.18715900
 H                  6.02751600    0.75498700   -1.73968100
 H                  4.32508600    0.36484000   -2.10921100
 H                  6.28886100   -1.56291400   -0.56863300
 H                  5.07969900   -2.02902400    0.66575200
 H                  4.60187200   -1.89605400   -1.04975700
 H                  5.50014800    1.66935900    1.20901500
 H                  5.69749900    0.06084700    1.96806000
 H                  6.84155800    0.60745300    0.70769600
 Pd                 1.35823500   -0.05219400   -0.11643000
 C                  1.81887800    3.03763200    0.30818100
 C                  2.22307300    3.13006800   -1.04947600
 C                  2.39735100    4.35838300   -1.67604200
 H                  2.38985000    2.19830700   -1.60449100
 C                  1.77850700    5.49044300    0.34685000
 C                  2.17744300    5.55734400   -0.99142800
 H                  2.70815300    4.37927700   -2.72689300
 H                  1.59513700    6.41421500    0.90747600
 H                  2.31525400    6.52184800   -1.48884200
 N                  1.65513300    1.82766800    0.91570900
 H                  1.31567700    1.95307200    1.86708000
 C                  1.59877000    4.26762500    0.98246900
 H                  1.27145000    4.23439500    2.03020400
 H                  3.30384600    0.92767200    0.82343500

105
6M-III (G' -2271.28233394)
 P                 -0.81807800    0.31750200    0.16900900
 C                 -1.69504700   -0.88231200   -1.00936000
 C                 -0.92759900   -1.72682100   -1.85203200
 C                 -1.53297500   -2.36749600   -2.94578200
 H                 -0.91368800   -3.01882200   -3.57173200
 C                 -2.87607700   -2.20562400   -3.23627900
 H                 -3.32353100   -2.69587900   -4.10543300
 C                 -3.65353700   -1.45193800   -2.36866100
 H                 -4.73444300   -1.36863300   -2.53008000
 C                 -3.10264400   -0.81465000   -1.25265500
 C                 -4.12962000   -0.24676800   -0.32073000
 C                 -4.61258300   -1.10576600    0.69431000
 C                 -5.52162400   -0.60686500    1.63036700
 H                 -5.87155400   -1.26507000    2.43367900
 C                 -5.99548600    0.69987300    1.54067800
 H                 -6.69206900    1.08586100    2.29116200
 C                 -5.62534200    1.48759300    0.45836800
 H                 -6.05543800    2.48774100    0.33221800
 C                 -4.72324400    1.01717700   -0.50551700
 C                  0.49771000   -2.13724200   -1.65642100
 C                  1.49815000   -1.71365000   -2.55590400
 C                  2.78829500   -2.23768500   -2.42769300
 H                  3.57344900   -1.88467800   -3.10666000
 C                  3.07585100   -3.20357400   -1.46924600
 H                  4.09024000   -3.60560100   -1.38172800
 C                  2.06576700   -3.67289600   -0.63832700
 H                  2.27897700   -4.44981900    0.10410800
 C                  0.76994000   -3.15553800   -0.72092400
 C                  2.06573000    1.63798800   -0.35831500
 C                  2.67547600    1.68099800   -1.62359000
 H                  2.55675200    0.83836500   -2.31580900
 C                  3.45662300    2.76902100   -2.03161600
 H                  3.92022600    2.76140700   -3.02445500
 C                  3.05318000    3.83891000    0.08272600
 H                  3.20002300    4.68083000    0.76852500
 C                  2.27872100    2.74776000    0.48087000
 H                  1.85058400    2.75715700    1.49340800
 C                 -4.25168300   -2.56282100    0.72702900
 H                 -4.45729200   -3.00263700    1.71546300
 H                 -3.20145100   -2.76691000    0.46831200
 H                 -4.85955600   -3.11965200   -0.00950600
 C                 -4.50264900    1.85690900   -1.73038300
 H                 -3.71066100    1.47374700   -2.38947800
 H                 -4.26732100    2.90372500   -1.47217100
 H                 -5.43040100    1.88716300   -2.32852600
 C                  1.18573400   -0.78179700   -3.68754600
 H                  0.55336600    0.06400700   -3.37863500
 H                  0.63407400   -1.30098800   -4.49126800
 H                  2.10501300   -0.38059200   -4.14232600
 C                 -0.31991800   -3.72861100    0.13379400
 H                 -0.86230300   -2.95349600    0.70113500
 H                  0.08146000   -4.45792400    0.85392600
 H                 -1.08029900   -4.24630700   -0.47911300
 C                 -1.32357500    1.87353600   -0.71209200
 H                 -2.41797500    1.78174000   -0.71227700
 C                 -0.87617600    1.99103500   -2.16977200
 H                  0.19851500    1.75471100   -2.25670300
 H                 -1.42523700    1.30924600   -2.84312800
 C                 -1.09131100    3.46667600   -2.47587300
 H                 -2.17154500    3.66747100   -2.60671800
 H                 -0.58319700    3.79751400   -3.39644600
 C                 -0.57253400    4.15275600   -1.21825000
 H                 -0.94343100    5.18324200   -1.09640900
 H                  0.53012100    4.21280400   -1.26450100
 C                 -0.98414500    3.23211400   -0.05979800
 H                 -1.87382700    3.61642900    0.47062500
 H                 -0.18065300    3.15902800    0.68746300
 C                 -1.80028300    0.45902100    1.73910800
 H                 -2.80533900    0.82763000    1.46215700
 C                 -1.92386200   -0.81956700    2.56169900
 H                 -2.58501100   -1.56879800    2.10998200
 H                 -0.92370400   -1.27301500    2.63136200
 C                 -2.40805000   -0.34442900    3.93375500
 H                 -3.50731200   -0.42377300    4.00127900
 H                 -2.00150400   -0.97019800    4.74533200
 C                 -1.96808400    1.12861900    4.04128800
 H                 -1.36467500    1.33271400    4.94096000
 H                 -2.85264400    1.78637000    4.10199300
 C                 -1.19213000    1.43064100    2.75627200
 H                 -0.11615900    1.20165500    2.88056900
 H                 -1.26739500    2.48699500    2.45915100
 C                  3.64768400    3.85568300   -1.18058300
 H                  4.25723100    4.70831500   -1.49614200
 O                  3.74603000   -0.46449700    0.38901700
 C                  4.93183100   -0.44149700    1.20086300
 C                  4.93152000    0.81474800    2.05386900
 C                  6.12837900   -0.45117400    0.26439700
 C                  4.89836800   -1.69212400    2.05372000
 H                  4.03509100    0.84656900    2.69698000
 H                  5.82290500    0.85635800    2.70175100
 H                  4.92926000    1.71786000    1.41739700
 H                  7.07484600   -0.45365200    0.82967500
 H                  6.10916200   -1.34330200   -0.38375100
 H                  6.12541000    0.44643500   -0.38114600
 H                  4.00467100   -1.70024800    2.69568100
 H                  4.86388100   -2.59169200    1.41711300
 H                  5.79562300   -1.74718000    2.69176100
 Pd                 1.40855100   -0.03750000    0.63308800
 N                  1.32428400   -1.58738600    2.01745000
 H                  0.58823500   -2.29172700    1.98536100
 C                  1.49119400   -1.14584500    3.37454800
 H                  2.25120600   -0.33990700    3.43612200
 H                  0.58671500   -0.73697200    3.89098200
 H                  1.86859100   -1.95112700    4.04631100
 H                  3.85375100    0.19943700   -0.31110800

105
6M-III' (G' -2271.31402042)
 P                  0.71223000    0.34503200   -0.25121000
 C                  1.62399300    0.01363600    1.36528400
 C                  0.86679600    0.01064500    2.56324900
 C                  1.51957400    0.03989200    3.80626300
 H                  0.90885300    0.03486900    4.71578200
 C                  2.90127900    0.05651900    3.90099400
 H                  3.39196100    0.09543700    4.87766800
 C                  3.65134300   -0.02842700    2.73528700
 H                  4.74470000   -0.08858100    2.78650600
 C                  3.04282400   -0.07535400    1.47785900
 C                  3.96988900   -0.37424600    0.34170400
 C                  4.18731900   -1.73405700    0.02118700
 C                  4.97794100   -2.05075000   -1.08718500
 H                  5.12341000   -3.10409000   -1.35220900
 C                  5.58848000   -1.05021800   -1.83871200
 H                  6.18774200   -1.30978500   -2.71677600
 C                  5.47649900    0.27490300   -1.43539500
 H                  6.01368800    1.06228800   -1.97606700
 C                  4.70077300    0.62867400   -0.32369400
 C                 -0.61920800   -0.13768700    2.67894000
 C                 -1.41531700    0.94826400    3.10494900
 C                 -2.76679300    0.72903200    3.38581900
 H                 -3.38713800    1.57731000    3.69710000
 C                 -3.31978800   -0.54579200    3.29471200
 H                 -4.37789200   -0.70369600    3.52657000
 C                 -2.51924900   -1.61945300    2.92388500
 H                 -2.94226900   -2.62722100    2.85982100
 C                 -1.16590900   -1.43907800    2.61823100
 C                 -2.12940400    1.96056500   -0.83625000
 C                 -2.43582600    2.98705500    0.06441200
 H                 -2.33353100    2.82393000    1.14325800
 C                 -2.88253200    4.22871300   -0.39698700
 H                 -3.12025000    5.01803400    0.32437900
 C                 -2.73086900    3.44099400   -2.66590400
 H                 -2.84711600    3.60839600   -3.74225000
 C                 -2.29152400    2.19741800   -2.20695600
 H                 -2.08565000    1.40361700   -2.93569800
 C                  3.67785300   -2.84203700    0.89660800
 H                  3.59979200   -3.79000800    0.34110800
 H                  2.70400600   -2.62809900    1.36178900
 H                  4.38214000   -3.01563100    1.73109400
 C                  4.75676500    2.04603500    0.16615000
 H                  3.93454500    2.30984300    0.84687500
 H                  4.76679800    2.76434700   -0.67017300
 H                  5.69399200    2.20769900    0.72878900
 C                 -0.82383800    2.30882600    3.31067400
 H                 -0.19212900    2.62211100    2.46565400
 H                 -0.17612900    2.33632900    4.20469800
 H                 -1.60794900    3.06822800    3.45589900
 C                 -0.30922200   -2.62534800    2.30056600
 H                  0.15394500   -2.54791600    1.30433100
 H                 -0.90019800   -3.55220800    2.31445000
 H                  0.51303200   -2.73121500    3.03104300
 C                  1.49591900    1.95872800   -0.72306400
 H                  2.57554300    1.75028800   -0.72002800
 C                  1.23223200    3.10279600    0.25649700
 H                  0.15550900    3.14432900    0.50437400
 H                  1.78896300    2.99760500    1.20443500
 C                  1.60684800    4.33587800   -0.55195400
 H                  2.70807600    4.40745200   -0.63150300
 H                  1.24982500    5.27709000   -0.10266500
 C                  0.99196000    4.04529500   -1.91649000
 H                  1.44824500    4.62801500   -2.73281700
 H                 -0.08084200    4.31046200   -1.89788600
 C                  1.13938300    2.52742300   -2.11536900
 H                  1.94139500    2.28138100   -2.83255500
 H                  0.21116300    2.09908000   -2.52315100
 C                  1.35577500   -0.81990000   -1.54381400
 H                  2.44644500   -0.67042800   -1.64452200
 C                  1.05194100   -2.28670500   -1.24999900
 H                  1.61515700   -2.69587100   -0.40028200
 H                 -0.02226300   -2.37487000   -0.99613100
 C                  1.35579200   -2.99583000   -2.56932900
 H                  2.40902800   -3.32803700   -2.58286300
 H                  0.74168500   -3.90270200   -2.70263200
 C                  1.11070000   -1.93817200   -3.66334300
 H                  0.34059400   -2.24590800   -4.39005100
 H                  2.03339200   -1.76336200   -4.24297900
 C                  0.70799200   -0.65771800   -2.92294000
 H                 -0.39178300   -0.60932300   -2.79786600
 H                  1.01721700    0.25205300   -3.45747300
 C                 -3.02961000    4.46257200   -1.76349000
 H                 -3.38026900    5.43442300   -2.12447700
 O                 -2.34446300   -2.60854900   -0.04815200
 C                 -2.74617500   -3.56146300   -1.01662500
 C                 -2.57449400   -2.99218200   -2.42054800
 C                 -4.20674600   -3.92445800   -0.77782800
 C                 -1.86523900   -4.78270300   -0.82237900
 H                 -1.51740800   -2.74813100   -2.61735200
 H                 -2.91084600   -3.70553300   -3.19248700
 H                 -3.16144200   -2.06386700   -2.53757700
 H                 -4.55339200   -4.70407100   -1.47740200
 H                 -4.34432800   -4.29633700    0.25180600
 H                 -4.85350000   -3.03886900   -0.90808200
 H                 -0.79915300   -4.51362300   -0.91230300
 H                 -2.02057900   -5.21239100    0.18166900
 H                 -2.08871400   -5.56212900   -1.57012200
 Pd                -1.66119200    0.14285100   -0.17448300
 N                 -3.66788700   -0.24523100   -0.08502000
 H                 -3.97910300    0.12067000    0.82152500
 C                 -4.62712800    0.15211700   -1.08469100
 H                 -4.81501800    1.24545100   -1.16032700
 H                 -4.30833900   -0.17595600   -2.09224400
 H                 -5.61709300   -0.31806200   -0.90474000
 H                 -3.01024900   -1.86082200   -0.04217700

152
6M (G' -4079.72146224)
 P                  2.71728200    0.12030100    0.24083700
 C                  3.98305100   -0.43760500   -1.06875100
 C                  3.76878800   -1.65881900   -1.75993200
 C                  4.82444600   -2.27897100   -2.44785500
 H                  4.62074600   -3.22040100   -2.96966300
 C                  6.09008100   -1.72143900   -2.49745400
 H                  6.90491200   -2.22668200   -3.02370700
 C                  6.28680700   -0.48012400   -1.90932700
 H                  7.25822400    0.02037300   -1.99482300
 C                  5.26295400    0.17829800   -1.21953200
 C                  5.61947700    1.57751000   -0.82223200
 C                  5.26078400    2.60940600   -1.72006600
 C                  5.55789900    3.93324300   -1.38858700
 H                  5.25473300    4.73254200   -2.07409700
 C                  6.23431600    4.24046400   -0.21078100
 H                  6.44391700    5.28293500    0.04778100
 C                  6.68439200    3.21246800    0.60766200
 H                  7.27593000    3.43951300    1.50202300
 C                  6.41934000    1.87134900    0.29945300
 C                  2.45733300   -2.34913500   -1.96022700
 C                  2.17620400   -3.57864400   -1.33018300
 C                  0.97499800   -4.23153400   -1.62728100
 H                  0.73922400   -5.16892600   -1.10996400
 C                  0.10325900   -3.72286300   -2.58582900
 H                 -0.83133800   -4.24656300   -2.81519300
 C                  0.44276500   -2.56670900   -3.27875600
 H                 -0.21336800   -2.18353800   -4.06795500
 C                  1.61656300   -1.86819100   -2.98388400
 C                  0.72602100   -1.73326000    2.04901100
 C                  1.07154800   -3.09080200    2.04758100
 H                  1.28098000   -3.59112300    1.09725200
 C                  1.11543100   -3.83769300    3.22673000
 H                  1.39051800   -4.89802500    3.18527700
 C                  0.44250000   -1.89430000    4.46895000
 H                  0.17937300   -1.40917300    5.41624100
 C                  0.41758800   -1.14997300    3.28620400
 H                  0.12768800   -0.09459400    3.34218600
 C                  4.62815700    2.29555800   -3.04243500
 H                  4.31563700    3.21410000   -3.56241900
 H                  3.75032700    1.63799000   -2.95409500
 H                  5.34054100    1.76495800   -3.69966900
 C                  7.06093400    0.81644800    1.15348700
 H                  6.73268500   -0.20460400    0.91238600
 H                  6.87623200    0.99729700    2.22645700
 H                  8.15671400    0.84224900    1.01910600
 C                  3.17241900   -4.23879400   -0.42578800
 H                  3.61918200   -3.54129500    0.29694900
 H                  4.01142900   -4.66196500   -1.00649200
 H                  2.71844500   -5.07217200    0.13335600
 C                  1.99250200   -0.66180600   -3.78652800
 H                  2.02821200    0.24432800   -3.16102100
 H                  1.25852600   -0.47454800   -4.58471600
 H                  2.98795800   -0.77494100   -4.25253400
 C                  3.86316400   -0.15963800    1.69240500
 H                  4.74200900    0.43653900    1.41149700
 C                  4.34573100   -1.59721200    1.89296900
 H                  3.48632900   -2.29087200    1.88846900
 H                  5.04982800   -1.92612000    1.10819100
 C                  4.95297800   -1.56453100    3.28774700
 H                  5.93101900   -1.04819400    3.25706100
 H                  5.12569800   -2.56827500    3.71015500
 C                  3.94077500   -0.74355300    4.07639000
 H                  4.35319500   -0.31105500    5.00246400
 H                  3.10038600   -1.39585300    4.37463800
 C                  3.43172600    0.32467000    3.09606600
 H                  3.88516600    1.31128700    3.29856000
 H                  2.34414400    0.45640500    3.19120900
 C                  2.63451400    1.99291900    0.26804200
 H                  3.66544400    2.34497500    0.43935600
 C                  2.06129400    2.68398900   -0.99464300
 H                  2.83399800    3.34084400   -1.42476200
 H                  1.75543100    1.97363800   -1.77901000
 C                  0.87908300    3.52119100   -0.51290200
 H                  0.68628600    4.40700100   -1.14204400
 H                 -0.03480500    2.89873900   -0.54292800
 C                  1.22221800    3.83703600    0.93103100
 H                  0.37003400    4.21177300    1.52505900
 H                  2.02098100    4.60266400    0.97706500
 C                  1.75371600    2.50129100    1.42774400
 H                  0.90209700    1.81097600    1.58420800
 H                  2.29612500    2.57466400    2.38138600
 C                  0.79438000   -3.24417100    4.44774500
 H                  0.81558600   -3.82801300    5.37354400
 Pd                 0.44288100   -0.74677600    0.32058300
 N                 -1.56438700   -1.36959900    0.43247600
 H                 -1.73393300   -1.50504800   -0.57108600
 C                 -1.90960600   -2.61697300    1.08085400
 H                 -1.27876400   -3.49718600    0.82496000
 H                 -1.86594900   -2.53116600    2.18394700
 H                 -2.94546600   -2.94937100    0.83054200
 Cl                -0.38552900    0.44539200   -1.76389500
 C                 -7.11072100   -0.36934900    0.46751000
 O                 -5.92749400    0.03696100   -0.14215200
 C                 -3.48334700    3.72207100   -1.49366400
 O                 -3.85664400    2.44303200   -1.11938300
 C                 -4.21317400   -2.29503700   -2.44672500
 O                 -4.20483000   -1.29877700   -1.42103500
 C                 -3.02889300    1.48435200    3.09646800
 O                 -3.58338800    1.21699700    1.86422900
 C                 -7.60180600    0.70496800    1.44300700
 C                 -6.87453200   -1.66585500    1.25238700
 C                 -8.19112500   -0.61095100   -0.58678800
 C                 -2.84211100    4.45505700   -0.30706000
 C                 -4.71361100    4.51753900   -1.94419500
 C                 -2.47660500    3.66963800   -2.64696900
 C                 -5.60422900   -2.39348900   -3.05071300
 C                 -3.19935400   -1.83850400   -3.48104600
 C                 -3.80043700   -3.63055800   -1.85043100
 C                 -2.97256300    0.20189700    3.93637100
 C                 -1.60713400    2.02884600    2.90836400
 C                 -3.86522000    2.52912400    3.84314000
 H                 -7.79819200    1.65425600    0.90832000
 H                 -8.54010200    0.42131100    1.95045600
 H                 -6.84918600    0.88593900    2.23446000
 H                 -7.80226300   -2.08704000    1.67729000
 H                 -6.42893600   -2.43858700    0.59649900
 H                 -6.19085100   -1.49276300    2.10667600
 H                 -8.35655300    0.31028900   -1.17375100
 H                 -7.87117300   -1.40278800   -1.28683300
 H                 -9.15809100   -0.91542700   -0.14875900
 H                 -1.94894000    3.91168800    0.05446400
 H                 -2.51939000    5.48227100   -0.55670400
 H                 -3.55273000    4.52321000    0.53922700
 H                 -4.47317900    5.55074100   -2.25412000
 H                 -5.20117400    4.01283400   -2.79888600
 H                 -5.45431800    4.57683800   -1.12355300
 H                 -2.93323500    3.17563100   -3.52479900
 H                 -2.12894000    4.67055900   -2.96222400
 H                 -1.59392000    3.06984300   -2.35954700
 H                 -2.37882500   -0.56996900    3.41162400
 H                 -2.51931900    0.34462200    4.93517300
 H                 -3.99645000   -0.19269100    4.08307200
 H                 -1.63968100    2.96959300    2.32541100
 H                 -1.07186100    2.23526000    3.85445300
 H                 -1.00993100    1.29116300    2.34085800
 H                 -3.92087400    3.46203500    3.25120100
 H                 -4.89595500    2.15566900    3.98695900
 H                 -3.45572800    2.78527600    4.83746500
 H                 -5.62026100   -3.11146200   -3.88694600
 H                 -6.33854900   -2.73644500   -2.30057400
 H                 -5.94841800   -1.41994800   -3.44929100
 H                 -2.23018500   -1.63107400   -2.99538200
 H                 -3.05151300   -2.60077500   -4.26461600
 H                 -3.52784500   -0.90574200   -3.97705300
 H                 -2.78733700   -3.56286000   -1.41946000
 H                 -4.49811200   -3.93182600   -1.04923700
 H                 -3.79704900   -4.42499300   -2.61569000
 Na                -3.95009200   -0.79986900    1.05906900
 Na                -4.93518100    0.85324400   -2.10285700
 Na                -2.20999200    1.23658100   -0.00278100
 Na                -5.16385900    2.11226100    0.67853500
 H                 -5.09503800   -1.11121700   -0.99724100

97
7A (G' -2229.43630458)
 P                 -0.56838900   -0.21927800   -0.34990000
 C                 -1.57842300   -0.42047000    1.23461300
 C                 -1.01335400   -1.08366900    2.35259400
 C                 -1.83446200   -1.49223000    3.41601200
 H                 -1.36693200   -1.99840300    4.26741000
 C                 -3.19898600   -1.25994300    3.41400800
 H                 -3.82493300   -1.60424200    4.24199900
 C                 -3.74725400   -0.53394600    2.36581400
 H                 -4.81080400   -0.26929100    2.37631500
 C                 -2.96635100   -0.08482400    1.29721100
 C                 -3.66865600    0.87222600    0.38454400
 C                 -3.59272100    2.24609700    0.71449400
 C                 -4.15190900    3.18326700   -0.15752700
 H                 -4.06513900    4.24920200    0.08099200
 C                 -4.82386500    2.77683700   -1.30795000
 H                 -5.23879800    3.52102500   -1.99452000
 C                 -5.01211800    1.42175000   -1.54886900
 H                 -5.60549300    1.09283800   -2.40947000
 C                 -4.47363100    0.45275200   -0.69158700
 C                  0.43979300   -1.33073700    2.60458300
 C                  0.96037100   -2.63830900    2.54809500
 C                  2.29436300   -2.85251600    2.91413900
 H                  2.70874000   -3.86401100    2.83711800
 C                  3.08094900   -1.81052400    3.39099900
 H                  4.11945800   -1.99413000    3.68243000
 C                  2.53176800   -0.53876800    3.52642900
 H                  3.13323300    0.27702900    3.94457400
 C                  1.21472000   -0.27756200    3.13692300
 C                  1.83542800   -1.90540400   -1.35576300
 C                  1.89508000   -3.21608000   -0.86930300
 H                  1.62259300   -3.43045400    0.16823500
 C                  2.31937600   -4.26287200   -1.69262600
 H                  2.36746100   -5.27990200   -1.28866400
 C                  2.62406200   -2.71405100   -3.50965700
 H                  2.91152800   -2.50537800   -4.54577800
 C                  2.20384200   -1.66579500   -2.68807500
 H                  2.17565400   -0.64873800   -3.09879700
 C                 -3.00889900    2.71210800    2.01638700
 H                 -2.73141400    3.77698000    1.97160900
 H                 -2.12817300    2.13672000    2.33939100
 H                 -3.75527700    2.60564700    2.82500800
 C                 -4.85277900   -0.98247900   -0.91417800
 H                 -4.24301600   -1.69440700   -0.33925400
 H                 -4.80213700   -1.25592900   -1.98154700
 H                 -5.90071500   -1.14042100   -0.60245800
 C                  0.09986500   -3.80514400    2.16763900
 H                 -0.55775500   -3.58761600    1.31260000
 H                 -0.56437800   -4.09593100    3.00079300
 H                  0.70874700   -4.68880800    1.92025700
 C                  0.63604000    1.09102400    3.33080300
 H                  0.30357100    1.54534600    2.38206100
 H                  1.37240200    1.77134800    3.78548700
 H                 -0.24741300    1.06538600    3.99309100
 C                 -1.55703200   -1.31333200   -1.46648500
 H                 -2.56229900   -0.87306500   -1.40143100
 C                 -1.65324600   -2.77338800   -1.01743000
 H                 -0.65397300   -3.14793700   -0.73291600
 H                 -2.32163700   -2.91210500   -0.14961500
 C                 -2.11209800   -3.49007300   -2.27884800
 H                 -3.18440700   -3.28312500   -2.45720800
 H                 -1.99425200   -4.58448800   -2.22384300
 C                 -1.26013500   -2.84068400   -3.36184900
 H                 -1.65866300   -2.98331500   -4.37904200
 H                 -0.24938500   -3.28778700   -3.34910100
 C                 -1.17075200   -1.36100400   -2.96311900
 H                 -1.87937600   -0.74248900   -3.54135600
 H                 -0.16740900   -0.95710500   -3.16320200
 C                 -0.86810900    1.48145200   -1.02885800
 H                 -1.95886400    1.58913800   -1.15829000
 C                 -0.32708200    2.61104500   -0.15088700
 H                 -0.93216600    2.78294200    0.74896600
 H                  0.68424900    2.33350400    0.19401400
 C                 -0.25490600    3.83657700   -1.07440400
 H                 -1.06439300    4.55319500   -0.85345600
 H                  0.69411800    4.37985600   -0.92551400
 C                 -0.38165200    3.28512300   -2.50426400
 H                  0.33618000    3.73492600   -3.20974800
 H                 -1.39155700    3.49346400   -2.90150700
 C                 -0.20482700    1.77359500   -2.37651700
 H                  0.86813700    1.50696200   -2.32574700
 H                 -0.64812600    1.22327200   -3.21957200
 C                  2.67926900   -4.01821100   -3.01686900
 H                  3.00606000   -4.83935800   -3.66224600
 Pd                 1.71687900   -0.30801800   -0.16368000
 C                  3.26152800    2.35611300    0.22389600
 C                  3.30931300    2.60777600   -1.16931800
 C                  3.59657300    3.87076000   -1.66910900
 H                  3.11983100    1.76834600   -1.84996800
 C                  3.84382800    4.70899900    0.56910800
 C                  3.86218200    4.94066300   -0.80801300
 H                  3.62081800    4.02415000   -2.75380100
 H                  4.05755000    5.52930200    1.26322300
 H                  4.09060400    5.93418000   -1.20480100
 N                  2.91283000    1.12107600    0.70053000
 H                  3.05166100    1.08144600    1.71185300
 C                  3.55450800    3.44726600    1.07775200
 H                  3.53824100    3.28219700    2.16225600

137
7M (G' -3846.22667226)
 P                  2.14332800    0.17292800    0.23632400
 C                  3.35375100    0.30512700   -1.21764400
 C                  3.26280900   -0.64970600   -2.26367200
 C                  4.30444600   -0.77645700   -3.19747800
 H                  4.19717100   -1.51682700   -3.99778900
 C                  5.44291300    0.00735100   -3.13013200
 H                  6.25435100   -0.12210800   -3.85190500
 C                  5.51087700    0.99324700   -2.15588700
 H                  6.36977400    1.67359300   -2.12245000
 C                  4.48391800    1.17884000   -1.22512400
 C                  4.63034700    2.43278200   -0.41883900
 C                  4.06990500    3.60801500   -0.97015300
 C                  4.14689900    4.80183500   -0.24765400
 H                  3.68188900    5.70377500   -0.66120000
 C                  4.81509400    4.85576100    0.97257700
 H                  4.85272800    5.79155700    1.53861300
 C                  5.48177500    3.72913900    1.43784500
 H                  6.07750200    3.78146300    2.35625000
 C                  5.43404500    2.51812100    0.73472800
 C                  2.09465900   -1.53512000   -2.56803300
 C                  2.18440400   -2.92795500   -2.35807500
 C                  1.13088100   -3.74575500   -2.77679700
 H                  1.19065000   -4.82435700   -2.59113800
 C                  0.02545000   -3.20854300   -3.43155800
 H                 -0.79723900   -3.85968500   -3.74623500
 C                 -0.01619600   -1.84612600   -3.70928900
 H                 -0.86472100   -1.42167100   -4.25789200
 C                  1.01626100   -0.99597000   -3.29919100
 C                  0.79417600   -2.60677100    1.43813500
 C                  1.52297900   -3.77952200    1.21535500
 H                  1.92589800   -3.99149200    0.22002600
 C                  1.72720300   -4.70963400    2.23803800
 H                  2.30275100   -5.61920100    2.03303100
 C                  0.45843900   -3.32961300    3.74359000
 H                  0.02249000   -3.14261100    4.73171300
 C                  0.26980700   -2.39636900    2.72178000
 H                 -0.31402900   -1.49294400    2.93648400
 C                  3.47948600    3.61269100   -2.35059100
 H                  2.88617800    4.52297300   -2.52954600
 H                  2.84318800    2.73819800   -2.55870200
 H                  4.28351400    3.59269200   -3.10858300
 C                  6.32140700    1.39885600    1.19463800
 H                  6.11402800    0.44072200    0.69754600
 H                  6.25686400    1.24949100    2.28563500
 H                  7.37493800    1.64949700    0.97682700
 C                  3.41438400   -3.54344500   -1.76338900
 H                  3.76764700   -3.00163300   -0.87262100
 H                  4.25296600   -3.53363000   -2.48183300
 H                  3.24248000   -4.59506300   -1.48586700
 C                  1.00332000    0.44833400   -3.69323800
 H                  1.04384900    1.11767900   -2.81911200
 H                  0.09411600    0.69781900   -4.26058700
 H                  1.87617000    0.69703300   -4.32351000
 C                  3.40263600   -0.20369200    1.55411700
 H                  4.10469400    0.63933500    1.49001800
 C                  4.20111900   -1.49076800    1.34385900
 H                  3.52076600   -2.32446700    1.09866000
 H                  4.93689500   -1.41099300    0.52387200
 C                  4.82473700   -1.73529000    2.71057600
 H                  5.67226200   -1.04075500    2.86249000
 H                  5.21630900   -2.75908300    2.83135700
 C                  3.68889900   -1.40885900    3.67475300
 H                  4.04075500   -1.15470100    4.68772400
 H                  3.03199600   -2.29083600    3.77944400
 C                  2.90267200   -0.26347800    3.01422500
 H                  3.08699200    0.70529900    3.51092600
 H                  1.82001500   -0.45009600    3.08289500
 C                  1.60717800    1.88527400    0.77630300
 H                  2.50143200    2.38526300    1.19434700
 C                  0.97726700    2.79738600   -0.29408000
 H                  1.72857000    3.48527300   -0.69446700
 H                  0.57960600    2.21352300   -1.13867100
 C                 -0.15708300    3.57406500    0.39469300
 H                 -0.08164500    4.66133000    0.23207900
 H                 -1.12919100    3.28589300   -0.04839700
 C                 -0.05531500    3.21088300    1.87651900
 H                 -1.00176400    3.30051500    2.44297400
 H                  0.65019200    3.89848000    2.37609200
 C                  0.54362000    1.81021200    1.88261800
 H                 -0.20518900    1.03420200    1.61461100
 H                  0.94610700    1.52442200    2.86594500
 C                  1.19047900   -4.49388900    3.50696500
 H                  1.33943000   -5.22786900    4.30524800
 Pd                 0.23455000   -1.31086100    0.01756100
 N                 -1.35855500   -2.61369700   -0.32434100
 H                 -1.34273800   -2.53080900   -1.34885000
 C                 -1.36170000   -4.02682700   -0.03243900
 H                 -0.48229300   -4.60530700   -0.39701400
 H                 -1.41803800   -4.21909700    1.05530800
 H                 -2.25391900   -4.51880300   -0.47859600
 Cl                -1.32892000    0.45194100   -1.20104000
 C                 -5.46516500   -1.35000100   -2.12085500
 O                 -4.92173700   -0.44557300   -1.23237000
 C                 -4.68092800    3.83805000    0.02356100
 O                 -4.16899100    2.58670900   -0.25298600
 C                 -3.75419500   -0.35695400    3.09322100
 O                 -3.74707400    0.11791700    1.79883800
 C                 -6.97071000   -1.49456200   -1.87869600
 C                 -4.80340300   -2.72526900   -1.95736000
 C                 -5.23899600   -0.87813600   -3.56459200
 C                 -6.18105700    3.74183400    0.33913800
 C                 -4.48922200    4.77128100   -1.17557000
 C                 -3.97290300    4.44658400    1.24219800
 C                 -3.49325000   -1.86821800    3.10153700
 C                 -2.66322700    0.34514700    3.91093100
 C                 -5.11545300   -0.08252200    3.74213100
 H                 -7.46741000   -0.51447800   -1.99989100
 H                 -7.45688200   -2.21095700   -2.56569200
 H                 -7.15163200   -1.83859400   -0.84382400
 H                 -5.20186500   -3.48537000   -2.65288600
 H                 -3.71301600   -2.64866800   -2.13608700
 H                 -4.95868700   -3.10522700   -0.92880100
 H                 -5.70270100    0.11548200   -3.71902400
 H                 -4.15449500   -0.79788400   -3.77607400
 H                 -5.66694500   -1.56051000   -4.32076500
 H                 -6.34948000    3.15483100    1.26392000
 H                 -6.65679200    4.72567300    0.50055800
 H                 -6.71341800    3.24418900   -0.49359100
 H                 -4.86698100    5.79431800   -0.99680800
 H                 -3.41542800    4.84223600   -1.42699300
 H                 -5.01607200    4.36558700   -2.05899700
 H                 -2.89358800    4.57341700    1.03471800
 H                 -4.36991800    5.43658600    1.52988300
 H                 -4.08421500    3.77886500    2.11948600
 H                 -2.51356500   -2.08836700    2.63822200
 H                 -3.48821200   -2.30903900    4.11512600
 H                 -4.27326300   -2.38903200    2.51232400
 H                 -2.85869300    1.43483300    3.94278500
 H                 -2.59078100   -0.01175900    4.95441500
 H                 -1.67727500    0.18982100    3.43191300
 H                 -5.32447900    1.00381800    3.73170500
 H                 -5.91556300   -0.58871900    3.16870900
 H                 -5.18195000   -0.43150100    4.78872700
 Na                -3.20724100   -1.24266900    0.08588900
 Na                -3.80259900    1.32145100   -2.01930000
 Na                -2.51176000    1.75346000    1.01166800
 Na                -5.42976200    0.81706800    0.51785300

97
8A (G' -2229.45410295)
 Pd                 1.35338100    0.45921800    0.35953900
 P                 -0.84624800   -0.25939100    0.13458400
 C                 -1.92806600    1.25832000   -0.00433700
 C                 -3.33743100    1.26642400   -0.19420600
 C                 -4.03655500    2.47518700   -0.11922100
 H                 -5.12310200    2.45860400   -0.26225700
 C                 -3.38145600    3.67872500    0.11161700
 H                 -3.94589800    4.61368000    0.17082900
 C                 -2.00067000    3.68295500    0.23435700
 H                 -1.46394700    4.62798600    0.37431400
 C                 -1.26306800    2.49152700    0.17303800
 C                 -4.15655500    0.06865600   -0.55967800
 C                 -4.85229200   -0.67158800    0.41386800
 C                 -5.54661700   -1.82325300    0.01939700
 H                 -6.05942800   -2.41866200    0.78285200
 C                 -5.60341300   -2.20290200   -1.31585900
 H                 -6.14071800   -3.11067700   -1.60669900
 C                 -5.00383600   -1.40424400   -2.28632900
 H                 -5.08439800   -1.67025100   -3.34605400
 C                 -4.29466500   -0.25466800   -1.92814900
 C                 -4.93296500   -0.22484700    1.84246500
 H                 -4.05094400    0.34264000    2.17355500
 H                 -5.80090100    0.44487900    1.98254900
 H                 -5.07746000   -1.07846900    2.52371000
 C                 -3.70326000    0.62195600   -2.99052900
 H                 -4.18488400    1.61531000   -2.99796200
 H                 -2.62773000    0.81211500   -2.83713100
 H                 -3.83429400    0.18206900   -3.99067100
 C                  0.22624800    2.69968500    0.22830600
 C                  0.90972200    2.95794500   -0.99398100
 C                  2.17046700    3.56270100   -0.96150100
 H                  2.68809100    3.75257500   -1.90839400
 C                  2.75627600    3.92899600    0.24214100
 H                  3.73946800    4.40886400    0.24813100
 C                  2.08730700    3.69674100    1.43981300
 H                  2.54322200    3.99126600    2.39162800
 C                  0.82998400    3.09456800    1.45689700
 C                  0.26146800    2.72550300   -2.32460200
 H                  0.98358200    2.33085200   -3.05812500
 H                 -0.59530900    2.03968300   -2.27603700
 H                 -0.11982100    3.67878600   -2.73288700
 C                  0.11357100    2.95220000    2.76495100
 H                  0.78839300    2.55923100    3.54385000
 H                 -0.24670900    3.93338100    3.12216800
 H                 -0.76040100    2.29064200    2.70386800
 C                 -1.17817400   -1.29074800   -1.36904300
 H                 -2.23304100   -1.11984500   -1.62404300
 C                 -0.34341000   -0.92140100   -2.59458500
 H                  0.73429300   -0.91832500   -2.33827200
 H                 -0.57974100    0.07381500   -3.00395500
 C                 -0.67205600   -2.05995200   -3.54913600
 H                  0.01843000   -2.12829200   -4.40500800
 H                 -1.68532300   -1.89717900   -3.96286000
 C                 -0.65981500   -3.30430700   -2.65840600
 H                 -1.36409400   -4.07489000   -3.01081500
 H                  0.34093300   -3.77051800   -2.66891400
 C                 -0.99267700   -2.81208400   -1.23466700
 H                 -1.90436400   -3.27620000   -0.82140000
 H                 -0.16900900   -3.06167900   -0.54821800
 C                 -1.59821800   -1.15181900    1.57761600
 H                 -2.67158200   -1.25074600    1.34365900
 C                 -1.05859100   -2.55818600    1.93188400
 H                 -0.05918500   -2.74651200    1.51007500
 H                 -1.72373700   -3.33132800    1.51600300
 C                 -1.01002300   -2.60865300    3.46952000
 H                  0.03879600   -2.53246900    3.80857000
 H                 -1.40476400   -3.55388900    3.87495500
 C                 -1.78146700   -1.38216800    3.94261600
 H                 -1.51254500   -1.05848600    4.96109400
 H                 -2.86948800   -1.58246500    3.93828400
 C                 -1.45514700   -0.35202200    2.87419400
 H                 -2.09133300    0.54944300    2.90504300
 H                 -0.40490800   -0.01625300    2.98713800
 C                  2.03758500   -1.37752100    0.81435800
 C                  2.36721100   -2.32100000   -0.16395900
 H                  2.19318400   -2.10591900   -1.22466400
 C                  2.93112400   -3.54893300    0.19064200
 H                  3.17404900   -4.27634400   -0.59167600
 C                  3.19232600   -3.84432400    1.52817300
 C                  2.89117200   -2.89832600    2.50795400
 H                  3.10426700   -3.11140400    3.56135900
 C                  2.31669700   -1.67493200    2.15446900
 H                  2.09082900   -0.94477500    2.94243300
 C                  4.23120400    0.34506900   -0.40415400
 C                  3.94155900    0.34462200   -1.79321600
 H                  3.01053400    0.81817200   -2.12839300
 C                  4.79218500   -0.25831600   -2.71140000
 H                  4.52618800   -0.24392600   -3.77450900
 C                  5.97355100   -0.88170600   -2.29902200
 H                  6.63835900   -1.35918900   -3.02505500
 C                  6.28384200   -0.88193800   -0.93616000
 H                  7.20083400   -1.36945200   -0.58613200
 H                  3.63948400   -4.80401900    1.80542600
 N                  3.37253300    0.92425300    0.48575300
 H                  3.71654700    0.76527400    1.43561500
 C                  5.43816700   -0.28564700   -0.00873400
 H                  5.68260900   -0.31781100    1.06080600

101
8OMeA (G' -2343.93288026)
 Pd                 1.06778900   -0.84604000   -0.37048200
 P                 -0.95090900    0.25918400   -0.06187700
 C                 -2.32786500   -0.97389900   -0.33247800
 C                 -3.71924200   -0.71801900   -0.19198000
 C                 -4.64234900   -1.68358100   -0.60624400
 H                 -5.71073000   -1.46406300   -0.49776800
 C                 -4.23038100   -2.90402700   -1.12797100
 H                 -4.96720100   -3.64410000   -1.45300600
 C                 -2.87448500   -3.18454600   -1.20062000
 H                 -2.53312300   -4.15969000   -1.56585000
 C                 -1.91685200   -2.24051800   -0.80254600
 C                 -4.30345000    0.49563100    0.46044900
 C                 -4.76097800    1.59201400   -0.29326700
 C                 -5.24407700    2.72230000    0.38051800
 H                 -5.56899800    3.58840600   -0.20655500
 C                 -5.32978300    2.74755900    1.76664700
 H                 -5.70069700    3.64068800    2.27855300
 C                 -4.97303600    1.61878500    2.50029600
 H                 -5.08139500    1.61316500    3.59047700
 C                 -4.47703100    0.47866100    1.86308500
 C                 -4.81759200    1.56020400   -1.79102300
 H                 -4.07131300    0.89027400   -2.24212100
 H                 -5.80531000    1.19437300   -2.12579900
 H                 -4.69128700    2.56719600   -2.22002000
 C                 -4.14536500   -0.74220700    2.66691000
 H                 -4.77443300   -1.59894100    2.36925900
 H                 -3.10242500   -1.07353900    2.52732200
 H                 -4.30506000   -0.56728000    3.74151500
 C                 -0.50326400   -2.75399100   -0.84540600
 C                 -0.01138000   -3.43386900    0.30515400
 C                  1.09887500   -4.27537800    0.18348700
 H                  1.47050200   -4.78963100    1.07676100
 C                  1.71500100   -4.47258200   -1.04451200
 H                  2.57634300   -5.14256300   -1.12311400
 C                  1.23023800   -3.82506200   -2.17628600
 H                  1.71032500   -3.98150100   -3.14879600
 C                  0.12978400   -2.97157500   -2.10242500
 C                 -0.73811200   -3.38736400    1.61423600
 H                 -0.03758000   -3.42645500    2.46417400
 H                 -1.37309700   -2.49801800    1.72528000
 H                 -1.40679200   -4.26225500    1.70861300
 C                 -0.39477100   -2.36051900   -3.36596600
 H                  0.41823000   -1.88125600   -3.93774100
 H                 -0.83100400   -3.13351900   -4.02286100
 H                 -1.17367300   -1.60780900   -3.18647900
 C                 -1.18282200    0.95556900    1.64017900
 H                 -2.26431000    0.92920800    1.83032400
 C                 -0.50453100    0.16125900    2.75536100
 H                  0.57162000    0.02530800    2.53101700
 H                 -0.93153200   -0.84404300    2.90118600
 C                 -0.70228700    1.07983500    3.95244900
 H                 -0.06532900    0.82154400    4.81357900
 H                 -1.75265000    1.00032700    4.29165200
 C                 -0.43162400    2.48057400    3.39589200
 H                 -1.03748900    3.25054400    3.90014900
 H                  0.62381000    2.75982700    3.55920500
 C                 -0.72509600    2.40304200    1.88301200
 H                 -1.50276800    3.11507000    1.55796200
 H                  0.18443300    2.64189600    1.31011500
 C                 -1.39529900    1.60209100   -1.26355900
 H                 -2.43937500    1.87316400   -1.03375300
 C                 -0.55546500    2.90240900   -1.26045600
 H                  0.42157200    2.77636100   -0.76946100
 H                 -1.08691600    3.68970700   -0.70270200
 C                 -0.36768400    3.27869900   -2.74069600
 H                  0.66365700    3.03653800   -3.05474000
 H                 -0.51014600    4.35541200   -2.92566900
 C                 -1.34523100    2.39931300   -3.51069600
 H                 -1.07500500    2.26267700   -4.57031200
 H                 -2.36224000    2.83407900   -3.48453100
 C                 -1.32781500    1.10753100   -2.71046400
 H                 -2.13618000    0.40220400   -2.97080500
 H                 -0.36678300    0.58073100   -2.87524800
 C                  3.80406700   -1.51111600    0.56641100
 C                  3.36745100   -1.76961700    1.89176600
 H                  2.33605300   -2.11341300    2.03963500
 C                  4.20485100   -1.57353700    2.98305800
 H                  3.82423000   -1.77691200    3.99052300
 C                  5.51680900   -1.12153700    2.81394300
 H                  6.17149800   -0.96479700    3.67642500
 C                  5.97054200   -0.87084700    1.51595800
 H                  6.99217400   -0.50773600    1.35625000
 N                  2.96018300   -1.68933500   -0.49288700
 H                  3.43169800   -1.38914600   -1.34931500
 C                  5.13973300   -1.05859600    0.41819900
 H                  5.50209100   -0.83003600   -0.59241100
 C                  2.12711300    0.86736900   -0.37902500
 C                  2.54156100    1.51686500    0.79044300
 C                  2.58301600    1.36798400   -1.59970700
 H                  2.23694600    1.14120000    1.77429300
 C                  3.34928400    2.64853100    0.73836600
 C                  3.40564900    2.49985900   -1.66922600
 H                  2.30302600    0.87478400   -2.53995300
 H                  3.66546600    3.16025000    1.65337800
 C                  3.78491600    3.15434800   -0.49328200
 H                  3.73824700    2.85691500   -2.64795400
 O                  4.56448900    4.25955700   -0.44945700
 C                  5.02196100    4.80138000   -1.65586900
 H                  5.62150800    5.68863300   -1.40863900
 H                  5.66209700    4.09365500   -2.21510300
 H                  4.18951600    5.11495600   -2.31345900

99
8CHOA (G' -2342.76756967)
 Pd                 1.09500500   -0.80095900   -0.36432600
 P                 -0.95052800    0.26309400   -0.06611000
 C                 -2.29465800   -1.00977400   -0.29915200
 C                 -3.69125800   -0.78431200   -0.15901900
 C                 -4.59078600   -1.78521200   -0.53957200
 H                 -5.66392100   -1.59014600   -0.43170100
 C                 -4.14955300   -3.00921600   -1.02819200
 H                 -4.86847700   -3.77748700   -1.32669000
 C                 -2.78725400   -3.25677900   -1.10162100
 H                 -2.42258900   -4.23275400   -1.44111400
 C                 -1.85280000   -2.27738600   -0.73587000
 C                 -4.30081300    0.43493100    0.45835200
 C                 -4.78200800    1.49766400   -0.32807000
 C                 -5.28546600    2.63882900    0.31146700
 H                 -5.62909100    3.47940800   -0.30146100
 C                 -5.36747900    2.70602900    1.69644000
 H                 -5.75454900    3.60734900    2.18126400
 C                 -4.98709100    1.60798300    2.46400900
 H                 -5.09301100    1.63432900    3.55411400
 C                 -4.47066500    0.45809400    1.86132800
 C                 -4.84211000    1.41709700   -1.82379800
 H                 -4.07902800    0.75441900   -2.25714500
 H                 -5.82019300    1.01348800   -2.14299700
 H                 -4.74515300    2.41317400   -2.28469100
 C                 -4.11372200   -0.73066300    2.70166800
 H                 -4.72442400   -1.60906000    2.43024500
 H                 -3.06396400   -1.04401500    2.57208200
 H                 -4.27732100   -0.52665300    3.77051900
 C                 -0.42601900   -2.75338300   -0.77057600
 C                  0.08640800   -3.39006300    0.39644300
 C                  1.21529400   -4.20820300    0.29201000
 H                  1.60220000   -4.69007000    1.19674900
 C                  1.83055300   -4.42430400   -0.93332800
 H                  2.70665300   -5.07641400   -0.99764300
 C                  1.32609400   -3.82037100   -2.08037600
 H                  1.80564800   -3.99300400   -3.05033600
 C                  0.20647700   -2.99100100   -2.02499000
 C                 -0.63462800   -3.32719500    1.70803700
 H                  0.07189000   -3.29905000    2.55354800
 H                 -1.31293300   -2.46711200    1.78995300
 H                 -1.25683700   -4.23070600    1.84127500
 C                 -0.33690000   -2.42915000   -3.30336600
 H                  0.46152700   -1.94124800   -3.88826100
 H                 -0.74829700   -3.23275700   -3.93906800
 H                 -1.13878700   -1.69598500   -3.14505800
 C                 -1.18596600    0.99600700    1.61849500
 H                 -2.26646500    0.95802200    1.81317300
 C                 -0.49099900    0.23836800    2.74885700
 H                  0.58624200    0.11339200    2.52232900
 H                 -0.90205400   -0.76940100    2.92006400
 C                 -0.69738400    1.18223300    3.92458500
 H                 -0.05338300    0.95385300    4.78885200
 H                 -1.74505700    1.09524600    4.26993900
 C                 -0.44988400    2.57309600    3.33382800
 H                 -1.06514200    3.34575500    3.82215900
 H                  0.60184300    2.87185000    3.48609600
 C                 -0.74860500    2.45548800    1.82452700
 H                 -1.53815900    3.14791400    1.48634200
 H                  0.15472300    2.69390400    1.24160400
 C                 -1.42230100    1.56228500   -1.30219700
 H                 -2.47131700    1.81916900   -1.07858300
 C                 -0.60648200    2.87666700   -1.33419800
 H                  0.37585500    2.77923100   -0.84658300
 H                 -1.14646400    3.66658500   -0.78880200
 C                 -0.43509200    3.22344400   -2.82383900
 H                  0.60151200    3.00475400   -3.13757100
 H                 -0.60896400    4.29099400   -3.03255400
 C                 -1.39155800    2.30011000   -3.56909400
 H                 -1.11771400    2.14155300   -4.62459900
 H                 -2.41852200    2.71114000   -3.55461500
 C                 -1.34465800    1.03060900   -2.73522200
 H                 -2.13661400    0.30014700   -2.97565100
 H                 -0.37204500    0.52155200   -2.88713200
 C                  3.86810400   -1.37735300    0.55102300
 C                  3.45633400   -1.61081100    1.88828900
 H                  2.43517800   -1.97329700    2.05978500
 C                  4.30457900   -1.36624100    2.96116600
 H                  3.94394300   -1.55062800    3.97948700
 C                  5.60325700   -0.89003600    2.75924400
 H                  6.26701300   -0.69578400    3.60702800
 C                  6.03322000   -0.66579000    1.44848300
 H                  7.04458000   -0.28636800    1.26376800
 N                  3.01046300   -1.60040100   -0.48985000
 H                  3.46172800   -1.31993200   -1.36376800
 C                  5.19063900   -0.90095700    0.36863000
 H                  5.53320000   -0.69325900   -0.65323000
 C                  2.12906500    0.91511000   -0.42045300
 C                  2.53995000    1.59422300    0.73377800
 C                  2.56387600    1.38271900   -1.67420900
 H                  2.23893500    1.23780200    1.72508400
 C                  3.34365400    2.72673200    0.63827300
 C                  3.37386800    2.50633400   -1.76977500
 H                  2.26968500    0.85467100   -2.59012300
 H                  3.65793400    3.25879500    1.54463200
 C                  3.76474900    3.19513600   -0.61177400
 H                  3.71880900    2.87322400   -2.74245900
 O                  5.03281900    4.87769100   -1.72369300
 C                  4.61485400    4.38786900   -0.69848500
 H                  4.86423100    4.83925300    0.30035500

100
8CF3A (G' -2566.53851303)
 Pd                -0.64848900    1.16835500   -0.34174300
 P                  1.13560300   -0.29610900   -0.05197700
 C                  2.71061300    0.68178900   -0.27994100
 C                  4.03371700    0.17651400   -0.15270500
 C                  5.11729000    0.98417200   -0.51163100
 H                  6.12876900    0.57368000   -0.41314200
 C                  4.93307100    2.28456000   -0.96570700
 H                  5.79283500    2.90017500   -1.24511200
 C                  3.64842500    2.80165900   -1.03112900
 H                  3.48833300    3.83856400   -1.34727900
 C                  2.53404200    2.02140200   -0.68957600
 C                  4.38499700   -1.15671600    0.42794700
 C                  4.62691900   -2.27610600   -0.38979100
 C                  4.88231700   -3.51341700    0.21686800
 H                  5.03590200   -4.39231400   -0.41886300
 C                  4.95880600   -3.63099400    1.59918400
 H                  5.14930000   -4.60586300    2.05815100
 C                  4.82672000   -2.49712400    2.39650000
 H                  4.93319300   -2.57284300    3.48419900
 C                  4.55844000   -1.24957400    1.82706900
 C                  4.69350000   -2.16854400   -1.88377500
 H                  4.04576600   -1.38105000   -2.29598500
 H                  5.72230200   -1.91890400   -2.20105700
 H                  4.43455400   -3.12383600   -2.36762000
 C                  4.46742300   -0.03370300    2.69902800
 H                  5.27498900    0.68242700    2.46737900
 H                  3.52532900    0.52277400    2.55957300
 H                  4.55355500   -0.29857400    3.76367300
 C                  1.23180200    2.77443600   -0.73372800
 C                  0.83697700    3.49067100    0.43299500
 C                 -0.09905100    4.52305900    0.32124400
 H                 -0.39735400    5.06435400    1.22586900
 C                 -0.63546200    4.87035000   -0.91102600
 H                 -1.36020500    5.68694600   -0.98102500
 C                 -0.24258300    4.18814300   -2.05814400
 H                 -0.65826900    4.46484800   -3.03340300
 C                  0.68697000    3.15076500   -1.99566100
 C                  1.50160300    3.26015000    1.75474100
 H                  0.79331800    3.39035800    2.58903700
 H                  1.95932600    2.26546000    1.83745700
 H                  2.31450300    3.99356800    1.90514000
 C                  1.14653100    2.51407500   -3.27148500
 H                  0.28990700    2.26969000   -3.92188300
 H                  1.79097700    3.20587200   -3.84243200
 H                  1.72474700    1.59541800   -3.10719300
 C                  1.23442800   -1.10134900    1.61465900
 H                  2.29881100   -1.32095900    1.77748600
 C                  0.76341900   -0.23037500    2.77874500
 H                 -0.25391600    0.16100800    2.58018600
 H                  1.41255100    0.63943000    2.96729500
 C                  0.75063200   -1.22758500    3.92792900
 H                  0.19975300   -0.87073300    4.81282400
 H                  1.79335800   -1.41278300    4.24842700
 C                  0.15490100   -2.49513900    3.31193600
 H                  0.54894900   -3.41084100    3.78100500
 H                 -0.93841200   -2.51484700    3.46414900
 C                  0.47260700   -2.42521100    1.80400600
 H                  1.08443600   -3.27405900    1.45432200
 H                 -0.46127400   -2.44477200    1.22152200
 C                  1.31642500   -1.64507500   -1.31306100
 H                  2.29339900   -2.11537000   -1.11076700
 C                  0.25086900   -2.76680100   -1.34750600
 H                 -0.68724700   -2.47712200   -0.84961400
 H                  0.62375600   -3.65515100   -0.81412200
 C                  0.00049800   -3.05622400   -2.83815300
 H                 -0.97566300   -2.63419900   -3.13806000
 H                 -0.04178200   -4.13474600   -3.05833200
 C                  1.11349200   -2.33192400   -3.58625600
 H                  0.86594800   -2.10924800   -4.63668200
 H                  2.03862800   -2.93853000   -3.58826600
 C                  1.32896200   -1.08920000   -2.73861100
 H                  2.24734700   -0.52748500   -2.98194300
 H                  0.47558500   -0.39437500   -2.87141100
 C                 -2.01814300   -0.29820800   -0.35545500
 C                 -2.55088100   -0.84057400    0.81804200
 H                 -2.17643900   -0.52336000    1.79749900
 C                 -3.57766200   -1.78330700    0.77201200
 H                 -3.97728400   -2.20041400    1.70087800
 C                 -4.09585300   -2.18356500   -0.45838000
 C                 -3.59023300   -1.63264200   -1.63988600
 H                 -4.00731400   -1.93714200   -2.60655000
 C                 -2.55919700   -0.70038800   -1.58630400
 H                 -2.17855700   -0.27671200   -2.52375800
 C                 -3.26902100    2.31636800    0.50968600
 C                 -2.86300400    2.44647600    1.86250300
 H                 -1.79348100    2.57309200    2.07202400
 C                 -3.78122400    2.38933900    2.90355200
 H                 -3.42483200    2.48470400    3.93550200
 C                 -5.14485700    2.21087700    2.65284400
 H                 -5.86425500    2.16240400    3.47571200
 C                 -5.56746600    2.09337900    1.32570200
 H                 -6.63034700    1.94618000    1.10317100
 N                 -2.34838600    2.35133800   -0.49926900
 H                 -2.81949000    2.17954400   -1.39071700
 C                 -4.65681200    2.14351500    0.27721600
 H                 -5.00092500    2.02267100   -0.75794400
 C                 -5.18590900   -3.19807500   -0.55921900
 F                 -6.24073900   -2.73267100   -1.24200300
 F                 -5.63626400   -3.59734600    0.63053100
 F                 -4.78212800   -4.29868000   -1.21167100

90
8M (G' -2037.81390575)
 Pd                 1.93695800    0.14644000   -0.16434100
 P                 -0.37096400   -0.25227800    0.06844100
 C                 -1.26898700    1.38016100    0.21605100
 C                 -2.67715400    1.56676100    0.29140400
 C                 -3.19220600    2.83838900    0.56185300
 H                 -4.27996600    2.95837100    0.62476000
 C                 -2.35815500    3.93728000    0.72968700
 H                 -2.77873700    4.92428800    0.94263600
 C                 -0.98868600    3.77192800    0.59365200
 H                 -0.31956000    4.63504300    0.68232700
 C                 -0.43175100    2.51050600    0.33444900
 C                 -3.69575400    0.50543700    0.01628800
 C                 -4.28336500   -0.24117700    1.05358300
 C                 -5.17768900   -1.26927100    0.72456500
 H                 -5.60836900   -1.87328700    1.53087600
 C                 -5.53245600   -1.51446200   -0.59590400
 H                 -6.22442100   -2.32694500   -0.83755000
 C                 -5.03112500   -0.69891600   -1.60756200
 H                 -5.34244700   -0.85472400   -2.64633100
 C                 -4.12717400    0.32611900   -1.31755700
 C                 -4.04067000    0.07764600    2.49812700
 H                 -3.06791300    0.55636000    2.68117500
 H                 -4.80768200    0.78427000    2.86411400
 H                 -4.11347000   -0.82333000    3.12836800
 C                 -3.62870800    1.21774500   -2.41434700
 H                 -3.92449500    2.26694400   -2.24187000
 H                 -2.52787100    1.22442000   -2.48784600
 H                 -4.03290900    0.91276700   -3.39132900
 C                  1.05978200    2.54169700    0.13806200
 C                  1.56264300    2.78332100   -1.17019700
 C                  2.86900000    3.26209500   -1.32406300
 H                  3.23799300    3.46069900   -2.33684000
 C                  3.68028800    3.49685600   -0.22496700
 H                  4.69732900    3.87551300   -0.36481200
 C                  3.19051100    3.27104300    1.05956600
 H                  3.82467400    3.46369800    1.93206800
 C                  1.89382000    2.80837400    1.26244800
 C                  0.70737200    2.66522000   -2.39633300
 H                  1.20315100    2.04758100   -3.16493000
 H                 -0.28292000    2.23275300   -2.19663600
 H                  0.54417800    3.65937500   -2.84758800
 C                  1.38796800    2.67018700    2.66625200
 H                  2.12947500    2.15834200    3.30226200
 H                  1.20987500    3.66134400    3.12017700
 H                  0.44365800    2.11362500    2.72814400
 C                 -1.13129700   -1.12596800   -1.38098700
 H                 -2.18392300   -0.81409200   -1.41537300
 C                 -0.50556500   -0.77219300   -2.72905900
 H                  0.59298900   -0.91705800   -2.69122000
 H                 -0.67958400    0.27339900   -3.03037400
 C                 -1.16405400   -1.78450600   -3.65540400
 H                 -0.65816000   -1.88327500   -4.62935100
 H                 -2.19953700   -1.45452700   -3.86271000
 C                 -1.17809600   -3.08408700   -2.84397400
 H                 -2.06214200   -3.70174600   -3.07076900
 H                 -0.29755300   -3.70244700   -3.09159000
 C                 -1.12460200   -2.66264200   -1.36071300
 H                 -1.97616600   -3.04659200   -0.77365700
 H                 -0.20956100   -3.05570700   -0.89078500
 C                 -0.94740500   -1.15500600    1.58635200
 H                 -2.04980100   -1.13333100    1.55896300
 C                 -0.50308200   -2.62724400    1.76037900
 H                  0.36047900   -2.88627800    1.12853500
 H                 -1.32018700   -3.30359400    1.46339400
 C                 -0.14494100   -2.78182600    3.24878100
 H                  0.95391000   -2.80908200    3.36271600
 H                 -0.53136600   -3.71753900    3.68359000
 C                 -0.68795900   -1.53036400    3.92766000
 H                 -0.19659700   -1.30067800    4.88702800
 H                 -1.77060800   -1.63723900    4.13000200
 C                 -0.47590000   -0.46290200    2.86724200
 H                 -0.99928200    0.48727100    3.07073000
 H                  0.60471900   -0.23000700    2.78465900
 C                  2.47303100   -1.78424700    0.02565600
 C                  2.40643200   -2.71344800   -1.02003500
 H                  2.05662700   -2.40526100   -2.01304800
 C                  2.76397700   -4.04986300   -0.81975800
 H                  2.68596400   -4.75989100   -1.65086400
 C                  3.21433100   -4.48041900    0.42759700
 C                  3.32369800   -3.55635300    1.46719800
 H                  3.69435700   -3.87476300    2.44800300
 C                  2.95981000   -2.22312800    1.26702600
 H                  3.05654600   -1.51540800    2.10061000
 H                  3.49131600   -5.52747700    0.58542300
 N                  3.94119200    0.38752900   -0.50101400
 H                  4.46733300   -0.31880400    0.02146400
 C                  4.28480800    0.21519000   -1.89067500
 H                  3.99693100   -0.76417400   -2.34454600
 H                  5.37817700    0.31282700   -2.06152700
 H                  3.80746500    0.99601700   -2.51439900

93
8M2 (G' -2077.07849939)
 Pd                -1.82182900    0.14210400   -0.10717600
 P                  0.48153000   -0.25917900    0.05557800
 C                  1.37970800    1.37437300    0.22082200
 C                  2.78763800    1.55449500    0.31857600
 C                  3.30465400    2.82123100    0.60878100
 H                  4.39202100    2.93536900    0.68730900
 C                  2.47390400    3.92216700    0.77753800
 H                  2.89594100    4.90444500    1.00869800
 C                  1.10613500    3.76467900    0.61754600
 H                  0.43938400    4.62993200    0.70389500
 C                  0.54703500    2.50955700    0.33395900
 C                  3.80989600    0.49551600    0.04757200
 C                  4.40249900   -0.24037300    1.09025200
 C                  5.31270600   -1.25657500    0.76914900
 H                  5.74774400   -1.85212800    1.57937200
 C                  5.67744100   -1.50094100   -0.54891800
 H                  6.38197600   -2.30437800   -0.78445400
 C                  5.16989200   -0.69572300   -1.56534400
 H                  5.48983300   -0.84904500   -2.60187000
 C                  4.25153000    0.31890500   -1.28300000
 C                  4.14548400    0.07885200    2.53238600
 H                  3.15246000    0.51605500    2.71184500
 H                  4.88027400    0.82064800    2.89475700
 H                  4.25645200   -0.81407000    3.16821600
 C                  3.76369600    1.21277000   -2.38266700
 H                  4.06725900    2.25953500   -2.20777800
 H                  2.66410900    1.22914000   -2.46334400
 H                  4.17200700    0.90557700   -3.35726100
 C                 -0.93844100    2.55465400    0.09725500
 C                 -1.39608400    2.85922000   -1.21612200
 C                 -2.70457400    3.30866800   -1.39726100
 H                 -3.05096500    3.52472800   -2.41454000
 C                 -3.56167100    3.47151200   -0.31652700
 H                 -4.58764200    3.81805100   -0.47825800
 C                 -3.10662600    3.22502200    0.97451800
 H                 -3.77410000    3.37070300    1.83160100
 C                 -1.80973300    2.76979200    1.20262400
 C                 -0.49844900    2.79292300   -2.41529300
 H                 -0.96832500    2.20969800   -3.22586600
 H                  0.48533000    2.35181700   -2.20155600
 H                 -0.31902900    3.80479400   -2.81869400
 C                 -1.34871900    2.57376700    2.61489900
 H                 -2.11399200    2.04527300    3.20883000
 H                 -1.17439900    3.54475800    3.11202700
 H                 -0.41198500    2.00468800    2.68275400
 C                  1.21385700   -1.10303700   -1.42540600
 H                  2.28046800   -0.83568000   -1.44448700
 C                  0.59871500   -0.66282400   -2.75312000
 H                 -0.50448600   -0.76886800   -2.71271200
 H                  0.81024100    0.38760000   -3.00877900
 C                  1.20744200   -1.66012400   -3.72744600
 H                  0.70180300   -1.68400400   -4.70621700
 H                  2.26080300   -1.37730800   -3.91447700
 C                  1.14414800   -2.99366400   -2.97815600
 H                  1.98139800   -3.65890600   -3.24385300
 H                  0.22063900   -3.53797800   -3.24278500
 C                  1.13142000   -2.63808900   -1.47674300
 H                  1.96728700   -3.09418500   -0.92066400
 H                  0.20350000   -3.00694200   -1.01244800
 C                  1.08198300   -1.18954500    1.54650900
 H                  2.18213900   -1.12385300    1.52810500
 C                  0.70124500   -2.68392100    1.66755700
 H                 -0.16241300   -2.95316600    1.04023400
 H                  1.53951900   -3.31371800    1.32945500
 C                  0.37257800   -2.91084600    3.15385900
 H                 -0.72068000   -3.01292200    3.27791800
 H                  0.82255300   -3.83434300    3.55203900
 C                  0.84540500   -1.65281600    3.87336100
 H                  0.34111100   -1.48170700    4.83823600
 H                  1.93155700   -1.70776200    4.07635700
 C                  0.57910300   -0.56222000    2.84865500
 H                  1.05881000    0.40405400    3.08297600
 H                 -0.51150300   -0.37631500    2.77407700
 C                 -2.34978100   -1.79699400   -0.01447500
 C                 -2.38996200   -2.61663800   -1.14957100
 H                 -2.12906200   -2.20921200   -2.13456600
 C                 -2.75095900   -3.96325100   -1.05432400
 H                 -2.76410100   -4.58438000   -1.95709200
 C                 -3.09142900   -4.51578000    0.18001600
 C                 -3.08265700   -3.70355600    1.31397900
 H                 -3.35905600   -4.11942300    2.28952000
 C                 -2.71649000   -2.35912400    1.21638100
 H                 -2.71491100   -1.74408900    2.12580500
 H                 -3.37233300   -5.57091900    0.25626600
 N                 -3.80933700    0.50992500   -0.40746700
 C                 -4.32536000    0.12909000   -1.68696900
 H                 -4.60757000   -0.95042000   -1.77992800
 H                 -5.25259400    0.70069300   -1.92708300
 H                 -3.60272100    0.34826100   -2.49718800
 C                 -4.74836100    0.20710000    0.62702200
 H                 -5.05798800   -0.86700800    0.68563100
 H                 -4.35944400    0.48758400    1.62432100
 H                 -5.69372100    0.78123600    0.48306400

100
8MA (G' -2268.71800684)
 Pd                -1.31887200    0.20952900   -0.43346100
 P                  0.94725500   -0.28266800   -0.17714100
 C                  1.85394800    1.34817600   -0.03869200
 C                  3.24512500    1.51473100    0.21049500
 C                  3.82596200    2.77880600    0.07922100
 H                  4.89990500    2.88186700    0.27255000
 C                  3.06929900    3.89115600   -0.27086300
 H                  3.54184600    4.87158500   -0.37891300
 C                  1.70264500    3.74701400   -0.44609200
 H                  1.08195800    4.62070800   -0.67415100
 C                  1.08086300    2.49421500   -0.32342800
 C                  4.15318500    0.43782500    0.71226000
 C                  4.97916000   -0.29553800   -0.16054500
 C                  5.74715700   -1.34540600    0.35946300
 H                  6.36131400   -1.94097300   -0.32499300
 C                  5.75208800   -1.62276000    1.72142300
 H                  6.35047900   -2.45202200    2.11082700
 C                  5.01947100   -0.82050300    2.59147000
 H                  5.05405700   -1.00444100    3.67105300
 C                  4.22582600    0.22306400    2.10628300
 C                  5.11884700    0.05900700   -1.61103900
 H                  4.22852800    0.55030500   -2.03049500
 H                  5.95645900    0.76680600   -1.74861200
 H                  5.35075400   -0.82844900   -2.22161800
 C                  3.49997800    1.10994300    3.07350300
 H                  4.09054500    2.02168400    3.27794800
 H                  2.52700000    1.45980600    2.69630900
 H                  3.33909400    0.60617200    4.03962200
 C                 -0.41880500    2.55937500   -0.42033800
 C                 -1.12858900    2.84313100    0.78421300
 C                 -2.43348200    3.33375200    0.71320600
 H                 -2.97192900    3.54111300    1.64400300
 C                 -3.04400100    3.56297800   -0.51367300
 H                 -4.06681500    3.95091500   -0.55083600
 C                 -2.35069600    3.31483200   -1.69209000
 H                 -2.82575300    3.50725300   -2.66075000
 C                 -1.04624500    2.81850500   -1.67217600
 C                 -0.45884600    2.72131900    2.11780000
 H                 -1.18009100    2.86365700    2.93658400
 H                  0.02089200    1.74081000    2.25595400
 H                  0.33866200    3.47703400    2.23623600
 C                 -0.34968100    2.58821900   -2.97822700
 H                 -0.71185400    1.65833300   -3.45412700
 H                 -0.56350900    3.40554700   -3.68515900
 H                  0.74173600    2.50051500   -2.87795000
 C                  1.36377100   -1.29745800    1.31631700
 H                  2.43796700   -1.14354700    1.49788400
 C                  0.61361800   -0.89833700    2.58682300
 H                 -0.47449700   -0.83936700    2.38372200
 H                  0.92967100    0.07661800    2.99023400
 C                  0.91862400   -2.06277000    3.51602300
 H                  0.28497600   -2.08502300    4.41723100
 H                  1.96944400   -1.98467000    3.85499000
 C                  0.74021900   -3.28298400    2.61655400
 H                  1.32517800   -4.15290100    2.95512300
 H                 -0.31925400   -3.59583100    2.62285700
 C                  1.13389500   -2.82016500    1.20033200
 H                  2.04819600   -3.31468800    0.83292400
 H                  0.33338400   -3.06827300    0.48672500
 C                  1.86143900   -1.08575600   -1.57777700
 H                  2.92238600   -1.05175100   -1.27925500
 C                  1.52444900   -2.55166400   -1.93779800
 H                  0.53499100   -2.86335300   -1.57128700
 H                  2.25605600   -3.22997000   -1.47043200
 C                  1.57443700   -2.62134700   -3.47466500
 H                  0.54671700   -2.68010800   -3.87667700
 H                  2.10632700   -3.51354800   -3.84167900
 C                  2.21555800   -1.31250600   -3.92223300
 H                  1.97011800   -1.03441100   -4.95993000
 H                  3.31768700   -1.37743800   -3.85231000
 C                  1.70388400   -0.31995900   -2.89134600
 H                  2.22730000    0.65214200   -2.89683700
 H                  0.63095600   -0.11261300   -3.07166500
 C                 -1.83041600   -1.70801100   -0.74727800
 C                 -2.22027700   -2.55978200    0.29003300
 H                 -2.22634400   -2.20386000    1.32789500
 C                 -2.60915100   -3.87480600    0.02157900
 H                 -2.90336400   -4.52929800    0.84938400
 C                 -2.62502400   -4.35255200   -1.28856200
 C                 -2.26600800   -3.49877400   -2.33120400
 H                 -2.28663900   -3.85576200   -3.36691200
 C                 -1.87277900   -2.18557500   -2.06251300
 H                 -1.59162600   -1.53308600   -2.89927900
 C                 -4.12398900    0.22151200    0.58645400
 C                 -3.53758500    0.27263900    1.88454900
 H                 -2.47208500    0.52285100    1.95680400
 C                 -4.26796400    0.00913100    3.03250400
 H                 -3.76486500    0.06020800    4.00502500
 C                 -5.62826500   -0.31626400    2.96496900
 H                 -6.20394100   -0.52174400    3.87235100
[truncated: 105,612 more chars]
